# Supplementary material for: Transcriptome Assembly, Gene Annotation and Tissue Gene Expression Atlas of the Rainbow Trout
Source: PLoS One. 2015 Mar 20;10(3):e0121778. doi: 10.1371/journal.pone.0121778 (PMC4368115; doi:10.1371/journal.pone.0121778)
Supplement: S1 Table — (XLSX) [file pone.0121778.s001.xlsx]

## Sheet: Brain
Feature ID	Brain - Means	Liver - Means	Stomach - Means	Intestine - Means	Testis - Means	W_muscle - Means	R_muscle - Means	Spleen - Means	H_kidney - Means	Kidney - Means	Fat - Means	Gill - Means	Skin - Means
C776415_c0_seq1_|_reverse_transcriptase_[Fundulus_heteroclitus]	0.646386	0	0	0	0	0	0	0	0	0	0	0	0
C574336_c0_seq1_|_PREDICTED:_transmembrane_protein_151B-like_[Oreochromis_niloticus]	1.47108	0	0	0.018597	0	0	0	0	0	0	0	0	0.0316672
C316773_c0_seq1_|_gamma-aminobutyric_acid_(GABA)_A_receptor,_pi_precursor_[Danio_rerio]_gb|AAI59113.1|_Zgc:171544_protein_[Danio_rerio]	1.31622	0	0	0	0	0	0	0	0	0	0	0	0.0315039
C320254_c0_seq1_|_PREDICTED:_solute_carrier_organic_anion_transporter_family_member_3A1-like_[Oreochromis_niloticus]	2.06838	0	0	0.0268029	0.0545515	0	0	0	0	0.0266482	0	0	0.0456019
C342568_c0_seq1_|_PREDICTED:_contactin-associated_protein-like_2-like_[Oreochromis_niloticus]	2.81473	0	0	0.0293328	0.0597007	0	0	0.0264586	0	0	0	0.029023	0.0749016
C338292_c0_seq1_|_PREDICTED:_potassium/sodium_hyperpolarization-activated_cyclic_nucleotide-gated_channel_2-like_[Oreochromis_niloticus]	4.5546	0	0	0.121429	0.0304538	0	0.0528109	0	0	0.0299418	0	0.0590018	0.102563
C196003_c0_seq1_|_Rab11fip4a_protein_[Danio_rerio]	3.11811	0	0.0594616	0.0674497	0.0335652	0.0270291	0	0	0	0.0336709	0	0	0.0847571
C543803_c0_seq1_|_PREDICTED:_hypothetical_protein_LOC100699220_[Oreochromis_niloticus]	1.0583	0	0	0.0290153	0	0	0	0	0	0	0	0	0.0247247
C373340_c0_seq1_|_PREDICTED:_metabotropic_glutamate_receptor_5-like_[Oreochromis_niloticus]	5.03807	0.0459227	0	0	0.0574983	0.0459268	0	0	0	0	0.0491288	0	0.144317
C579428_c0_seq1_|_carbonic_anhydrase_like_precursor_[Danio_rerio]_emb|CAK10782.1|_novel_protein_[Danio_rerio]	1.75462	0	0	0.0197625	0	0	0	0	0	0	0.0343675	0	0.050492
C383973_c1_seq1_|_PREDICTED:_intersectin-2-like_[Oreochromis_niloticus]	2.75956	0	0.0179496	0	0.0818293	0	0.0351415	0	0	0	0	0	0.0511999
C377954_c0_seq1_|_novel_protein_similar_to_vertebrate_unc-13_homolog_family_(C.elegans)_[Danio_rerio]	2.22036	0	0	0.0407982	0	0	0	0	0	0	0	0	0.0683175
C309383_c0_seq1_|_PREDICTED:_phosphatidylinositol-4-phosphate_5-kinase_type-1_gamma-like_[Oreochromis_niloticus]	4.64074	0	0.0653508	0.147036	0.111096	0	0	0.0655869	0	0.108768	0	0	0.124139
C662421_c0_seq1_|_potassium_voltage-gated_channel,_subfamily_Q,_member_2,_isoform_CRA_f_[Rattus_norvegicus]	2.12991	0	0	0	0	0	0	0	0	0	0	0	0.0710356
C368326_c0_seq1_|_PREDICTED:_serine/threonine-protein_kinase_TAO2-like_[Oreochromis_niloticus]	2.26026	0	0	0.0239409	0	0	0	0.0423792	0	0.0473296	0.0407961	0.046164	0.0802468
C589708_c0_seq1_|_PREDICTED:_CUB_and_sushi_domain-containing_protein_2_[Danio_rerio]	1.67889	0	0	0	0	0	0	0	0	0.0599026	0	0	0.0254124
C142106_c0_seq1_|_hypothetical_protein_CHGG_09153_[Chaetomium_globosum_CBS_148.51]_gb|EAQ85139.1|_hypothetical_protein_CHGG_09153_[Chaetomium_globosum_CBS_148.51]	2.447	0.0738094	0	0.0918779	0.0697123	0	0.0199718	0.0819662	0.0201455	0	0	0	0.0776032
C343070_c0_seq1_|_PREDICTED:_latrophilin-1-like_[Danio_rerio]	5.76116	0.0191368	0.0425069	0.191277	0.217392	0.019315	0.0415945	0.0426605	0	0.0721838	0.0412486	0.0464704	0.181737
C663444_c0_seq1_|_RecName:_Full=Pro-MCH_2;_Contains:_RecName:_Full=Neuropeptide-glutamic_acid-valine;_AltName:_Full=Neuropeptide_E-V;_Short=NEV;_Contains:_RecName:_Full=Melanin-concentrating_hormone;_Short=MCH;_Flags:_Precursor_sp|P69156.1|MCH2_ONCTS_RecName:_Full=Pro-MCH_2;_Contains:_RecName:_Full=Neuropeptide-glutamic_acid-valine;_AltName:_Full=Neuropeptide_E-V;_Short=NEV;_Contains:_RecName:_Fu…	1.59263	0	0	0	0	0	0.0608437	0	0	0	0	0	0
C324720_c0_seq1_|_PREDICTED:_leucine-rich_repeat-containing_protein_4C-like_[Oreochromis_niloticus]	1.97624	0	0.0202105	0	0	0	0	0.0811043	0	0.0452891	0	0.0218648	0.0191806
C408411_c0_seq1_|_similar_to_FLJ46154_protein_(predicted)_[Rattus_norvegicus]	3.21224	0	0	0	0	0	0	0	0	0.0404413	0	0	0.137135
C115634_c0_seq1_|_PREDICTED:_LOW_QUALITY_PROTEIN:_transient_receptor_potential_cation_channel_subfamily_M_member_2-like_[Oreochromis_niloticus]	2.77266	0	0	0.0213443	0.0646988	0	0	0	0	0.0778402	0.0122419	0	0.11986
C332259_c0_seq1_|_PREDICTED:_protein_bicaudal_D_homolog_1-like_[Oreochromis_niloticus]	4.34154	0.0405295	0.0446817	0.17573	0.152237	0	0.0655754	0	0	0.049578	0.021584	0	0.191035
C349236_c0_seq1_|_PREDICTED:_leukocyte_cell-derived_chemotaxin_2_[Taeniopygia_guttata]	2.59762	0	0.0711123	0.0158714	0.0320994	0	0.0556431	0	0	0	0.0137396	0.0157038	0.121583
C241165_c0_seq1_|_uncharacterized_protein_LOC568003_[Danio_rerio]_emb|CAQ14788.1|_novel_protein_similar_to_vertebrate_copine_family_[Danio_rerio]_emb|CAQ15635.1|_novel_protein_similar_to_vertebrate_copine_family_[Danio_rerio]	7.62687	0	0	0	0.213658	0.0683499	0.147456	0	0	0	0	0.0823711	0.357964
C295635_c0_seq1_|_PREDICTED:_zinc_finger_protein_ZIC_3_[Oreochromis_niloticus]	1.91012	0	0	0.0182015	0.0827464	0.0146772	0	0.00814367	0	0	0	0	0.0922287
C325045_c0_seq1_|_PREDICTED:_SH3_and_multiple_ankyrin_repeat_domains_protein_1-like_[Oreochromis_niloticus]	3.3473	0.0312342	0.1374	0.0515239	0.0130859	0.0415476	0.0448255	0.057422	0.0789117	0.0256674	0.0665685	0.0250353	0.163168
C158204_c0_seq1_|_unnamed_protein_product_[Tetraodon_nigroviridis]	2.85065	0	0	0.039598	0.141165	0.0321286	0.121512	0.0356095	0	0.0397691	0.0690137	0	0.101114
C516131_c0_seq1_|_PREDICTED:_transcription_factor_AP-2-delta-like_[Oreochromis_niloticus]	1.57248	0	0	0	0.0324598	0	0	0	0	0	0	0	0.0819657
C472458_c0_seq1_|_PREDICTED:_G-protein_coupled_receptor_12-like_[Danio_rerio]	2.64542	0	0	0	0.0473846	0	0	0.0418731	0	0	0	0	0.138771
C737225_c0_seq1_|_PREDICTED:_neuronal_PAS_domain-containing_protein_4-like_[Oreochromis_niloticus]	1.31535	0.0164133	0.0364576	0.0616839	0.0622384	0	0	0	0	0	0	0	0.0692833
C82269_c0_seq1_|_PREDICTED:_potassium_voltage-gated_channel_subfamily_C_member_2-like_isoform_3_[Pongo_abelii]	2.24569	0.0168613	0.0187331	0.063032	0.0850705	0.118944	0.0733112	0.0751756	0.0366756	0.0212002	0	0.0206782	0.106731
C245060_c0_seq1_|_acid-sensitive_ion_channel_1.2_[Opsanus_tau]	5.31088	0	0.029927	0.168603	0.0510898	0.0135496	0.0585579	0	0	0	0.0871233	0.245546	0.284268
C386005_c0_seq1_|_PREDICTED:_ATP-sensitive_inward_rectifier_potassium_channel_12-like_[Danio_rerio]	2.49382	0	0	0	0.0648457	0.0258509	0.0558713	0	0	0	0	0	0.135656
C44301_c1_seq1_|_PREDICTED:_large_neutral_amino_acids_transporter_small_subunit_1-like_[Oreochromis_niloticus]	10.0432	0.00733658	0.0162961	0.0365196	0.0278199	0	0.00797009	0.0245574	0.0159581	0.02749	0.0079417	0.00899736	0.549613
C250709_c0_seq1_|_hyperpolarization-activated_cyclic_nucleotide-gated_cation_channel_1_[Oncorhynchus_mykiss]_gb|AAQ04053.1|AF421883_1_hyperpolarization-activated_cyclic_nucleotide-gated_cation_channel_1_[Oncorhynchus_mykiss]	5.68577	0.0321247	0.0177145	0.0197625	0.0199844	0	0.311901	0.124133	0	0.0196484	0.103103	0	0.302839
C640736_c0_seq1_|_novel_protein_similar_to_vertebrate_G_protein-coupled_receptor_12_(GPR12)_[Danio_rerio]	1.58836	0	0	0	0	0	0	0	0	0	0	0	0.0876163
C471259_c0_seq1_|_unnamed_protein_product_[Tetraodon_nigroviridis]	3.64347	0	0	0.206891	0.0175384	0.0835266	0.0300331	0.0153545	0.0300552	0	0.0149573	0.0671074	0.116653
C211284_c0_seq1_|_PREDICTED:_oligodendrocyte-myelin_glycoprotein-like_[Oreochromis_niloticus]	11.2813	0	0	0.0597429	0.0200714	0	0.0171919	0.0881823	0	0.0596473	0.0171175	0.0380136	0.667614
C300437_c0_seq1_|_dead_box_ATP-dependent_RNA_helicase,_putative_[Ricinus_communis]_gb|EEF32123.1|_dead_box_ATP-dependent_RNA_helicase,_putative_[Ricinus_communis]	6.06325	0.107981	0.0198821	0.246659	0.271917	0	0.0778347	0.219634	0.194473	0.134654	0.0964179	0.130464	0.359028
C491604_c0_seq1_|_Trans-2,3-enoyl-CoA_reductase_[Dicentrarchus_labrax]	2.01586	0	0	0	0	0	0	0	0.0605945	0.0350264	0.120093	0.101132	0.0882188
C52765_c0_seq1_|_PREDICTED:_regulating_synaptic_membrane_exocytosis_protein_3-like_[Oreochromis_niloticus]	6.85998	0	0.264985	0.224782	0.0752434	0	0	0	0	0	0	0	0.409269
C288331_c0_seq1_|_PREDICTED:_hypothetical_protein_LOC100702666_[Oreochromis_niloticus]	5.3654	0	0.163995	0.138772	0.069423	0	0	0.0823161	0.320666	0	0.0399713	0.0226422	0.253336
C273376_c0_seq1_|_PREDICTED:_serine/threonine-protein_phosphatase_2A_56_kDa_regulatory_subunit_beta_isoform-like_[Oreochromis_niloticus]	5.80984	0	0	0.133023	0	0	0	0	0	0	0	0	0.354883
C148027_c0_seq1_|_PREDICTED:_disks_large_homolog_4-like_[Oreochromis_niloticus]	19.1582	0	0	0.0929647	0	0	0	0	0	0	0	0	1.17785
C544609_c0_seq1_|_PREDICTED:_teneurin-2_[Oreochromis_niloticus]	0.669631	0.0372784	0.0411127	0	0	0	0	0.0412461	0	0	0	0	0.0390506
C539525_c0_seq1_|_PREDICTED:_polypeptide_N-acetylgalactosaminyltransferase_9_[Oreochromis_niloticus]	2.11099	0	0	0	0.0586921	0	0	0	0	0	0	0	0.131249
C39061_c1_seq1_|_Neurofilament_medium_polypeptide_[Salmo_salar]_gb|ACN10674.1|_Neurofilament_medium_polypeptide_[Salmo_salar]	36.052	0.0156302	0.206784	0.67755	0.107943	0.0390648	0.00843405	0.13835	0	0.25108	0	0.245276	2.24359
C477837_c0_seq1_|_PREDICTED:_netrin-G1-like_[Oreochromis_niloticus]	1.95874	0	0	0	0.109974	0	0	0	0	0	0	0	0.122937
C261680_c0_seq1_|_PREDICTED:_LOW_QUALITY_PROTEIN:_neuronal_cell_adhesion_molecule_isoform_2_[Canis_lupus_familiaris]	6.55537	0	0.0333105	0.412355	0.0375791	0.0301519	0	0	0	0.0369472	0	0.0728063	0.316505
C375747_c0_seq1_|_PREDICTED:_macoilin-like_[Oreochromis_niloticus]	3.57121	0	0.0133055	0.104659	0	0	0.00651244	0	0	0.0522719	0.0193959	0.0290923	0.227527
C6606_c0_seq1_|_PREDICTED:_metabotropic_glutamate_receptor_5-like_[Oreochromis_niloticus]	6.4218	0.022648	0	0	0.0850705	0	0	0	0	0	0.0362904	0	0.415172
C386589_c0_seq1_|_novel_protein_similar_to_vertebrate_spectrin,_beta,_non-erythrocytic_1_(SPTBN1)_[Danio_rerio]	2.23883	0	0.0513034	0.086343	0.145481	0	0	0.0514888	0	0.0284627	0.0497847	0	0.0974962
C15919_c4_seq1_|_PREDICTED:_protein_FAM117B-like_[Oreochromis_niloticus]	6.66835	0	0	0.237746	0.316216	0.00767508	0.00826086	0	0	0.0191221	0	0	0.433333
C491481_c0_seq1_|_Adrenergic,_alpha-2D-,_receptor_b_[Danio_rerio]_gb|AAI63314.1|_Adrenergic,_alpha-2D-,_receptor_b_[Danio_rerio]	2.39109	0	0	0	0	0	0.0728201	0	0	0.0165132	0.0145054	0	0.15554
C391102_c0_seq1_|_unnamed_protein_product_[Tetraodon_nigroviridis]	3.11491	0	0.0286336	0.032212	0	0	0	0.0717989	0	0	0.0138318	0	0.204044
C397495_c0_seq1_|_unnamed_protein_product_[Tetraodon_nigroviridis]	3.87831	0	0	0	0	0	0	0.167281	0	0	0	0.255631	0.126779
C149323_c0_seq1_|_PREDICTED:_neuronal_acetylcholine_receptor_subunit_non-alpha-3-like_[Oreochromis_niloticus]	5.53306	0	0.0742685	0.0280751	0.365374	0.0449207	0.0726924	0.0249242	0	0	0	0	0.305858
C134_c14_seq1_|_PREDICTED:_hypothetical_protein_LOC100489730_[Xenopus_(Silurana)_tropicalis]	6.06676	0.0695715	0	0.0215711	0.0108199	0.00871297	0.0187632	0.0193026	0.0471557	0	0.0280337	0.074107	0.400911
C386141_c0_seq1_|_PREDICTED:_disks_large-associated_protein_2-like_[Oreochromis_niloticus]	2.02814	0	0	0.0911995	0	0.0367705	0	0	0.0199968	0.0454324	0	0	0.134787
C401292_c0_seq1_|_PREDICTED:_BTB/POZ_domain-containing_protein_3-like_[Oreochromis_niloticus]	1.96392	0	0.0172098	0.0576406	0	0	0	0	0	0	0	0	0.130841
C377674_c0_seq1_|_kinesin_heavy_chain_isoform_5C_[Danio_rerio]_emb|CAQ13990.1|_novel_protein_similar_to_vertebrate_kinesin_family_member_5C_(KIF5C)_[Danio_rerio]	3.8108	0	0.0251903	0.254727	0.0571968	0	0	0	0	0	0	0	0.215321
C415052_c0_seq1_|_hypothetical_protein_MGG_14269_[Magnaporthe_oryzae_70-15]	3.7345	0	0	0.0428021	0	0	0	0	0	0	0	0	0.250976
C490539_c0_seq1_|_PREDICTED:_probable_G-protein_coupled_receptor_173-like_[Oreochromis_niloticus]	2.79127	0	0	0	0	0	0	0	0	0	0	0	0.187632
C84611_c0_seq1_|_PREDICTED:_contactin-associated_protein_1_[Oreochromis_niloticus]	1.35166	0.0218323	0.00601947	0.0339002	0.00687694	0.0109171	0.0117762	0	0	0.00667665	0	0.0332223	0.091452
C630015_c0_seq1_|_PREDICTED:_ras_GTPase-activating_protein_SynGAP_[Sus_scrofa]	2.41543	0.0316319	0	0	0	0	0	0	0	0	0	0	0.164498
C389623_c0_seq1_|_PREDICTED:_retinoic_acid-induced_protein_1-like_[Xenopus_(Silurana)_tropicalis]	4.87666	0	0	0.139297	0.187502	0	0	0	0	0	0	0.0902454	0.333373
C263501_c0_seq1_|_PREDICTED:_calmodulin-regulated_spectrin-associated_protein_3_[Danio_rerio]	5.37951	0	0.0363752	0.3681	0.12372	0	0	0	0	0	0	0	0.31133
C351631_c0_seq1_|_PREDICTED:_microtubule-associated_tumor_suppressor_candidate_2-like_[Oreochromis_niloticus]	3.93524	0.0257806	0.0568436	0.0319738	0	0	0.139058	0.057049	0.0278322	0	0.0275804	0.0310719	0.270039
C236514_c0_seq1_|_PREDICTED:_EF-hand_domain-containing_family_member_A2-like_[Oreochromis_niloticus]	2.33418	0	0.0211211	0.0950078	0	0	0.0206522	0.0422503	0.0624954	0	0.0617358	0	0.160527
C261254_c1_seq1_|_SJCHGC07822_protein_[Schistosoma_japonicum]	4.02909	0.0756081	0	0.0468856	0.26078	0	0	0	0	0.187324	0	0.0225526	0.277275
C278338_c0_seq1_|_PREDICTED:_cadherin-6-like_[Oreochromis_niloticus]	8.24069	0	0	0.0868044	0.262623	0.0175309	0	0.3872	0	0	0.0374385	0	0.56826
C749284_c0_seq1_|_PREDICTED:_nucleus_accumbens-associated_protein_2-like_[Danio_rerio]	0.914295	0	0	0.0631997	0	0.0509626	0	0	0	0	0.0547559	0.061417	0.0533806
C381847_c0_seq1_|_hypothetical_protein_PANDA_003483_[Ailuropoda_melanoleuca]	3.0995	0	0.03008	0.186588	0	0	0.0147282	0.0151458	0	0.0844881	0.0584006	0.0328968	0.214454
C24903_c0_seq1_|_hypothetical_protein_EGM_19752_[Macaca_fascicularis]	1.17381	0	0.0342786	0.0191278	0.0391758	0	0	0.0171489	0	0.0194036	0	0	0.0814143
C342813_c0_seq1_|_PREDICTED:_bifunctional_heparan_sulfate_N-deacetylase/N-sulfotransferase_4-like_[Oreochromis_niloticus]	6.02561	0	0	0	0.263325	0	0	0	0	0	0	0.0230567	0.420817
C552922_c0_seq1_|_hypothetical_protein_EGK_13580,_partial_[Macaca_mulatta]	1.14385	0	0	0	0	0	0	0	0	0.0628758	0	0.0303554	0.0799315
C93375_c0_seq1_|_PREDICTED:_hypothetical_protein_LOC100701677_[Oreochromis_niloticus]	25.6576	0.0247138	0.164684	1.20545	0.0619518	0.0497075	0.241754	0.055093	0.134186	0.215041	0	0.18004	1.79951
C148398_c0_seq1_|_PREDICTED:_voltage-dependent_P/Q-type_calcium_channel_subunit_alpha-1A-like_[Oreochromis_niloticus]	12.7467	0	0.0376359	0.127131	0	0.0113805	0	0	0	0	0.030408	0.0137151	0.894043
C321832_c0_seq1_|_PREDICTED:_protein_FAM189B-like_[Oreochromis_niloticus]	6.25267	0	0.0488263	0.109857	0.22181	0	0.0477781	0.0490027	0.0237258	0.0547267	0.0473809	0	0.440726
C158398_c0_seq1_|_DNA_binding/ligand-dependent_nuclear_receptor_[Ajellomyces_capsulatus_G186AR]	5.65813	0	0	0	0	0	0	0	0	0	0	0	0.400066
C539953_c0_seq1_|_PREDICTED:_BTB/POZ_domain-containing_protein_KCTD16_[Oreochromis_niloticus]	1.44551	0	0	0	0	0	0.0352403	0	0	0	0	0.0393714	0.102659
C383008_c0_seq1_|_PREDICTED:_cadherin_EGF_LAG_seven-pass_G-type_receptor_3-like_[Oreochromis_niloticus]	3.94521	0	0.0623879	0.280705	0.0234666	0	0	0	0	0.0466125	0.0403558	0.113433	0.276608
C519714_c0_seq1_|_PREDICTED:_regulator_of_G-protein_signaling_11-like_[Oreochromis_niloticus]	1.68948	0	0.0281718	0.0476648	0	0	0	0.0141798	0	0	0	0	0.120447
C50085_c2_seq1_|_PREDICTED:_leucine-rich_repeat_and_fibronectin_type-III_domain-containing_protein_6-like_[Oreochromis_niloticus]	5.90795	0	0.0147967	0	0.0336219	0	0	0	0	0.0331818	0	0	0.421969
C108384_c0_seq1_|_PREDICTED:_hypothetical_protein_LOC100701677_[Oreochromis_niloticus]	9.94384	0	0.127182	0.546354	0.255235	0.00679938	0.212299	0.0150176	0.0513413	0.192286	0.00722828	0.0902198	0.710993
C1592_c25_seq1_|_PREDICTED:_hypothetical_protein_LOC100692089_[Oreochromis_niloticus]	29.9857	0	0	0.15437	0.0891546	0.0356062	0.038408	0	0.0765818	1.51801	0.0191282	0	2.14438
C720603_c0_seq1_|_neuropeptide_VF_precursor_[Danio_rerio]_emb|CAK10725.1|_novel_protein_[Danio_rerio]_dbj|BAF34890.1|_RFamide-related_peptide_[Danio_rerio]_gb|ABR68853.1|_FMRFamide_related_peptide_1_[Danio_rerio]_gb|AAI63155.1|_Neuropeptide_VF_precursor_like_[Danio_rerio]_gb|AAI63153.1|_Neuropeptide_VF_precursor_like_[Danio_rerio]_gb|ADB43132.1|_neuropeptide_GnIH_[Danio_rerio]	1.69813	0	0	0	0	0	0.121467	0	0	0	0	0	0.117972
C846643_c0_seq1_|_protocadherin_2A9_[Takifugu_rubripes]	0.876525	0	0	0.062741	0	0	0	0	0	0	0	0	0.0529932
C551744_c0_seq1_|_Protein_FAM19A4_[Dicentrarchus_labrax]	1.61681	0	0	0	0	0	0.0108842	0	0	0	0	0.0122777	0.116205
C126527_c1_seq1_|_PREDICTED:_hypothetical_protein_LOC100003025_[Danio_rerio]	2.34209	0.0266149	0.0591174	0.0335173	0	0	0.0867836	0.118842	0.0287265	0	0	0.0319899	0.168613
C12542_c3_seq1_|_PREDICTED:_hypothetical_protein_LOC100701677_[Oreochromis_niloticus]	33.5843	0.0353293	0.414449	2.43339	0.0511567	0.0469948	0.361189	0.038994	0.0315624	0.196627	0.025191	0.0778024	1.23058
C248074_c0_seq1_|_PREDICTED:_BDNF/NT-3_growth_factors_receptor-like_[Oreochromis_niloticus]	13.5983	0	0	0.0498025	0.326648	0.0401595	0.0433196	0	0	0.0496198	0	0.0244421	0.988472
C290936_c0_seq1_|_PREDICTED:_proto-oncogene_DBL-like_[Danio_rerio]	3.09128	0	0	0	0.0899833	0	0	0	0	0.0253502	0	0	0.225786
C347153_c0_seq1_|_PREDICTED:_hypothetical_protein_LOC100699220_[Oreochromis_niloticus]	2.15358	0	0	0.0527821	0.0264751	0	0	0	0	0.157765	0	0	0.0891632
C274468_c0_seq1_|_PREDICTED:_SH3_and_multiple_ankyrin_repeat_domains_protein_1-like_[Oreochromis_niloticus]	7.6125	0	0.380814	0.234288	0.0786328	0.062808	0	0.0346376	0	0	0.0671869	0	0.55917
C442196_c0_seq1_|_PREDICTED:_probable_G-protein_coupled_receptor_151-like_[Oreochromis_niloticus]	1.65919	0	0	0	0	0	0	0	0	0	0	0	0.123082
C242015_c0_seq1_|_PREDICTED:_myosin-X-like_[Oreochromis_niloticus]	3.43577	0.0241047	0.0664306	0.238924	0.25625	0.0240631	0.0650143	0	0	0.0896561	0.0773626	0.0581041	0.214726
C358937_c0_seq1_|_Mitogen-activated_protein_kinase_kinase_kinase_12_[Dicentrarchus_labrax]	3.44215	0	0	0.0512618	0.102685	0	0	0	0.0219673	0	0	0.0244629	0.257806
C221663_c0_seq1_|_cell_adhesion_molecule_2b_precursor_[Danio_rerio]_gb|ABW73822.1|_cell_adhesion_molecule_2b_[Danio_rerio]	5.35233	0.00916781	0.285077	0.0683613	0.381673	0	0.029886	0.0408123	0	0.148016	0.0394347	0.0445249	0.40624
C397382_c0_seq1_|_Probable_G-protein_coupled_receptor_88_[Esox_lucius]	1.41272	0	0.0282028	0	0	0	0	0	0	0	0	0	0.107231
C285655_c0_seq1_|_PREDICTED:_sodium_channel_protein_type_2_subunit_alpha-like_[Oreochromis_niloticus]	8.56677	0	0.102732	0.385281	0.0386508	0	0	0	0.0670752	0	0	0.037065	0.650898
C124357_c0_seq1_|_Solute_carrier_family_12_member_5,_partial_[Dicentrarchus_labrax]	15.3686	0.308497	0	0.104694	0.0702757	0.0280155	0	0.0311453	0	0.103685	0	0	1.17587
C15144_c0_seq1_|_PREDICTED:_hypothetical_protein_LOC100701677_[Oreochromis_niloticus]	24.2896	0.0202303	0.250153	1.25635	0.314805	0.113437	0.345346	0.0358934	0.0264454	0.246197	0.0477029	0.23925	1.85916
C440879_c0_seq1_|_PREDICTED:_glutamate_receptor_delta-1_subunit-like_[Danio_rerio]	3.51226	0	0.106529	0	0.0405879	0	0	0	0.104069	0	0	0.155302	0.269962
C284112_c0_seq1_|_PREDICTED:_PR_domain_zinc_finger_protein_8-like_[Oreochromis_niloticus]	3.74563	0	0.0303414	0	0	0	0	0.0305548	0	0	0	0.0663653	0.28831
C292297_c0_seq1_|_PREDICTED:_calcium/calmodulin-dependent_protein_kinase_type_IV-like_[Oreochromis_niloticus]	2.65881	0	0	0.0715422	0.0288441	0.0230393	0.0745566	0	0	0.0140903	0	0.0555311	0.205136
C269780_c0_seq1_|_PREDICTED:_myosin-XVI_[Oreochromis_niloticus]	1.99586	0	0.0457456	0.154388	0	0	0.067154	0	0	0	0.0220979	0	0.043467
C812827_c0_seq1_|_novel_protein_similar_to_vertebrate_retinal_pigment_epithelium-derived_rhodopsin_homolog_(RRH,_zgc:103757)_[Danio_rerio]	0.913931	0	0	0	0	0	0	0	0	0	0	0	0.0710356
C632174_c0_seq1_|_PREDICTED:_transmembrane_protein_FAM155A-like_[Danio_rerio]	1.91628	0	0	0	0	0	0	0	0	0	0	0.0212178	0.14903
C76943_c0_seq1_|_PREDICTED:_formin-like_protein_2-like_[Oreochromis_niloticus]	14.5887	0	0.0111745	0.427259	0.228675	0	0	0	0	0	0	0	1.13584
C85587_c0_seq1_|_hypothetical_protein_EGM_10471_[Macaca_fascicularis]	46.3256	0.0269259	0.235722	1.45811	0.100612	0.0266835	0.057693	0.177267	0.0290751	0.0660582	0.143356	0.224538	3.61196
C128175_c0_seq1_|_PREDICTED:_caskin-1_[Danio_rerio]	4.62437	0.069316	0.0383636	0.129427	0.0435541	0.0521517	0	0.288837	0.0375541	0.064692	0.111643	0.105024	0.364456
C89776_c1_seq1_|_PREDICTED:_lipid_phosphate_phosphatase-related_protein_type_3-like_[Oreochromis_niloticus]	4.75888	0	0	0.0112973	0.218508	0	0.00990934	0.0101903	0.0693149	0.204002	0.00986646	0.0333114	0.37507
C420633_c0_seq1_|_hyperpolarization-activated_cyclic_nucleotide-gated_cation_channel_1_[Oncorhynchus_mykiss]_gb|AAQ04053.1|AF421883_1_hyperpolarization-activated_cyclic_nucleotide-gated_cation_channel_1_[Oncorhynchus_mykiss]	3.97392	0.0325105	0.0355929	0	0.120971	0.129105	0.313358	0.035817	0.104262	0.0402804	0.172177	0.0392885	0.135231
C146323_c0_seq1_|_PREDICTED:_PI-PLC_X_domain-containing_protein_3-like_[Oreochromis_niloticus]	18.8576	0	0.072221	1.2195	0.218753	0.0436822	0	0	0	0.0806873	0.233433	0.341916	1.48705
C378946_c0_seq1_|_novel_protein_similar_to_vertebrate_carbohydrate_(keratan_sulfate_Gal-6)_sulfotransferase_1_(CHST1,_zgc:100904)_[Danio_rerio]	2.41085	0	0.0446298	0	0.025503	0	0.0218275	0	0	0.0247602	0.0866173	0	0.190813
C283821_c0_seq1_|_PREDICTED:_protein_FAM5C_[Danio_rerio]	4.53154	0	0.301101	0.296376	0.0212371	0.136566	0.073656	0	0	0.358777	0	0.0411452	0.357613
C195192_c2_seq1_|_PREDICTED:_G-protein_coupled_receptor_12-like_[Danio_rerio]	2.59761	0	0.0216608	0	0.0368232	0	0	0	0	0	0	0	0.205854
C481686_c0_seq1_|_PREDICTED:_neurogenic_differentiation_factor_6-B-like_[Oreochromis_niloticus]	4.14703	0	0	0	0	0	0	0	0	0.0649622	0	0	0.330428
C503882_c0_seq1_|_PREDICTED:_calcium-binding_mitochondrial_carrier_protein_Aralar2_[Oreochromis_niloticus]	1.82951	0.0293573	0	0	0.145957	0	0	0	0	0.0712995	0	0	0.0916632
C95718_c0_seq1_|_PREDICTED:_coiled-coil_domain-containing_protein_136-like_[Danio_rerio]	48.3782	0.0295721	0.0985169	1.55121	0.149201	0	0.0964015	0	0	0	0.509932	0.683284	3.86979
C373440_c0_seq1_|_PREDICTED:_phospholipid_scramblase_2-like_[Oreochromis_niloticus]	3.36954	0	0	0.0638531	0.0964908	0.0514896	0.0277813	0.028569	0.0280014	0.0321291	0.0276611	0	0.269708
C107580_c0_seq1_|_PREDICTED:_brain_and_acute_leukemia_cytoplasmic_protein-like_[Danio_rerio]	3.04141	0	0.0134878	0.0300945	0.0154092	0	0.0263869	0	0	0	0	0	0.243534
C437213_c0_seq1_|_PREDICTED:_potassium_voltage-gated_channel_subfamily_D_member_2-like_[Oreochromis_niloticus]	1.86233	0	0	0.0159541	0	0	0.027988	0	0	0	0	0	0.149407
C211305_c1_seq1_|_unknown_protein_[Salmo_salar]	10.5264	0	0	0.167743	0.0240123	0.0192665	0.0624528	0.0427077	0.0416713	0.0236086	0.0825886	0	0.849192
C42732_c0_seq1_|_PREDICTED:_hypothetical_protein_LOC100699220_[Oreochromis_niloticus]	2.67113	0	0	0	0.0216763	0	0	0	0	0.021045	0	0	0.216262
C131861_c1_seq1_|_PREDICTED:_metabotropic_glutamate_receptor_3-like_[Oreochromis_niloticus]	12.0583	0	0	0	0.256557	0	0	0.0252496	0.0243763	0.224908	0	0.109685	0.977137
C374734_c0_seq1_|_unnamed_protein_product_[Danio_rerio]	2.50927	0	0.0199587	0	0.204073	0.0181317	0.136669	0	0	0	0.0387214	0.0872466	0.113746
C390699_c0_seq1_|_PREDICTED:_NT-3_growth_factor_receptor-like_[Oreochromis_niloticus]	5.37902	0.046598	0	0.0864584	0.116688	0.0699455	0	0	0	0.0575801	0	0.0845254	0.43936
C175433_c0_seq1_|_PREDICTED:_contactin-2-like_[Oreochromis_niloticus]	6.22659	0	0.113777	0.365724	0.240106	0.147455	0.127247	0.407788	0	0.0184022	0	0.266735	0.509729
C178068_c0_seq1_|_PREDICTED:_copine-5-like_[Anolis_carolinensis]	14.0498	0	0.0318509	0.286757	0.325452	0.0289566	0.342977	0.0318804	0	0.285704	0.0928943	0	1.15057
C157607_c0_seq1_|_PREDICTED:_liprin-alpha-3-like_[Danio_rerio]	10.0193	0	0.0433432	0.585048	0.180781	0.0655471	0.0706739	0.115985	0	0.016029	0.0983136	0.0478551	0.823586
C271958_c0_seq1_|_PREDICTED:_g-substrate-like_[Xenopus_(Silurana)_tropicalis]	7.83763	0	0.0969137	0.409496	0.055033	0	0.0474166	0.145896	0.0474517	0.108625	0	0	0.644606
C272779_c0_seq1_|_Mitogen-activated_protein_kinase_kinase_kinase_12_[Dicentrarchus_labrax]	2.52566	0	0.0128641	0.101224	0.0876916	0	0	0	0	0	0	0.0139273	0.207739
C352994_c0_seq1_|_unnamed_protein_product_[Tetraodon_nigroviridis]	4.93674	0	0	0.0167587	0.0168908	0	0	0.0148779	0	0.0331307	0	0	0.407241
C96127_c0_seq1_|_unnamed_protein_product_[Tetraodon_nigroviridis]	2.70828	0	0	0.224171	0.0250094	0	0	0	0	0.049677	0	0	0.147379
C253780_c0_seq1_|_PREDICTED:_rho_GTPase-activating_protein_44-like_[Oreochromis_niloticus]	4.30245	0	0.0170543	0.0960456	0	0.0309863	0.0333513	0.0170576	0.0502095	0.152866	0	0.03765	0.356458
C394920_c0_seq1_|_PREDICTED:_FERM_and_PDZ_domain-containing_protein_3_[Oreochromis_niloticus]	4.19142	0	0.0916478	0	0.277964	0	0	0	0	0	0.177848	0	0.348289
C249164_c0_seq1_|_PREDICTED:_spectrin_beta_chain,_brain_3-like_[Oreochromis_niloticus]	7.94416	0	0	0.080637	0.0270363	0	0.0468845	0.0241162	0	0.106867	0.0233498	0.104235	0.660155
C39792_c0_seq1_|_PREDICTED:_contactin-1a-like_[Oreochromis_niloticus]	7.72135	0.023068	0.0812461	0.325808	0.15026	0.00921449	0.0049717	0.0356336	0.0946838	0.0629043	0.0984824	0.0725716	0.641735
C10911_c0_seq1_|_PREDICTED:_GTP-binding_protein_Di-Ras2-like_[Oreochromis_niloticus]	32.6314	0	0.379234	1.16626	0.373428	0.275198	0.272125	0.253718	0.965298	0.282785	0.932219	0.110551	2.71434
C248185_c0_seq1_|_neurotrophic_tyrosine_kinase,_receptor,_type_2_precursor_[Xenopus_(Silurana)_tropicalis]_gb|AAI23937.1|_neurotrophic_tyrosine_kinase,_receptor,_type_2_[Xenopus_(Silurana)_tropicalis]	12.1225	0	0	0.108318	0.109789	0.0218838	0.212847	0	0	0	0	0	1.0104
C270387_c0_seq1_|_PREDICTED:_synaptoporin-like_[Oreochromis_niloticus]	5.95042	0	0.0217836	0	0.136147	0	0	0	0	0	0	0	0.496784
C93946_c0_seq1_|_POU_domain,_class_4,_transcription_factor_2_[Salmo_salar]_gb|ACN10506.1|_POU_domain,_class_4,_transcription_factor_2_[Salmo_salar]	7.86101	0	0.103289	0.0699084	0.656373	0.0375501	0.0606552	0.455516	0.0203838	0.0458464	0.0199594	0.157872	0.569096
C167506_c0_seq1_|_PREDICTED:_ephrin-A2-like_[Oreochromis_niloticus]	4.94062	0	0	0.0465825	0.0470271	0	0.0202672	0.0831144	0	0.023439	0.1209	0.0224068	0.413075
C244537_c0_seq1_|_unnamed_protein_product_[Tetraodon_nigroviridis]	2.73779	0	0	0.0449054	0.137093	0.0182174	0	0	0	0	0	0.0439887	0.229397
C362364_c0_seq1_|_PREDICTED:_hypothetical_protein_LOC100711378_[Oreochromis_niloticus]	4.23095	0	0.0749537	0.0559904	0	0.0113529	0	0	0	0	0	0	0.356102
C380216_c0_seq1_|_PREDICTED:_teneurin-3-like_[Oreochromis_niloticus]	1.53392	0.0198163	0	0	0.0248375	0	0.129214	0	0	0.123587	0	0	0.0627536
C244472_c0_seq1_|_PREDICTED:_synaptic_vesicle_glycoprotein_2C-like_[Oreochromis_niloticus]	8.28247	0.0247026	0.0272334	0.0455896	0.433204	0	0	0.0546635	0.0936422	0.0305244	0.079398	0.0448087	0.698611
C172235_c0_seq1_|_PREDICTED:_synaptotagmin-11-like_[Oreochromis_niloticus]	21.8242	0	0.204395	0.68936	0.232134	0.0463543	0.100004	0	0.0248301	0	0.0249023	0	1.84487
C257823_c0_seq1_|_PREDICTED:_F-box_only_protein_41_[Oreochromis_niloticus]	5.19067	0	0	0.0147269	0.104246	0	0	0.0132032	0.0258442	0.325094	0	0	0.438861
C307674_c0_seq1_|_PREDICTED:_calmodulin-regulated_spectrin-associated_protein_3_[Danio_rerio]	4.48912	0	0.109179	0.205006	0	0	0	0	0	0	0	0	0.380133
C105590_c0_seq1_|_PREDICTED:_IQ_motif_and_SEC7_domain-containing_protein_2-like_[Danio_rerio]	5.45273	0	0	0.0226185	0.345117	0	0	0.0408042	0	0.0454324	0.0197537	0	0.462084
C377038_c0_seq1_|_hypothetical_protein_EXVG_00324_[Emiliania_huxleyi_virus_202]	2.57558	0	0	0	0.0328222	0	0.112432	0	0	0	0.0557381	0	0.218402
C369095_c0_seq1_|_PREDICTED:_protocadherin_alpha-2-like_[Danio_rerio]	1.84037	0	0	0.148043	0	0	0	0	0	0	0	0	0.156329
C217246_c0_seq1_|_PREDICTED:_transcription_activator_BRG1-like_[Oreochromis_niloticus]	15.7492	0	0.0853917	0.672827	0.0243978	0	0.10444	0.06421	0.0210633	0.263446	0.0622392	0.140031	1.33878
C343689_c0_seq1_|_PREDICTED:_serine/threonine-protein_kinase_SBK1-like_[Oreochromis_niloticus]	2.41842	0	0.0216364	0.109435	0.196892	0	0.021172	0.0543855	0	0.0242511	0.0524435	0.0355997	0.205605
C119929_c2_seq1_|_unnamed_protein_product_[Tetraodon_nigroviridis]	6.712	0	0	0.0452182	0.572492	0	0	0.0201087	0.0195316	0.0901045	0	0.110078	0.553747
C171418_c0_seq1_|_PREDICTED:_caskin-1_[Danio_rerio]	10.6824	0.111081	0.0737931	0.443243	0.0836419	0	0.072227	0.444713	0.0242727	0.714697	0.119467	0.053789	0.911659
C271028_c0_seq1_|_PREDICTED:_neurexin-3-alpha_isoform_3_[Oreochromis_niloticus]	1.7721	0	0.0290229	0.03265	0.0329616	0	0.0283998	0	0	0	0	0	0.15171
C670892_c0_seq1_|_spectrin_repeat_containing,_nuclear_envelope_1_[Homo_sapiens]_emb|CAI40730.2|_spectrin_repeat_containing,_nuclear_envelope_1_[Homo_sapiens]_emb|CAI42287.2|_spectrin_repeat_containing,_nuclear_envelope_1_[Homo_sapiens]_emb|CAX15071.1|_spectrin_repeat_containing,_nuclear_envelope_1_[Homo_sapiens]_emb|CAI42787.2|_spectrin_repeat_containing,_nuclear_envelope_1_[Homo_sapiens]_emb|CAX…	1.13425	0	0	0.0971821	0.0328222	0.0260054	0	0.0289106	0.0283362	0.0637326	0.0279918	0.0310814	0.0273117
C784442_c0_seq1_|_novel_protein_similar_to_vertebrate_(zgc:171814)_[Danio_rerio]_emb|CAX14686.1|_novel_protein_similar_to_vertebrate_(zgc:171814)_[Danio_rerio]	1.14777	0	0	0	0.0882761	0	0	0	0	0.0582026	0	0	0.0986819
C419094_c0_seq1_|_Zinc_finger_protein_ZIC_4_[Dicentrarchus_labrax]	2.08239	0	0	0.0531064	0	0.0856472	0.0924045	0	0	0	0.0458093	0	0.179459
C134155_c0_seq1_|_PREDICTED:_noelin-like_isoform_2_[Oreochromis_niloticus]	9.975	0.0294138	0.227026	0.236103	0.092186	0.0294164	0.222106	0.0650888	0	0.417065	0.0314673	0.0537108	0.86279
C266458_c0_seq1_|_pendrin_[Danio_rerio]_gb|ACI05562.1|_anion_exchanger_SLC26A4_[Danio_rerio]	1.91807	0	0	0	0	0	0.0976472	0	0	0	0	0	0.165945
C212161_c0_seq1_|_TPA_inf:_voltage-dependent_sodium_channel_SCN8A-like_protein_[Xenopus_(Silurana)_tropicalis]	14.9343	0	0	0.352734	0.118556	0	0	0	0.0338879	0	0	0	1.29226
C249595_c0_seq1_|_gamma-aminobutyric_acid_type_B_receptor_subunit_2_precursor_[Danio_rerio]_emb|CAK04591.2|_novel_protein_similar_to_vertebrate_gamma-aminobutyric_acid_(GABA)_B_receptor,_2_(GABBR2)_[Danio_rerio]_emb|CAN88500.1|_novel_protein_similar_to_vertebrate_gamma-aminobutyric_acid_(GABA)_B_receptor,_2_(GABBR2)_[Danio_rerio]_emb|CAN88045.1|_novel_protein_similar_to_vertebrate_gamma-aminobuty…	3.1252	0	0	0.045793	0	0	0.039832	0.0408529	0	0	0	0	0.270781
C492819_c0_seq1_|_homeobox_protein_unc-4_homolog_[Danio_rerio]_sp|Q50D79.2|UNC4_DANRE_RecName:_Full=Homeobox_protein_unc-4_homolog;_AltName:_Full=Homeobox_protein_Uncx4.1_gb|AAI16500.1|_Unc4.1_homeobox_(C._elegans)_[Danio_rerio]	0.64136	0	0	0	0	0.0555956	0	0	0	0	0	0	0.0291412
C287915_c0_seq1_|_PREDICTED:_protein_FAM5C-like_[Oreochromis_niloticus]	8.37441	0	0.481714	0.159144	0	0.0514136	0	0	0	0.507562	0.274991	0	0.727083
C231389_c0_seq1_|_PREDICTED:_regulating_synaptic_membrane_exocytosis_protein_3-like_[Oreochromis_niloticus]	10.4069	0	0.0820554	0.904294	0.0372683	0	0	0	0	0	0.0318435	0.017757	0.545671
C383156_c0_seq1_|_PREDICTED:_SLIT_and_NTRK-like_protein_3_[Oreochromis_niloticus]	1.62912	0	0	0	0.135748	0	0	0	0	0	0	0.0322379	0.141592
C385774_c0_seq1_|_protein_dispatched_homolog_2_[Danio_rerio]_sp|Q6R5J1.1|DISP2_DANRE_RecName:_Full=Protein_dispatched_homolog_2_gb|AAR99504.1|_dispatched_2_[Danio_rerio]	1.84464	0	0	0	0	0	0.00787986	0	0	0	0	0	0.16074
C235700_c0_seq1_|_PREDICTED:_voltage-gated_potassium_channel_subunit_beta-3-like_[Danio_rerio]	2.22223	0	0	0	0.0543796	0	0	0	0	0	0	0	0.193962
C225517_c0_seq1_|_PREDICTED:_galanin_receptor_type_2-like_[Oreochromis_niloticus]	3.06219	0	0	0	0.150357	0	0.0647741	0.166086	0	0	0	0.0723674	0.26733
C210646_c0_seq1_|_PREDICTED:_solute_carrier_family_12_member_5-like_[Oreochromis_niloticus]	18.5219	0	0	0.0411061	0	0	0	0	0	0	0	0	1.61897
C485708_c0_seq1_|_PREDICTED:_receptor-type_tyrosine-protein_phosphatase_mu-like_[Oreochromis_niloticus]	2.86962	0	0	0.0515306	0.121818	0	0.0149864	0	0.0299834	0.0343187	0.0594243	0.25122	0.232748
C389049_c0_seq1_|_Probable_vesicular_acetylcholine_transporter_[Dicentrarchus_labrax]	3.42477	0	0.160478	0.300771	0.121495	0.029131	0.0209362	0	0.07341	0.02374	0.0104268	0.0115777	0.294773
C225691_c0_seq1_|_PREDICTED:_myelin_transcription_factor_1-like_protein-like_[Oreochromis_niloticus]	16.3096	0	0.0247683	0.47373	0.0845351	0	0	0	0	0.111005	0.0241321	0	1.43506
C224275_c0_seq1_|_PREDICTED:_low-density_lipoprotein_receptor-related_protein_11-like_[Oreochromis_niloticus]	3.78818	0	0	0.0989212	0.175236	0	0	0	0.0861079	0.0741663	0	0	0.334174
C275062_c0_seq1_|_PREDICTED:_solute_carrier_family_22_member_23-like_[Oreochromis_niloticus]	3.72588	0.0787246	0.012407	0.0138516	0.267913	0.0112388	0	0	0.0243082	0	0.0361856	0.0134325	0.330195
C70861_c0_seq1_|_unnamed_protein_product_[Tetraodon_nigroviridis]	5.18955	0	0.0142478	0.0159068	0.0160854	0.232641	0.404482	0	0	0	0	0.0623283	0.46049
C445800_c0_seq1_|_PREDICTED:_hypothetical_protein_LOC567924_[Danio_rerio]	3.47474	0.0384057	0.0282962	0	0.0321364	0	0	0	0	0.0317157	0	0	0.309187
C344302_c0_seq1_|_PREDICTED:_leukocyte_cell-derived_chemotaxin_2_[Taeniopygia_guttata]	2.09291	0	0.0953118	0.0154403	0.123912	0	0.186562	0	0	0.0154156	0.039699	0.0147367	0.168233
C281533_c0_seq1_|_PREDICTED:_leucine-rich_repeat-containing_protein_4-like_[Oreochromis_niloticus]	8.62687	0.208192	0	0.0857704	0	0	0	0	0	0.057696	0.444873	0	0.774797
C222708_c0_seq1_|_PREDICTED:_ephrin-A2-like_[Oreochromis_niloticus]	3.77687	0	0.0447337	0.100248	0	0	0.0218783	0	0.0220686	0.100783	0.173255	0.0246982	0.340152
C183756_c0_seq1_|_PREDICTED:_contactin-3-like_[Danio_rerio]	3.22887	0.0299702	0	0.204582	0.0566416	0	0.290995	0.264977	0.0484105	0.0183307	0	0.163817	0.25108
C352243_c0_seq1_|_PREDICTED:_hypothetical_protein_LOC100710374_[Oreochromis_niloticus]	3.13882	0	0.204195	0.0514434	0.282897	0	0	0.182403	0.0444264	0.0760195	0	0.0245495	0.129323
C648689_c0_seq1_|_reprimo-like_protein_[Salmo_salar]_gb|ACI67453.1|_Reprimo-like_protein_[Salmo_salar]	2.15704	0	0.11882	0.173876	0.0135795	0	0	0.0476996	0	0.0930912	0.0230605	0.194718	0.169362
C196900_c0_seq1_|_unnamed_protein_product_[Tetraodon_nigroviridis]	10.7953	0.142499	0.114025	0.177016	0.226215	0.0258125	0.432376	0.172003	0.125722	0.159113	0.180353	0.0623283	0.975038
C32110_c0_seq1_|_PREDICTED:_small_glutamine-rich_tetratricopeptide_repeat-containing_protein_beta-like_[Oreochromis_niloticus]	6.12211	0.016055	0	0.198801	0.170676	0	0.0692727	0.0266726	0.0174638	0.0198388	0.0344274	0.0193502	0.555015
C228835_c1_seq1_|_hypothetical_protein_TERG_00388_[Trichophyton_rubrum_CBS_118892]_gb|EGD84108.1|_hypothetical_protein_TERG_00388_[Trichophyton_rubrum_CBS_118892]	2.1698	0.0315183	0.0344813	0.0384961	0	0	0	0	0	0.039051	0.0336203	0	0.19671
C301729_c0_seq1_|_PREDICTED:_liprin-alpha-2_[Oreochromis_niloticus]	3.05254	0.0803333	0.0506702	0.17075	0.129547	0	0	0.0762658	0.0742272	0.0570684	0.0984307	0	0.276821
C413839_c0_seq1_|_PREDICTED:_liprin-alpha-2-like_isoform_3_[Oreochromis_niloticus]	1.84464	0	0.0352664	0.0793185	0.159647	0.0639604	0.0689934	0	0.0690443	0.0391166	0	0	0.167459
C394191_c0_seq1_|_putative_THO2_protein_[Polysphondylium_pallidum_PN500]	1.5247	0	0	0	0	0	0	0	0	0	0	0.0799305	0.138518
C274712_c0_seq1_|_KH_domain-containing,_RNA-binding,_signal_transduction-associated_protein_2_[Danio_rerio]_sp|Q08BJ2.1|KHDR2_DANRE_RecName:_Full=KH_domain-containing,_RNA-binding,_signal_transduction-associated_protein_2_gb|AAI24702.1|_Zgc:153588_[Danio_rerio]_emb|CAX14526.1|_novel_protein_(zgc:153588)_[Danio_rerio]_emb|CAX13267.1|_novel_protein_(zgc:153588)_[Danio_rerio]	8.9692	0	0.0318509	0.285616	0.324085	0	0.124714	0	0	0	0.2479	0.139334	0.817414
C137659_c0_seq1_|_PREDICTED:_neuronal_acetylcholine_receptor_subunit_non-alpha-3-like_[Oreochromis_niloticus]	3.54161	0	0.0200064	0	0.0686189	0	0	0.040172	0	0	0.0386713	0	0.32327
C310579_c0_seq1_|_unnamed_protein_product_[Tetraodon_nigroviridis]	3.11505	0	0	0.168482	0.0973047	0	0	0.0859868	0	0.0960311	0.0622642	0	0.2849
C315172_c0_seq1_|_PREDICTED:_band_4.1-like_protein_1-like_[Oreochromis_niloticus]	6.89854	0	0	0.085432	0	0.0172538	0	0	0	0	0	0.0415111	0.631191
C245633_c0_seq1_|_PREDICTED:_F-box_only_protein_41-like_[Oreochromis_niloticus]	1.55835	0	0	0	0.070629	0	0	0	0	0.0700055	0	0	0.142719
C241491_c0_seq1_|_PREDICTED:_hypothetical_protein_LOC100699220_[Oreochromis_niloticus]	3.62001	0	0	0	0.0358103	0	0.015519	0	0	0.0176041	0	0	0.331656
C330415_c0_seq1_|_Homeobox_protein_orthopedia_B_[Salmo_salar]_gb|ACN11501.1|_Homeobox_protein_orthopedia_B_[Salmo_salar]	3.77509	0	0	0	0.0752434	0	0	0	0	0	0	0	0.346317
C82261_c0_seq1_|_PREDICTED:_kinesin-like_protein_KIF1A-like_[Oreochromis_niloticus]	29.624	0.0363076	0.480314	1.55335	0.318217	0.181554	0.646251	0.160688	0.0589439	0.0448645	0.34924	0.262558	2.71939
C153110_c0_seq1_|_PREDICTED:_chloride_channel_protein_2-like_[Oreochromis_niloticus]	9.25182	0.0337934	0.110965	0.0206374	0.12548	0.0168054	0.850485	0.167085	0.0906788	0.0414533	0.125533	0.141717	0.720451
C655877_c0_seq1_|_PREDICTED:_leucine-rich_repeat_transmembrane_neuronal_protein_4-like_[Oreochromis_niloticus]	2.10123	0	0	0	0	0	0	0	0	0	0	0.0555678	0.193187
C21243_c0_seq1_|_PREDICTED:_voltage-dependent_P/Q-type_calcium_channel_subunit_alpha-1A-like_[Oreochromis_niloticus]	17.8012	0	0	0.139669	0.0139891	0	0.0121248	0.0248807	0	0.0137539	0.0120816	0.121826	1.63708
C655360_c0_seq1_|_PREDICTED:_transmembrane_protein_235-like_[Oreochromis_niloticus]	1.80391	0	0	0	0.0991845	0	0	0.109493	0	0	0	0	0.165965
C277316_c0_seq1_|_PREDICTED:_lipid_phosphate_phosphatase-related_protein_type_3-like_[Danio_rerio]	5.93484	0	0	0.174873	0.423923	0.0282026	0.0608437	0.0624031	0.0153373	0.139385	0.0603378	0.271905	0.54654
C183010_c0_seq1_|_PREDICTED:_microtubule-associated_protein_7-like_[Oryctolagus_cuniculus]	4.01	0	0.0820924	0.346566	0	0	0.0803139	0	0	0.114806	0	0	0.370568
C143333_c0_seq1_|_PREDICTED:_syntaxin-binding_protein_5-like_[Oreochromis_niloticus]	18.7201	0	0.0430092	0.274083	0.179227	0.0130304	0.014025	0.719323	0.0280815	0.867827	0.125162	1.33254	1.73024
C474999_c0_seq1_|_PREDICTED:_metabotropic_glutamate_receptor_5-like_[Oreochromis_niloticus]	2.74887	0	0	0	0.0254734	0	0	0	0	0	0	0	0.254146
C343476_c0_seq1_|_PREDICTED:_hypothetical_protein_LOC561780_[Danio_rerio]	2.10512	0.0812621	0.0446298	0.0502074	0	0	0	0	0.0216867	0.175332	0.151485	0.194674	0.0635924
C417525_c0_seq1_|_PREDICTED:_neurexophilin-1-like_[Oreochromis_niloticus]	4.50825	0	0.129111	0.232874	0.0878015	0	0	0.259332	0	0.288867	0.0501193	0.28232	0.417123
C184073_c0_seq1_|_PREDICTED:_leucine-rich_repeat_and_immunoglobulin-like_domain-containing_nogo_receptor-interacting_protein_1-like_[Oreochromis_niloticus]	5.53608	0.00597158	0.0795801	0.328518	0.339658	0.138386	0.512665	0.106578	0.012989	0.133953	0.186665	0.276247	0.504182
C143891_c0_seq1_|_PREDICTED:_EGF-like_repeat_and_discoidin_I-like_domain-containing_protein_3-like_[Cavia_porcellus]	16.6492	0	0.120687	0.814112	0.473705	0.00993582	0	0.319591	0.0429802	0	0.0531923	0.0358668	1.543
C366899_c0_seq1_|_PREDICTED:_band_4.1-like_protein_1-like_[Oreochromis_niloticus]	6.08698	0	0	0.028898	0	0	0	0	0	0	0	0	0.565747
C290203_c0_seq1_|_Neurotensin/neuromedin_N_precursor_[Osmerus_mordax]	5.82035	0	0	0.0856011	0.0432091	0	0	0	0	0.063751	0	0	0.542293
C345379_c0_seq1_|_PREDICTED:_kinase_suppressor_of_Ras_2_[Oreochromis_niloticus]	4.06469	0	0.207273	0.0895431	0.0182225	0.0144379	0.062409	0.0960127	0.0469594	0.0714854	0	0.034512	0.37872
C334958_c0_seq1_|_PREDICTED:_CUB_and_sushi_domain-containing_protein_1_[Oreochromis_niloticus]	1.94043	0	0.0238376	0.0268167	0.0134511	0.173034	0.0233259	0.0239238	0.0233432	0.080155	0.104247	0.0260603	0.181183
C151192_c1_seq1_|_PREDICTED:_formin-like_protein_2-like_[Oreochromis_niloticus]	3.2181	0	0	0.118022	0.0401794	0.0159751	0	0	0	0.0195046	0	0	0.300566
C118044_c0_seq1_|_PREDICTED:_V-type_proton_ATPase_116_kDa_subunit_a_isoform_1-like_isoform_3_[Oreochromis_niloticus]	22.0662	0	0.033898	0.800832	0.0387267	0	0	0	0	0	0.196715	0	2.06099
C454934_c0_seq1_|_potassium_channel_Kv1.3_[Sternopygus_macrurus]	3.04069	0	0.00879642	0.0989212	0	0	0	0	0	0	0	0.125067	0.284092
C296202_c0_seq1_|_PREDICTED:_hypothetical_protein_LOC100000962_[Danio_rerio]	5.73585	0	0.017356	0.536863	0.492911	0	0	0	0	0.0194535	0	0.0189744	0.48648
C589637_c0_seq1_|_PREDICTED:_FERM_and_PDZ_domain-containing_protein_3_[Oreochromis_niloticus]	1.63835	0.0211006	0	0.025772	0.0260614	0	0	0	0	0	0.0448182	0.0249921	0.153579
C285458_c0_seq1_|_Mitogen-activated_protein_kinase_kinase_kinase_12_[Dicentrarchus_labrax]	3.67922	0	0.0181665	0.122901	0.164995	0	0	0	0.0176486	0.020559	0	0.0790134	0.344962
C696_c121_seq1_|_AMPA-type_glutamate_receptor_subunit_2_[Oncorhynchus_mykiss]	11.4882	0.0062811	0.0412447	0.208735	0.491792	0.0124717	0.0336405	0.0275958	0.0201436	0.138842	0.0465474	0.0449393	1.07777
C281661_c0_seq1_|_PREDICTED:_hypothetical_protein_LOC100560600_[Anolis_carolinensis]	2.24651	0.0117525	0.0522096	0.132036	0.0147304	0	0.0255346	0.0130597	0	0.0292595	0	0	0.210787
C331795_c0_seq1_|_PREDICTED:_hypothetical_protein_LOC100535483_[Danio_rerio]	6.05111	0	0	0.380274	0.21336	0.0170516	0.0183671	0.226082	0.0185126	0.0420605	0	0.0410247	0.570595
C266384_c0_seq1_|_PREDICTED:_metabotropic_glutamate_receptor_8-like_[Oreochromis_niloticus]	11.9095	0	0.322458	0.0904488	0.762381	0	0.184093	0.350346	0	0.210529	0.130725	0.118099	1.12354
C346907_c0_seq1_|_PREDICTED:_si:dkey-127k13.2_[Danio_rerio]	1.96858	0.041793	0.0460662	0.181209	0.0391632	0.0731631	0.101456	0.0462411	0.0340952	0.103545	0.111777	0.100488	0.185999
C130366_c0_seq1_|_PREDICTED:_hypothetical_protein_LOC100705302_[Oreochromis_niloticus]	2.63661	0	0.0158983	0.116467	0.0453105	0	0	0	0	0.0178196	0	0.069523	0.249238
C190545_c0_seq1_|_PREDICTED:_hypothetical_protein_LOC100702666_[Oreochromis_niloticus]	5.34323	0.0501541	0.183844	0.330936	0.042025	0	0.0179842	0.0738088	0.270474	0	0.214255	0.100299	0.506586
C348925_c0_seq1_|_PREDICTED:_NT-3_growth_factor_receptor-like_[Oreochromis_niloticus]	5.38828	0.0542074	0.0298695	0.168341	0.169892	0.027057	0	0.0599768	0	0.23343	0	0	0.510963
C145883_c0_seq1_|_PREDICTED:_hypothetical_protein_LOC568908_[Danio_rerio]	23.3479	0	0.289071	0.260152	0.131317	0.0349633	0.150858	0.0580805	0.377424	0.129599	0.299043	0.274094	2.21566
C167724_c0_seq1_|_PREDICTED:_hypothetical_protein_LOC100536721_[Danio_rerio]	4.46498	0	0	0.0337249	0.0339908	0.0539604	0.174619	0	0	0	0	0	0.423881
C163433_c0_seq1_|_PREDICTED:_potassium_voltage-gated_channel_subfamily_C_member_2-like_isoform_1_[Oreochromis_niloticus]	9.18311	0	0	0	0.810301	0	0.0332884	0	0	0	0	0	0.872336
C211750_c0_seq1_|_PREDICTED:_neurogenic_differentiation_factor_2-like_[Oreochromis_niloticus]	8.85417	0.0172115	0	0	0.0855709	0.0341749	0	0	0	0	0	0	0.841291
C47123_c0_seq1_|_hypothetical_protein_CPC735_059630_[Coccidioides_posadasii_C735_delta_SOWgp]_gb|EER24593.1|_hypothetical_protein_CPC735_059630_[Coccidioides_posadasii_C735_delta_SOWgp]	29.8986	0	0	0.173193	0.244955	0	0	0	0.0603999	0	0.0598535	0	2.84243
C254289_c0_seq1_|_PREDICTED:_matrix_metalloproteinase-16-like_[Oreochromis_niloticus]	12.1658	0	0.0529288	0.951748	0.782211	0	0.258963	0	0.0779423	0.919239	0.0513619	0.057864	1.15677
C264175_c0_seq1_|_PREDICTED:_protein_unc-79_homolog_[Anolis_carolinensis]	4.44068	0	0	0.422429	0.0710768	0	0.275521	0	0.122571	0.349323	0	0.341407	0.237815
C302134_c0_seq1_|_PREDICTED:_dual_3',5'-cyclic-AMP_and_-GMP_phosphodiesterase_11A-like_[Oreochromis_niloticus]	3.18835	0	0	0	0	0	0	0	0	0.268142	0	0	0.303405
C334434_c0_seq1_|_Unknown_(protein_for_MGC:198293)_[Danio_rerio]	2.53724	0	0.108959	0.163435	0.102732	0.13179	0.213254	0	0	0.0201499	0.0881891	0	0.241517
C296522_c0_seq1_|_PREDICTED:_protein_bicaudal_D_homolog_1-like_[Oreochromis_niloticus]	4.23711	0	0	0.151597	0.101491	0	0	0	0	0.225618	0.021775	0	0.403423
C706743_c0_seq1_|_T-box_brain_protein_1_[Danio_rerio]_gb|AAI68510.1|_T-box_1,_brain_[Danio_rerio]	1.33401	0	0	0	0	0	0	0.0383351	0	0	0.0370664	0.0417587	0.127016
C325563_c0_seq1_|_novel_protein_similar_to_vetebrate_SNPH,_Syntaphilin_(SNPH)_[Danio_rerio]	3.59558	0	0.120082	0.168593	0.136379	0	0	0.180591	0	0.0666205	0	0.196258	0.342351
C234536_c0_seq1_|_PREDICTED:_hypothetical_protein_LOC100712050_[Oreochromis_niloticus]	15.5731	0	0	0.0181714	1.23885	0	0.0159389	0.0489737	0	0.0549333	0.0316006	0.302788	1.48517
C449866_c0_seq1_|_PREDICTED:_probable_G-protein_coupled_receptor_22-like_[Oreochromis_niloticus]	2.28832	0	0	0.0480852	0.218296	0	0.104556	0	0	0	0	0.0235993	0.162492
C169931_c0_seq1_|_PREDICTED:_serine/threonine-protein_kinase_DCLK1-like_[Oreochromis_niloticus]	19.3197	0.116327	0.0853839	0.144286	0.109027	0	0.0313385	0.0107451	0.0314367	0.047615	0.0415232	0.116458	1.84588
C12620_c0_seq1_|_PREDICTED:_e3_ubiquitin-protein_ligase_RNF182-like_[Danio_rerio]	6.75528	0	0.025181	0.0566561	0.17141	0	0	0	0	0.0279404	0	0	0.645923
C139733_c1_seq1_|_PREDICTED:_voltage-dependent_P/Q-type_calcium_channel_subunit_alpha-1A_[Oreochromis_niloticus]	27.1324	0	0.0249683	0.0561775	0.0283568	0	0	0	0.122067	0.0559713	0	0.0137854	2.59782
C252515_c0_seq1_|_unnamed_protein_product_[Tetraodon_nigroviridis]	8.07748	0	0	0	0.168174	0.0168216	0	0	0	0.0209551	0	0	0.773864
C251951_c0_seq1_|_PREDICTED:_interleukin-1_receptor_accessory_protein-like_1-B-like_[Oreochromis_niloticus]	2.67489	0.0375121	0	0.0232759	0.256292	0	0	0.082404	0	0.159896	0.0596698	0	0.234086
C189467_c1_seq1_|_pellino_homolog_3_[Salmo_salar]	9.78602	0	0.0760916	0.0856011	0.519054	0	0	0.0382994	0	0.513436	0	0.248724	0.939921
C389741_c0_seq1_|_PREDICTED:_hypothetical_protein_LOC100693831_[Oreochromis_niloticus]	4.01198	0	0.0506943	0	0.172722	0.0460707	0.0992121	0	0	0	0.0247052	0.138274	0.385354
C280960_c0_seq1_|_PREDICTED:_phosphoribosyl_pyrophosphate_synthase-associated_protein_2-like_isoform_1_[Oreochromis_niloticus]	9.87879	0	0.192117	0.0428846	0.0872824	0	0.0752028	0.0771302	0.263119	0.0426371	0.0371244	0	0.949259
C519031_c0_seq1_|_PREDICTED:_neural_cell_adhesion_molecule_1_[Monodelphis_domestica]	2.27517	0	0.115063	0	0.217496	0	0.0375408	0	0	0	0	0.0423469	0.218637
C197933_c0_seq1_|_sreb2_[Danio_rerio]_emb|CAQ14025.1|_sreb2_[Danio_rerio]	7.44778	0.0431378	0.190229	0.535007	0.269717	0.194098	0.442087	0.715791	0.628176	0.666037	0.53082	0.337684	0.632601
C259765_c0_seq1_|_Vesicular_inhibitory_amino_acid_transporter_[Salmo_salar]_gb|ACN10631.1|_Vesicular_inhibitory_amino_acid_transporter_[Salmo_salar]	5.20607	0	0	0	0	0	0	0	0.0180199	0	0	0	0.503186
C424481_c0_seq1_|_PREDICTED:_serine/threonine-protein_kinase_N2-like_[Oreochromis_niloticus]	2.63653	0	0.0298109	0.10061	0.10157	0	0.0875129	0.0598372	0	0.0334135	0.0867853	0	0.254911
C314866_c0_seq1_|_PREDICTED:_protocadherin-10-like_[Oreochromis_niloticus]	4.9558	0	0	0	0.168499	0.0269177	0	0	0	0	0	0	0.479312
C120397_c1_seq1_|_PREDICTED:_inactive_ubiquitin_carboxyl-terminal_hydrolase_54-like_[Oreochromis_niloticus]	6.87946	0.0799364	0.104635	0.52519	0.173975	0.0292334	0.354436	0.18592	0.228402	0.316215	0.242513	0.0437326	0.665396
C365726_c0_seq1_|_PREDICTED:_transcription_elongation_regulator_1-like_protein-like_[Anolis_carolinensis]	2.33904	0	0	0.226246	0	0	0.0140354	0.0576028	0	0	0.0278482	0.0158445	0.0545367
C246073_c0_seq1_|_PREDICTED:_tripartite_motif-containing_protein_2-like_[Oreochromis_niloticus]	10.264	0.0592778	0.0653508	0.697543	0.147972	0	0.159858	0	0	0	0.0634163	0	0.993532
C208377_c0_seq1_|_uncharacterized_protein_LOC568003_[Danio_rerio]_emb|CAQ14788.1|_novel_protein_similar_to_vertebrate_copine_family_[Danio_rerio]_emb|CAQ15635.1|_novel_protein_similar_to_vertebrate_copine_family_[Danio_rerio]	10.285	0	0.0529618	0.369278	0.445603	0.0576142	0.518211	0.0637791	0.0310371	0.0947337	0.0307889	0.104096	0.996348
C277359_c0_seq1_|_PREDICTED:_connector_enhancer_of_kinase_suppressor_of_ras_2_[Oreochromis_niloticus]	8.22931	0.0269885	0.179842	0.101427	0.647432	0	0	0	0.0587038	0	0	0	0.797365
C200089_c1_seq1_|_PREDICTED:_hypothetical_protein_LOC100680913_[Ornithorhynchus_anatinus]	12.0801	0.159643	0.352018	0.892283	0.033104	0.0265613	0	0.29439	0.0859563	0.263023	0.0569294	0.225444	1.17072
C330063_c0_seq1_|_PREDICTED:_hypothetical_protein_LOC100695617_[Oreochromis_niloticus]	4.23686	0	0.0555013	0.149839	0.163796	0	0.0108654	0.0444904	0.0434768	0	0.0215417	0.0122564	0.411326
C156946_c0_seq1_|_neuritin_precursor_[Salmo_salar]_gb|ACN10591.1|_Neuritin_precursor_[Salmo_salar]	13.2592	0.021788	0	0.0548772	0.0273087	0	0	0	0	0.0268496	0.0235851	0.0529084	1.28767
C250748_c0_seq1_|_PREDICTED:_paired_box_protein_Pax-6-like_isoform_3_[Oreochromis_niloticus]	2.73566	0	0.082242	0.203706	0.0559283	0	0	0	0	0	0.016033	0	0.265701
C24186_c0_seq1_|_proteoglycan_[Ajellomyces_capsulatus_G186AR]	26.5253	0	0.0559334	0	1.55654	0	0	0	0.0547732	0.0310314	0.0542777	0.366893	2.57781
C495425_c0_seq1_|_alpha-2,8-sialyltransferase_[Danio_rerio]	3.16991	0	0	0	0.0203597	0	0	0	0	0	0	0	0.308584
C274743_c0_seq1_|_PREDICTED:_armadillo_repeat_protein_deleted_in_velo-cardio-facial_syndrome_homolog_[Oreochromis_niloticus]	3.53833	0.0171965	0	0.107256	0.0433809	0.0173567	0.0186814	0.0191092	0	0.0428131	0.036903	0	0.344752
C337428_c0_seq1_|_hypothetical_protein_EGM_19873,_partial_[Macaca_fascicularis]	7.11133	0	0	0.0683996	0	0	0	0	0	0	0	0	0.693272
C8159_c0_seq1_|_CCK-N_protein_precursor_[Oncorhynchus_mykiss]_emb|CAA09809.1|_CCK-N_protein_[Oncorhynchus_mykiss]	3.49984	0	0	0.101119	0	0.020422	0	0	0	0	0	0	0.341564
C300605_c0_seq1_|_PREDICTED:_contactin-associated_protein-like_2-like_[Oreochromis_niloticus]	4.97565	0	0	0.0558547	0	0	0	0.0165154	0.0160414	0.0556884	0	0.21618	0.486217
C74387_c0_seq1_|_Riboflavin-binding_protein_precursor_[Salmo_salar]_gb|ACN11208.1|_Riboflavin-binding_protein_precursor_[Salmo_salar]	13.9772	0	0.0138374	0.280594	0.0156106	0	0	0	0	0.0313195	0.0133637	0.0452143	1.36727
C169690_c0_seq1_|_PREDICTED:_pecanex-like_protein_2_[Oreochromis_niloticus]	11.4923	0	0.124536	0.244383	0.847884	0	0	0	0	0.139611	0.937151	0.477289	1.12432
C440719_c0_seq1_|_hypothetical_protein_BRAFLDRAFT_73951_[Branchiostoma_floridae]_gb|EEN64740.1|_hypothetical_protein_BRAFLDRAFT_73951_[Branchiostoma_floridae]	1.33272	0.021437	0	0.0801374	0.0268688	0	0	0	0	0.0269534	0	0.130925	0.0678858
C71329_c0_seq1_|_PREDICTED:_protein_kinase_C_and_casein_kinase_substrate_in_neurons_protein_1-like_[Oreochromis_niloticus]	7.88742	0.0167172	0.0737195	0.290594	0.262231	0.32609	0.775604	0.240679	0.107876	0.455286	0.187903	0.0803907	0.463851
C27630_c0_seq1_|_PREDICTED:_hypothetical_protein_LOC100704502_[Oreochromis_niloticus]	26.8152	0	0.49652	0.018935	0.0477291	0.939343	1.91914	0	0	0.0188655	0	0.128621	2.63846
C2003_c9_seq1_|_AMPA_glutamate_receptor_subunit_1a_short_Flip_isoform_[Oreochromis_mossambicus]_gb|AAL34305.1|L49496_1_glutamate_receptor_subunit_1_alpha_flip_form_[Oreochromis_mossambicus]	6.35943	0	0.00928063	0.0415805	0.0844228	0.0168317	0	0.00928242	0.0726782	0.0205877	0	0.0102442	0.625882
C232672_c0_seq1_|_PREDICTED:_leucine-rich_repeat_transmembrane_neuronal_protein_2-like_[Danio_rerio]	7.2136	0	0.106851	0.144256	0.170057	0.0193522	0.0627146	0.171461	0.333903	0.0237136	0.228038	0.187385	0.710734
C329138_c0_seq1_|_PREDICTED:_protein_bassoon-like_[Oreochromis_niloticus]	8.30864	0	0.044219	0.0497452	0.0754882	0	0	0	0	0	0.04291	0.0966841	0.819304
C470208_c0_seq1_|_PREDICTED:_BTB/POZ_domain-containing_protein_KCTD16-like_[Oreochromis_niloticus]	2.02619	0	0.0669746	0.0645845	0.119604	0	0	0	0	0.032066	0.00924413	0.104815	0.200033
C111387_c0_seq1_|_MF7_protein_[Schistosoma_japonicum]	3.57167	0.0187193	0.0103223	0.0464324	0.0116451	0	0.0504891	0.0207117	0	0	0.0700475	0.0225614	0.352932
C499989_c0_seq1_|_PREDICTED:_reticulon-4_receptor-like_1-like_[Oreochromis_niloticus]	2.08976	0	0	0.0708665	0.143086	0.0286243	0.0924506	0	0	0	0	0.206603	0.149666
C118828_c0_seq1_|_PREDICTED:_dedicator_of_cytokinesis_protein_3_[Oreochromis_niloticus]	3.53829	0	0.10378	0.350099	0.101233	0	0.130566	0.238056	0.0146273	0.183282	0.316367	0.129658	0.239483
C329455_c0_seq1_|_Cleft_lip_and_palate_transmembrane_protein_1_[Salmo_salar]_gb|ACN10553.1|_Cleft_lip_and_palate_transmembrane_protein_1_[Salmo_salar]	3.36309	0.0132429	0.00729715	0.0821211	0.0909343	0	0.0428587	0.00734848	0.0285936	0.0816554	0.0283349	0.00790025	0.333033
C286977_c0_seq1_|_unnamed_protein_product_[Tetraodon_nigroviridis]	8.3891	0	0	0	0	0	0	0	0.0685413	0	0	0	0.831253
C273263_c0_seq1_|_PREDICTED:_serine/threonine-protein_kinase_SBK1-like_[Oreochromis_niloticus]	5.47215	0	0.0643656	0.542784	0	0	0.0944637	0.0322008	0	0.108578	0.093828	0.282176	0.152873
C202100_c0_seq1_|_PREDICTED:_protein_bassoon-like_[Danio_rerio]	15.808	0	0.0213084	0.107736	0.325745	0	0.0104257	0.0213775	0	0	0.02067	0.174065	1.56856
C102287_c0_seq1_|_PREDICTED:_tumor_suppressor_candidate_5_homolog_[Oreochromis_niloticus]	6.07221	0.00555723	0.0493707	0.31239	0.245465	0.011218	0.120774	0.0805058	0.0423529	0.0830131	0.263314	0.0271252	0.603988
C616224_c0_seq1_|_PREDICTED:_leucine-rich_repeat_transmembrane_protein_FLRT1_[Danio_rerio]	1.44668	0	0	0.11421	0.143944	0	0.0248262	0	0	0	0.0739964	0	0.0964658
C199_c0_seq1_|_PREDICTED:_pentraxin_fusion_protein-like_[Oreochromis_niloticus]	10.0364	0.114587	0.147019	0.365081	0.742887	0.823066	0.590318	0.671489	0.834448	0.420586	0.280642	0.293788	1.00178
C253048_c0_seq1_|_PREDICTED:_tubby_protein_homolog_[Oreochromis_niloticus]	6.33893	0	0.0629068	0.325221	0.541574	0	0	0.0126661	0.0246425	0.0279221	0.0122636	0	0.633736
C375188_c0_seq1_|_PREDICTED:_calcium-binding_mitochondrial_carrier_protein_Aralar2_[Oreochromis_niloticus]	3.74744	0	0	0.0488992	0.199048	0	0	0	0	0.196442	0.0850371	0.167413	0.374699
C458397_c0_seq1_|_PREDICTED:_relaxin_receptor_1-like_[Oreochromis_niloticus]	1.66202	0.0375596	0.0414076	0.0234766	0.0706888	0	0.0810375	0.166229	0	0.0928232	0	0	0.118036
C30149_c0_seq1_|_Endothelin_B_receptor-like_protein_2_precursor_[Salmo_salar]_gb|ACI33361.1|_Endothelin_B_receptor-like_protein_2_precursor_[Salmo_salar]	3.96189	0	0	0	0.231749	0	0	0	0.00862458	0	0	0.0194038	0.396387
C329046_c0_seq1_|_PREDICTED:_PH_and_SEC7_domain-containing_protein_2-like_[Oreochromis_niloticus]	3.75577	0.0552383	0.0608974	0.068508	0.0691619	0	0.0595902	0.091955	0.0295915	0	0.0296775	0.133821	0.37619
C193521_c0_seq1_|_unnamed_protein_product_[Tetraodon_nigroviridis]	2.97626	0	0	0.0523032	0.171691	0.137053	0.0227474	0	0.0569965	0.0784287	0.282127	0	0.298167
C417494_c0_seq1_|_PREDICTED:_glutamate_receptor,_ionotropic_kainate_2_[Gallus_gallus]	2.95893	0	0	0.0501492	0	0	0	0	0	0	0	0	0.296504
C188973_c0_seq1_|_PREDICTED:_rho_GTPase-activating_protein_44-like_[Oreochromis_niloticus]	8.76042	0	0.0904148	0.305547	0.128195	0	0.176948	0.0906034	0.0439346	0.530768	0.0877382	0.419347	0.880573
C51299_c0_seq1_|_Proteolipid_protein_DM_beta_[Salmo_salar]_gb|ACN10939.1|_Proteolipid_protein_DM_beta_[Salmo_salar]	127.054	0	0.0669447	0.413911	0	0.0303095	0.360305	1.0078	0	0.0750348	0.227514	0.293483	12.7858
C212044_c0_seq1_|_PREDICTED:_peptidyl-prolyl_cis-trans_isomerase_C-like_[Oreochromis_niloticus]	11.858	0	0.137074	0.0773066	0.104111	0.186557	0.693019	0.114571	0.291001	0.0512128	0.642812	0.0494494	1.19387
C427497_c0_seq1_|_PREDICTED:_voltage-dependent_calcium_channel_gamma-7_subunit-like_[Oreochromis_niloticus]	2.40324	0	0	0	0.0642727	0.0770534	0.0553989	0	0	0	0	0	0.241959
C195393_c0_seq1_|_PREDICTED:_AP-3_complex_subunit_beta-2_[Oreochromis_niloticus]	7.54625	0.131928	0.0290888	0.278806	0.314575	0.01317	0	0.0875816	0.0141349	0.162693	0.0564553	0.0475418	0.760225
C188722_c0_seq1_|_PREDICTED:_protein_FAM131A-like_[Oreochromis_niloticus]	2.20458	0	0.0150275	0.0675974	0.222111	0	0.0293877	0.0452747	0.0148217	0.0503428	0.0583092	0.197072	0.0856186
C369377_c0_seq1_|_Mitogen-activated_protein_kinase_kinase_kinase_12_[Dicentrarchus_labrax]	2.67807	0	0	0.0288203	0.0586575	0	0	0	0.0505768	0.0578897	0.0249492	0.0285158	0.269854
C319692_c0_seq1_|_PREDICTED:_coiled-coil_and_C2_domain_containing_2B-like_[Rattus_norvegicus]	1.82258	0	0	0.0685436	0.0462546	0	0.00995944	0.0408745	0	0.0456491	0	0	0.183827
C201856_c0_seq1_|_PREDICTED:_myelin_transcription_factor_1-like_protein-like_[Oreochromis_niloticus]	19.2133	0	0.0850139	0.286915	0.0722614	0	0.0415945	0	0	0	0.0412486	0.0234688	1.93871
C204831_c0_seq1_|_PREDICTED:_protocadherin-8-like_[Oreochromis_niloticus]	2.43512	0.0181924	0.0199173	0.0447964	0.0679785	0	0	0	0	0	0.0194057	0	0.245986
C293110_c0_seq1_|_E3_ubiquitin-protein_ligase_MARCH4_precursor_[Danio_rerio]_sp|Q0P496.1|MARH4_DANRE_RecName:_Full=E3_ubiquitin-protein_ligase_MARCH4;_AltName:_Full=Membrane-associated_RING_finger_protein_4;_AltName:_Full=Membrane-associated_RING-CH_protein_IV;_Short=MARCH-IV;_Flags:_Precursor_gb|AAI22210.1|_Zgc:153256_[Danio_rerio]	0.557779	0	0	0.0563924	0.0563626	0	0	0	0	0	0	0.0183052	0.0157384
C378234_c0_seq1_|_hypothetical_protein_EGK_15303_[Macaca_mulatta]	4.3901	0	0.443891	0.0719018	0	0	0	0.0636388	0	0.142145	0.276761	0.103635	0.301257
C364768_c0_seq1_|_PREDICTED:_metabotropic_glutamate_receptor_8-like_[Oreochromis_niloticus]	3.6022	0	0.0548164	0.246668	0.124511	0	0	0	0	0.0614407	0	0	0.364558
C442758_c0_seq1_|_Probable_G-protein_coupled_receptor_158_[Dicentrarchus_labrax]	4.26689	0	0	0	0	0	0	0	0	0	0	0	0.432227
C380168_c0_seq1_|_PREDICTED:_proto-oncogene_DBL_[Oreochromis_niloticus]	1.5324	0	0	0	0.141698	0	0	0	0	0	0	0	0.155263
C98461_c0_seq1_|_PREDICTED:_synapsin-2-like_[Oreochromis_niloticus]	5.75189	0	0.0877312	0.123566	0.0247524	0	0	0	0.0216404	0	0.0213773	0	0.5836
C64495_c0_seq1_|_PREDICTED:_gamma-enolase-like_isoform_1_[Oreochromis_niloticus]	44.148	0	0	0.235792	0.356814	0	0	0.210142	0.136833	0.078309	0	0.192103	4.48086
C104174_c1_seq1_|_PREDICTED:_AP-3_complex_subunit_beta-2_[Oreochromis_niloticus]	19.0747	0.251962	0.211842	0.818457	0.300766	0.0240673	0.0259141	0.0399079	0.064735	0.700085	0.141286	0.0865647	1.9374
C80845_c0_seq1_|_Neurexin-1-alpha_[Dicentrarchus_labrax]	20.6349	0.208771	0.0612747	0.189736	0.190422	0.0139241	0.0149983	0.292113	0.660842	0.428808	0.0744051	0.652075	2.09643
C262815_c0_seq1_|_MAGUK_p55_subfamily_member_2_[Dicentrarchus_labrax]	9.88059	0	0	0	1.00438	0	0	0	0	0	0.0686717	0.0382937	0.941216
C22441_c2_seq1_|_CI025_protein_[Salmo_salar]_gb|ACN11409.1|_C9orf25_homolog_[Salmo_salar]	14.8587	0.0210655	0.0772176	0.486633	0.385674	0.0630605	0.0151073	0.100729	0.00750491	0.0517592	0.14994	0.0926115	1.51172
C39581_c0_seq1_|_Tubulin_beta-2A_chain_[Salmo_salar]_gb|ACN11433.1|_Tubulin_beta-2A_chain_[Salmo_salar]	63.929	0	0.252786	2.70246	1.77974	0	0.0494755	0.126936	1.68229	0.0280507	0.269961	0.193186	6.50966
C187926_c0_seq1_|_PREDICTED:_sodium/potassium/calcium_exchanger_2-like_[Oreochromis_niloticus]	8.04742	0	0	0	0.0841258	0	0	0	0.0291247	0.666047	0	0.016094	0.819525
C259502_c0_seq1_|_sodium/potassium/calcium_exchanger_4_precursor_[Danio_rerio]_gb|AAH93185.1|_Zgc:112072_[Danio_rerio]	1.74249	0	0	0.0699145	0.0943593	0	0.121982	0.041692	0.0201862	0.140154	0	0	0.177578
C300778_c0_seq1_|_PREDICTED:_uncharacterized_protein_C6orf168-like_[Oreochromis_niloticus]	3.58668	0.0417909	0	0.242468	0.122061	0	0	0.061803	0	0	0.283915	0.0169998	0.365647
C184813_c0_seq1_|_PREDICTED:_PEX5-related_protein-like_[Oreochromis_niloticus]	1.45535	0	0.0347121	0.0193697	0.0986815	0.0472051	0.0339669	0.0348375	0.033992	0.13637	0.0169165	0	0.148438
C626414_c0_seq1_|_PREDICTED:_hypothetical_protein_LOC100693637_[Oreochromis_niloticus]	1.62931	0	0	0	0	0	0	0	0	0	0	0	0.166201
C389752_c0_seq1_|_PREDICTED:_similar_to_DnaJ_(Hsp40)_homolog,_subfamily_C,_member_10,_partial_[Hydra_magnipapillata]	3.73273	0	0	0	0.0535475	0.0427711	0.0461367	0.0709067	0	0	0.0457531	0	0.380822
C222675_c0_seq1_|_PREDICTED:_activated_CDC42_kinase_1-like_[Oreochromis_niloticus]	5.49687	0.0324538	0	0.241821	0.223104	0.0162577	0.105018	0.143632	0.402256	0.441932	0.382221	0.215328	0.560958
C58580_c0_seq1_|_NEL_protein_precursor_[Salmo_salar]_gb|ACI33585.1|_NEL_precursor_[Salmo_salar]	24.4431	0	0.0421803	0	0.0357022	0	0	0.0317173	0	0.0236388	0.010278	0.057294	2.49495
C50697_c0_seq1_|_PREDICTED:_leucine-rich_repeat-containing_protein_7-like_[Danio_rerio]	4.57276	0.0207843	0.160404	0.374079	0.117187	0	0.112109	0.0804527	0.0337425	0.0256827	0.467139	0.0250502	0.413712
C202027_c0_seq1_|_PREDICTED:_transcription_factor_RFX4-like_[Oreochromis_niloticus]	12.0167	0.0272733	0.0300675	0.0170472	0.0854776	0.177317	0.603135	0.332029	0.0148333	0.269608	0.0291774	0	1.22853
C291714_c0_seq1_|_PREDICTED:_PDZ_domain-containing_protein_4-like_[Oreochromis_niloticus]	7.14113	0.0411389	0	0.0339314	0.0685105	0	0	0	0.0146564	0.101421	0.0731081	0	0.730856
C99246_c0_seq1_|_YHR209W_[Salmo_salar]_gb|ACI69133.1|_YHR209W_[Salmo_salar]	13.9476	0.017161	0.0375623	0.0212964	0.0211956	0	0.036756	0.0189064	0	0.0421016	0.109351	0.184998	1.42769
C85940_c0_seq1_|_CB032_protein_[Salmo_salar]_gb|ACI67709.1|_C2orf32_homolog_[Salmo_salar]	41.1921	0	0.234953	1.82124	0	0	0	0.864491	0.0511266	0.058519	0.0761077	0.142408	4.21707
C134078_c0_seq1_|_solute_carrier_family_2,_facilitated_glucose_transporter_member_3_[Danio_rerio]_gb|AAH76560.1|_Zgc:92476_[Danio_rerio]_emb|CAK05172.1|_novel_protein_(zgc:92476)_[Danio_rerio]	19.3323	0	0.129593	1.11276	0	0.0320393	0.0576399	0	0	0.0397433	0	0.0127489	1.98114
C729282_c0_seq1_|_PREDICTED:_cortexin-2-like_[Oreochromis_niloticus]	0.818082	0	0	0.0831319	0.0839253	0	0	0	0	0.0418296	0	0	0.070216
C245033_c0_seq1_|_PREDICTED:_asc-type_amino_acid_transporter_1-like_[Oreochromis_niloticus]	9.25744	0	0	0.266395	0.15884	0.00974657	0	0.0324405	0	0.0241288	0	0.0235346	0.951153
C127871_c0_seq1_|_PREDICTED:_dynactin_subunit_1_[Oreochromis_niloticus]	43.5182	0	0.156925	1.51325	0.228994	0.0406749	0.109681	0.0225685	0.0656959	0.15077	0.130532	0.269851	4.47361
C15022_c0_seq1_|_RNA_polymerase_II_largest_subunit_B220_[Komagataella_pastoris_GS115]_emb|CAY70616.1|_RNA_polymerase_II_largest_subunit_B220_[Komagataella_pastoris_GS115]_emb|CCA39595.1|_DNA-directed_RNA_polymerase_II_subunit_A_[Komagataella_pastoris_CBS_7435]	128.876	0.435718	0.370525	0.833724	1.3676	0.0840062	0.29005	11.1572	0.327403	0.602858	2.64301	0.1825	13.2565
C1583_c1_seq1_|_Transmembrane_protein_22_[Dicentrarchus_labrax]	8.32388	0	0.0660326	0.755237	0	0.0100005	0.0215357	0	0	0	0	0.0240603	0.857409
C73458_c0_seq1_|_PREDICTED:_teneurin-2_[Oreochromis_niloticus]	1.20648	0	0.124342	0	0	0	0.020289	0.104068	0	0	0	0.0228865	0.0197104
C347154_c0_seq1_|_PREDICTED:_extracellular_leucine-rich_repeat_and_fibronectin_type-III_domain-containing_protein_1_[Danio_rerio]	6.01928	0	0.0888609	0.540016	0.141426	0	0	0	0	0.179092	0.620904	0.0388615	0.607976
C243394_c0_seq1_|_PREDICTED:_hypothetical_protein_LOC571393_[Danio_rerio]	4.53659	0	0.0214115	0.169249	0.0973047	0	0	0.0214313	0.0630837	0.024249	0.0624474	0.0931953	0.468055
C35612_c3_seq1_|_PREDICTED:_c-Jun-amino-terminal_kinase-interacting_protein_1-like_[Oreochromis_niloticus]	6.59632	0	0.0910036	0.218263	0.491257	0	0.0445336	0	0.110889	0	0	0.0248723	0.680876
C310910_c0_seq1_|_PREDICTED:_protein_bassoon-like_[Oreochromis_niloticus]	8.27493	0	0	0.0381878	0.0385523	0	0.0166148	0	0	0.0380477	0.0329406	0.0558525	0.854736
C617960_c0_seq1_|_PREDICTED:_LOW_QUALITY_PROTEIN:_brain-specific_angiogenesis_inhibitor_1_[Danio_rerio]	1.1002	0	0.0248966	0.0282205	0.113772	0	0	0	0	0	0	0.0274816	0.0945118
C71228_c0_seq1_|_PREDICTED:_testican-2-like_[Oreochromis_niloticus]	62.7015	0.0364215	0.240932	2.91334	4.33047	0.0364247	0.648307	0.0805958	0.0393199	0.876922	0.116893	5.64052	6.48589
C78551_c0_seq1_|_CT027_protein_[Salmo_salar]_gb|ACI33797.1|_C20orf27_[Salmo_salar]	13.957	0	0.154226	0.346624	0.624171	0.239924	0.452844	0.750901	0.150871	0.222016	0.491673	0.38589	1.44435
C99982_c0_seq1_|_PREDICTED:_hypothetical_protein_LOC100701677_[Oreochromis_niloticus]	31.7448	0.0159012	0.140242	2.59387	0.119456	0.0318051	0.0857696	0	0.0514998	0.137738	0.110611	0.0861453	3.28978
C78928_c0_seq1_|_PREDICTED:_serine/threonine-protein_phosphatase_2B_catalytic_subunit_alpha_isoform-like_[Oreochromis_niloticus]	33.281	0.0322123	0.317294	1.3097	0.04029	0.159959	0.310483	1.3092	0.380005	0.514075	0.616079	2.8154	3.45011
C1201_c26_seq1_|_PREDICTED:_hypothetical_protein_LOC100690243_[Oreochromis_niloticus]	6.17514	0	0.095283	0.488919	0.00777827	0	0	0.00680974	0	0	0	0.0148811	0.640276
C161546_c0_seq1_|_PREDICTED:_abhydrolase_domain-containing_protein_3-like_[Oreochromis_niloticus]	22.4779	0	0.0380458	0	0.280723	0.0345133	0.167524	0.0190336	0.0372566	0.895085	0	0.0621809	2.33171
C287118_c0_seq1_|_unnamed_protein_product_[Tetraodon_nigroviridis]	4.52709	0	0.0105124	0.0119246	0.227	0	0	0	0	0	0	0.0229936	0.469804
C266658_c0_seq1_|_Lipoma_HMGIC_fusion_partner-like_4_protein_[Salmo_salar]_gb|ACM09514.1|_Lipoma_HMGIC_fusion_partner-like_4_protein_[Salmo_salar]	9.30417	0	0.017833	0.0802759	0.0201329	0	0	0	0	0	0.0346228	0	0.965989
C28029_c1_seq1_|_Receptor-type_tyrosine-protein_phosphatase-like_N_[Salmo_salar]_gb|ACN10993.1|_Receptor-type_tyrosine-protein_phosphatase-like_N_precursor_[Salmo_salar]	25.5711	0.0124548	0.249003	1.16448	2.65521	0.0377123	0.135375	0	0.0136479	0.0153481	0.12051	0.0907327	2.41858
C231278_c0_seq1_|_PREDICTED:_hypothetical_protein_LOC100705302_[Oreochromis_niloticus]	5.50069	0.00797058	0.00878717	0.0888894	0.314329	0	0	0	0	0.0245732	0.00424473	0.0720971	0.571936
C274470_c0_seq1_|_PREDICTED:_ephrin_type-A_receptor_5-like_[Danio_rerio]	1.41957	0	0	0.147922	0.0637933	0	0	0	0	0	0.0181272	0	0.0891564
C606438_c0_seq1_|_PREDICTED:_transmembrane_protein_132A-like_[Cavia_porcellus]	1.93804	0	0	0.0797575	0	0	0.0693753	0	0	0.0393331	0	0.0775078	0.202098
C354443_c0_seq1_|_PREDICTED:_protein_FAM59A-like_[Oreochromis_niloticus]	4.60329	0	0	0.0523227	0.0353084	0	0	0	0.015107	0.0348462	0.0378108	0.0255765	0.480055
C62156_c0_seq1_|_elongation_factor_1_alpha_[Paralichthys_olivaceus]	28.5596	0.0661392	0.401047	0.698214	2.44317	0.066145	0	0	0.0359714	1.01953	0	0.0805153	2.97924
C372215_c0_seq1_|_hypothetical_protein,_unlikely_[Trypanosoma_brucei_gambiense_DAL972]	1.9267	0.0361945	0.0798054	0.201467	0.0909214	0	0	0.0400468	0	0.180247	0	0.0440619	0.132687
C147312_c0_seq1_|_PREDICTED:_lipoma_HMGIC_fusion_partner-like_3_protein-like_[Oreochromis_niloticus]	7.72341	0	0	0.031101	0.20277	0	0	0	0	0	0	0.0299852	0.807866
C280826_c0_seq1_|_hypothetical_protein_SELMODRAFT_417276_[Selaginella_moellendorffii]_gb|EFJ21326.1|_hypothetical_protein_SELMODRAFT_417276_[Selaginella_moellendorffii]	7.72891	0	0.0340783	0.0766464	0.077378	0	0	0.0340849	0.0998251	0.190529	0.231548	0	0.809145
C76897_c0_seq1_|_nicotinamide_nucleotide_adenylyltransferase_2_[Salmo_salar]	15.7299	0	0.126528	0.326303	0	0.934616	0.530607	0.0180846	0	0	0.0350788	0.197598	1.64843
C156243_c0_seq1_|_PREDICTED:_signal-induced_proliferation-associated_1-like_protein_3_[Oreochromis_niloticus]	13.0706	0.0306382	0	0	0.0378414	0.0151812	0.0164118	0	0	0	0	0.0181444	1.36985
C262676_c0_seq1_|_PREDICTED:_KH_domain-containing,_RNA-binding,_signal_transduction-associated_protein_3-like_[Oreochromis_niloticus]	7.20092	0	0.0530197	0.0598112	0.300986	0	0.190262	0	0.0689729	0.218523	0.0343043	0	0.755845
C345426_c0_seq1_|_PREDICTED:_voltage-dependent_calcium_channel_gamma-7_subunit-like_[Oreochromis_niloticus]	1.59217	0	0	0	0	0.0929823	0.167227	0	0	0	0.0330289	0	0.0650233
C266794_c0_seq1_|_PREDICTED:_fibroblast_growth_factor_13-like_[Oreochromis_niloticus]	3.11865	0	0	0.179124	0	0	0	0	0	0	0	0	0.327783
C24919_c0_seq1_|_PREDICTED:_hypothetical_protein_LOC100415433_[Callithrix_jacchus]	4.99048	0.122057	0.0450748	0.0758603	0.0386359	0.0306487	0.0330677	0.225913	0.0769941	0.114055	0.24038	0.148081	0.524655
C143661_c0_seq1_|_PREDICTED:_neuronal_cell_adhesion_molecule-like_[Oreochromis_niloticus]	15.3504	0.0100638	0	1.11956	0.215394	0.0304359	0	0.033686	0.0330837	0.175638	0.0217877	0.231794	1.61424
C131926_c0_seq1_|_PREDICTED:_hypothetical_protein_LOC100712050_[Oreochromis_niloticus]	28.2538	0	0.0186242	0.0418881	2.3261	0	0	0.0747386	0	0.166938	0.0361325	0.467922	2.97193
C47928_c0_seq1_|_PREDICTED:_lipid_phosphate_phosphatase-related_protein_type_3-like_[Oreochromis_niloticus]	6.81121	0	0	0.102064	0.37616	0	0.206635	0.0605418	0	0	0	0.131234	0.71661
C378314_c0_seq1_|_PREDICTED:_relaxin_receptor_1-like_[Oreochromis_niloticus]	2.3848	0	0.0440002	0	0.14997	0	0.0430715	0.0220205	0	0	0.0427134	0	0.250944
C73413_c0_seq1_|_PREDICTED:_hypothetical_protein_LOC100711694_[Oreochromis_niloticus]	49.427	0	0.455146	1.39948	0.130908	0.0385259	0.498827	0	0.0118854	0.367032	0.0412485	0.311752	5.20119
C59798_c0_seq1_|_cyclin-dependent_kinase_5_activator_2_[Danio_rerio]_gb|AAH92745.1|_Zgc:110126_[Danio_rerio]	33.6212	0	0	0	0.0379489	0	0	0	0	0	0	0	3.53969
C166370_c0_seq1_|_PREDICTED:_extracellular_sulfatase_Sulf-2-like_[Oreochromis_niloticus]	3.56086	0.0156887	0.154548	0.308744	0.351739	0.031095	0.0167949	0	0	0.0384897	0.0667934	0	0.37528
C535126_c0_seq1_|_Adrenergic,_alpha-2D-,_receptor_b_[Danio_rerio]_gb|AAI63314.1|_Adrenergic,_alpha-2D-,_receptor_b_[Danio_rerio]	0.538614	0	0	0	0	0	0.0567924	0	0	0	0.0186931	0	0.0184003
C323749_c0_seq1_|_PREDICTED:_leucine-rich_repeat-containing_protein_24-like_[Oreochromis_niloticus]	0.950182	0	0	0.0601432	0.0403711	0.016094	0	0	0.0172731	0.100207	0	0.0777229	0.0506504
C98578_c0_seq1_|_novel_protein_containing_tubulin-binding_domains_(zgc:103474)_[Danio_rerio]_emb|CAQ15094.1|_novel_protein_containing_tubulin-binding_domains_(zgc:103474)_[Danio_rerio]	8.68146	0.0604079	0.0332861	0.149243	0.112737	0	0	0	0.0652152	0.0746446	0.0970802	0.144881	0.917474
C486106_c0_seq1_|_PREDICTED:_kelch_repeat_and_BTB_domain-containing_protein_3_[Oreochromis_niloticus]	1.15884	0	0	0.12247	0.0353656	0	0	0	0	0.0176267	0.0150423	0	0.0888156
C47122_c0_seq1_|_PREDICTED:_low_molecular_weight_neuronal_intermediate_filament-like_[Oreochromis_niloticus]	15.9488	0.042265	0.0778547	0.348083	0.141017	0.0282483	0.0304711	0	0	0	0	0.0171927	1.68645
C11505_c0_seq1_|_PREDICTED:_hypothetical_protein_LOC100701677_[Oreochromis_niloticus]	27.7369	0.0120986	0.514486	2.93411	0.0553126	0.0684045	0.238669	0.02668	0.0477419	0.163298	0.116186	0.0290923	1.88796
C301381_c0_seq1_|_unnamed_protein_product_[Tetraodon_nigroviridis]	4.27961	0.00745148	0	0.0137247	0.0417069	0	0.051871	0	0	0.0274214	0	0	0.453282
C537774_c0_seq1_|_PREDICTED:_LOW_QUALITY_PROTEIN:_brain-specific_angiogenesis_inhibitor_1_[Danio_rerio]	1.29477	0	0.0404487	0.0225709	0.137235	0	0	0	0	0	0	0.0218879	0.0769004
C382768_c0_seq1_|_PREDICTED:_copine-4-like_[Oreochromis_niloticus]	4.34476	0	0	0.0323238	0.194249	0	0	0.114436	0	0.063902	0.0555683	0	0.460535
C270080_c0_seq1_|_ras-related_protein_Rab-36_[Danio_rerio]_gb|AAI27571.1|_RAB36,_member_RAS_oncogene_family_[Danio_rerio]	1.40204	0	0	0	0.148657	0	0	0	0	0.117517	0	0	0.137036
C154706_c0_seq1_|_PREDICTED:_glycerophosphodiester_phosphodiesterase_1-like_[Oreochromis_niloticus]	6.71265	0	0.0416618	0.0232563	0.165815	0	0	0	0.0202519	0	0.0201326	0.0685738	0.712722
C299263_c0_seq1_|_PREDICTED:_lipoma_HMGIC_fusion_partner-like_3_protein-like_[Oreochromis_niloticus]	3.70266	0.0349602	0.0770838	0.0867173	0.393677	0	0	0.0386811	0	0	0	0.231958	0.347926
C554770_c0_seq1_|_PREDICTED:_glycoprotein_endo-alpha-1,2-mannosidase-like_protein-like_[Oreochromis_niloticus]	2.40267	0	0	0	0.0693165	0	0	0	0	0	0.0237206	0	0.255474
C445533_c0_seq1_|_PREDICTED:_serine/threonine-protein_kinase_MARK1-like_[Oreochromis_niloticus]	2.49763	0	0.072777	0.265922	0.0621205	0	0.0890116	0.07304	0	0	0.0883561	0.119344	0.224788
C531961_c0_seq1_|_PREDICTED:_uncharacterized_protein_C11orf87_homolog_[Danio_rerio]	2.55164	0	0.0381592	0	0	0	0	0	0	0	0	0	0.271954
C28127_c0_seq1_|_PREDICTED:_hypothetical_protein_LOC100703318_[Oreochromis_niloticus]	59.5882	0.0323309	0.0707666	0.0394886	1.44566	0	0	1.45628	0	0.674606	0.343056	0.0773651	6.35432
C64018_c0_seq1_|_PREDICTED:_stathmin-3-like,_partial_[Meleagris_gallopavo]	67.1486	0	0.673594	2.27358	0.364743	0.0873443	0.0941483	0.257922	0.0316477	0.107493	0	0.104846	7.16183
C139733_c0_seq1_|_uncharacterized_protein_LOC796762_[Danio_rerio]_emb|CAQ14615.1|_novel_protein_similar_to_human_and_mouse_family_with_sequence_similarity_78,_member_B_(FAM78B)_[Danio_rerio]	1.64477	0	0.0337073	0	0	0	0	0	0	0	0	0	0.176088
C559384_c0_seq1_|_PREDICTED:_hypothetical_protein_LOC449864_[Danio_rerio]	1.97637	0	0	0	0	0	0.211595	0.0309066	0	0	0	0	0.117403
C343789_c0_seq1_|_hypothetical_protein_LEMA_P052410.1_[Leptosphaeria_maculans_JN3]	2.00216	0	0.0564056	0.190434	0.192252	0	0	0.0282289	0	0.158431	0	0.154529	0.214463
C89476_c0_seq1_|_PREDICTED:_transient_receptor_potential_cation_channel_subfamily_M_member_3_[Danio_rerio]	4.36252	0.0280891	0	0	0.139212	0	0	0	0	0	0	0	0.467308
C26958_c0_seq1_|_PREDICTED:_IQ_motif_and_SEC7_domain-containing_protein_2-like_[Danio_rerio]	4.37282	0	0	0.208236	0.16351	0	0	0.0412461	0	0.114929	0.0198526	0	0.468673
C165803_c0_seq1_|_homeobox_protein_OTX2_[Danio_rerio]_sp|Q91981.1|OTX2_DANRE_RecName:_Full=Homeobox_protein_OTX2;_Short=zOTX2;_AltName:_Full=Orthodenticle_homolog_2_gb|AAA78901.1|_orthodenticle-related_protein_2_[Danio_rerio]_dbj|BAA05159.1|_otx_homeoprotein_[Danio_rerio]_gb|AAI15166.1|_Otx2_protein_[Danio_rerio]_gb|AAI64653.1|_Otx2_protein_[Danio_rerio]	22.2782	0	0	0	0.0388612	0	0	0	0	0	0	0	2.38973
C235187_c0_seq1_|_PREDICTED:_ryanodine_receptor_2-like,_partial_[Danio_rerio]	6.49803	0	0	0	0.149032	0	0.0769568	0.0263864	0	0	0	0.0573114	0.697328
C242211_c0_seq1_|_PREDICTED:_cadherin_EGF_LAG_seven-pass_G-type_receptor_3_[Danio_rerio]	9.57902	0.0555021	0.122377	0.792975	0.277969	0	0.0299489	0	0	1.02805	0.0298193	0.0668937	0.959394
C371927_c0_seq1_|_potassium_channel_Kv1.1a_[Lateolabrax_japonicus]	3.827	0	0	0	0	0.0261226	0	0	0	0	0	0	0.411152
C184262_c0_seq1_|_PREDICTED:_hypothetical_protein_LOC100708666_[Oreochromis_niloticus]	6.37797	0	0	0.196745	0.67102	0	0	0.0548713	0.0641246	0	0	0.0118414	0.686218
C149442_c2_seq1_|_PREDICTED:_myelin_transcription_factor_1-like_protein-like_[Oreochromis_niloticus]	13.3586	0	0	0.0949684	0	0	0.0411394	0	0.0207406	0	0	0.137886	1.43812
C329478_c0_seq1_|_Glycine_receptor,_alpha_3_[Danio_rerio]	1.46629	0	0	0.0442916	0.156359	0.0357156	0.0192704	0.157933	0	0	0.019187	0	0.149641
C351515_c0_seq1_|_PREDICTED:_membrane-associated_guanylate_kinase,_WW_and_PDZ_domain-containing_protein_2-like_[Oreochromis_niloticus]	4.89329	0	0	0.14821	0.0825916	0	0	0.014697	0.0713758	0.0654559	0.014105	0.0799653	0.527224
C14925_c0_seq1_|_PREDICTED:_neurofilament_heavy_polypeptide-like_[Oreochromis_niloticus]	62.2084	0	0.0133654	0.180256	0.182027	0	0	0.0267556	0.0129939	0.119889	0	0	6.70777
C188987_c0_seq1_|_ganglioside-induced_differentiation-associated_protein_1_[Danio_rerio]_emb|CAE17616.1|_novel_protein_similar_to_human_ganglioside-induced_differentiation-associated_protein_1_(GDAP1)_[Danio_rerio]_gb|AAH95731.1|_Ganglioside-induced_differentiation-associated_protein_1_[Danio_rerio]	11.9301	0	0	0.376256	0.0566632	0.0455742	0.0163706	0.0335933	0.016513	0.0189472	0	0	1.28815
C286151_c0_seq1_|_PREDICTED:_protein_unc-13_homolog_C-like_[Oreochromis_niloticus]	4.47643	0	0	0.0587998	0	0	0.0343706	0.140899	0	0.0194868	0.0510521	0.134206	0.48384
C244198_c0_seq1_|_PREDICTED:_zinc_finger_protein_ZFPM2_[Oreochromis_niloticus]	8.69276	0.241079	0.0760164	0.0639672	0.929028	0.0172083	0.111563	0.0381455	0.279007	0	0.939949	0.166626	0.758446
C403549_c0_seq1_|_unnamed_protein_product_[Tetraodon_nigroviridis]	1.8662	0	0.0235947	0.0263419	0.107226	0	0	0	0	0.0261899	0	0.077672	0.201831
C323209_c0_seq1_|_unnamed_protein_product_[Tetraodon_nigroviridis]	6.32269	0	0.0719593	0.0401541	0.24569	0	0.0704417	0	0.0704666	0.121388	0.0698291	0.0389391	0.683809
C149783_c0_seq1_|_unnamed_protein_product_[Tetraodon_nigroviridis]	20.7552	0	0.519274	0.903372	2.06411	0.094212	0.355689	0.052115	0	0.524409	0.0253061	0.709901	2.24503
C200047_c0_seq1_|_PREDICTED:_liprin-alpha-3-like_[Oreochromis_niloticus]	10.8479	0	0.0838087	0.518929	0.452267	0	0.10252	0.0841114	0	0	0.182898	0.0458116	1.17459
C387760_c0_seq1_|_PREDICTED:_disks_large-associated_protein_2-like_[Oreochromis_niloticus]	2.93752	0	0	0.125823	0.0157466	0.0253148	0.054603	0	0.0135601	0	0	0.0758095	0.31819
C54817_c0_seq1_|_Complement_C1q_tumor_necrosis_factor-related_protein_4_precursor_[Salmo_salar]_gb|ACI33226.1|_Complement_C1q_tumor_necrosis_factor-related_protein_4_precursor_[Salmo_salar]	76.177	0.0790371	0	0.0326747	0	0.026348	0.341089	0	0	0.310088	0	0.0157169	8.25186
C244409_c0_seq1_|_hypothetical_protein_PANDA_004153_[Ailuropoda_melanoleuca]	3.66468	0	0.181241	0.313955	0.0159347	0	0	0	0.0135502	0.0940803	0.0135896	0	0.397404
C324676_c0_seq1_|_PREDICTED:_matrix_metalloproteinase-24_[Danio_rerio]	3.83027	0.0106656	0.0118497	0.0535148	0.0402739	0	0.0347687	0	0.0116874	0	0	0	0.416457
C322305_c0_seq1_|_unnamed_protein_product_[Tetraodon_nigroviridis]	5.32491	0	0.0248805	0.125797	0.254043	0	0.060839	0.0249612	0.0368096	0	0.0724054	0.0678395	0.579008
C122172_c0_seq1_|_PREDICTED:_protein_unc-80_homolog_[Oreochromis_niloticus]	10.9366	0.00778177	0.0340534	0.25952	0.0481784	0.0154514	0.0166673	0	0	0	0.0330574	0.0186211	1.18956
C64329_c0_seq1_|_PREDICTED:_testican-2-like_[Oreochromis_niloticus]	76.171	0.0450037	1.38919	4.36695	6.40891	0.52886	1.17731	0	0.109408	2.61367	0.0842017	0.610614	8.28541
C70371_c0_seq1_|_unnamed_protein_product_[Tetraodon_nigroviridis]	3.06314	0	0	0	0	0	0	0.234795	0	0.131111	0.0285031	0	0.333446
C703169_c0_seq1_|_PREDICTED:_potassium/sodium_hyperpolarization-activated_cyclic_nucleotide-gated_channel_4-like_[Oreochromis_niloticus]	1.47516	0	0	0.12677	0.159773	0	0	0	0.0551747	0	0.0546756	0	0.160611
C114819_c0_seq1_|_PREDICTED:_glial_fibrillary_acidic_protein_[Oreochromis_niloticus]	40.8695	0	0.211734	0.0890783	0	0	0	0	0.0257193	0	0.077156	0.202815	4.45099
C283310_c0_seq1_|_PREDICTED:_catenin_delta-2_[Oreochromis_niloticus]	4.20607	0	0.0344448	0.231795	0.273489	0	0.067386	0	0	0.192578	0	0.187835	0.458095
C249885_c0_seq1_|_PREDICTED:_protein_unc-80_homolog_isoform_3_[Monodelphis_domestica]	7.19511	0.0102385	0.0264007	0.233471	0.0683755	0	0.00368933	0	0	0.00845504	0	0.0206585	0.784843
C108761_c0_seq1_|_PREDICTED:_neurensin-1-like_[Oreochromis_niloticus]	25.1474	0	0.305352	1.37401	0.240248	0	0	0.0235011	0.0228267	0.0526528	0.136756	0	2.74514
C45700_c1_seq1_|_PREDICTED:_sodium/potassium-transporting_ATPase_subunit_beta-3-like_[Oreochromis_niloticus]	82.002	0.250658	0.291948	1.67731	1.31758	0.00717076	0.378333	0	0	0.503304	0.0153137	0.276383	8.95164
C157803_c0_seq1_|_zic_family_member_4_[Salmo_salar]_gb|ACI34177.1|_Zinc_finger_protein_ZIC_4_[Salmo_salar]	12.712	0.0924063	0	0.0126429	0.206017	0	0	0	0.0111774	0	0	0	1.38856
C181671_c0_seq1_|_PREDICTED:_myosin-X-like_[Oreochromis_niloticus]	11.0822	0	0.0499692	0.505479	0.170609	0	0.097793	0.0501497	0.0489326	0.0560077	0.315078	0.109257	1.21065
C230398_c0_seq1_|_PREDICTED:_aquaporin-4-like_[Oreochromis_niloticus]	4.5346	0	0	0	0.0494238	0	0	0	0	0	0	0.0117743	0.496221
C318148_c0_seq1_|_PREDICTED:_neurexin-3-alpha_isoform_3_[Oreochromis_niloticus]	2.29524	0	0.013237	0	0	0	0	0	0	0	0	0	0.25142
C330888_c0_seq1_|_PREDICTED:_G-protein_coupled_receptor_12-like_[Danio_rerio]	1.20957	0	0	0	0.0144938	0	0	0	0	0	0	0	0.132523
C200525_c0_seq1_|_PREDICTED:_hypothetical_protein_LOC100537748_[Danio_rerio]	18.2542	0	0.0765464	1.16218	0.30345	0.0694391	0.112369	0.0385283	0.187113	0.171593	0.0373039	0.084525	2.00027
C73158_c1_seq1_|_PREDICTED:_potassium_channel_subfamily_T_member_1-like_[Oreochromis_niloticus]	18.0633	0.0134002	0.119048	0.150814	0.946091	0	0.0436831	0.328595	0.0291473	0.0168485	1.01042	0	1.97985
C238868_c0_seq1_|_PREDICTED:_protein_FAM131A-like_[Oreochromis_niloticus]	11.2969	0	0	0.025481	0.68891	0	0	0	0	0	0	0	1.23836
C246643_c0_seq1_|_PREDICTED:_dihydropyrimidinase-related_protein_1_isoform_1_[Oreochromis_niloticus]	9.86701	0	0	0	1.0611	0.0827009	0	0	0	0	0	0	1.08288
C233338_c0_seq1_|_PREDICTED:_hypothetical_protein_LOC100702666_[Oreochromis_niloticus]	4.18369	0	0.210225	0.259564	0.0240241	0	0.0411394	0.0421938	0.10308	0	0.0407973	0.02275	0.459316
C427172_c0_seq1_|_PREDICTED:_glycine_receptor_subunit_alpha-2-like_isoform_2_[Anolis_carolinensis]	1.57131	0	0	0	0.0293015	0	0	0	0.0256175	0	0	0	0.172631
C98450_c0_seq1_|_PREDICTED:_schwannomin-interacting_protein_1-like_[Oreochromis_niloticus]	40.4215	0.142615	0.496637	1.44119	0.474258	0.0710967	0.153475	0.0786245	0.127797	0.263988	0.101466	0.285777	4.44604
C183464_c0_seq1_|_PREDICTED:_probable_G-protein_coupled_receptor_75-like_[Oreochromis_niloticus]	3.34374	0	0	0.0286536	0.00950597	0	0.0494538	0.0169071	0.0164968	0.018882	0.0163475	0.00911594	0.368124
C408316_c0_seq1_|_PREDICTED:_N-acetyl-beta-glucosaminyl-glycoprotein_4-beta-N-acetylgalactosaminyltransferase_1-like_[Oreochromis_niloticus]	2.13021	0	0.0336625	0.234833	0.0611649	0.0183098	0.184435	0.0270253	0.0330117	0.0227125	0	0.110174	0.198281
C233186_c0_seq1_|_corticotropin-releasing_factor_isoform_2_precursor_[Oncorhynchus_mykiss]_gb|AAO16599.1|_corticotropin-releasing_factor_isoform_2_precursor_[Oncorhynchus_mykiss]	10.0699	0	0.153963	0	0.0347486	0	0.150635	0	0.0299234	0	0	0	1.1117
C19889_c0_seq1_|_PREDICTED:_glycine_receptor_subunit_beta_[Oreochromis_niloticus]	17.5583	0	0.0281339	0.285235	0.0424634	0.00852162	0.00917908	0.0470822	0.0183646	0.0106156	0.24572	0.0306504	1.94251
C86790_c0_seq1_|_PREDICTED:_dynactin_subunit_1_[Oreochromis_niloticus]	30.006	0.173141	0.486862	2.15227	1.87536	0.425558	0.969725	0.558515	0.47675	0.586227	0.860584	0.762259	3.32073
C178969_c0_seq1_|_stathmin-4_[Salmo_salar]_gb|ACI67962.1|_Stathmin-4_[Salmo_salar]	7.34434	0	0.0744111	0.418143	0	0.0337448	0.0364142	0	0	0.35419	0.0360975	0	0.812926
C330110_c0_seq1_|_PREDICTED:_amphoterin-induced_protein_1-like_[Oreochromis_niloticus]	6.7314	0	0	0.109984	0.111096	0	0	0	0.0639952	0.585986	0	0	0.745149
C364014_c0_seq1_|_PREDICTED:_T-box_brain_protein_1-like_[Oreochromis_niloticus]	1.3148	0.0175032	0.057446	0.0430993	0.0872954	0	0.0375033	0.134633	0	0.129255	0.111368	0.0207313	0.145612
C343952_c0_seq1_|_PREDICTED:_matrix_metalloproteinase-24_[Danio_rerio]	3.09999	0.0110067	0.0120414	0.0539895	0.0411281	0	0.0353663	0	0.0117067	0	0	0	0.343357
C390074_c0_seq1_|_PREDICTED:_opsin-5-like_[Oreochromis_niloticus]	2.77021	0	0.0470415	0.306877	0.032125	0.00855083	0	0	0.0275717	0	0.00917068	0.0205726	0.0894033
C262737_c0_seq1_|_PREDICTED:_fibronectin_type_III_domain-containing_protein_5-like_[Oreochromis_niloticus]	6.71523	0	0	0.100649	0	0.0405802	0	0.157065	0	0.0749575	0	0.219826	0.743902
C177570_c0_seq1_|_PREDICTED:_LIM_domain_only_protein_3-like_[Oreochromis_niloticus]	9.37891	0.0209693	0.0698745	0.0788059	0.0262826	0	0.02278	0	0.022633	0.339077	0.0451985	0.482975	1.03999
C457175_c0_seq1_|_predicted_protein_[Sclerotinia_sclerotiorum_1980]_gb|EDN97385.1|_predicted_protein_[Sclerotinia_sclerotiorum_1980_UF-70]	1.83355	0	0	0.0402876	0.203361	0	0	0.017916	0.175346	0	0.191212	0	0.119085
C213153_c0_seq1_|_PREDICTED:_junctophilin-3-like_[Oreochromis_niloticus]	12.859	0	0.0364058	0.225093	0.0206732	0	0.0178121	0	0.0446306	0.0403952	0	0.0695505	1.42692
C313507_c0_seq1_|_UNC79_[Mus_musculus]	3.46962	0	0	0.0364798	0	0	0.0951934	0	0.0315143	0	0.015803	0	0.38519
C391606_c0_seq1_|_PREDICTED:_uncharacterized_protein_KIAA2022-like_[Oreochromis_niloticus]	2.67284	0	0	0.0351452	0.0531092	0	0.015291	0	0	0.122733	0	0.0514025	0.296873
C169786_c0_seq1_|_hypothetical_protein_[Trichomonas_vaginalis_G3]_gb|EAX94412.1|_hypothetical_protein_TVAG_241480_[Trichomonas_vaginalis_G3]	6.69624	0	0	0.0677564	0.136806	0	0.0294795	0	0.265633	0	0.0584463	0	0.743981
C170345_c0_seq1_|_PREDICTED:_rap_guanine_nucleotide_exchange_factor_4_[Oreochromis_niloticus]	7.60254	0.0252209	0.0556097	0.172163	0.790452	0	0.027208	0.0139951	0	0.0154259	0	0.0303974	0.845459
C820154_c0_seq1_|_PREDICTED:_alpha-N-acetylgalactosaminide_alpha-2,6-sialyltransferase_5-like_[Oreochromis_niloticus]	1.43331	0.159399	0	0.131794	0.0661071	0	0	0.117398	0	0.0656554	0	0	0.139171
C248538_c0_seq1_|_PREDICTED:_neurobeachin_[Oreochromis_niloticus]	4.48176	0	0.0733326	0.248148	0.498659	0.0997253	0.0717584	0	0.322879	0.24741	0.249223	0.0793644	0.243909
C391189_c0_seq1_|_PREDICTED:_disks_large-associated_protein_2-like_[Oreochromis_niloticus]	4.15797	0	0	0.219645	0.110345	0	0.127032	0	0	0	0	0.141923	0.46265
C300549_c0_seq1_|_PREDICTED:_centrosomal_protein_of_170_kDa-like_[Oreochromis_niloticus]	4.95942	0	0.0186898	0.22035	0.551883	0	0	0	0	0.0418968	0	0.0204325	0.390726
C246480_c0_seq1_|_PREDICTED:_LOW_QUALITY_PROTEIN:_solute_carrier_organic_anion_transporter_family_member_2A1-like_[Oreochromis_niloticus]	7.74068	0	0	0	0	0	0	0	0	0	0	0	0.861466
C180533_c0_seq1_|_PREDICTED:_PDZ_domain-containing_protein_4_[Danio_rerio]	7.30694	0	0.0951146	0.160502	0.0268355	0	0.0930728	0	0.0234616	0	0.0461495	0	0.813317
C296338_c0_seq1_|_PREDICTED:_hypothetical_protein_LOC100535309_[Danio_rerio]	6.74583	0	0.713294	0.750882	0.0522649	0	0	0.277114	0	0.103162	0	0.150931	0.677792
C68108_c0_seq1_|_Uncharacterized_protein_[Dicentrarchus_labrax]	9.94171	0	0.0896763	0.100482	0.483931	0	0.153573	0.202569	0	0.175646	1.10981	0.392152	0.915949
C42055_c0_seq1_|_C-type_natriuretic_peptide_1_precursor_[Oncorhynchus_mykiss]_sp|Q8AXR3.1|ANFC1_ONCMY_RecName:_Full=C-type_natriuretic_peptide_1;_AltName:_Full=C-type_natriuretic_peptide_I;_AltName:_Full=CNP-22_I;_Flags:_Precursor_dbj|BAC44842.1|_C-type_natriuretic_peptide_variant_1_[Oncorhynchus_mykiss]	108.646	0.223663	0.107674	0.830378	7.31935	0.348838	0.120409	0.710166	0.225614	1.55211	0.119288	0.890802	12.1319
C101819_c0_seq1_|_PREDICTED:_ELMO_domain-containing_protein_1-like_[Oreochromis_niloticus]	1.07099	0.022856	0.0251883	0.0569187	0.0430159	0	0.086303	0.0884716	0.0122441	0.0142632	0.0244516	0	0.119692
C167556_c0_seq1_|_PREDICTED:_liprin-alpha-3-like_[Danio_rerio]	7.46892	0	0.18751	0.746439	0.114363	0.0130613	0.0423493	0.651393	0	0.0809995	0.18178	0.299457	0.836021
C329963_c0_seq1_|_PREDICTED:_protein_bicaudal_D_homolog_1-like_[Oreochromis_niloticus]	5.60807	0	0	0.247728	0.125046	0	0	0	0	0.308524	0	0	0.627763
C287011_c0_seq1_|_PREDICTED:_glutamate_[NMDA]_receptor_subunit_epsilon-2-like_[Oreochromis_niloticus]	4.23808	0	0	0.0404949	0.0403032	0	0	0.35863	0	0	0	0	0.47501
C240857_c0_seq1_|_PREDICTED:_matrix_metalloproteinase-16-like_[Oreochromis_niloticus]	9.97045	0.0928238	0.0511668	0.632717	0.0581108	0	0.100137	0	0	0.143087	0.0496521	0.0559377	1.1183
C359029_c0_seq1_|_RecName:_Full=Shadow_of_prion_protein;_Short=Protein_shadoo;_Flags:_Precursor_tpe|CAJ43805.1|_TPA:_shadoo_protein_Sho_[Gasterosteus_aculeatus]	3.91281	0	0	0.124698	0	0	0.0361552	0	0	0	0	0.121181	0.438894
C48974_c0_seq1_|_RecName:_Full=Vasotocin-neurophysin_VT_2;_Contains:_RecName:_Full=Vasotocin;_Short=VT;_Contains:_RecName:_Full=Neurophysin_VT_2;_Flags:_Precursor_emb|CAA35206.1|_pre-pro-polypeptide_[Oncorhynchus_keta]_dbj|BAD12144.1|_vasotocin_[Oncorhynchus_keta]	65.5482	0	0	0.0338296	0.0507176	0	0	0.0150165	0.0292152	0.0334394	0.0580294	0	7.35617
C161596_c0_seq1_|_PREDICTED:_putative_polypeptide_N-acetylgalactosaminyltransferase-like_protein_3-like_[Oreochromis_niloticus]	7.41618	0.0289777	0.0321946	0.832423	0.583885	0.0583893	0.125968	0.0323973	0.0317537	0.145013	0.406129	0.176272	0.581094
C298556_c0_seq1_|_PREDICTED:_leucine-rich_repeat_and_fibronectin_type-III_domain-containing_protein_6-like,_partial_[Danio_rerio]	4.43413	0	0	0	0	0	0	0	0	0	0	0	0.497836
C424266_c0_seq1_|_RecName:_Full=Neurexin-3a-beta;_AltName:_Full=Neurexin_IIIb-beta;_Contains:_RecName:_Full=Neurexin-3a-beta,_soluble_form;_Contains:_RecName:_Full=Neurexin-3a-beta,_C-terminal_fragment;_Short=NRXN3-CTF;_Flags:_Precursor_gb|ABG25171.1|_neurexin_3a_beta_[Danio_rerio]	4.20955	0	0.0765464	0.0430563	0	0	0.0374516	0.0768229	0	0.0216647	0	0	0.472769
C238619_c0_seq1_|_PREDICTED:_glutamate_[NMDA]_receptor_subunit_3A-like_[Danio_rerio]	3.0258	0	0	0.0293692	0.337046	0	0.0597496	0	0.00860897	0.0195595	0.00850433	0.0285208	0.339884
C293473_c0_seq1_|_PREDICTED:_solute_carrier_organic_anion_transporter_family_member_1C1-like_[Oreochromis_niloticus]	4.61807	0.0164602	0	0.246785	0.518913	0	0	0	0	0.12294	0.159735	0.0395689	0.434271
C243807_c0_seq1_|_PREDICTED:_protein_unc-80_homolog_isoform_3_[Monodelphis_domestica]	4.7683	0.00373366	0.024517	0.147025	0.0696983	0	0.00399998	0	0	0.0183198	0	0.0312253	0.535823
C102939_c0_seq1_|_PREDICTED:_V-type_proton_ATPase_subunit_B,_brain_isoform-like_[Oreochromis_niloticus]	63.463	0	0.0583324	0.569145	0.0441712	0	0	0.0584909	0	0.0435931	0	0.0425195	7.13228
C200097_c0_seq1_|_PREDICTED:_shootin-1_[Danio_rerio]	9.15801	0	0.0458127	0.979207	0.450108	0	0.0149507	0.0306559	0	0.17084	0.0445273	0.016529	1.03034
C426574_c0_seq1_|_PREDICTED:_metabotropic_glutamate_receptor_3_[Oreochromis_niloticus]	3.89747	0	0	0	0.192929	0	0	0	0	0	0	0	0.438498
C164102_c0_seq1_|_unnamed_protein_product_[Tetraodon_nigroviridis]	18.7613	0	1.05069	0.912121	1.73732	0.0271838	0.675616	0.0300373	0.0884158	0.101283	0.698907	2.03416	2.11082
C201123_c0_seq1_|_PREDICTED:_thyrotropin-releasing_hormone-degrading_ectoenzyme_[Danio_rerio]	9.84172	0.00488415	0.23868	0.634637	0.141809	0.0196829	0.0530834	0.195884	0.0159758	0.0181786	0.0262958	0.100515	1.10818
C430122_c0_seq1_|_Class_E_basic_helix-loop-helix_protein_22_[Dicentrarchus_labrax]	2.02665	0	0	0	0	0	0	0	0	0	0	0.0437596	0.228202
C88173_c0_seq1_|_Receptor-type_tyrosine-protein_phosphatase-like_N_[Salmo_salar]_gb|ACN10993.1|_Receptor-type_tyrosine-protein_phosphatase-like_N_precursor_[Salmo_salar]	15.4378	0	0.0714156	1.12469	1.33835	0.0539743	0.0349411	0	0.0115689	0.026417	0.103914	0.261327	1.74168
C208159_c0_seq1_|_PREDICTED:_uncharacterized_protein_C6orf168-like_[Oreochromis_niloticus]	13.3757	0.041793	0.230373	0.855035	1.28318	0.0417967	0.180325	0.462411	0.112627	0.516945	0.156389	0.403473	1.51046
C250296_c0_seq1_|_PREDICTED:_hypothetical_protein_LOC100708666_[Oreochromis_niloticus]	6.37931	0	0	0.0692384	0.720528	0	0.0400441	0.0410704	0.0400737	0.0921967	0	0.134215	0.544412
C33909_c0_seq1_|_PREDICTED:_hypothetical_protein_LOC100704554_[Oreochromis_niloticus]	29.5448	0	0.0424717	0.0238898	0.204698	0	0	0	0	0.0533754	0	0	3.33936
C3407_c0_seq1_|_GTP-binding_protein_Di-Ras2_[Salmo_salar]_gb|ACN10897.1|_GTP-binding_protein_Di-Ras2_[Salmo_salar]	48.5113	0.00527912	0.252099	1.70909	0.186528	0.0372402	0.218017	4.69005	0.309862	1.05756	0.307382	0.769939	5.48737
C14135_c0_seq1_|_PREDICTED:_low_molecular_weight_neuronal_intermediate_filament-like_[Oreochromis_niloticus]	78.3469	0	0.255369	0.781606	0.110658	0	0	0	0	0	0	0	8.86241
C142803_c1_seq1_|_unnamed_protein_product_[Tetraodon_nigroviridis]	5.4461	0.0571643	0.0158075	0.142599	0.269503	0	0.0154679	0	0	0.230237	0.613807	0.155068	0.616089
C182660_c0_seq1_|_PREDICTED:_protein_unc-80_homolog_[Oreochromis_niloticus]	5.85379	0	0.0724474	0.294497	0.0206956	0	0.0177198	0.00905933	0	0.0202969	0	0.00999801	0.662445
C124849_c0_seq1_|_PREDICTED:_kinesin_heavy_chain_isoform_5C-like_[Oreochromis_niloticus]	39.0962	0	0.129965	0.365324	0.393607	0.0589133	0.021204	0.0218052	0	0.0485569	0	0	4.42516
C241952_c0_seq1_|_unnamed_protein_product_[Tetraodon_nigroviridis]	12.1307	0.0340717	0.394384	0	0.4266	0.0170065	0	0.113094	0	0.25261	0.0729008	0.0817167	1.3741
C25527_c1_seq1_|_Retinol-binding_protein_I,_cellular_[Salmo_salar]	3.43475	0.0297147	0.147433	0.073706	0.297638	0.0148317	0.0641115	0.098732	0.0159183	0.0370868	0.127157	0.0361735	0.389157
C115468_c0_seq1_|_PREDICTED:_hypothetical_protein_LOC100701677_[Oreochromis_niloticus]	10.0174	0	0.03982	0.314288	0	0.0361227	0.0389652	0	0	0.111804	0	0	1.13516
C224559_c0_seq1_|_unnamed_protein_product_[Tetraodon_nigroviridis]	3.4303	0	0.106023	0.0896756	0	0	0.38893	0.0265157	0	0.327036	0.0512061	0.145733	0.377735
C197640_c0_seq1_|_PREDICTED:_hypothetical_protein_LOC100695617_[Oreochromis_niloticus]	6.81705	0.0070789	0.108461	0.479141	0.193348	0.0140558	0.0303237	0.023302	0.0683361	0.0171924	0.0525921	0.0508176	0.772924
C229974_c0_seq1_|_PREDICTED:_centrosomal_protein_of_170_kDa-like_[Oreochromis_niloticus]	8.18613	0	0	0.187339	0.920954	0	0	0	0	0	0	0	0.92967
C19072_c2_seq1_|_PREDICTED:_synaptic_vesicle_2-related_protein_[Danio_rerio]	6.20461	0.108995	0.0970298	0.186066	0.0323724	0.010356	0	0.0171684	0.0671597	0.07044	0.0386512	0.0249609	0.705026
C279442_c0_seq1_|_PREDICTED:_serine/threonine-protein_kinase_SBK1-like_[Oreochromis_niloticus]	5.02418	0.0576121	0.0635145	0.571049	0.0716797	0	0.0310875	0.223201	0	0.106427	0	0.137477	0.543158
C383856_c0_seq1_|_PREDICTED:_thread_biopolymer_filament_subunit_alpha_isoform_1_[Danio_rerio]	2.83284	0.144778	0.159611	0.112402	0.0225162	0.0723955	0.0390461	0	0.0781499	0.134174	0.0774429	0.0436233	0.322263
C94993_c0_seq1_|_Cerebellin-2_[Dicentrarchus_labrax]	45.8971	0.0101537	0	0.0626046	1.0736	0	0.0108779	0	0	0.01233	0	0.571342	5.22658
C129739_c0_seq1_|_PREDICTED:_synaptotagmin-C-like_[Oreochromis_niloticus]	18.6744	0	0.0238229	0.174094	1.00107	0.010825	0.256426	0	0	0.0267018	0	0.0260442	2.12787
C208028_c0_seq1_|_PREDICTED:_gamma-aminobutyric_acid_receptor_subunit_pi-like_[Danio_rerio]	9.98244	0.025443	0	0	0	0	0	0	0	0	0	0	1.13768
C354254_c0_seq1_|_PREDICTED:_caytaxin-like_[Oreochromis_niloticus]	2.38159	0	0	0	0.0809471	0	0	0	0.0234906	0	0	0	0.271467
C80355_c0_seq1_|_PREDICTED:_voltage-dependent_L-type_calcium_channel_subunit_beta-3-like_[Oreochromis_niloticus]	8.62429	0	0	0.0266662	0	0	0	0	0	0	0	0	0.983309
C117347_c1_seq1_|_PREDICTED:_disintegrin_and_metalloproteinase_domain-containing_protein_11-like_[Oreochromis_niloticus]	17.832	0	0.0444749	0.350231	0.185312	0	0.159574	0.029757	0	0.107924	0.0215474	0.0486218	2.03551
C275936_c0_seq1_|_novel_protein_similar_to_human_transmembrane_protein_SHREW1_(SHREW1)_[Danio_rerio]	5.24881	0.0238572	0	0.0591767	0.194254	0	0	0	0	0	0.0382279	0.0429861	0.599771
C204719_c0_seq1_|_PREDICTED:_voltage-dependent_L-type_calcium_channel_subunit_beta-3-like_[Oreochromis_niloticus]	8.63039	0	0.129819	0.402198	0.129355	0.0294412	0	0	0.540043	0.0727533	0.0788041	0.656216	0.986845
C341041_c0_seq1_|_PREDICTED:_calcium-binding_protein_7-like_[Oreochromis_niloticus]	1.94853	0	0	0	0	0	0	0	0	0.0350732	0	0	0.222936
C84427_c0_seq1_|_plasma_membrane_calcium_ATPase_3a_[Danio_rerio]_emb|CAQ13946.1|_novel_protein_similar_to_H.sapiens_ATPase,_Ca++_transporting,_plasma_membrane_(zgc:92885)_[Danio_rerio]_gb|ACB45512.1|_plasma_membrane_calcium_ATPase_3_isoform_a_[Danio_rerio]	89.5511	0	0.226025	2.21679	0	0	0.03161	0	0	0.036557	0.125064	0	10.2478
C174884_c0_seq1_|_calcium_channel,_voltage-dependent,_gamma_subunit_7a_[Danio_rerio]_emb|CAK10763.1|_novel_protein_similar_to_vertebrate_calcium_channel,_voltage-dependent,_gamma_subunit_7_(CACNG7)_[Danio_rerio]_emb|CAK05450.1|_novel_protein_similar_to_vertebrate_calcium_channel,_voltage-dependent,_gamma_subunit_7_(CACNG7)_[Danio_rerio]	20.9024	0.0942691	0	0.0468349	2.19965	0.0943819	0.30556	0.0417823	0	0.163555	0.0403995	0	2.39329
C160676_c0_seq1_|_PREDICTED:_microtubule-associated_protein_6_homolog_[Oreochromis_niloticus]	4.92663	0	0.191748	0.107341	0.0654683	0.0173629	0.018756	0.0191855	0.188339	0	0	0.0423469	0.564827
C228036_c0_seq1_|_PREDICTED:_MAGUK_p55_subfamily_member_3-like_[Oreochromis_niloticus]	11.7039	0	0.113018	0.412961	0.449652	0	0	0	0	0	0	0.154135	1.34232
C343523_c0_seq1_|_hypothetical_protein_STHERM_c18270_[Spirochaeta_thermophila_DSM_6192]_gb|ADN02762.1|_hypothetical_protein_STHERM_c18270_[Spirochaeta_thermophila_DSM_6192]	3.33995	0.018077	0.0200838	0.0899824	0	0.0181793	0.0785818	0.20149	0.275239	0.383222	0.0779284	0.0438968	0.324316
C18366_c0_seq1_|_fructose-bisphosphate_aldolase_C-B_[Danio_rerio]_sp|Q8JH70.1|ALDCB_DANRE_RecName:_Full=Fructose-bisphosphate_aldolase_C-B;_AltName:_Full=Brain-type_aldolase-B_gb|AAN04478.1|_aldolase_C_[Danio_rerio]_gb|AAH53192.1|_Aldolase_c,_fructose-bisphosphate_[Danio_rerio]_gb|AAI64189.1|_Aldoc_protein_[Danio_rerio]	322.198	0	1.95116	21.3022	0.387491	0.55133	1.46064	0.11774	0.730866	2.07964	0.0723798	0.501103	36.9783
C242396_c0_seq1_|_PREDICTED:_synaptic_vesicle_glycoprotein_2B_[Danio_rerio]	12.6964	0	0	1.45785	0.0221482	0	0	0	0	0	0.0380886	0.17121	1.28668
C269319_c0_seq1_|_beta-arrestin-1_[Danio_rerio]_gb|ABF59484.1|_beta-arrestin_1_[Danio_rerio]	5.49682	0	0	0.171545	0.0426833	0	0	0	0.631584	0	0	0	0.466913
C193121_c0_seq1_|_unnamed_protein_product_[Tetraodon_nigroviridis]	7.12439	0	0	0.0207884	0.581419	0	0	0.0920529	0.0359057	0.0410973	0	0.0599263	0.818667
C2792_c8_seq1_|_PREDICTED:_catenin_delta-2_isoform_1_[Danio_rerio]	2.27406	0.0709782	0.013101	0.0294874	0.104097	0	0	0	0	0	0	0.0141838	0.261482
C110257_c0_seq1_|_ELAV-like_protein_4_isoform_1_[Danio_rerio]	29.2833	0	0.306669	3.36866	0.102573	0.0327309	0.01766	0.0180506	0	0.162171	0	0.177306	2.74256
C76343_c0_seq1_|_PREDICTED:_noelin-2-like_[Oreochromis_niloticus]	18.9323	0.100077	2.09798	0.938332	0.557534	0.256005	2.14896	0.246265	0	0.0686197	0.535706	0.361744	2.18002
C54916_c0_seq1_|_PREDICTED:_voltage-dependent_P/Q-type_calcium_channel_subunit_alpha-1A-like_[Oreochromis_niloticus]	27.9496	0.754998	0.150969	0.974199	0.32074	0.0441805	0.352666	0.278563	0.577184	0.490195	1.00676	0.660007	3.22076
C138901_c2_seq1_|_PREDICTED:_brain-specific_angiogenesis_inhibitor_1-like_[Oreochromis_niloticus]	15.0956	0.0308792	0.125101	0.217245	0.103354	0	0.0779231	0	0.0335027	0.293381	0.0442521	0.0248723	1.74034
C459027_c0_seq1_|_unnamed_protein_product_[Tetraodon_nigroviridis]	2.66447	0	0.0538938	0.0911849	0	0	0	0.162265	0	0.0305069	0.026034	0	0.307213
C308762_c0_seq1_|_PREDICTED:_ryanodine_receptor_2,_partial_[Bos_taurus]	5.44401	0	0	0.0976466	0.394943	0	0.102085	0.0522977	0.0509515	0	0	0	0.627758
C28416_c0_seq1_|_hCG1999844_[Homo_sapiens]	38.3612	0	0	0	0.0669343	0	0	0	2.04599	0.461744	0.143104	0	4.42394
C158170_c0_seq1_|_YHR209W_[Salmo_salar]_gb|ACI69133.1|_YHR209W_[Salmo_salar]	10.0547	0.0177251	0	0.0442916	0.0222163	0	0	0	0	0	0.0764114	0	1.15968
C303468_c0_seq1_|_Rim2(+44A)_[Mus_musculus]	2.10117	0	0.0182355	0.164055	0.0414053	0.0495788	0.0178306	0	0.0177156	0.0408633	0	0	0.242462
C202584_c0_seq1_|_zinc_finger_protein_804A_[Danio_rerio]_emb|CAQ13555.1|_novel_protein_[Danio_rerio]_emb|CAQ14141.1|_novel_protein_[Danio_rerio]	2.01691	0	0	0.232746	0.216533	0	0	0.0319247	0	0	0	0.0347759	0.211553
C321655_c0_seq1_|_PREDICTED:_PR_domain_zinc_finger_protein_8-like_[Oreochromis_niloticus]	3.37621	0	0.0630973	0.212949	0	0	0	0	0	0	0	0.0348371	0.389881
C797_c3_seq1_|_PREDICTED:_protein_MICAL-3-like_[Oreochromis_niloticus]	13.9005	0.0533282	0.255382	0	1.33869	0.213855	0.595954	0	0	0	0	0.19351	1.60535
C359611_c0_seq1_|_PREDICTED:_SH3_and_multiple_ankyrin_repeat_domains_protein_1-like_[Oreochromis_niloticus]	3.67197	0	0	0.0332181	0.321246	0	0.349498	0.0298723	0.306377	0.317104	0.101029	0.0650802	0.424185
C276792_c0_seq1_|_novel_protein_(zgc:109889)_[Danio_rerio]	4.62617	0	0	0.341458	0.241085	0.0550686	0.534594	0.0609243	0	0.170444	0	0	0.519132
C69263_c1_seq1_|_Sodium-and_chloride-dependent_GABA_transporter_1_[Dicentrarchus_labrax]	36.8433	0	0	0	0.291518	0	0.0109158	0	0.0218393	0	0	0.549196	4.25918
C233023_c0_seq1_|_copine_V_[Danio_rerio]_gb|AAH54636.1|_Zgc:64194_[Danio_rerio]	9.37652	0	0	0.410723	0.18157	0.0413996	0.0223372	0	0.0672044	0.0253189	0.154903	0	1.08417
C157711_c0_seq1_|_unnamed_protein_product_[Tetraodon_nigroviridis]	12.6887	0.0466086	0.240379	0.9083	0.585002	0.140153	0.168026	1.37856	0.134764	0.0384897	0.166616	0.112625	1.46821
C315422_c0_seq1_|_PREDICTED:_fibroblast_growth_factor_14-like_[Oreochromis_niloticus]	5.93927	0	0	0	0	0	0	0	0	0.0105642	0	0.0208173	0.687546
C353011_c0_seq1_|_bifunctional_metabotropic_receptor_for_extracellular_calcium_and_glutamate_[Oncorhynchus_masou]	7.68479	0	0	0.0376228	0.0570925	0	0	0	0	0	0	0.0731231	0.889742
C70768_c0_seq1_|_PREDICTED:_coiled-coil_and_C2_domain-containing_protein_2A-like_[Anolis_carolinensis]	2.52197	0.0914762	0.0106033	0.148773	0.0785403	0	0.0259372	0.0585125	0	0.10096	0.0566143	0.0230674	0.292205
C238629_c0_seq1_|_neuroligin_3b_[Gasterosteus_aculeatus]	6.48374	0	0	0.0280751	0.197012	0	0	0.0247731	0	0	0	0	0.752831
C28311_c1_seq1_|_PREDICTED:_hypothetical_protein_LOC100711694_[Oreochromis_niloticus]	50.2012	0	0.244833	1.2862	0.0742734	0.0370338	0.319456	0	0.00793212	0.155061	0.0158406	0.356559	5.83212
C40351_c0_seq1_|_PREDICTED:_dynamin-3-like_[Oreochromis_niloticus]	65.0825	0.46355	0.36571	0.822879	0.0828116	0.0387371	0.841051	0.238529	0.769606	0.362311	0.408011	0.471328	7.5644
C306125_c0_seq1_|_PREDICTED:_short_stature_homeobox_protein_2-like_isoform_2_[Oreochromis_niloticus]	2.84237	0	0.288101	0	0.270925	0	0	0	0	0	0	0.227529	0.330378
C261715_c0_seq1_|_uncharacterized_protein_LOC436590_[Danio_rerio]_gb|AAH75754.1|_Zgc:86635_[Danio_rerio]_emb|CAH69068.1|_novel_protein_similar_to_vertebrate_RAB15,_member_RAS_onocogene_family_[Danio_rerio]	7.49226	0	0.211133	0.870905	0.119642	0	0	0.070632	0	0.039045	0	0.115797	0.73554
C209056_c0_seq1_|_PREDICTED:_hypothetical_protein_LOC100426959,_partial_[Macaca_mulatta]	7.43993	0.0146483	0	0	0.01836	0	0.36615	0.0326546	0.0160516	0.0180513	0	0.0176067	0.865634
C455348_c0_seq1_|_unnamed_protein_product_[Tetraodon_nigroviridis]	1.78043	0	0	0.0234261	0.0705368	0	0.0404472	0.0414678	0.0401553	0.207239	0.120463	0.203044	0.176788
C171599_c0_seq1_|_PREDICTED:_hypothetical_protein_LOC571393_[Danio_rerio]	10.5604	0	0.06937	0.194971	0	0.0105059	0.271508	0.0348413	0.0112348	0.0259145	0.0223372	0	1.23035
C199189_c0_seq1_|_PREDICTED:_transmembrane_protein_C1orf70-like_[Danio_rerio]	15.8471	0	0.0379401	0.159942	0.29073	0.0171744	0.0371188	0.209386	0.946948	0.0107361	0.0276482	0.0312068	1.84736
C624748_c0_seq1_|_mitochondrial_trifunctional_protein,_alpha_subunit_[Danio_rerio]_gb|AAI31857.1|_Zgc:158138_protein_[Danio_rerio]	1.91818	0	0.0588458	0	0	0	0	0	0	0	0.0571038	0	0.223659
C634870_c0_seq1_|_PREDICTED:_probable_G-protein_coupled_receptor-like_[Oreochromis_niloticus]	1.51643	0	0	0.0263756	0.105669	0	0	0.0232735	0	0.104286	0	0	0.176815
C376633_c0_seq1_|_PREDICTED:_voltage-dependent_T-type_calcium_channel_subunit_alpha-1I_[Danio_rerio]	4.2526	0.118354	0	0.0733932	0.296375	0	0.127679	0	0.127773	0.146983	0.348337	0.071323	0.495923
C317810_c0_seq1_|_PREDICTED:_sodium_channel_protein_type_2_subunit_alpha-like_[Oreochromis_niloticus]	4.15202	0	0.0188803	0.212321	0.0641692	0	0	0	0	0	0	0	0.484246
C331739_c0_seq1_|_potassium_channel_Kv1.3_[Sternopygus_macrurus]	1.32953	0	0.0101138	0.147875	0	0	0.0198006	0	0	0	0	0.155075	0.144212
C286102_c0_seq1_|_PREDICTED:_plasma_membrane_calcium-transporting_ATPase_3-like_[Oreochromis_niloticus]	6.06828	0	0.062078	0.279345	0.282011	0.0563141	0	0.124605	0.182371	0.65996	0.0302529	0.30574	0.707832
C415661_c0_seq1_|_RPGR_ORF15_isoform_[Xenopus_laevis]	3.35226	0	0	0.024174	0	0	0	0	0	0	0	0	0.391039
C206440_c0_seq1_|_PREDICTED:_protein_FAM131A-like_[Oreochromis_niloticus]	10.7058	0	0.059738	0.0268834	0.352649	0	0.0233929	0.0359384	0.0116121	0	0.0230873	0.274183	1.2489
C381655_c0_seq1_|_Sine_oculis_homeobox_homolog_3a_[Danio_rerio]_emb|CAX12908.1|_sine_oculis_homeobox_homolog_3a_[Danio_rerio]	3.48293	0	0	0	0.0346181	0.0184729	0.00995944	0	0	0.0341222	0	0.211381	0.406337
C130696_c0_seq1_|_PREDICTED:_calmodulin-binding_transcription_activator_1-like_[Oreochromis_niloticus]	9.48024	0	0	0	0.629273	0	0.00599934	0.00308472	0	0.140715	0	0.0335002	1.10651
C151488_c0_seq1_|_PREDICTED:_AP-3_complex_subunit_beta-2_[Oreochromis_niloticus]	20.3148	0.21119	0.279803	0.577498	0.504313	0.0211903	0.0456152	0.280529	0	0.36536	0.022527	0.100939	2.37144
C554437_c0_seq1_|_PREDICTED:_FERM_and_PDZ_domain-containing_protein_3_[Oreochromis_niloticus]	0.630421	0	0	0.0292826	0	0	0	0	0	0	0	0	0.0735929
C423344_c0_seq1_|_delphilin_[Danio_rerio]_sp|Q6ZM86.1|GRD2I_DANRE_RecName:_Full=Delphilin;_AltName:_Full=Glutamate_receptor,_ionotropic,_delta_2-interacting_protein_1_emb|CAE49895.1|_novel_protein_similar_to_mouse_ionotropic_glutamate_receptor_delta_2_(Grid2)_interacting_protein_1_(Grid2ip)_[Danio_rerio]	2.17729	0.0128613	0	0.0476299	0.0961161	0	0	0.254275	0	0	0	0.061552	0.200583
C166060_c0_seq1_|_hippocalcin-like_protein_1_[Ictalurus_furcatus]	16.1965	0.266968	0.0326874	0.478159	0.631101	0.0295878	0.0319617	0.164267	0.0639952	0.0732482	0.126553	0	1.89405
C180287_c0_seq1_|_PREDICTED:_IQ_motif_and_SEC7_domain-containing_protein_3-like_[Oreochromis_niloticus]	2.96045	0	0.0151767	0.110814	0.240963	0	0.0594368	0.0304742	0	0.238922	0	0.0580092	0.346371
C175278_c0_seq1_|_PREDICTED:_protein_unc-13_homolog_C-like_[Oreochromis_niloticus]	11.6512	0.0710097	0.244778	0.325403	0.0379845	0.0403688	0.283061	0.860173	0.0543894	0.174825	0.248066	0.23121	1.36365
C121832_c0_seq1_|_PREDICTED:_tumor_suppressor_candidate_3-like_[Xenopus_(Silurana)_tropicalis]	10.5995	0	0.0932563	0.29631	1.18139	0.0282026	0	0	0	0.467448	0.0603378	0.119129	1.24081
C189091_c0_seq1_|_PREDICTED:_ras-related_protein_Rab-3C-like_isoform_2_[Sus_scrofa]	15.1034	0	0.0379567	0.385463	0.171951	0.0688902	0.0743111	0.0379919	0	0.12725	0	0.414277	1.76822
C515393_c0_seq1_|_PREDICTED:_probable_G-protein_coupled_receptor_135-like_[Danio_rerio]	2.12054	0.0678119	0	0.0210256	0	0	0.0274294	0.0187573	0.0549064	0	0.126956	0.0305461	0.24861
C337570_c0_seq1_|_PREDICTED:_polypeptide_N-acetylgalactosaminyltransferase_9_[Oreochromis_niloticus]	4.30309	0	0.504727	0.0246879	0.435613	0	0	0	0	0.0613698	0	0	0.448315
C314501_c0_seq1_|_unnamed_protein_product_[Tetraodon_nigroviridis]	5.55112	0	0	0.128976	0.0974729	0	0.0558713	0	0	0	0.0554068	0	0.651128
C44391_c0_seq1_|_proprotein_convertase_subtilisin/kexin_type_1_inhibitor,_like_precursor_[Danio_rerio]	54.139	0.0257045	0.736746	5.11704	1.54502	0.0257068	0.0415998	0	0.0277501	0.190575	0.220114	0.21655	6.35451
C148971_c0_seq1_|_PREDICTED:_fibronectin_type-III_domain-containing_protein_C4orf31_homolog_[Danio_rerio]	4.37258	0.05359	0.0785957	0.319666	0.189436	0.106928	0.0480479	0.138134	0.0674051	0.143458	0.152594	0.171817	0.513393
C183197_c0_seq1_|_Cytoplasmic_dynein_1_intermediate_chain_1_[Salmo_salar]	15.8429	0.0356053	0.0913716	1.05699	0.162968	0.047362	0.0894006	0.235792	0.0766899	0.131815	0.227988	0.171233	1.86032
C166707_c0_seq1_|_PREDICTED:_hypothetical_protein_LOC558079_[Danio_rerio]	17.1212	0	0.352707	1.73641	1.14323	0.106675	0.246532	0.0337107	0.0163219	0.132337	0	0.422849	2.01073
C128506_c0_seq1_|_PREDICTED:_membrane_protein_MLC1-like_[Oreochromis_niloticus]	15.7915	0	0.117153	0.208937	0.132913	0	0.506309	0	0.0191205	0.0108326	0.00943202	0.0321265	1.85541
C232589_c0_seq1_|_PREDICTED:_gap_junction_delta-2_protein-like_[Oreochromis_niloticus]_gb|AAC31884.1|_connexin_35_[Morone_americana]	6.3642	0	0	0.42131	0	0	0	0	0	0	0.0250428	0	0.747974
C509693_c0_seq1_|_unnamed_protein_product_[Tetraodon_nigroviridis]	2.46496	0	0.0588458	0	0.0332054	0	0.115165	0	0	0.197871	0.0571038	0.28982	0.13981
C546854_c0_seq1_|_PREDICTED:_sodium-_and_chloride-dependent_GABA_transporter_2-like_[Oreochromis_niloticus]	1.96735	0	0	0	0.211432	0	0.0280398	0	0	0	0	0	0.231447
C93675_c0_seq1_|_PREDICTED:_poly_[ADP-ribose]_polymerase_6-like_[Oreochromis_niloticus]	21.6453	0.0438277	0.484377	1.39929	0.128241	0	0.252758	0.0810684	0.237278	0.108216	0.0313351	0.247823	2.54653
C252911_c0_seq1_|_PREDICTED:_protein_bassoon-like_[Danio_rerio]	9.51723	0	0.0126866	0.285791	0.475391	0	0	0.0254555	0	0.028429	0.0738391	0.166652	1.12071
C183814_c0_seq1_|_PREDICTED:_pecanex-like_protein_2_[Oreochromis_niloticus]	12.6351	0.0394738	0.13057	0.171932	1.38449	0	0.127751	0.0436751	0.0852303	0	1.47822	0.52381	1.48868
C147572_c0_seq1_|_isotocin_[Oncorhynchus_keta]	26.8026	0.0528913	0	0.196792	0	0	0	0.0876919	0.0283342	0.163063	0	0.222794	3.15812
C203895_c0_seq1_|_PREDICTED:_adaptor-related_protein_complex_3,_beta_2_subunit_[Oryctolagus_cuniculus]	7.21884	0.0345616	0.0190582	0.50374	0.17323	0	0.0186422	0.028651	0	0.0640604	0.0277716	0	0.850838
C268907_c0_seq1_|_protein_shisa-9B_[Danio_rerio]	4.09531	0	0	0.0657893	0.11057	0.0355255	0.267806	0	0	0.175259	0.0377665	0.277997	0.482806
C64867_c0_seq1_|_PREDICTED:_gamma-aminobutyric_acid_receptor_subunit_beta-1-like_[Danio_rerio]	29.9032	0.030468	0.285504	1.98338	1.10581	0.0609413	0.147901	1.551	0	1.63714	0.292781	0.329016	3.52674
C81774_c0_seq1_|_short_transient_receptor_potential_channel_1_[Oncorhynchus_mykiss]_gb|ADG95878.1|_transient_receptor_potential_cation_channel_subfamily_C_member_1_[Oncorhynchus_mykiss]	6.18857	0.105517	0.0820682	0.730196	0.155753	0.0185806	0.013386	0.0962291	0.0334391	0.0608691	0.0729818	0.0601216	0.520043
C258420_c0_seq1_|_gamma-aminobutyric-acid_receptor_rho-2B_subunit_[Morone_americana]	5.39503	0.0176304	0.126335	0.0547513	0.452318	0.017632	0.0570583	0.0390138	0.0190335	0.566423	0.0471117	0.0742646	0.637157
C2217_c6_seq1_|_PREDICTED:_A-kinase_anchor_protein_SPHKAP-like_[Oreochromis_niloticus]	15.8597	0	0	0.0608913	0.184634	0	0.0318255	0.555005	0.0424708	0.728931	0.0525619	0.130271	1.87509
C234035_c1_seq1_|_PREDICTED:_PDZ_domain-containing_protein_4_isoform_2_[Cavia_porcellus]	3.53939	0.00535925	0	0.0133917	0.0135196	0	0	0	0	0.00673835	0	0	0.418474
C45071_c0_seq1_|_PREDICTED:_chondroitin_sulfate_proteoglycan_5-like_[Oreochromis_niloticus]	55.5379	0.0782148	1.83807	5.92251	0.750253	0.486379	1.92969	0.240337	0.17847	0.321898	0.0371587	1.036	6.56743
C169716_c0_seq1_|_PREDICTED:_protein_kinase_C_epsilon_type-like_[Oreochromis_niloticus]	8.77767	0.017814	0.584882	0.692351	0.11015	0.0265125	0.448321	0.12721	0.733791	1.03807	1.02061	0.320776	1.0372
C149710_c0_seq1_|_ena/VASP-like_protein_[Danio_rerio]_gb|AAH65327.1|_Enah/Vasp-like_b_[Danio_rerio]	18.2302	0	0.651698	0.531481	0.460024	0.0611182	0.417768	0.248011	0.0218388	0.354138	0.130646	0.245668	2.15631
C263513_c1_seq1_|_PREDICTED:_hypothetical_protein_LOC447799_[Danio_rerio]	3.51488	0	0.415816	0.192178	0	0	0	0	0	0.0551068	0.0119201	0.0802214	0.395105
C293559_c0_seq1_|_PREDICTED:_IQ_motif_and_SEC7_domain-containing_protein_3-like_[Oreochromis_niloticus]	7.86217	0	0	0.0980608	0.253146	0	0.0189714	0.0486146	0	0	0.0094483	0	0.930285
C212449_c0_seq1_|_PREDICTED:_spectrin_beta_chain,_brain_3-like_[Oreochromis_niloticus]	14.6586	0	0.963154	0.0555637	0.112188	0.0896104	0.072487	0	0.0483665	0.249397	0.047929	0.242713	1.73649
C18020_c2_seq1_|_PREDICTED:_uncharacterized_protein_C9orf4-like_[Oreochromis_niloticus]	34.2349	0.0165706	0.0828119	0.269473	0.365437	0.0166946	0.0360167	0	0.0180216	0.175436	0.080403	0.301386	4.05692
C1087_c0_seq1_|_ependymin-1_precursor_[Oncorhynchus_mykiss]_sp|P28770.1|EPD1_ONCMY_RecName:_Full=Ependymin-1;_AltName:_Full=Ependymin_I;_Short=EPD-I;_Flags:_Precursor_gb|AAA49399.1|_ependymin_[Oncorhynchus_mykiss]	2047.66	0	0.0773533	0.139222	0.386737	0.0140078	0.666047	0.0155726	0.166749	0.0865205	0.285154	0.0167419	242.812
C111990_c0_seq1_|_PREDICTED:_hypothetical_protein_LOC100711694_[Oreochromis_niloticus]	14.2455	0	0.125197	0.508071	0	0.0453731	0.18784	0	0.0081113	0.0466805	0.0081349	0.0820289	1.68924
C415145_c0_seq1_|_PREDICTED:_teneurin-3-like_[Oreochromis_niloticus]	2.17755	0	0	0	0.0345253	0	0.0591217	0	0	0	0	0	0.258269
C179124_c0_seq1_|_PREDICTED:_electroneutral_sodium_bicarbonate_exchanger_1_[Oreochromis_niloticus]	8.90085	0	0	0.583402	0.252676	0	0	0.0148218	0	0	0	0.0323896	1.05574
C134898_c0_seq1_|_PREDICTED:_cannabinoid_receptor_type_1A-like_[Oreochromis_niloticus]	17.9333	0.00790661	0.193198	0.840542	0.14953	0.0717646	0.386665	0.0176257	0.017198	0.108364	0.085212	0.383804	2.12757
C8110_c1_seq1_|_PREDICTED:_electrogenic_sodium_bicarbonate_cotransporter_1-like_[Oreochromis_niloticus]	64.6752	0	0.095373	0.774255	0.481577	0.0672768	0.238505	0.0638143	0.0415104	0.0355149	0.0410442	0.150729	7.67297
C189488_c0_seq1_|_PREDICTED:_janus_kinase_and_microtubule-interacting_protein_2_[Oreochromis_niloticus]	17.208	0.0192496	0.0210748	0.875952	0.0960058	0	0.0206069	0.0422863	0.432762	0.140728	2.04452	0.0688626	1.90177
C563380_c0_seq1_|_acid-sensing_ion_channel_1_transcript_variant_1_[Squalus_acanthias]	2.21264	0.0838294	0	0.083052	0	0	0	0	0	0.0823315	0	0.100684	0.263072
C236318_c0_seq1_|_PREDICTED:_LOW_QUALITY_PROTEIN:_ryanodine_receptor_2_[Gallus_gallus]	7.83018	0	0.0288269	0.243351	0.13075	0	0.564119	0	0.0849004	0	0.0418987	0.0159158	0.931135
C112925_c0_seq1_|_PREDICTED:_glutamate_[NMDA]_receptor_subunit_epsilon-1_[Oreochromis_niloticus]	16.7969	0	0.327317	0.938805	1.44998	0.044538	0.640575	0.353205	0.0962776	0.394288	0.238216	0.178735	1.99823
C94118_c0_seq1_|_PREDICTED:_N-terminal_EF-hand_calcium-binding_protein_1-like_[Oreochromis_niloticus]	47.3859	0.0375397	0.274346	1.17979	0.424595	0.0603348	0.374243	1.48611	0.171029	0.622933	1.69286	0.499985	5.64045
C139957_c1_seq1_|_PREDICTED:_immunoglobulin_superfamily_member_21-like_[Oreochromis_niloticus]	22.8388	0.16408	0.891536	0.756077	0.132161	0.058584	0.101157	0	0.0380539	0.173204	0.112789	0.126988	2.72551
C71011_c0_seq1_|_PREDICTED:_tubulin_polymerization-promoting_protein_family_member_3-like_[Oreochromis_niloticus]	41.2891	0	0.280461	1.78553	0.212366	0.0423812	0.06098	0.0156863	0.0761805	0.087152	0.0302423	2.79312	4.93043
C13927_c0_seq1_|_unnamed_protein_product_[Tetraodon_nigroviridis]	2.76791	0.0176616	0	0.109243	0	0	0	0.0582558	0	0	0.0563534	0	0.330594
C93613_c1_seq1_|_Neuronal_membrane_glycoprotein_M6-b_[Salmo_salar]	56.1024	0	0.179885	0.809524	1.42967	0.0489289	0.704159	0.794412	0.05245	0.404087	0.540791	0.530423	6.70096
C250967_c0_seq1_|_PREDICTED:_similar_to_scavenger_receptor_cysteine-rich_protein_precursor_[Strongylocentrotus_purpuratus]	4.28985	0	0.0469185	0	0	0	0	0.0234724	0.0455976	0	0.0228651	0	0.512745
C266883_c0_seq1_|_RecName:_Full=Transcription_factor_RFX4;_AltName:_Full=Regulatory_factor_X_4_emb|CAM12990.1|_regulatory_factor_X,_4_[Danio_rerio]	9.6727	0	0	0	0	0.103683	1.15638	0.344448	0	0	0	0	0.905594
C184701_c0_seq1_|_PREDICTED:_transmembrane_protein_22-like_[Oreochromis_niloticus]	15.0692	0	0.0180508	0.790475	1.18921	0.0327617	0.318057	0.0362454	0	0.0200362	0.175075	0.0394824	1.80161
C440806_c0_seq1_|_PREDICTED:_SLIT_and_NTRK-like_protein_3_[Oreochromis_niloticus]	2.35099	0	0	0	0.118448	0	0	0	0	0	0	0.190815	0.281331
C212190_c0_seq1_|_PREDICTED:_inactive_dipeptidyl_peptidase_10-like_[Oreochromis_niloticus]	9.17133	0	0.105086	1.00407	0.0397823	0.476642	0.171383	0	0	0.0392616	0.0679831	0	1.09842
C136458_c0_seq1_|_Zgc:56068_protein_[Danio_rerio]_emb|CAK11054.1|_novel_protein_(zgc:56068)_[Danio_rerio]	17.566	0	0.0582765	0.114838	0.248045	0	0	0	0.0143722	0.0817978	0.0141975	0.0472937	2.10391
C122237_c0_seq1_|_PREDICTED:_sodium_channel_protein_type_8_subunit_alpha-like_[Oreochromis_niloticus]	25.9554	0	0.117719	0.450087	0.721499	0.128233	0.115191	0	1.72911	0	0.13689	0.0769641	3.10972
C70761_c0_seq1_|_unnamed_protein_product_[Tetraodon_nigroviridis]	36.7196	0.275226	1.68148	3.65825	0.500114	0.125076	0.161822	0	1.91635	1.66656	0.427756	0.570459	4.40047
C87237_c0_seq1_|_PREDICTED:_kinesin-like_protein_KIF3C-like_[Ornithorhynchus_anatinus]	19.0615	0	0.132995	0.921286	0.743473	0.0370893	0.0600661	0.0307716	0.0200368	0.103088	0.0297396	0.123143	2.28441
C55610_c1_seq1_|_PREDICTED:_voltage-dependent_P/Q-type_calcium_channel_subunit_alpha-1A_[Oreochromis_niloticus]	18.2401	0.00759	0.00830963	0.112285	0.16981	0	0.00812515	0	0.0486825	0.0931041	0.0242176	0.208044	2.18626
C121370_c0_seq1_|_PREDICTED:_poly_[ADP-ribose]_polymerase_6-like_[Oreochromis_niloticus]	14.2756	0	0.0409421	1.18118	0.170571	0.0247574	0.0400532	0.479283	0.040189	0.0305895	0.0927506	0.148881	1.7116
C456786_c0_seq1_|_PREDICTED:_lipoxygenase_homology_domain-containing_protein_1_[Danio_rerio]	1.85743	0	0.0349499	0.222932	0.132326	0.0211391	0.0798133	0.140322	0.12542	0.143522	0.19226	0.140244	0.143914
C109363_c0_seq1_|_PREDICTED:_calsyntenin-3-like_[Danio_rerio]	25.5692	0	0.134593	1.02295	0.725357	0	0	0	0	0.0380935	0	0.295025	3.06917
C168517_c0_seq1_|_LBH_[Salmo_salar]	13.0777	0	0	0.275341	0	0	0.0798331	0	0	0	1.14796	0.334244	1.56978
C286546_c0_seq1_|_PREDICTED:_potassium_voltage-gated_channel_subfamily_KQT_member_2-like,_partial_[Danio_rerio]	6.90164	0	0	0.0419396	0.155927	0	0	0	0	0.0138253	0	0	0.828689
C421185_c0_seq1_|_PREDICTED:_voltage-dependent_calcium_channel_subunit_alpha-2/delta-4-like_[Oreochromis_niloticus]	1.80321	0.0645637	0.00950091	0.0107773	0.0864221	0.00862192	0.0976592	0	0.0372994	0	0	0.0208857	0.21679
C35184_c0_seq1_|_PREDICTED:_calcium-binding_protein_7-like_[Danio_rerio]	9.81499	0	0.00955052	0	0.0107823	0	0	0	0	0	0	0	1.18014
C162660_c1_seq1_|_PREDICTED:_voltage-dependent_P/Q-type_calcium_channel_subunit_alpha-1A_[Danio_rerio]	10.0653	0.00600891	0.00667599	0.0299108	0	0	0	0	0	0.052285	0.012952	0	1.21117
C77437_c0_seq1_|_Calcium/calmodulin-dependent_protein_kinase_II_inhibitor_2_[Dicentrarchus_labrax]	49.3107	0.0366898	0.0808974	0.568978	0.941586	0.0733862	0.0395804	0.0608305	0	1.20074	0.0982148	1.50304	5.93801
C428978_c0_seq1_|_PREDICTED:_transmembrane_protein_C1orf70-like_[Danio_rerio]	3.09032	0	0.130554	0.244782	0.0742913	0	0.0213	0	0.0637615	0.341438	0	0	0.372153
C410038_c0_seq1_|_E3_ubiquitin-protein_ligase_MARCH4_precursor_[Danio_rerio]_sp|Q0P496.1|MARH4_DANRE_RecName:_Full=E3_ubiquitin-protein_ligase_MARCH4;_AltName:_Full=Membrane-associated_RING_finger_protein_4;_AltName:_Full=Membrane-associated_RING-CH_protein_IV;_Short=MARCH-IV;_Flags:_Precursor_gb|AAI22210.1|_Zgc:153256_[Danio_rerio]	2.22423	0	0.0208838	0.0937882	0.0595192	0	0	0.0209593	0	0	0	0.0341319	0.267898
C117840_c0_seq1_|_PREDICTED:_tumor_suppressor_candidate_3-like_[Xenopus_(Silurana)_tropicalis]	14.8043	0.164635	0.491871	1.71988	1.30707	0.123563	0.333229	0.873396	0.266656	1.18897	0.433216	0.670013	1.78314
C35856_c0_seq1_|_PREDICTED:_delta_and_Notch-like_epidermal_growth_factor-related_receptor_[Oreochromis_niloticus]	53.0765	0.0353502	0.126669	2.62915	0.276839	0	0.152541	0.136894	0.0190817	0.043462	0.0189091	0.0213029	6.39705
C194555_c1_seq1_|_tau_tubulin_kinase_1,_isoform_CRA_b_[Homo_sapiens]	4.45702	0	0	0.185331	0.537472	0.168094	0.020143	0	0.100981	0.530641	0	0.157817	0.15657
C19394_c1_seq1_|_PREDICTED:_protein_delta_homolog_1-like_[Oreochromis_niloticus]	6.4488	0	0	0	0.159853	0	0.00656196	0	0	0	0	0	0.777682
C271077_c0_seq1_|_PREDICTED:_ankyrin_repeat_domain-containing_protein_34A-like_[Oreochromis_niloticus]	7.83084	0	0	0	0.048063	0.230342	0	0	0	0	0	0	0.945028
C196502_c0_seq1_|_glutamate_receptor,_ionotropic,_AMPA_1b_precursor_[Danio_rerio]_gb|AAQ08955.1|_AMPA_receptor_subunit_GluR1B_[Danio_rerio]_gb|AAI62147.1|_Glutamate_receptor,_ionotropic,_AMPA_1b_[Danio_rerio]	17.7085	0	0.0323726	0.965231	0.532759	0.117467	0.253421	0.324895	0	0.0362847	0	0.0353911	2.13792
C149205_c0_seq1_|_GABAa_receptor_gamma2_subunit_[Morone_americana]	16.4363	0.0383026	0.0844534	0.0950078	0.744094	0.038306	0.0413202	1.61028	0	0	0	0.046164	1.98599
C266405_c0_seq1_|_PREDICTED:_protocadherin_alpha-C2-like_[Oreochromis_niloticus]	10.1883	0	0.0454749	0.332731	0	0	0	0	0	0	0.0441287	0.0497151	1.23135
C170169_c0_seq1_|_semaphorin_7a_[Danio_rerio]_emb|CAM56291.1|_novel_protein_[Danio_rerio]	26.5836	0.0151486	0.23555	0.492094	0.0764294	0.030524	0.41158	0.118246	0.165	0.0940967	0.147007	0.367857	3.2132
C346868_c0_seq1_|_XK-related_protein_4_isoform_1_[Danio_rerio]_gb|AAT07124.1|_XK-related_protein_4_[Danio_rerio]	6.88414	0	0.053075	0.209215	0.542121	0.0241171	0.0778934	0	0	0	0	0	0.832224
C193918_c0_seq1_|_PREDICTED:_MAGUK_p55_subfamily_member_3-like_[Oreochromis_niloticus]	21.4543	0.0380933	0.0839919	0.708665	0.786822	0	0	0	0	0.047071	0.0815055	0.344107	2.59391
C174911_c0_seq1_|_extracellular_matrix_glycoprotein_pherophorin-V32_[Volvox_carteri_f._nagariensis]_gb|EFJ49291.1|_extracellular_matrix_glycoprotein_pherophorin-V32_[Volvox_carteri_f._nagariensis]	8.05089	0.12721	0	0.0591093	0.129355	0	0.0342766	0.0175775	0.0514528	0.0785232	0.0594478	0.0957367	0.973572
C221491_c0_seq1_|_PREDICTED:_synaptotagmin-C-like_[Oreochromis_niloticus]	9.74917	0	0	0.0314865	0.0318401	0.0511871	0	0	0	0	0	0	1.1795
C272313_c0_seq1_|_PREDICTED:_protein_FAM171A2-like_[Oreochromis_niloticus]	5.05505	0	0.0174032	0.0585787	0.0295853	0	0	0	0	0	0	0.0190259	0.611818
C100307_c2_seq1_|_PREDICTED:_LOW_QUALITY_PROTEIN:_1-phosphatidylinositol-4,5-bisphosphate_phosphodiesterase_beta-1-like_[Oreochromis_niloticus]	15.7152	0.072691	0.0801382	0.360255	0.477966	0	0.333269	0.180901	0.372612	0.156964	1.61373	0.41593	1.90376
C141397_c0_seq1_|_PREDICTED:_microtubule-associated_protein_6_homolog_[Oreochromis_niloticus]	15.9193	0.0235191	1.25756	0.612783	0.176685	0.0117819	0.0761162	0.0520447	0.443666	0.0728011	0.389942	0.184109	1.93401
C155498_c0_seq1_|_PREDICTED:_calcium-dependent_secretion_activator_1_isoform_3_[Oreochromis_niloticus]	25.1645	0	0.0309504	0.348056	0.105192	0	0	0.0621016	0	0.103685	0.240185	0.0341639	3.05734
C334311_c0_seq1_|_KIAA0751_protein_[Homo_sapiens]	3.39748	0	0.0482742	0.379719	0.0820657	0	0.118086	0.0968972	0.0472728	0.0814339	0	0	0.412789
C267221_c0_seq1_|_PREDICTED:_calcium/calmodulin-dependent_protein_kinase_type_IV-like_[Oreochromis_niloticus]	4.36333	0	0.084911	0.449972	0.0275512	0	0	0	0	0	0.0352595	0	0.530205
C230208_c0_seq1_|_PREDICTED:_protein_FAM163B-like_[Danio_rerio]	5.96064	0.572223	0.204927	0.267779	0.139578	0.0223205	0.296778	0.287897	0.240315	0.128437	0.230844	0.304494	0.724321
C89080_c0_seq1_|_Syntenin-1_[Salmo_salar]	60.2281	0	0.0531239	0.776919	0.985446	0	0	0	0	0.724349	0.0171838	0.0193591	7.31929
C268227_c0_seq1_|_PREDICTED:_tripartite_motif-containing_protein_46-like_[Oreochromis_niloticus]	5.61486	0.0407189	0.089781	0.126051	0.101644	0	0	0	0.022146	0.0503154	0.0216848	0.0490762	0.682509
C119192_c0_seq1_|_PREDICTED:_receptor-type_tyrosine-protein_phosphatase_N2-like_[Oreochromis_niloticus]	16.8384	0	0.0528085	0.487088	0.0719756	0.0191635	0	0.0212013	0	0.0353977	0.0512941	0.0347581	2.04747
C99747_c0_seq1_|_Patched_domain-containing_protein_1_[Dicentrarchus_labrax]	3.81046	0	0.0278653	0.328777	0.395488	0.025278	0.0272671	0.0978384	0	0.0312327	0	0.0304636	0.463365
C340184_c0_seq1_|_hypothetical_protein_NDAI_0F01200_[Naumovozyma_dairenensis_CBS_421]_emb|CCD25439.1|_hypothetical_protein_NDAI_0F01200_[Naumovozyma_dairenensis_CBS_421]	4.01828	0	0.0367499	0.454274	0.208347	0	0.0359616	0	0.143897	0.123114	0.0712978	0	0.488693
C267875_c0_seq1_|_PREDICTED:_hypothetical_protein_LOC100704250_[Oreochromis_niloticus]	7.40347	0	0	0.216578	0.820894	0	0.141483	0.0484166	0.0314625	0.180058	0.654324	0.193363	0.900584
C36459_c1_seq1_|_weakly_inward_rectifying_potassium_channel_[Oncorhynchus_masou]	118.543	0	0.0457372	0.0776033	0.0258132	0	0.134273	0	0	0.0129473	0	0.0252569	14.4208
C256689_c0_seq1_|_Vesicular_inhibitory_amino_acid_transporter_[Salmo_salar]_gb|ACN10631.1|_Vesicular_inhibitory_amino_acid_transporter_[Salmo_salar]	4.70958	0	0	0.0359806	0	0	0.0310379	0.0159713	0.0310728	0.0707738	0	0	0.573013
C204364_c0_seq1_|_voltage-gated_sodium_channel_beta_2_subunit_splice_variant_D_[Danio_rerio]	8.9091	0	0.0931546	0.0783889	0.0528984	0.0422526	0.0455774	0	0	0	0	0.0252042	1.08425
C252677_c1_seq1_|_SH3_and_multiple_ankyrin_repeat_domains_protein_1,_partial_[Dicentrarchus_labrax]	8.81805	0	0.0997344	0	0	0	0.455405	0.200165	0.228105	0.0745155	0.0645134	0	1.07373
C98768_c0_seq1_|_Receptor-type_tyrosine-protein_phosphatase_N2,_partial_[Dicentrarchus_labrax]	35.2105	0.0148878	0.132276	0.408925	0.582251	0.0599973	0	0	0	0.0928497	0.0320902	0.0361525	4.28895
C141584_c0_seq1_|_PREDICTED:_voltage-dependent_calcium_channel_gamma-8_subunit-like_[Oreochromis_niloticus]	22.552	0	0.0328711	0.259148	0.186425	0.104394	0.0321654	0.165049	0.0162164	1.87679	0.0477767	0.305276	2.74857
C336602_c0_seq1_|_PREDICTED:_serine/threonine-protein_kinase_SBK1-like_[Oreochromis_niloticus]	1.98781	0	0	0.0431419	0.144248	0	0	0.0127564	0	0	0.0124264	0.0554719	0.242285
C44869_c0_seq1_|_hypothetical_protein_[Monosiga_brevicollis_MX1]_gb|EDQ84531.1|_predicted_protein_[Monosiga_brevicollis_MX1]	5.41089	0.146145	0.0534441	0.150069	0.0908544	0	0	0.589682	0.0259697	0.210562	0.311172	0.146362	0.660167
C282538_c0_seq1_|_PREDICTED:_metabotropic_glutamate_receptor_2_[Danio_rerio]	10.166	0	0	0.112667	0.760299	0.0304195	0	0.0336955	0.065556	0	0.064963	0	1.24043
C452785_c0_seq1_|_hypothetical_protein_[Monosiga_brevicollis_MX1]_gb|EDQ85416.1|_predicted_protein_[Monosiga_brevicollis_MX1]	3.48475	0	0	0	0	0	0	0	0	0	0	0	0.425295
C332238_c0_seq1_|_PREDICTED:_calmodulin-binding_transcription_activator_1-like_[Oreochromis_niloticus]	2.36784	0	0	0	0	0.0172708	0.0186033	0	0	0.0210866	0	0	0.289042
C61529_c0_seq1_|_PREDICTED:_kinesin_heavy_chain_isoform_5A-like_[Oreochromis_niloticus]	28.5649	0	0.192883	0.699049	0.123518	0.0228093	0.0164127	0.00844225	0.0734765	0.112609	0	0.0914989	3.49018
C590048_c0_seq1_|_PREDICTED:_5-hydroxytryptamine_receptor_1B-like_[Oreochromis_niloticus]	2.1288	0	0	0.0279978	0	0	0	0	0	0	0	0	0.260127
C422942_c0_seq1_|_PREDICTED:_receptor-type_tyrosine-protein_phosphatase_O_[Oreochromis_niloticus]	2.55014	0.0599357	0.0791654	0.311626	0.224139	0	0.10331	0.0396902	0.0258442	0.059162	0.0768312	0.0865575	0.125386
C39114_c0_seq1_|_PREDICTED:_glutamate_decarboxylase_1-like_[Oreochromis_niloticus]	141.549	0.0097683	0.0108527	0.0732274	0.67758	0	0.074307	0.761825	0.0107041	0.619538	0.136534	5.90382	17.2972
C67066_c0_seq1_|_Sodium-and_chloride-dependent_GABA_transporter_1_[Dicentrarchus_labrax]	44.0501	0	0	0	0.180129	0	0.0070599	0	0	0	0	0.0943692	5.38363
C26533_c0_seq1_|_PREDICTED:_rab_GDP_dissociation_inhibitor_alpha-like_[Oreochromis_niloticus]	80.5322	0.259796	2.53498	9.85578	1.87982	0.467546	1.63506	3.01448	1.26891	1.48195	8.57156	2.62856	9.71911
C249752_c0_seq1_|_PREDICTED:_protein_cornichon_homolog_3_[Danio_rerio]	9.07166	0.0424031	0.0701209	0.0525895	0.172631	0	0.0457438	0.129055	0.377232	0.380007	0.181454	0.0511061	1.11043
C179443_c0_seq1_|_PREDICTED:_protein_FAM171B-like_[Oreochromis_niloticus]	18.1671	0	0.196052	1.08909	0.43149	0.0222311	0.167863	0.233691	0	0.0138721	0.0356192	0.508771	2.22381
C330755_c0_seq1_|_PREDICTED:_extracellular_leucine-rich_repeat_and_fibronectin_type-III_domain-containing_protein_1-like_[Danio_rerio]	4.86833	0	0.0257748	0.0385122	0.00982024	0.101319	0	0.0430922	0	0.00972782	0	0	0.595985
C98858_c0_seq1_|_PREDICTED:_glycine_receptor_subunit_beta_[Oreochromis_niloticus]	15.4177	0	0.0112911	0.253732	0.0256562	0.0204929	0.0110485	0.0113015	0	0.0503863	0.361659	0.173126	1.88863
C369028_c0_seq1_|_PREDICTED:_adenylate_cyclase_type_1-like_[Oreochromis_niloticus]	3.56099	0	0	0.278203	0.0768141	0.0408178	0.0660361	0.0451582	0.0881245	0.0499264	0.436252	0.196765	0.171018
C1809_c1_seq1_|_PREDICTED:_phosphatase_and_actin_regulator_3-like_[Oreochromis_niloticus]	5.79159	0.041693	0.218335	0.129272	0.117538	0.0416967	0.134942	0.184522	0	0.0645283	0.156113	0.0753754	0.709747
C256661_c0_seq1_|_PREDICTED:_double_C2-like_domain-containing_protein_alpha-like_[Oreochromis_niloticus]	10.3529	0	0	0	0	0	0	0	0	0	0	0	1.26875
C743970_c0_seq1_|_PREDICTED:_ephrin_type-A_receptor_5-like_[Danio_rerio]	1.59781	0	0	0	0.0520157	0	0	0.0230527	0	0	0.0223201	0	0.195816
C142922_c0_seq1_|_PREDICTED:_voltage-dependent_T-type_calcium_channel_subunit_alpha-1G-like,_partial_[Anolis_carolinensis]	0.935059	0	0	0.0228128	0.1141	0	0.0393732	0	0.0989529	0	0.0390458	0.0439887	0.114698
C171357_c0_seq1_|_PREDICTED:_CUGBP_Elav-like_family_member_3-like_isoform_1_[Oreochromis_niloticus]	13.0811	0.0211229	0.164206	0.594324	0.133215	0.0213197	0.0459025	0.0705604	0.0459452	0.316059	0.0227648	0.0896344	1.60497
C42485_c1_seq1_|_Ras-related_protein_Rab-6B_[Salmo_salar]	109.789	0	1.68912	9.73704	0	0.19153	0.206601	0	0	0	0	0.19119	13.4749
C52229_c0_seq1_|_Vacuolar_ATP_synthase_subunit_e_2_[Salmo_salar]_gb|ACM09509.1|_Vacuolar_ATP_synthase_subunit_e_2_[Salmo_salar]	84.267	0.160132	0.470766	3.24327	6.5823	0.053382	2.10177	1.89023	0.86394	1.61628	3.3973	1.41661	10.3441
C409441_c0_seq1_|_PREDICTED:_D(2)-like_dopamine_receptor-like_[Oreochromis_niloticus]	3.34137	0.156941	0.0863512	0.0971429	0.122433	0	0.0844975	0.130127	0.06326	0.386659	0.0418975	0.0944028	0.410251
C410613_c0_seq1_|_PREDICTED:_patched_domain-containing_protein_2-like_[Oreochromis_niloticus]	2.98738	0	0	0	0.206341	0	0	0	0.0444789	0.0257109	0.0440765	0.0250778	0.366795
C123614_c0_seq1_|_PREDICTED:_neuron-specific_protein_family_member_1_[Danio_rerio]_emb|CAX12141.1|_novel_protein_similar_to_Neuron-specific_protein_family_member_1_(Brain_neuron_cytoplasmic_protein_1)_(LOC558119)_[Danio_rerio]_emb|CAX13318.1|_novel_protein_similar_to_Neuron-specific_protein_family_member_1_(Brain_neuron_cytoplasmic_protein_1)_(LOC558119)_[Danio_rerio]	41.763	0	0.0882081	0.614809	0.220536	0.0320096	0.0517992	0.478026	0	0.0591263	0.15401	0.154692	5.12983
C190033_c0_seq1_|_glycine_receptor_subunit_beta_[Danio_rerio]_gb|AAH78269.1|_Glycine_receptor,_beta_b_[Danio_rerio]_dbj|BAD99559.1|_glycine_receptor_beta_subunit_2_[Danio_rerio]	9.76743	0	0.021406	0.0401944	0.0891808	0.0129441	0.111685	0	0.0280516	0.00791628	0.131756	0.0155994	1.19991
C367103_c0_seq1_|_Na-driven_Cl-HCO3_exchanger_NDCBE1-A_[Rattus_norvegicus]	4.24299	0	0.0574384	0.257439	0.521868	0	0.0281135	0	0	0	0	0	0.109201
C363906_c0_seq1_|_PREDICTED:_sodium/potassium/calcium_exchanger_3-like_[Danio_rerio]	1.50463	0	0.0177145	0.100081	0.140905	0.0160347	0	0	0	0	0	0	0.185071
C148962_c0_seq1_|_PREDICTED:_guanine_nucleotide-binding_protein_subunit_beta-5_[Oreochromis_niloticus]	17.5334	0.0509326	0.0750513	0.612291	0.276885	0	0.018353	0	0	0.0420605	0	0.0203061	2.15715
C104376_c0_seq1_|_PREDICTED:_glutamate_decarboxylase_2-like_[Oreochromis_niloticus]	35.5644	0	0	0.149983	0	0	0	0	0	0	0	0.0161948	4.37755
C517194_c0_seq1_|_PREDICTED:_probable_G-protein_coupled_receptor_151-like_[Oreochromis_niloticus]	2.27803	0	0	0	0	0	0	0	0	0	0	0	0.280407
C189204_c0_seq1_|_PREDICTED:_calcium-binding_mitochondrial_carrier_protein_SCaMC-1-A-like_[Oreochromis_niloticus]	6.87881	0	0.0189596	0.106854	0.0428097	0	0.0185523	0.019093	0.0927251	0.0425172	0.625936	0.0205266	0.847013
C134692_c0_seq1_|_Neurogenic_differentiation_factor_1_[Salmo_salar]_gb|ACI32962.1|_Neurogenic_differentiation_factor_1_[Salmo_salar]_gb|ACN10533.1|_Neurogenic_differentiation_factor_1_[Salmo_salar]	13.3801	0	0.0804023	0.77558	0.156349	0.0208359	0	0	0	0.0257441	0.0892524	0.0626491	1.6477
C196336_c0_seq1_|_PREDICTED:_transmembrane_protein_178-like_[Oreochromis_niloticus]	20.3797	0	0.0326319	0.476764	0	0	0.0319074	0	0	0	0.0317938	0.142646	2.51058
C260759_c1_seq1_|_PREDICTED:_protein_FAM189B-like_[Oreochromis_niloticus]	5.73713	0	0.0291771	0.19668	0.14922	0	0.0285508	0	0.142859	0.0165159	0	0.159488	0.706923
C722920_c0_seq1_|_actinodin2_precursor_[Danio_rerio]_gb|AAI55830.1|_Zgc:175106_protein_[Danio_rerio]	1.49993	0	0	0.0547197	0.110484	0	0	0	0	0	0	0	0.184872
C95532_c1_seq1_|_PREDICTED:_glutamate_receptor,_ionotropic_kainate_2_[Monodelphis_domestica]	14.5497	0.099705	0	0	1.24711	0.0543531	0.0195433	0.260636	0.0195578	0.0895425	0.0581426	0.0328612	1.79335
C267177_c0_seq1_|_carbonic_anhydrase-related_protein_10_precursor_[Danio_rerio]_gb|AAI07834.1|_Carbonic_anhydrase_Xa_[Danio_rerio]	7.36957	0	0	0.191277	0.289958	0	0.0415945	0.085321	0.0206551	0	0.22714	0.302291	0.908786
C154055_c0_seq1_|_GABAa_receptor_gamma2_subunit_[Morone_americana]	11.8262	0	0.0357122	0.261299	0.141828	0.0809614	0.0174795	1.12916	0	0	0.0867138	0	1.45922
C143225_c0_seq1_|_solute_carrier_family_2,_facilitated_glucose_transporter_member_3_[Danio_rerio]_gb|AAH76560.1|_Zgc:92476_[Danio_rerio]_emb|CAK05172.1|_novel_protein_(zgc:92476)_[Danio_rerio]	15.7771	0	0.0505849	0.113834	0.071916	0	0.457945	0.0253885	0.0247723	0.141486	0	0	1.94714
C117826_c0_seq1_|_hypothetical_protein_VOLCADRAFT_63308_[Volvox_carteri_f._nagariensis]_gb|EFJ45824.1|_hypothetical_protein_VOLCADRAFT_63308_[Volvox_carteri_f._nagariensis]	26.2938	0	0.0373433	0.104859	0.0424113	0	0.0365417	0	0.293379	0.856578	0.0724757	0	3.24671
C350551_c0_seq1_|_sodium/hydrogen_exchanger_5_precursor_[Danio_rerio]_gb|ABU68835.1|_sodium_hydrogen_exchanger_5_[Danio_rerio]	2.32696	0	0.0421033	0.150304	0.287405	0	0.0343303	0	0	0.0235166	0.013619	0.0768695	0.273426
C205894_c0_seq1_|_unnamed_protein_product_[Tetraodon_nigroviridis]	15.8497	0	0.0557373	0.794668	0.949506	0.0168867	0.0545405	0.130483	0	0	0.0360626	0.508053	1.95979
C234044_c0_seq1_|_PREDICTED:_transmembrane_and_coiled-coil_domains_protein_2-like_[Oreochromis_niloticus]	12.1975	0	0.0635145	0.213788	0.360671	0	0.0310636	0.063744	0	0	0.0923157	0	1.50882
C213421_c0_seq1_|_PREDICTED:_hypothetical_protein_LOC100699279_[Oreochromis_niloticus]	4.20317	0	0.389118	0.424187	0.31738	0	0.0595005	0.0244083	0.167252	0.0134928	0.0944019	0.372234	0.519944
C80848_c0_seq1_|_Elongation_factor_1-alpha_1_[Salmo_salar]_gb|ACN11490.1|_Elongation_factor_1-alpha_1_[Salmo_salar]	38.8604	0	0.386865	0.688757	2.67012	0	0	0	0	3.06872	0.062565	0.211456	4.80927
C123363_c1_seq1_|_vesicular_inhibitory_amino_acid_transporter_[Danio_rerio]_gb|AAI29203.1|_Solute_carrier_family_32_(GABA_vesicular_transporter),_member_1_[Danio_rerio]	35.1555	0	0	0	0.220503	0	0	0	0	0.0290033	0	0	4.35189
C218221_c0_seq1_|_PREDICTED:_hypothetical_protein_LOC100711676_[Oreochromis_niloticus]	7.22986	0	0.895183	0.045212	0.0454272	0.0242409	0.235346	0.0536371	0	0	0.194425	0.233122	0.850504
C365615_c0_seq1_|_PREDICTED:_transmembrane_protein_121-like_[Oreochromis_niloticus]	1.68023	0	0.0162273	0.0912765	0.0552887	0.0294412	0.015879	0	0	0	0.0236551	0.0442618	0.208164
C182310_c0_seq1_|_Ras-related_protein_Ral-A_[Osmerus_mordax]	11.164	0	1.20246	1.38378	1.33614	0.0948529	0.613861	0.577005	0.742925	1.14179	0.938896	0.857332	1.1177
C311025_c0_seq1_|_PREDICTED:_si:dkey-127k13.2_[Danio_rerio]	2.57707	0	0	0.0501208	0.0720389	0.0287393	0.0372366	0.00634661	0.0495038	0.0354765	0.0862283	0.0140084	0.319514
C31858_c1_seq1_|_pleiotrophin_precursor_[Salmo_salar]_gb|ACM08274.1|_Pleiotrophin_precursor_[Salmo_salar]	196.272	0.210872	6.5235	2.01095	7.206	0.129706	0.524684	2.61895	1.12039	4.16677	2.54989	1.73918	24.3528
C30919_c0_seq1_|_PREDICTED:_claudin-19-like_[Oreochromis_niloticus]	118.108	0.526955	1.31895	2.69027	4.34896	2.12505	6.83838	0.138237	0.375833	0.684	1.90078	4.82073	14.6741
C23672_c5_seq1_|_unnamed_protein_product_[Tetraodon_nigroviridis]	12.5023	0	0.0269562	0.0506283	0.0916618	0.0326084	0	0.0271392	0.00873349	0	0	0.0688697	1.55392
C585927_c0_seq1_|_novel_protein_similar_to_H.sapiens_peroxisomal_biogenesis_factor_5_[Danio_rerio]	1.33019	0	0	0.0841072	0.0280506	0	0	0	0	0	0.048239	0	0.165341
C302944_c0_seq1_|_PREDICTED:_calmodulin-regulated_spectrin-associated_protein_3-like_[Oreochromis_niloticus]	2.73264	0	0	0.0848473	0.0745993	0	0	0	0	0	0	0	0.339687
C255780_c0_seq1_|_PREDICTED:_kinesin-like_protein_KIF3C-like_[Oreochromis_niloticus]	15.7318	0	0.308795	0.965231	0.467584	0	0.0671453	0	0	0	0.0665871	0.112148	1.95596
C186909_c0_seq1_|_Contactin-3_[Dicentrarchus_labrax]	9.88251	0	0.0730179	0.222855	0.18909	0	0.0816456	0.57585	0.183856	0.0819551	0.35413	0.250411	1.229
C50488_c3_seq1_|_PREDICTED:_diacylglycerol_kinase_beta-like_isoform_2_[Anolis_carolinensis]	6.119	0	0.106938	0.601511	0.161934	0	0.17439	0.0715493	0.209703	0.17959	0.0345907	0.195632	0.762099
C166157_c0_seq1_|_PREDICTED:_synaptic_vesicle_glycoprotein_2C-like_[Oreochromis_niloticus]	15.2272	0.0129429	0.0142689	0.265053	1.65275	0.187678	0	0.00713847	0.635716	0.127946	0.159205	0.101161	1.89811
C27665_c4_seq1_|_PREDICTED:_neuroendocrine_convertase_1_[Oreochromis_niloticus]	14.9452	0	0.692169	1.11998	0.071915	0.0380551	0.112882	0.0316082	0.0716566	0.011873	0.355973	0.240658	1.86337
C259159_c0_seq1_|_Choline_O-acetyltransferase_[Dicentrarchus_labrax]	4.1666	0	0.0565127	0.519757	0.0535492	0.00854373	0.0138258	0	0	0.00522514	0	0.0206963	0.469733
C428954_c0_seq1_|_PREDICTED:_ankyrin_repeat_domain-containing_protein_57-like_[Oreochromis_niloticus]	2.91953	0	0	0	0.364492	0	0	0	0	0	0	0.0259958	0.293725
C38473_c0_seq1_|_Tetraspanin_7b_[Danio_rerio]	31.1056	0.764482	0.349292	3.27297	1.13165	0.167666	0.311658	0.711401	0.261441	0.886387	0.71698	0.448845	3.88501

## Sheet: Skin
Feature ID	Skin - Means	Liver - Means	Stomach - Means	Intestine - Means	Testis - Means	W_muscle - Means	R_muscle - Means	Spleen - Means	H_kidney - Means	Kidney - Means	Fat - Means	Gill - Means	Brain - Means
C946941_c0_seq1_|_hypothetical_protein_MGG_16981_[Magnaporthe_oryzae_70-15]	0.588879	0	0	0	0	0	0	0	0	0	0	0	0
C143060_c0_seq1_|_lily-type_lectin-2_[Oplegnathus_fasciatus]	21.6433	0	0	0	0.308998	0.0548088	0.118243	0	0	0.06772	0	0	0.210952
C125049_c0_seq1_|_lily-type_lectin-2_[Oplegnathus_fasciatus]	28.6927	0	0	0.0390435	0.977379	0.249881	0.067386	0	0.0674358	0	0	0	0.119894
C45900_c0_seq1_|_PREDICTED:_hypothetical_protein_LOC100709362_[Oreochromis_niloticus]	48.9471	0	0	0	0	0	0.251094	0	0	0	0	2.31366	0
C573109_c0_seq1_|_Putative_protein_of_unknown_function_identified_by_fungal_homology_comparisons_and_RT-PCR_[Komagataella_pastoris_GS115]_emb|CAY67073.1|_Putative_protein_of_unknown_function_identified_by_fungal_homology_comparisons_and_RT-PCR_[Komagataella_pastoris_GS115]	1.02783	0.0235331	0	0	0	0.0233212	0.050404	0.0516958	0	0	0	0	0
C418525_c0_seq1_|_cytochrome_P450_like_TBP_[Nicotiana_tabacum]	1.68264	0.0535412	0	0	0	0.053546	0.0866503	0.0592398	0	0	0.0285134	0	0
C577832_c0_seq1_|_ribosomal_protein_3/homing_endonuclease-like_fusion_protein_[Ophiostoma_megalobrunneum]	1.05326	0	0	0.0554212	0	0.0446903	0.0482069	0	0	0	0.0478061	0	0
C656512_c0_seq1_|_iron(III)_dicitrate_transport_ATP-binding_protein_fecE_[Escherichia_coli_STEC_S1191]	0.969944	0	0	0	0	0.0411552	0.0443936	0.0455314	0	0.05085	0.0440245	0.0495977	0.0528002
C471702_c0_seq1_|_cytochrome_b_[Zymoseptoria_tritici]_gb|ABU40271.1|_cytochrome_b_(mitochondrion)_[Zymoseptoria_tritici]	1.62101	0	0.0331261	0	0.0376217	0.0901511	0.097245	0.0332458	0.0324389	0.0371293	0.0804345	0	0.0194334
C573514_c0_seq1_|_hypothetical_protein_ECG581_3569_[Escherichia_coli_G58-1]	0.82233	0.0448589	0	0.0275963	0	0.0448628	0	0.0496333	0.0484288	0.0554311	0.0479907	0	0
C613158_c0_seq1_|_ribosomal_protein_subunit_3_[Peltigera_membranacea]	0.865172	0	0	0	0	0.0275842	0.0594019	0.0609243	0	0	0	0	0
C743177_c0_seq1_|_cytochrome_oxidase_subunit_2_[Zymoseptoria_tritici]_gb|ABU40270.1|_cytochrome_oxidase_subunit_2_(mitochondrion)_[Zymoseptoria_tritici]	1.3112	0.0191156	0	0.0955327	0	0.0385176	0	0	0.0415792	0	0.041203	0	0
C157654_c0_seq1_|_hypothetical_protein_YLR162W_[Saccharomyces_cerevisiae_S288c]_sp|Q06235.1|YL162_YEAST_RecName:_Full=Protein_YLR162W_gb|AAB67486.1|_Ylr162wp_[Saccharomyces_cerevisiae]_tpg|DAA09483.1|_TPA:_hypothetical_protein_YLR162W_[Saccharomyces_cerevisiae_S288c]	1.45014	0.0176168	0.0391306	0	0	0	0.0574433	0	0.0383189	0.109428	0.0379723	0	0.0455415
C322342_c0_seq1_|_NADH_dehydrogenase_subunit_4_[Phialocephala_subalpina]_gb|AEI52981.1|_NADH_dehydrogenase_subunit_4_[Phialocephala_subalpina]	0.884839	0	0	0.0698361	0	0.0563141	0.0607454	0.0623023	0	0	0	0	0
C731260_c0_seq1_|_16S_rRNA_methyltransferase_RsmE_[Escherichia_coli_MS_57-2]	0.885914	0	0.0665967	0	0	0	0.0325961	0	0.0652152	0.0746446	0.0646252	0.0728063	0
C496794_c0_seq1_|_ATP_synthase_subunit_6_[Aspergillus_kawachii_IFO_4308]	1.29822	0	0.0569278	0	0	0.0516421	0	0	0	0.0638073	0.110485	0	0
C673408_c0_seq1_|_ORF_o357;_codon_usage_statistics_poor_where_o72_overlaps;_downstream_start?_[Escherichia_coli_str._K-12_substr._MG1655]	0.779273	0	0.0585766	0	0	0.0531378	0	0	0.0573615	0	0.0568426	0	0.0681735
C218383_c0_seq1_|_plectin_[Conexibacter_woesei_DSM_14684]_gb|ADB49212.1|_plectin_[Conexibacter_woesei_DSM_14684]	8.62912	0.33878	0.576068	0.648351	0.0769686	0.553308	0.596899	0.169937	0.265461	0.227883	0.755863	0.110763	0.591238
C958388_c0_seq1_|_DNA_polymerase_II_[Escherichia_coli_PCN033]	0.835669	0	0	0	0	0	0	0	0	0.0375327	0.0656492	0.0739599	0
C660182_c0_seq1_|_maltose_transport_system_permease_protein_MalF_[Escherichia_coli_H591]_gb|EGI42959.1|_maltose_transport_system_permease_protein_MalF_[Escherichia_coli_H591]	0.810637	0	0.0341389	0.0386967	0	0	0.0333809	0.0684993	0	0.0386348	0.0662322	0.0746168	0
C828282_c0_seq1_|_putative_DEAD-box_helicase-like_protein_[Escherichia_coli_XH140A]_gb|EGV47079.1|_putative_DEAD-box_helicase-like_protein_[Escherichia_coli_XH001]	0.768331	0	0.0323572	0	0	0.0586842	0.063302	0.0649244	0	0.0725083	0.0627757	0	0.0379507
C857873_c0_seq1_|_hypothetical_protein_ECSTECH18_4781_[Escherichia_coli_STEC_H.1.8]	0.669047	0.0608296	0.0335431	0	0	0.060835	0.0328236	0	0	0	0.0650764	0	0.0393415
C627268_c0_seq1_|_D-alanyl-D-alanine_carboxypeptidase/D-alanyl-D-alanine-endopeptidase_DacB_[Escherichia_coli_UMNK88]	0.901893	0	0	0.085432	0	0	0.0743111	0	0	0	0	0	0.088383
C617646_c0_seq1_|_Putative_protein_of_unknown_function_identified_by_fungal_homology_comparisons_and_RT-PCR_[Komagataella_pastoris_GS115]_emb|CAY67073.1|_Putative_protein_of_unknown_function_identified_by_fungal_homology_comparisons_and_RT-PCR_[Komagataella_pastoris_GS115]	0.677152	0.0538722	0	0	0	0.0269873	0.0290471	0	0	0.0665687	0	0	0
C156688_c0_seq1_|_hypothetical_protein_AURANDRAFT_72910_[Aureococcus_anophagefferens]	14.4808	0.433243	1.14423	1.25838	0.385483	1.31161	1.16892	0.429062	0.738606	1.29576	1.45164	0.164681	0.497559
C798186_c0_seq1_|_putative_vimentin_[Escherichia_coli_M605]_gb|EGH36961.1|_putative_vimentin_[Escherichia_coli_AA86]_gb|EGI13239.1|_putative_vimentin_[Escherichia_coli_M605]	0.729511	0	0.0404062	0.0454559	0	0.073309	0	0	0	0	0.03921	0	0.0470261
C161768_c0_seq1_|_phytanoyl-CoA_dioxygenase_[Ralstonia_solanacearum_PSI07]_emb|CBJ34534.1|_Phytanoyl-CoA_dioxygenase_[Ralstonia_solanacearum_PSI07]	1.46148	0.0387569	0.113924	0.13651	0	0.148476	0.083626	0.0285444	0.0418412	0.103363	0.124571	0.069989	0.107137
C731666_c0_seq1_|_protein-L-isoaspartate_O-methyltransferase_[Escherichia_coli_TA280]_gb|EGI39738.1|_protein-L-isoaspartate_O-methyltransferase_[Escherichia_coli_TA280]	0.763324	0	0.0669447	0	0.0377755	0.060729	0	0.0671866	0	0	0.0323384	0	0.0779125
C205995_c0_seq1_|_oligopeptide/dipeptide_ABC_transporter_[Streptomyces_sp._AA4]_gb|EFL06450.1|_oligopeptide/dipeptide_ABC_transporter_[Streptomyces_sp._AA4]	4.58687	0.034634	0.11538	0.238167	0.196995	0.279083	0.169383	0.154532	0.244407	0.429831	0.485239	0.0632883	0.447302
C240148_c0_seq1_|_amino_acid_adenylation_domain-containing_protein_[Variovorax_paradoxus_EPS]_gb|ADU38494.1|_amino_acid_adenylation_domain_protein_[Variovorax_paradoxus_EPS]	8.66683	0.427018	0.676694	0.62969	0.401412	0.453892	0.921365	0.206794	0.374345	0.758175	0.885234	0.257331	0.513928
C769072_c0_seq1_|_catalytic_subunit_of_cytochrome_c_nitrite_reductase_[Escherichia_coli_STEC_MHI813]	0.776055	0	0.0710282	0.0396346	0.0806676	0	0	0	0	0	0.0689256	0	0.0826651
C810679_c0_seq1_|_hypothetical_protein_CLF_113537,_partial_[Clonorchis_sinensis]	0.62011	0	0	0	0	0	0.0555412	0.0283957	0	0	0.0550794	0.0313379	0.0660588
C611756_c0_seq1_|_phosphotransferase_enzyme_IIB_component_glvB_[Escherichia_coli_TA124]	0.884073	0	0.0502962	0.0846477	0.057122	0.0456262	0.0492165	0	0	0.0279039	0.0973995	0.0549859	0
C207630_c0_seq1_|_membrane_protein_of_unknown_function_[Azospirillum_brasilense_Sp245]	9.39716	0.270593	0.655332	0.502924	0.135321	0.702671	0.58299	0.149386	0.29214	0.634028	1.04113	0.228285	0.79652
C896057_c0_seq1_|_slyD_gene_product_[Escherichia_coli_O157:H7_str._EDL933]_ref|NP_312227.1|_FKBP-type_peptidylprolyl_isomerase_[Escherichia_coli_O157:H7_str._Sakai]_ref|NP_417808.1|_FKBP-type_peptidyl_prolyl_cis-trans_isomerase_(rotamase)_[Escherichia_coli_str._K-12_substr._MG1655]_ref|NP_709123.1|_slyD_gene_product_[Shigella_flexneri_2a_str._301]_ref|NP_755987.1|_FKBP-type_peptidyl-prolyl_cis-tr…	0.836616	0	0.0943477	0	0.0714258	0.0570514	0.0615407	0.063118	0.0615862	0	0.0303801	0.0687549	0.0731944
C703079_c0_seq1_|_aconitate_hydratase_2,_partial_[Clonorchis_sinensis]	0.871647	0	0	0	0.0578795	0	0	0.0254959	0	0.057122	0.0989092	0	0
C105663_c0_seq1_|_hypothetical_protein_OR16_17132_[Cupriavidus_basilensis_OR16]_gb|EHP41938.1|_hypothetical_protein_OR16_17132_[Cupriavidus_basilensis_OR16]	2.01396	0.0724964	0.167326	0.164237	0.0784371	0.113137	0.137782	0.0426546	0.106906	0.182664	0.231946	0.0787291	0.0525306
C799823_c0_seq1_|_sensor_protein_dcuS_[Escherichia_coli_B093]	0.996802	0	0.0599474	0	0.068083	0.0272399	0	0.0301735	0	0.0332583	0.116346	0	0
C637656_c0_seq1_|_NADH-ubiquinone_oxidoreductase_chain_1_[Phialocephala_subalpina]	0.982835	0.0232835	0	0.0288591	0	0.0469158	0	0.0519046	0	0.115935	0	0	0
C674734_c0_seq1_|_6-phosphofructokinase_isozyme_I_[Escherichia_sp._1_1_43]_ref|ZP_08395213.1|_6-phosphofructokinase_isozyme_I_[Shigella_sp._D9]_gb|EEH70639.1|_6-phosphofructokinase_isozyme_I_[Escherichia_sp._1_1_43]_gb|ADR29318.1|_6-phosphofructokinase_[Escherichia_coli_O83:H1_str._NRG_857C]_gb|EGJ08498.1|_6-phosphofructokinase_isozyme_I_[Shigella_sp._D9]	1.04508	0	0	0.123418	0.04138	0	0	0.0735975	0	0	0.0711617	0	0.0853469
C869746_c0_seq1_|_argininosuccinate_lyase_[Escherichia_coli_TA124]	1.0123	0	0.0710282	0.120175	0	0	0	0	0	0.0796117	0.0689256	0.0384352	0
C95522_c0_seq1_|_hypothetical_protein_Nit79A3_2480_[Nitrosomonas_sp._Is79A3]_gb|AEJ02252.1|_hypothetical_protein_Nit79A3_2480_[Nitrosomonas_sp._Is79A3]	14.6828	0.318476	1.12176	0.905564	0.16772	0.971468	1.11827	0.258546	0.389685	0.972091	1.74889	0.299254	0.883123
C641730_c0_seq1_|_hypothetical_protein_HMPREF9541_01148_[Escherichia_coli_MS_116-1]_gb|EFK16489.1|_hypothetical_protein_HMPREF9541_01148_[Escherichia_coli_MS_116-1]	0.869402	0	0	0	0	0.103808	0	0	0	0.0431575	0.0739856	0	0
C713436_c0_seq1_|_uhpC_[Shigella_flexneri_2930-71]	0.730246	0	0.0768526	0.0864571	0.0872824	0.0697169	0	0.0384478	0	0	0	0.0415869	0
C729598_c0_seq1_|_uptake_hydrogenase_large_subunit_[Escherichia_coli_STEC_MHI813]	0.706579	0	0.0594834	0.0669173	0	0.0539604	0.029092	0.0596983	0	0.0666718	0.0864566	0	0
C788851_c0_seq1_|_glutamate_synthase_[Escherichia_coli_E1520]	0.55917	0	0.0692365	0	0	0.062808	0	0.0694867	0.0678003	0.0391917	0	0	0
C170608_c0_seq1_|_2,5-diketo-d-gluconic_acid_reductase_b_[Ralstonia_solanacearum_Po82]	13.3978	0.404327	1.12751	0.906989	0.461575	0.814682	1.13534	0.269752	0.538821	0.990927	1.673	0.322559	0.991659

## Sheet: Gill
Feature ID	Gill - Means	Liver - Means	Stomach - Means	Intestine - Means	Testis - Means	W_muscle - Means	R_muscle - Means	Spleen - Means	H_kidney - Means	Kidney - Means	Fat - Means	Brain - Means	Skin - Means
C305064_c0_seq1_|_unnamed_protein_product_[Tetraodon_nigroviridis]	0.0362255	0	0	0	0	0	0	0	0	0	0	0	0
C781897_c0_seq1_|_PREDICTED:_similar_to_reverse_transcriptase_homolog_[Tribolium_castaneum]_gb|EFA13629.1|_hypothetical_protein_TcasGA2_TC005274_[Tribolium_castaneum]	1.03526	0	0	0	0	0	0	0	0	0	0	0	0
C198031_c0_seq1_|_fucosyltransferase_9_[Salmo_salar]_gb|ACI66865.1|_Alpha-1,3-fucosyltransferase_[Salmo_salar]	9.5665	0	0	0	0	0	0	0	0	0	0	0.0319584	0
C77214_c0_seq1_|_Claudin-like_protein_ZF-A89_[Salmo_salar]_gb|ACI68705.1|_Claudin-like_protein_ZF-A89_[Salmo_salar]	25.2729	0	0	0.109057	0	0.0294449	0.0158583	0	0	0	0	0	0.0307861
C114248_c0_seq1_|_Keratin,_type_I_cytoskeletal_20_[Salmo_salar]_gb|ACI66008.1|_Keratin,_type_I_cytoskeletal_20_[Salmo_salar]	29.6387	0	0.0428387	0.192386	0.14657	0.116654	0	0	0	0.0480156	0.0413873	0.0251312	0.0610402
C290547_c0_seq1_|_PREDICTED:_RING_finger_protein_222-like_[Cavia_porcellus]	12.2599	0	0	0.042843	0.0865038	0.0345475	0	0	0	0	0	0.0443229	0.0361866
C326920_c0_seq1_|_hypothetical_protein_GW7_21254_[Heterocephalus_glaber]	5.8531	0	0	0.0461935	0.0154879	0.012472	0	0	0	0	0	0.0319441	0.0391313
C336829_c0_seq1_|_claudin_8c_[Takifugu_rubripes]	3.68423	0	0.0257454	0.0292041	0	0	0	0	0	0	0	0	0
C221049_c0_seq1_|_Wu:fk84e06_protein_[Danio_rerio]	14.7973	0	0	0.119293	0	0	0.0344834	0	0	0	0	0	0.100464
C38703_c1_seq1_|_PREDICTED:_hypothetical_protein_LOC100332877_[Danio_rerio]	189.525	0	0	1.56883	0.0890969	0.156686	0.107602	0	0	0	0.015312	0.0184323	0.179078
C323180_c0_seq1_|_PREDICTED:_hypothetical_protein_LOC100545448_[Meleagris_gallopavo]	8.12332	0	0	0.0730212	0	0	0.0635159	0	0	0	0	0	0
C286253_c0_seq1_|_PREDICTED:_phospholipase_B1,_membrane-associated-like_[Danio_rerio]	8.03336	0	0.0134219	0.075589	0.0609514	0	0.0131239	0.0135064	0	0.0452663	0.0260396	0	0.0254974
C143018_c0_seq1_|_unnamed_protein_product_[Tetraodon_nigroviridis]	28.6422	0	0.00845711	0.285526	0	0.107446	0.0331144	0	0	0.0189652	0.0164195	0.0196926	0.0482329
C192089_c0_seq1_|_PREDICTED:_serine/threonine-protein_kinase_Sgk2-like_[Oreochromis_niloticus]	11.0552	0	0	0.112101	0.0161573	0.025975	0.0280189	0.0143248	0	0	0	0.0666495	0.0407996
C2779_c0_seq1_|_PREDICTED:_hypothetical_protein_LOC799116_[Danio_rerio]	59.8301	0	0.00382973	0.614434	0.0217827	0.253611	0.0562377	0.00768995	0.00378005	0.0128392	0.0037341	0.111144	0.0910047
C274581_c0_seq1_|_PREDICTED:_hypothetical_protein_LOC100699967_[Oreochromis_niloticus]	6.85461	0	0.0663666	0.0746607	0	0	0.064942	0	0	0	0	0	0.0315571
C287878_c0_seq1_|_SJCHGC03009_protein_[Schistosoma_japonicum]	9.61665	0	0.0938867	0.105327	0.0357623	0.0567727	0.0306318	0	0	0	0	0.0361223	0
C106600_c0_seq1_|_inwardly-rectifying_potassium_channel_[Takifugu_rubripes]	45.0161	0.143863	0	0.515777	0.0815	0.117348	0.0562474	0	0	0	0	0.100348	0.136523
C122258_c0_seq1_|_Band_3_anion_exchange_protein_[Dicentrarchus_labrax]	4.65646	0	0	0.0537757	0.0363243	0	0	0	0	0	0	0	0.0453134
C260686_c0_seq1_|_novel_protein_similar_to_H.sapiens_ASAH3,_N-acylsphingosine_amidohydrolase_(alkaline_ceramidase)_3_(ASAH3,_zgc:110285)_[Danio_rerio]	7.71379	0.0436809	0.032171	0.0909442	0.0363201	0.0583364	0	0	0.0471536	0	0.0155462	0.0374554	0.0305798
C114609_c0_seq1_|_PREDICTED:_collagen_alpha-5(IV)_chain_[Gallus_gallus]	31.9544	0.136841	0.127676	0.382808	0.0219977	0.0772136	0.0302871	0.0232975	0	0.0260189	0.0150176	0.130545	0.0551404
C81049_c0_seq1_|_putative_interferon-alpha/beta_receptor_alpha_chain_precursor_[Oncorhynchus_mykiss]_emb|CAG25517.1|_putative_interferon-alpha/beta_receptor_alpha_chain_[Oncorhynchus_mykiss]	35.4548	0.0399962	0.0147394	0.430432	0	0	0.0288354	0	0.0145375	0	0.0285957	0.102888	0.0840007
C40573_c0_seq1_|_PREDICTED:_ATP-binding_cassette_sub-family_A_member_12_[Danio_rerio]	65.5266	0	0.0240063	0.802536	0.550219	0.143104	0.0201357	0	0.0111938	0.00256247	0.0133111	0.0504676	0.0619101
C321373_c0_seq1_|_PREDICTED:_hypothetical_protein_LOC100330916_[Danio_rerio]	6.90365	0.0852671	0.0104495	0.0705581	0.0592848	0	0.0204578	0.0104591	0	0	0.0100991	0.0729953	0.0397137
C88638_c1_seq1_|_uroplakin_3l_precursor_[Danio_rerio]_emb|CAM16496.1|_novel_protein_[Danio_rerio]	30.1352	0	0.180508	0.373369	0.0648855	0.0775625	0.0464939	0.104987	0.0559704	0.0213007	0.0554058	0.309646	0.270893
C57860_c0_seq1_|_Carbonic_anhydrase_12_precursor_[Salmo_salar]_gb|ACI66425.1|_Carbonic_anhydrase_12_precursor_[Salmo_salar]_gb|ADM15876.1|_Carbonic_anhydrase_12_precursor_[Salmo_salar]	29.0457	0.0140221	0.0153403	0.362128	0.226242	0.0556844	0.0600661	0	0	0.0170276	0	0.0360107	0.0583755
C12406_c0_seq1_|_PREDICTED:_hypothetical_protein_LOC100696022_[Oreochromis_niloticus]	101.274	0	0	1.27518	0	0.565394	0.129412	0	0	0	0.0184135	0.153731	0.26928
C16101_c0_seq1_|_Rhesus_blood_group_family_type_B_glycoprotein_[Oncorhynchus_mykiss]_gb|ABO16485.1|_RhBGa_[Oncorhynchus_mykiss]_gb|ABO16486.1|_RhBGb_[Oncorhynchus_mykiss]	189.566	0	0	2.41115	0.753652	0.505265	0.398223	0.0429934	0	0.0237665	0.0622642	0.473845	0.407049
C201355_c0_seq1_|_claudin_1_[Takifugu_rubripes]	11.9079	0	0	0.117157	0.0198895	0	0.0681185	0.0175192	0.0171712	0.154874	0	0.060928	0.0661455
C122845_c0_seq1_|_uncharacterized_protein_LOC572528_[Danio_rerio]_gb|AAI29398.1|_Zgc:158706_[Danio_rerio]	27.1154	0.0185204	0	0.356118	0	0.0833658	0	0	0	0	0.0296764	0.225651	0.106713
C72199_c0_seq1_|_unnamed_protein_product_[Tetraodon_nigroviridis]	39.2798	0	0.0142478	0.528554	0.024323	0.142197	0.0557731	0.0500691	0	0.0558133	0	0.0997619	0.0676906
C336584_c0_seq1_|_doublesex-_and_mab-3-related_transcription_factor_2_[Danio_rerio]_gb|AAD38424.1|AF080622_1_terra_[Danio_rerio]_gb|AAG41417.1|AF305094_1_terra_[Danio_rerio]_emb|CAM16635.1|_doublesex_and_mab-3_related_transcription_factor_2_[Danio_rerio]_gb|AAI62138.1|_Doublesex_and_mab-3_related_transcription_factor_2a_[Danio_rerio]_gb|AAI62142.1|_Doublesex_and_mab-3_related_transcription_factor…	6.09673	0	0	0.0794643	0	0	0	0	0	0	0	0.0822092	0
C137827_c0_seq1_|_PREDICTED:_tetratricopeptide_repeat_protein_22-like_[Oreochromis_niloticus]	11.553	0	0	0.156223	0.00872209	0.0140219	0	0	0	0	0.0224662	0.0359789	0.0734111
C119338_c1_seq1_|_Peritrophin-1_[Camponotus_floridanus]	18.3408	0	0.237199	0.03309	0.235504	0.0807395	0	0	0	0	0	0.172818	0.253534
C52216_c0_seq1_|_hypothetical_protein_PTSG_11726_[Salpingoeca_sp._ATCC_50818]	49.123	0	0	0.687116	0.0301598	0.0120669	0.0649594	0	0	0	0	0.0464855	0.176653
C4420_c0_seq1_|_PREDICTED:_hypothetical_protein_LOC567961_[Danio_rerio]	345.143	0	0	4.84177	0.0117047	0.928928	0.200395	0.0103098	0	0	0	0.463793	1.05088
C14443_c0_seq1_|_ammonium_transporter_Rh_type_B_[Oncorhynchus_mykiss]_gb|ACF70597.1|_Rhbg2a_[Oncorhynchus_mykiss]_gb|ACF70598.1|_Rhbg2b_[Oncorhynchus_mykiss]	377.635	0	0.0234736	5.30658	1.41344	0.883647	0.229706	0	0	0.0132874	0.842913	0.76472	1.026
C79856_c1_seq1_|_PREDICTED:_probable_G-protein_coupled_receptor_116-like_[Oreochromis_niloticus]	61.0938	0	0.0395923	0.8603	0.0299733	0.119793	0.0903929	0.22526	0.0128243	0.207364	0.102329	0.0923963	0.35108
C229911_c0_seq1_|_Protein-glutamine_gamma-glutamyltransferase_5_[Dicentrarchus_labrax]	5.6052	0.00801281	0	0.0796121	0.0405546	0.0242331	0	0	0.017429	0	0	0.0207141	0.0338091
C208512_c0_seq1_|_PREDICTED:_solute_carrier_family_17_member_9-like_[Oreochromis_niloticus]	9.90088	0	0	0.122155	0.140778	0.0703046	0.0227399	0	0.00752912	0.00877072	0	0.108491	0.0588908
C62985_c0_seq1_|_transcription_factor_Glial_cells_missing-2_[Oncorhynchus_mykiss]	20.4911	0	0	0.293278	0.0227891	0.0454576	0	0	0.0196497	0	0.0194719	0.0231636	0.114415
C25013_c0_seq1_|_TPA_exp:_claudin_28a_[Salmo_salar]_gb|ACI68151.1|_Claudin-4_[Salmo_salar]	5.25751	0	0	0.0563387	0	0.0755986	0	0.0166585	0	0	0	0	0.0158332
C230857_c0_seq1_|_PREDICTED:_syntaxin-11-like_[Oreochromis_niloticus]	14.7444	0	0	0.212017	0.071399	0.0227833	0	0	0	0	0	0.0437261	0
C2960_c0_seq1_|_PREDICTED:_hypothetical_protein_LOC100333859_[Danio_rerio]	245.662	0	0	3.64739	0.0187036	0.638351	0.288256	0	0	0	0.0158111	0.266345	0.341978
C13307_c0_seq1_|_novel_protein_containing_a_SEA_domain_[Danio_rerio]	44.8205	0	0	0.666617	0.0155435	0.199814	0.0134824	0	0	0	0	0.128495	0.0261517
C106965_c0_seq1_|_prominin-3_precursor_[Takifugu_rubripes]_gb|ADW76758.1|_prominin-3_[Takifugu_rubripes]	32.6727	0	0.115394	0.48655	0.131467	0.130803	0	0.0577294	0.0569278	0.129339	0.280192	0.401807	0.136989
C65291_c0_seq1_|_PREDICTED:_hypothetical_protein_LOC100497066_[Xenopus_(Silurana)_tropicalis]	43.0072	0	0	0.641349	0.183853	0.555628	0.117119	0.0565263	0	0	0	0.172137	0.107035
C16813_c1_seq1_|_Cornifelin_homolog_A_[Anoplopoma_fimbria]	129.474	0.0218392	0.0240766	1.94951	0.0545159	0.426001	0.259157	0.0241636	0	0.0269862	0.0116305	0.518506	0.400364
C167646_c0_seq1_|_uncharacterized_protein_LOC568750_[Danio_rerio]_emb|CAK04176.1|_novel_protein_similar_to_vertebrate_tripartite_motif_(TRIM)_family_[Danio_rerio]_gb|AAI24459.1|_Si:ch211-154o6.7_[Danio_rerio]	17.4124	0	0	0.263083	0.0459379	0.0512922	0	0	0	0	0.00787491	0.0188065	0.00767064
C247632_c0_seq1_|_PREDICTED:_perforin-1-like_[Oreochromis_niloticus]	9.3598	0	0	0.142796	0.00843045	0.0406591	0	0	0	0	0.0217789	0.0346345	0.00710402
C12447_c3_seq1_|_Cornifelin_homolog_A_[Salmo_salar]	38.0576	0	0	0.581803	0.146231	0.0880377	0.0947813	0	0	0.0723865	0	0.150325	0.153387
C206138_c0_seq1_|_Wu:fk84e06_protein_[Danio_rerio]	4.93939	0	0	0.0756866	0	0	0.0218951	0	0	0	0	0	0.0212707
C25371_c0_seq1_|_CRE-CLEC-199_protein_[Caenorhabditis_remanei]_gb|EFP03899.1|_CRE-CLEC-199_protein_[Caenorhabditis_remanei]	89.9015	0.175876	0.644736	1.37809	0.0732235	0.35103	0.126179	0.0969614	0	0	0.12513	0.149463	0.306311
C52037_c3_seq1_|_PREDICTED:_hypothetical_protein_LOC799116_[Danio_rerio]	37.6195	0	0.0351929	0.576991	0.0369729	0.120315	0.1457	0.138625	0.0317726	0.0364125	0.02884	0.11312	0.131198
C52911_c0_seq1_|_PREDICTED:_neuroblast_differentiation-associated_protein_AHNAK_[Danio_rerio]	92.6081	0	0	1.42186	0.468294	0.268252	0.122766	0	0	0.0600639	0.0347843	0.218935	0.383182
C17586_c1_seq1_|_ammonium_transporter_Rh_type_C_[Oncorhynchus_mykiss]_sp|Q4VUZ1.1|RHCG_ONCMY_RecName:_Full=Ammonium_transporter_Rh_type_C;_AltName:_Full=Rhesus_blood_group_family_type_C_glycoprotein;_Short=Rh_family_type_C_glycoprotein;_Short=Rh_type_C_glycoprotein_gb|AAU89494.1|_Rh_type_C_glycoprotein_[Oncorhynchus_mykiss]	351.414	0	0	5.40343	0.302189	1.61797	0.27558	0	0	0.0350732	0.121462	0.692542	1.0109
C151285_c0_seq1_|_PREDICTED:_hypothetical_protein_LOC100704457_[Oreochromis_niloticus]	15.3381	0	0.0380082	0.236361	0.0863327	0.0345416	0	0.0572763	0.0372197	0.0426013	0.0185228	0.066173	0.108345
C259643_c0_seq1_|_claudin_30d_[Takifugu_rubripes]	13.4189	0	0	0.207666	0	0.125843	0	0.0464081	0	0.0256541	0	0.0538168	0
C151884_c0_seq1_|_novel_protein_similar_to_vertebrate_collagen,_type_XVII,_alpha_1_(COL17A1)_[Danio_rerio]	12.5563	0	0.0589949	0.13748	0.0223624	0.0428407	0.0615726	0	0.0270479	0.00881678	0.00383348	0.0364708	0.194384
C198728_c1_seq1_|_PREDICTED:_hypothetical_protein_LOC100581670_[Nomascus_leucogenys]	9.08752	0	0	0.135513	0	0.0364247	0.0785818	0.140859	0.117662	0	0.0585322	0.0467312	0.0763058
C99265_c1_seq1_|_PREDICTED:_LOW_QUALITY_PROTEIN:_prominin-2_[Gallus_gallus]	13.9214	0.00851168	0.0750765	0.215861	0	0.0383137	0.0137716	0.0141407	0	0	0.00910592	0.0601103	0.0757849
C18778_c0_seq1_|_PREDICTED:_hypothetical_protein_LOC100695447_[Oreochromis_niloticus]	80.1571	0	0.0155894	1.24521	0	0.226405	0.0305206	0	0.183028	0.26202	0.0152001	0.870318	0.118522
C204664_c0_seq1_|_PREDICTED:_leukotriene_B4_receptor_1-like_[Oreochromis_niloticus]	12.5412	0	0.0432485	0.195001	0.0122021	0.0294424	0.0423201	0	0	0.0122405	0	0.0124812	0.0513766
C957_c1_seq1_|_fIg-Hepta_protein_[Takifugu_rubripes]_dbj|BAF32963.1|_fIg-Hepta_[Takifugu_rubripes]	91.977	0.0514246	0.0340659	1.43768	0.0193039	0.180201	0.0833343	0.119817	0.0835242	0.165586	0.203975	0.462333	0.35066
C7310_c0_seq1_|_PREDICTED:_mucin-2-like_[Danio_rerio]	166.649	0	0.0224393	2.60939	0.0255349	0.522266	0.197585	0.00752869	0	0.0836578	0.0941869	0.174507	0.327035
C31541_c0_seq1_|_PREDICTED:_multidrug_resistance_protein_1_[Danio_rerio]	68.7403	0	0.00368145	1.07699	0.0209393	0.0701639	0.115328	0	0	0	0	0.257379	0.237927
C52412_c0_seq1_|_Alpha-tectorin_precursor_[Salmo_salar]_gb|ACI67948.1|_Alpha-tectorin_precursor_[Salmo_salar]	24.9894	0	0	0.394131	0.0219465	0.105781	0.0380581	0	0	0	0	0.0224485	0.0924362
C25589_c0_seq1_|_PREDICTED:_hypothetical_protein_LOC100330703_[Danio_rerio]	193.306	0	0	3.08688	0.0833218	0.377889	0.119893	0	0	0.027192	0	0.399302	0.419146
C9740_c3_seq1_|_hypothetical_protein_PTSG_11726_[Salpingoeca_sp._ATCC_50818]	23.0192	0	0	0.368413	0	0.110404	0	0	0	0	0	0.0108085	0.0177935
C82358_c0_seq1_|_unnamed_protein_product_[Tetraodon_nigroviridis]	12.9412	0	0	0.207923	0.0301415	0.0239248	0.0387061	0.0264688	0.116121	0.088385	0	0.0461664	0.0250599
C46984_c0_seq1_|_PREDICTED:_neuroblast_differentiation-associated_protein_AHNAK_[Danio_rerio]	26.3103	0	0	0.42514	0.0106708	0.0257477	0.0555139	0	0	0.0107044	0	0.0331026	0.0988201
C319464_c0_seq1_|_claudin_8c_[Takifugu_rubripes]	4.98764	0	0	0.0807377	0	0	0	0	0.0473332	0	0.0465528	0	0
C221534_c0_seq1_|_PREDICTED:_e3_ubiquitin-protein_ligase_TRIM21_[Danio_rerio]	11.485	0	0	0.187272	0	0	0	0	0	0	0	0	0.0315584
C4878_c0_seq1_|_PREDICTED:_lipopolysaccharide-induced_tumor_necrosis_factor-alpha_factor_homolog_[Oreochromis_niloticus]	381.708	0	0	6.23	0.223838	1.25009	0.385352	0.225857	0	0.0942731	0.136128	0.32686	0.775039
C52037_c2_seq1_|_PREDICTED:_hypothetical_protein_LOC799116_[Danio_rerio]	36.5393	0	0.0943284	0.598913	0.0428515	0.090481	0.0870291	0.0540796	0.0422665	0.0453417	0.0549556	0.279388	0.115227
C7453_c6_seq1_|_epithelial_calcium_channel_[Oncorhynchus_mykiss]_gb|AAP12529.1|_epithelial_calcium_channel_[Oncorhynchus_mykiss]	14.8399	0.0241784	0.0268626	0.10561	0.243592	0.048719	0	0.134749	0	0.0452979	0	0.0942646	0.0255367
C130176_c0_seq1_|_uroplakin-1a_[Danio_rerio]_gb|AAI15286.1|_Uroplakin_1a_[Danio_rerio]	25.7276	0	0.0488824	0.422382	0	0	0.0318803	0.0163052	0.047512	0.0361638	0.0158834	0.0946757	0.0929327
C6943_c1_seq1_|_PREDICTED:_transmembrane_protease_serine_9-like_[Oreochromis_niloticus]	85.7017	0	0.00774752	1.41946	0.0438445	0.351588	0.113757	0	0	0	0	0.23511	0.0809641
C33172_c0_seq1_|_PREDICTED:_multidrug_resistance_protein_1_[Danio_rerio]	101.54	0	0	1.6825	0.00889185	0.355118	0.107252	0	0	0	0.00759755	0.0726739	0.186015
C121366_c0_seq1_|_TPA_exp:_claudin_10c_[Salmo_salar]_gb|ACI69299.1|_Claudin-10_[Salmo_salar]	25.3932	0	0	0.421805	0	0.0283632	0.0153034	0	0.015193	0.246017	0	0.0360929	0.0891269
C7904_c0_seq1_|_Claudin-4_[Salmo_salar]	180.05	0.0184408	0	3.01874	0	0.475942	0.177745	0.242934	0.0199128	0	0.0194981	0.42279	0.767033
C109525_c0_seq1_|_Transcription_cofactor_vestigial-like_protein_1_[Salmo_salar]_gb|ACM09319.1|_Transcription_cofactor_vestigial-like_protein_1_[Salmo_salar]	47.0309	0	0	0.79127	0.142038	0.113453	0.152976	0	0.0460424	0.210268	0	0.145555	0.207963
C9892_c6_seq1_|_Slc26a6_A_[Takifugu_obscurus]	138.374	0.0161022	0.0118636	2.3356	0.0808419	0.392807	0.0522425	0.0714389	0.00585272	0.318333	0.0344866	0.0825069	0.349388
C253012_c0_seq1_|_Protein-glutamine_gamma-glutamyltransferase_5_[Dicentrarchus_labrax]	7.64758	0.008042	0	0.129267	0.0398568	0.0399059	0	0	0	0	0	0.0204864	0.0250957
C98982_c0_seq1_|_PREDICTED:_forkhead_box_protein_I1-ema-like_[Oreochromis_niloticus]	35.9783	0	0	0.611212	0.0710047	0.0947583	0	0	0	0	0	0	0.0198269
C75280_c0_seq1_|_PREDICTED:_LOW_QUALITY_PROTEIN:_paired_box_protein_Pax-1-like_[Monodelphis_domestica]	24.9308	0	0	0.425151	0.0172491	0.0274325	0.0295263	0	0	0	0	0.105107	0.0430352
C3268_c0_seq1_|_PREDICTED:_hypothetical_protein_LOC100707745_[Oreochromis_niloticus]	614.268	0	0.482045	10.4814	0.109987	2.42335	0.283068	0	0	0	0.0401543	1.13482	1.0337
C306857_c0_seq1_|_DM_domain-containing_transcription_factor_DMRT2_[Takifugu_rubripes]	7.31407	0	0	0.12107	0.0812685	0.0323978	0	0	0	0.0802047	0	0.12526	0
C75237_c1_seq1_|_PREDICTED:_multiple_C2_and_transmembrane_domain-containing_protein_2_[Danio_rerio]	56.6996	0.0331315	0.133817	0.976827	0.492753	0.136128	0.0674556	0.667441	0.389037	0.177398	0.330546	0.405952	0.204213
C76633_c2_seq1_|_fIg-Hepta_protein_[Takifugu_rubripes]_dbj|BAF32963.1|_fIg-Hepta_[Takifugu_rubripes]	15.6103	0	0.0245244	0.174388	0.0277976	0.07414	0.0799907	0.271001	0.023958	0.0823823	0.0237664	0.104436	0.0699499
C113580_c0_seq1_|_Band_3_anion_exchange_protein_[Dicentrarchus_labrax]	29.943	0	0	0.520598	0	0.0933708	0.0335727	0	0	0	0	0	0.114087
C157945_c0_seq1_|_dsx_and_mab-3_related_transcription_factor_4_[Paralichthys_olivaceus]	32.3732	0	0	0.563406	0	0.0516455	0.0445514	0	0	0.0510307	0	0.198597	0.151414
C140476_c0_seq1_|_PREDICTED:_hypothetical_protein_LOC100710905_[Oreochromis_niloticus]	28.2071	0	0	0.491234	0.165307	0	0.0712148	0	0	0	0	0.127395	0.207456
C156944_c0_seq1_|_uncharacterized_protein_LOC414660_[Xenopus_laevis]	21.2546	0.0064963	0.0216472	0.300247	0	0.0981862	0.0282399	0.0652343	0.0141304	0.0565259	0.371221	0.0167938	0.0616936
C104025_c0_seq1_|_PREDICTED:_protein_G7c-like_[Oreochromis_niloticus]	51.4246	0	0.0131868	0.815795	0.898583	0.131565	0.019358	0.0198315	0	0.0147804	0.00637001	0.0537777	0.0689095
C46064_c0_seq1_|_uncharacterized_protein_LOC557488_precursor_[Danio_rerio]_emb|CAQ13401.1|_novel_protein_[Danio_rerio]	82.0238	0	0.512799	1.442	0	0.199381	0.0179156	0.0367637	0	0.0410581	0	0.0637759	0.0696136
C370113_c0_seq1_|_PREDICTED:_hypothetical_protein_LOC100534786,_partial_[Danio_rerio]	4.76001	0	0	0.0837222	0.0281738	0	0	0	0.0242925	0	0	0.0288714	0
C707_c84_seq1_|_novel_protein_containing_a_SEA_domain_[Danio_rerio]	318.434	0.444137	0.269409	5.60446	0.417044	1.27754	0.838754	1.26565	0.791254	1.04229	0.606188	1.24048	1.12866
C29834_c0_seq1_|_Rhcg1-a_[Oncorhynchus_mykiss]_gb|ABD92924.1|_Rhcg1-a_[Oncorhynchus_mykiss]_gb|ABO16487.1|_RhCG1-b_[Oncorhynchus_mykiss]	168.095	0	0	2.9651	0.757336	0.429352	0.12632	0	0	0	0	0.188107	0.439547
C5690_c2_seq1_|_PREDICTED:_collagen_alpha-1(XXVIII)_chain_[Danio_rerio]_emb|CAQ19234.1|_collagen_type_XXVIII_alpha_1_c_precursor_[Danio_rerio]	9.98806	0.0156984	0.0348696	0.176367	0.138232	0.031632	0.034121	0	0.0852364	0.097905	0.0508306	0	0
C192216_c0_seq1_|_PREDICTED:_E3_ubiquitin/ISG15_ligase_TRIM25-like_[Oreochromis_niloticus]	20.9654	0	0.0110971	0.374381	0.100788	0.0100448	0.0651294	0.0334332	0	0	0.0107172	0.0128055	0.021081
C18765_c8_seq1_|_Cornifelin_homolog_A_[Salmo_salar]	64.2224	0	0	0.953527	1.14869	0.08872	0.127703	0	0	0.0361945	0	0.227785	0.0930116
C35810_c0_seq1_|_TPA_exp:_claudin_8d_[Oncorhynchus_mykiss]	146.168	0.0215689	0	2.62175	0.0135879	0.334328	0.104702	0	0	0	0.0345612	0.179996	0.271131
C42950_c0_seq1_|_gill-specific_calpain_[Oncorhynchus_mykiss]_gb|AAS85758.1|_gill-specific_calpain_[Oncorhynchus_mykiss]	64.6592	0	0.13937	1.16399	0.0227545	0.306978	0.0974129	0	0	0.0338105	0.0578767	0.197244	0.321611
C7335_c2_seq1_|_PREDICTED:_transmembrane_protease_serine_9-like_[Oreochromis_niloticus]	461.778	0.340858	0.150197	8.36414	5.16943	1.54582	0.627441	0.533336	0.390278	0.679782	0.672677	0.914118	1.24048
C24178_c1_seq1_|_PREDICTED:_hypothetical_protein_LOC799116_[Danio_rerio]	109.171	0	0.00381504	1.98353	0.0259872	0.169625	0.0410452	0.0153097	0.00370627	0.0128665	0.00368444	0.151196	0.152207
C14073_c0_seq1_|_PREDICTED:_deleted_in_malignant_brain_tumors_1_protein-like_[Oreochromis_niloticus]	249.706	0.233171	0.446832	4.55426	1.44548	0.632595	0.410737	0.822062	0.238964	0.751144	2.01694	0.44123	0.752616
C157_c2_seq1_|_fIg-Hepta_protein_[Takifugu_rubripes]_dbj|BAF32963.1|_fIg-Hepta_[Takifugu_rubripes]	58.1065	0	0	1.06107	0.00709698	0.0845495	0.024306	0	0	0.00689029	0.012052	0.00728594	0.135717
C217088_c0_seq1_|_PREDICTED:_regulator_of_G-protein_signaling_5-like_[Oreochromis_niloticus]	12.4859	0	0.0665967	0.187597	0	0.151088	0	0	0.2285	0	0	0.0775074	0
C78202_c0_seq1_|_PREDICTED:_si:dkey-88n24.3_[Danio_rerio]	14.1731	0	0.0580896	0.261397	0.0659731	0.0131501	0.0284213	0.0145305	0	0.016441	0	0	0.0413856
C6856_c1_seq1_|_PREDICTED:_hypothetical_protein_LOC100705794_[Oreochromis_niloticus]	107.706	0	0.0226754	1.99086	0.0515244	0.288012	0	0	0.0444264	0.051361	0.0438305	0.81776	0.388007
C135377_c0_seq1_|_putative_interferon-alpha/beta_receptor_alpha_chain_precursor_[Oncorhynchus_mykiss]_emb|CAG25517.1|_putative_interferon-alpha/beta_receptor_alpha_chain_[Oncorhynchus_mykiss]	37.4893	0	0.0318509	0.573513	0.21712	0	0.280595	0	0	0	0	0	0.696363
C38492_c0_seq1_|_Ig_kappa_chain_V-III_region_VG_precursor_[Salmo_salar]	94.4234	0	0	1.7542	0	0.151467	0.0817526	0.223566	0.0270612	0.0630475	0	0.0321436	0.290973
C85983_c1_seq1_|_PREDICTED:_homeobox_protein_SIX1-like_[Oreochromis_niloticus]	5.1528	0	0	0	0	0	0.0234221	0.0960525	0.0472153	0.0536363	0.0231161	0.0556934	0
C160260_c0_seq1_|_Alpha-tectorin_precursor_[Salmo_salar]_gb|ACI67948.1|_Alpha-tectorin_precursor_[Salmo_salar]	5.72144	0	0	0.032887	0	0.107025	0	0	0	0	0	0.0345747	0
C128434_c0_seq1_|_E3_ubiquitin-protein_ligase_RNF138_[Salmo_salar]_gb|ACI67561.1|_E3_ubiquitin-protein_ligase_RNF138_[Salmo_salar]	32.8208	0	0	0.620586	0.0131171	0.0312163	0	0	0	0	0	0	0.0218114
C73220_c0_seq1_|_PREDICTED:_hypothetical_protein_LOC100330978_[Danio_rerio]	27.8201	0.0139354	0.010217	0.22997	0.528001	0.189994	0.0299893	0.287235	0.209956	0.0859455	0.148894	0.124806	0.10679
C44334_c1_seq1_|_PREDICTED:_hypothetical_protein_LOC100000002_[Danio_rerio]	104.844	0.0831208	1.40506	1.99332	0.0693818	0.374152	0.179327	0.214591	0.179698	0.136947	0.385337	0.391049	0.290265
C35516_c1_seq1_|_paired_box_protein_Pax-1_[Danio_rerio]_gb|AAI29449.1|_Zgc:158781_[Danio_rerio]	70.3751	0	0	1.33815	0.0141417	0.338829	0.0548326	0	0	0	0	0.231987	0.21886
C68734_c0_seq1_|_RecName:_Full=G-protein_coupled_receptor_family_C_group_6_member_A;_AltName:_Full=Odorant_receptor_5.24;_Flags:_Precursor_gb|AAD46570.2|_odorant_receptor_5.24_[Carassius_auratus]	39.664	0	0	0.759661	0.389542	0.0376303	0.0304751	0	0	0.15066	0	0.0121787	0.197207
C194559_c0_seq1_|_fIg-Hepta_protein_[Takifugu_rubripes]_dbj|BAF32963.1|_fIg-Hepta_[Takifugu_rubripes]	18.6127	0	0	0.356671	0	0.0575222	0	0	0	0	0	0	0
C79980_c0_seq1_|_fIg-Hepta_protein_[Takifugu_rubripes]_dbj|BAF32963.1|_fIg-Hepta_[Takifugu_rubripes]	37.7974	0	0.0618606	0.726016	0.0101003	0.1203	0.0345986	0.230286	0.0173087	0.0198114	0.025766	0.0826193	0.20993
C2156_c0_seq1_|_PREDICTED:_testisin-like_[Oreochromis_niloticus]	2060.12	0.134681	4.66216	39.7021	0.185173	5.49516	1.61272	4.90246	0.711683	23.9678	0.648438	3.16162	4.47228
C15901_c0_seq1_|_Cornifelin_homolog_A_[Anoplopoma_fimbria]	150.114	0.026159	0.0403132	2.89611	0	0.464979	0.264876	0.0520037	0.169025	0.0773342	0.14531	0.462555	0.355687
C26213_c0_seq1_|_PREDICTED:_uncharacterized_protein_ENSP00000244321-like_[Oreochromis_niloticus]	111.247	0	0.0615806	2.14757	0.104686	0.279213	0.180776	0.154414	0	0.206373	0.119515	0.251135	0.497339
C6265_c0_seq1_|_glycoprotein_X_precursor,_putative_[Perkinsus_marinus_ATCC_50983]_gb|EER15213.1|_glycoprotein_X_precursor,_putative_[Perkinsus_marinus_ATCC_50983]	242.233	0	0.333928	4.68117	0.0583438	0.605913	0.201077	0	0.150919	0.864281	0.0498513	1.1666	0.878597
C77152_c1_seq1_|_Claudin-4_[Osmerus_mordax]	64.6851	0.0396986	0.153156	1.25491	0.198508	0	0.128479	0	0	0.318608	0.0213286	0.203744	0.291136
C2020_c0_seq1_|_uncharacterized_protein_LOC100136396_precursor_[Salmo_salar]_emb|CAC37409.1|_hypothetical_protein_[Salmo_salar]	262.531	0.012536	0	5.10474	0.917296	0.530409	0.558545	0	0	0	0.0674926	0.227377	0.423487
C53578_c0_seq1_|_Carbonic_anhydrase_12_precursor_[Salmo_salar]_gb|ACI66425.1|_Carbonic_anhydrase_12_precursor_[Salmo_salar]_gb|ADM15876.1|_Carbonic_anhydrase_12_precursor_[Salmo_salar]	8.69003	0.054675	0	0.169524	0	0.0136947	0	0	0	0	0	0	0.0143065
C40313_c0_seq1_|_PREDICTED:_ATP-binding_cassette_sub-family_A_member_12_[Danio_rerio]	18.9557	0.00285115	0.0109997	0.190779	0.3716	0.161097	0.016915	0	0.0184683	0.0035231	0.00456859	0.067811	0.0686964
C148203_c0_seq1_|_PREDICTED:_tetratricopeptide_repeat_protein_22-like_[Oreochromis_niloticus]	19.39	0	0	0.381055	0.032125	0.0512122	0.036828	0.00941425	0	0.021092	0.00917068	0.021901	0.0447243
C3329_c2_seq1_|_PREDICTED:_hypothetical_protein_LOC798921_[Danio_rerio]	710.687	0.0281318	0	14.182	0	1.94132	0.637323	0	0	0	0.0601917	1.02974	1.84174
C91287_c0_seq1_|_novel_protein_similar_to_vertebrate_keratin_family_[Danio_rerio]	54.0063	0	0	1.08598	0.635718	0.18452	0.0994746	0	0	0.113942	0	0.265961	0.193146
C150614_c0_seq1_|_PREDICTED:_hypothetical_protein_LOC100702690_[Oreochromis_niloticus]	31.74	0	0	0.63986	0.0391401	0	0.0337232	0	0	0	0.0167951	0.120328	0.147373
C55_c2_seq1_|_Zymogen_granule_membrane_protein_16_precursor_[Caligus_rogercresseyi]	5793.72	0.0336441	0	117.44	0.421247	13.2231	4.55499	0.07445	0.0182982	6.35946	0.611881	10.661	14.8199
C30103_c2_seq1_|_PREDICTED:_hypothetical_protein_LOC100496973_[Xenopus_(Silurana)_tropicalis]	88.5554	0.0267603	0	1.8003	0	0.120432	0.079386	0.0148043	0	0.0165336	0	0.0858384	0.448532
C9641_c3_seq1_|_Claudin-4_[Salmo_salar]_gb|ADM15987.1|_Claudin-4_[Salmo_salar]	146.36	0.325938	0.0128555	2.97959	0.0874489	0.221551	0.176168	0.0387592	0	1.35089	0.212317	0.567778	0.879835
C31588_c0_seq1_|_Claudin-8_[Osmerus_mordax]	24.5857	0	0	0.500838	0.0316011	0.0252414	0	0	0	0.046938	0.0270013	0.0323836	0.132173
C49441_c1_seq1_|_unnamed_protein_product_[Tetraodon_nigroviridis]	105.429	0.252257	0.0959697	2.14822	0	0.156706	0.23477	0	0.516671	0.0215135	0.0652312	0.379756	0.383012
C248078_c0_seq1_|_complement-c1q_tumor_necrosis_factor-like_protein_[Epinephelus_coioides]	6.56909	0	0	0.134033	0.0224696	0	0	0	0	0	0	0	0
C150482_c0_seq1_|_PREDICTED:_sphingosine-1-phosphate_phosphatase_2-like_[Danio_rerio]	14.3599	0.0154268	0	0.151341	0	0	0.132141	0.067777	0	0.0378471	0.0329113	0.29426	0.176425
C188564_c0_seq1_|_PREDICTED:_claudin-10-like_[Oreochromis_niloticus]	3.77058	0	0	0.0391563	0.0196405	0	0	0	0.0171712	0.0776332	0	0.0605986	0.0495952
C24396_c0_seq1_|_reverse_transcriptase_[Oryzias_latipes]	55.3012	0.154257	0.0814143	1.14126	0.537738	0.053711	0.0941511	0.0891335	0.0507875	0.115636	0.186858	0.379138	0.37276
C157618_c0_seq1_|_unnamed_protein_product_[Tetraodon_nigroviridis]	20.2992	0	0	0.420834	0	0	0	0	0	0	0	0	0.0948372
C15487_c0_seq1_|_Apolipoprotein_D_precursor_[Salmo_salar]_gb|ACI69408.1|_Apolipoprotein_D_precursor_[Salmo_salar]	323.082	0	0	6.87197	1.57136	0.923717	0.357206	0	0	0.04307	0.167717	0.827171	0.93111
C103456_c0_seq1_|_unnamed_protein_product_[Tetraodon_nigroviridis]	21.167	0	0.0351406	0.306139	0.139684	0.0558007	0.0257864	0	0	0.454141	0.0170502	0.347299	0.166952
C47055_c0_seq1_|_PREDICTED:_hypothetical_protein_LOC100703891_[Oreochromis_niloticus]	102.615	0	0.0271372	2.21321	0.446988	0.406167	0.159328	0.0135762	0.17223	0.0611389	0.0131089	0.347415	0.257855
C97812_c0_seq1_|_unnamed_protein_product_[Tetraodon_nigroviridis]	26.2011	0	0	0.567047	0.149286	0.0496662	0.0107229	0	0	0.244319	0.0212593	0.0512014	0.0103995
C20095_c0_seq1_|_Slc26a6_A_[Takifugu_obscurus]	127.469	0.0160378	0.0177178	2.17313	1.02632	0.418141	0.219679	0.438779	0.0697767	2.8051	0.321262	0.379021	0.247065
C53376_c0_seq1_|_PREDICTED:_tripartite_motif-containing_protein_16-like_[Oreochromis_niloticus]	83.1723	0.0684109	0.339388	1.84487	0.213867	0.222386	0.387446	0.302768	0.129666	0.380827	0.201345	0.636197	0.394177
C339153_c0_seq1_|_PREDICTED:_keratin,_type_II_cytoskeletal_8-like_[Oreochromis_niloticus]	3.03631	0	0	0.0587917	0	0	0	0.0175829	0	0.058535	0.0677977	0.0406562	0
C21747_c0_seq1_|_PREDICTED:_urokinase_plasminogen_activator_surface_receptor-like_[Danio_rerio]	43.8206	0	0	0.980878	0	0.116737	0.0559545	0	0	0	0.055367	0.515359	0.46186
C187718_c0_seq1_|_PREDICTED:_TBC1_domain_family_member_24-like_[Oreochromis_niloticus]	23.5712	0	0	0.52785	0	0.0426664	0	0	0	0	0.02272	0	0
C266049_c0_seq1_|_Potassium_channel_subfamily_K_member_1_[Dicentrarchus_labrax]	8.09916	0	0.181553	0.118998	0	0	0	0	0	0	0	0.035214	0.0143628
C74874_c1_seq1_|_PREDICTED:_prominin_2_isoform_2_[Oryctolagus_cuniculus]	29.2827	0.00946899	0.0208705	0.658301	0	0.118381	0.0153245	0.00522246	0	0	0	0.0607468	0.128957
C153924_c0_seq1_|_PREDICTED:_hypothetical_protein_LOC100691952_[Oreochromis_niloticus]	9.89913	0	0	0.222589	0.064131	0	0	0	0	0	0	0.0325924	0.0134251
C37858_c0_seq1_|_PREDICTED:_LOW_QUALITY_PROTEIN:_e3_ubiquitin-protein_ligase_DTX3L-like_[Equus_caballus]	141.41	0.0128519	0.0281305	3.18031	0	0.267922	0.151391	0.225943	0.0826409	0.0471365	0	0.343629	0.467753
C285616_c0_seq1_|_PREDICTED:_disintegrin_and_metalloproteinase_domain-containing_protein_10-like_[Oreochromis_niloticus]	5.3464	0.00808273	0	0.0993549	0.120809	0	0.0259645	0	0	0	0.085764	0.0103788	0.0252228
C3185_c4_seq1_|_PREDICTED:_hypothetical_protein_LOC100707745_[Oreochromis_niloticus]	636.199	0	0.331485	14.5055	0.466546	1.81667	0.674657	0	0	0	0.0642786	1.40669	1.66326
C66438_c0_seq1_|_unnamed_protein_product_[Tetraodon_nigroviridis]	33.419	0	0	0.762027	0.0743645	0.112288	0.0284912	0.0146135	0	0.0816028	0	0.143839	0.131456
C234064_c0_seq1_|_PREDICTED:_doublesex-_and_mab-3-related_transcription_factor_2_[Oreochromis_niloticus]	10.892	0	0	0.248722	0.0356045	0	0	0	0	0	0	0.0364189	0
C231974_c0_seq1_|_PREDICTED:_synaptic_vesicle_2-related_protein_[Danio_rerio]	6.78434	0	0	0.155398	0.0649244	0.0147768	0.0239063	0	0	0.1184	0	0.1045	0.123823
C109974_c0_seq1_|_GTPase_IMAP_family_member_7_[Salmo_salar]	7.7558	0	0	0.179587	0	0.017029	0	0	0	0	0.0273646	0	0.071348
C2417_c2_seq1_|_FXYD_domain_containing_ion_transport_regulator_11b_precursor_[Salmo_salar]_tpg|DAA06136.1|_TPA_exp:_FXYD11b_[Salmo_salar]	368.942	0.5374	0.580305	8.54308	0.200583	1.14436	2.39486	0.202651	3.40923	0.127116	1.35901	1.38036	1.73814
C8435_c1_seq1_|_PREDICTED:_hypothetical_protein_LOC100706061_[Oreochromis_niloticus]	150.32	0	0.0166987	3.51087	0.491951	0.484565	0.212326	0.0503096	0.01647	2.47609	0.0483811	0.233444	0.142817
C82482_c0_seq1_|_PT_repeat_family_protein_[Aspergillus_fumigatus_Af293]_gb|EAL93999.2|_PT_repeat_family_protein_[Aspergillus_fumigatus_Af293]	33.3209	0	0	0.385587	0.778262	0.0518526	0.0186402	0	0	0	0	0.0666645	0.0361866
C95126_c0_seq1_|_hypothetical_protein_PTSG_08603_[Salpingoeca_sp._ATCC_50818]	31.4978	0	0	0.459743	0.739281	0.137346	0.0296307	0.121561	0.0742437	0.0678801	0.0587687	0.317176	0.374043
C19119_c1_seq1_|_Chloride_intracellular_channel_protein_4_[Esox_lucius]	39.279	0	0	0.923377	0	0.0720732	0.0259101	0.0266114	0	0.0199921	0.0257423	0.133506	0.528577
C2071_c1_seq1_|_uncharacterized_protein_LOC100136396_precursor_[Salmo_salar]_emb|CAC37409.1|_hypothetical_protein_[Salmo_salar]	932.62	0.0908432	0	22.0654	3.76304	3.07646	0.924815	0	0	0	0.0108371	1.81081	2.5249
C89597_c1_seq1_|_PREDICTED:_forkhead_box_protein_I1-ema-like_[Oreochromis_niloticus]	8.65028	0	0	0.204959	0	0	0	0	0	0	0	0	0.0248931
C73340_c0_seq1_|_PREDICTED:_similar_to_paired_box_transcription_factor_pax1/9_[Strongylocentrotus_purpuratus]_ref|XP_001190953.1|_PREDICTED:_similar_to_paired_box_transcription_factor_pax1/9_[Strongylocentrotus_purpuratus]	8.29829	0	0	0.196818	0	0.035361	0	0	0	0	0	0	0.0185374
C168012_c0_seq1_|_novel_protein_similar_to_vertebrate_collagen,_type_XVII,_alpha_1_(COL17A1)_[Danio_rerio]	13.2453	0	0.0277604	0.32099	0.00447536	0.0215711	0.0426922	0	0.0542486	0	0.0115275	0.0554581	0.161965
C3774_c0_seq1_|_PREDICTED:_hypothetical_protein_LOC100700543_[Oreochromis_niloticus]	39.6139	0.0242219	0.120161	0.961541	0.0759141	0.0968963	0.0783907	0.0268815	0.235148	0.149652	0.025913	0.155392	0.190311
C232153_c0_seq1_|_ankyrin_repeat_and_protein_kinase_domain-containing_protein_1_[Danio_rerio]_gb|AAI63064.1|_Ankyrin_repeat_and_kinase_domain_containing_1_[Danio_rerio]_gb|AAI62817.1|_Ankyrin_repeat_and_kinase_domain_containing_1_[Danio_rerio]	7.31953	0	0	0.178767	0.0899797	0	0	0	0.108872	0	0	0.0369296	0.0301505
C138740_c0_seq1_|_Pro-neuregulin-4,_membrane-bound_isoform_[Salmo_salar]_gb|ACI66917.1|_Pro-neuregulin-4,_membrane-bound_isoform_[Salmo_salar]	23.1377	0	0	0.566655	0	0.158989	0	0	0	0	0	0.101988	0.1249
C164728_c0_seq1_|_uncharacterized_protein_LOC568750_[Danio_rerio]_emb|CAK04176.1|_novel_protein_similar_to_vertebrate_tripartite_motif_(TRIM)_family_[Danio_rerio]_gb|AAI24459.1|_Si:ch211-154o6.7_[Danio_rerio]	4.29883	0	0	0.105429	0.0353104	0.0376848	0	0	0	0.0115235	0.0100336	0.0483479	0.0296129
C2848_c1_seq1_|_nuclease_(SNase_domain-containing_protein)_[Desulfurococcus_kamchatkensis_1221n]_gb|ACL11287.1|_nuclease_(SNase_domain_protein)_[Desulfurococcus_kamchatkensis_1221n]	155.864	0	0	3.86092	0.0696032	0.639299	0.119941	0	0	0	0	0.2134	0.844359
C32444_c1_seq1_|_PREDICTED:_cadherin-like_protein_26-like_[Oreochromis_niloticus]	55.7275	0.138855	0.255353	1.38536	1.17895	0.25214	0.21654	1.32154	0.422636	0.800977	0.253193	0.376478	0.264187
C2238_c0_seq1_|_immunoresponsive_gene_1,_like_[Danio_rerio]_gb|AAI25937.1|_Zgc:154020_[Danio_rerio]	766.931	0.056156	0.0247273	19.2605	0.716031	1.5141	0.617016	0	0	2.99161	0.336252	0.633361	1.30402
C22642_c0_seq1_|_PREDICTED:_hypothetical_protein_LOC100694815_[Oreochromis_niloticus]	103.533	0.0419125	0.29615	2.60288	0.367947	0.293891	0.280739	0.854582	0.117886	0.736609	0.610781	0.290909	0.413306
C161190_c0_seq1_|_uncharacterized_protein_LOC100170780_[Danio_rerio]_gb|AAI63769.1|_Zgc:195077_protein_[Danio_rerio]	6.79332	0	0	0.172323	0	0.0197925	0.021397	0	0	0	0	0	0.0622902
C54020_c0_seq1_|_Alpha-tectorin_[Dicentrarchus_labrax]	30.97	0	0.0112737	0.545603	0.787383	0.11502	0.0165454	0	0.00273907	0.0410989	0	0.072217	0.0240955
C36480_c1_seq1_|_Chloride_intracellular_channel_protein_4_[Esox_lucius]	88.1247	0	0	2.2432	0	0.253474	0.0248618	0.0636841	0	0.0569332	0.0370227	0.0148993	0.229227
C294623_c0_seq1_|_PREDICTED:_claudin-22-like_[Oreochromis_niloticus]	11.1951	0	0	0.287551	0	0.135295	0.0416867	0	0	0.0477494	0	0	0
C155030_c0_seq1_|_fucosyltransferase_9_[Salmo_salar]_gb|ACI66865.1|_Alpha-1,3-fucosyltransferase_[Salmo_salar]	11.329	0	0	0.291032	0	0.0521053	0	0	0	0	0	0	0
C127975_c1_seq1_|_transcription_cofactor_vestigial-like_protein_4_[Salmo_salar]_gb|ACI69066.1|_Transcription_cofactor_vestigial-like_protein_4_[Salmo_salar]	32.9082	0.051523	0.0993976	0.846552	0.14525	0.0772447	0.041692	0	0	0.286816	0.0138407	0.644415	0.337361
C682901_c0_seq1_|_PREDICTED:_C-type_lectin_domain_family_4_member_M-like_[Oreochromis_niloticus]	1.28931	0	0	0.0334658	0	0	0	0	0	0	0	0	0
C55468_c1_seq1_|_Alpha-tectorin_[Dicentrarchus_labrax]	29.0098	0.00498432	0	0.435588	0.755085	0.0947285	0.0457056	0	0.00271085	0.0184151	0	0.0350957	0.0678809
C157374_c0_seq1_|_uncharacterized_protein_LOC796019_[Danio_rerio]_gb|AAI54812.1|_Zgc:174935_protein_[Danio_rerio]	9.36766	0	0	0.24505	0.00993577	0.015773	0	0	0	0	0.0168727	0	0.0247891
C86683_c0_seq1_|_desmocollin_a_[Danio_rerio]	18.2759	0	0.351699	0.478101	0.104976	0.0587538	0.0090597	0.0185766	0.299419	0.0831949	0.0179618	0	0.0175878
C696_c8_seq1_|_Na/K_ATPase_alpha_subunit_isoform_1a_[Oncorhynchus_mykiss]_gb|AAQ82790.1|_Na/K_ATPase_alpha_subunit_isoform_1a_[Oncorhynchus_mykiss]	722.874	0.187212	0.114569	13.2357	6.15494	1.93311	0.728722	0.161045	0.168543	19.1752	0.433541	1.66749	1.52399
C47937_c0_seq1_|_PREDICTED:_hypothetical_protein_LOC100691952_[Oreochromis_niloticus]	18.6599	0	0	0.495206	0.0294078	0.011766	0.0253379	0.0259873	0	0	0	0.0151905	0.049208
C155045_c0_seq1_|_PREDICTED:_homeobox_protein_Dlx4a-like_[Oreochromis_niloticus]	25.9616	0	0.564719	0.691433	0.17103	0.113842	0.0368353	0	0.160037	0	0.0609432	0.116606	0.0477174
C225144_c0_seq1_|_uncharacterized_protein_LOC767638_[Danio_rerio]_gb|AAI24292.1|_Zgc:153258_[Danio_rerio]	8.44012	0	0.00799508	0.224989	0.0452124	0.0217634	0.0390999	0.00804543	0	0.009048	0	0.0186031	0.0303891
C233244_c0_seq1_|_PREDICTED:_ras-related_protein_Rab-19-like_[Oreochromis_niloticus]	9.31397	0	0.253051	0.189807	0.119913	0	0.0619202	0	0	0.189586	0.0613073	0.0985809	0.080125
C15239_c0_seq1_|_Anterior_gradient_protein_3_homolog_precursor_[Salmo_salar]	218.806	0.0671796	0	5.95735	1.31045	0.778258	0.376303	0	0	0.0663125	0.100407	0.499344	1.44746
C295648_c0_seq1_|_ankyrin_repeat_and_protein_kinase_domain-containing_protein_1_[Danio_rerio]_gb|AAI63064.1|_Ankyrin_repeat_and_kinase_domain_containing_1_[Danio_rerio]_gb|AAI62817.1|_Ankyrin_repeat_and_kinase_domain_containing_1_[Danio_rerio]	6.48958	0.0101763	0	0.0760834	0.0513426	0.020505	0.0221185	0	0.176743	0.0127949	0	0.0787069	0.010748
C81597_c0_seq1_|_cytokine_receptor_family_member_B9_[Danio_rerio]	34.5331	0	0.140264	0.948404	0.0913006	0.0817352	0.107828	0.0704048	0.0489732	0.145398	0.407671	0.395439	0.152293
C17207_c0_seq1_|_putative_sodium_hydrogen_exchanger_3b_precursor_[Oncorhynchus_mykiss]_gb|ACJ06130.1|_putative_sodium_hydrogen_exchanger_3b_[Oncorhynchus_mykiss]	122.641	0.00474734	0.0103873	1.70623	0.124099	0.334659	0.0762583	0	0	3.39405	0	0.114741	0.227058
C42957_c0_seq1_|_paired_box_protein_Pax-1_[Danio_rerio]_gb|AAI29449.1|_Zgc:158781_[Danio_rerio]	19.1046	0	0	0.530244	0.0813695	0.0217039	0.140217	0	0	0	0	0.0276818	0.0397263
C195573_c0_seq1_|_TPA_exp:_grainyhead-like_2b_protein_[Danio_rerio]	10.5841	0	0	0.286967	0.0291996	0.0463543	0	0.0512834	0.0248301	0.286945	0	0.297352	0.0242564
C105158_c0_seq1_|_PREDICTED:_cytosolic_phospholipase_A2_zeta-like_[Danio_rerio]	31.445	0	0	0.884012	0.371965	0.059384	0.0320284	0	0	0.0366865	0.190573	0.0953887	0.0622278
C199284_c0_seq1_|_Epigen_precursor_[Salmo_salar]_gb|ACI68216.1|_Epigen_precursor_[Salmo_salar]	11.8049	0	0	0.228982	0.131829	0.211263	0.0284969	0.058432	0.0565825	0.196428	0.0843737	0.136072	0.331884
C121059_c0_seq1_|_unnamed_protein_product_[Tetraodon_nigroviridis]	9.22643	0	0	0.262412	0.0587888	0	0.0127081	0.0260575	0.0510426	0.145799	0	0	0
C245368_c0_seq1_|_PREDICTED:_synaptic_vesicle_2-related_protein-like_[Oreochromis_niloticus]	5.0706	0	0	0.144317	0.0240656	0	0.0313037	0	0	0.0601133	0	0.0742518	0.0202621
C94624_c0_seq1_|_PREDICTED:_transmembrane_protease_serine_9-like_[Oreochromis_niloticus]	42.5795	0	0.0655739	1.21719	0.074473	0.178456	0.0641662	0	0.0321068	0	0	0.1334	0.109052
C181270_c0_seq1_|_GTPase_IMAP_family_member_7_[Salmo_salar]	17.0114	0	0	0.486679	0.057985	0.0692552	0.0249016	0.0255398	0	0	0	0.0888513	0.072541
C156032_c0_seq1_|_uncharacterized_protein_LOC796019_[Danio_rerio]_gb|AAI54812.1|_Zgc:174935_protein_[Danio_rerio]	9.3814	0	0	0.270652	0.00971901	0.0156246	0.0168541	0	0	0	0	0	0.0736396
C210340_c0_seq1_|_PREDICTED:_si:dkey-88n24.3_[Danio_rerio]	2.9989	0	0.0307903	0.0867335	0.0349689	0.013991	0	0.0154978	0	0.0341643	0.0150052	0	0.0438973
C142890_c0_seq1_|_Wu:fi13g07_protein_[Danio_rerio]	16.5314	0	0.00835297	0.47899	0.113678	0.060597	0.204263	0	0	0.131025	0	0.097179	0
C95246_c0_seq1_|_PREDICTED:_cytosolic_phospholipase_A2_zeta-like_[Danio_rerio]	54.225	0.0185302	0	1.20663	0.916368	0.277978	0.159913	0	0	0.0228974	0.138767	0.0237755	1.58198
C2381_c0_seq1_|_uncharacterized_protein_LOC550250_[Danio_rerio]_gb|AAH92993.1|_Zgc:110712_[Danio_rerio]	43.241	0	0.105747	1.27036	0.72068	0.0638445	0.0689934	0	0	0.0391166	0.205259	0.122754	0.234455
C7239_c0_seq1_|_PREDICTED:_hypothetical_protein_LOC100691901_[Oreochromis_niloticus]	127.227	0.00962057	0.0212124	3.74684	0.0240912	0.322292	0.0363228	0	0	0.755062	0.0102922	0.12946	0.322519
C563_c3_seq1_|_PREDICTED:_tumor_protein_63-like_isoform_1_[Oreochromis_niloticus]	22.5818	0	0.463343	0.200161	0.144627	0.639077	0.670845	0.375938	0.304705	0.106643	0.086231	0.0512896	0.2353
C12057_c1_seq1_|_claudin_28b_[Oncorhynchus_mykiss]_gb|ACK86563.1|_claudin_28b_[Oncorhynchus_mykiss]	147.962	0.0160108	0.0533451	4.40984	0.171593	0.451659	0.147897	0.00889583	0.0087723	4.11516	0.0172553	0.123833	0.211193
C130232_c2_seq1_|_PREDICTED:_doublesex-_and_mab-3-related_transcription_factor_2_[Oreochromis_niloticus]	12.4193	0	0	0.372701	0.0627931	0.050156	0.108205	0	0	0.0619712	0	0.192521	0.0525357
C242394_c0_seq1_|_PREDICTED:_cornifelin-like_[Oreochromis_niloticus]	2.60856	0	0	0.0798708	0	0	0	0	0	0.0796331	0	0	0
C254552_c0_seq1_|_hypothetical_protein_Aasi_0363_[Candidatus_Amoebophilus_asiaticus_5a2]_gb|ACE05786.1|_hypothetical_protein_Aasi_0363_[Candidatus_Amoebophilus_asiaticus_5a2]	10.4406	0.0166215	0.00915885	0.320263	0.0312824	0.0332761	0.0269	0.128902	0	0.102488	0.0443373	0.0214999	0.0435072
C248100_c1_seq1_|_PREDICTED:_hypothetical_protein_LOC100496537_[Xenopus_(Silurana)_tropicalis]	5.19801	0	0	0.159742	0	0.0285491	0.0307956	0	0	0.0352743	0	0	0.0598072
C110791_c0_seq1_|_PREDICTED:_paired_box_protein_Pax-9-like_[Oreochromis_niloticus]	22.7917	0.0859777	0.0568717	0.70377	0.0215299	0.154773	0.0185503	0.0951285	0.0371279	0.637444	0.018396	0.165563	0.162102
C9471_c1_seq1_|_uncharacterized_protein_LOC100170780_[Danio_rerio]_gb|AAI63769.1|_Zgc:195077_protein_[Danio_rerio]	4.63042	0	0	0.143554	0	0.0193794	0.0208585	0	0	0	0	0	0.0202792
C546427_c0_seq1_|_PREDICTED:_ecto-ADP-ribosyltransferase_5-like_[Danio_rerio]	2.16281	0	0	0.0221055	0.0676281	0	0	0	0	0	0	0	0.0376416
C104120_c0_seq1_|_prominin-3_precursor_[Takifugu_rubripes]_gb|ADW76758.1|_prominin-3_[Takifugu_rubripes]	22.0971	0.0281753	0.0313032	0.598161	0.0353145	0.170421	0	0.15712	0.0304108	0.0701465	0.0909625	0.694614	0.178449
C105274_c0_seq1_|_PREDICTED:_oncoprotein-induced_transcript_3_protein-like_[Danio_rerio]	42.162	0.033884	0.205453	1.33064	0.169789	0.0790697	0.499565	0.062522	0.0182441	0.2023	0.410829	0.15941	0.183395
C5072_c0_seq1_|_PREDICTED:_collagen_alpha-1(X)_chain-like_isoform_2_[Oreochromis_niloticus]	925.072	0	0.0402089	29.9363	0.0532287	4.62019	1.23281	0.0134514	0.0131249	0.120181	0.0976324	1.64485	6.92163
C1464_c14_seq1_|_hypothetical_protein_GW7_09749_[Heterocephalus_glaber]	15.5361	0	0.0257079	0.50648	0.138705	0.0582706	0.018866	0.457703	0.188775	0.0579082	0.155917	0.0522891	0.122104
C175844_c0_seq1_|_PREDICTED:_tripartite_motif-containing_protein_39-like_[Oreochromis_niloticus]	13.3187	0	0.0390511	0.438965	0	0.0708505	0	0	0	0	0	0.204705	0.0556434
C65698_c0_seq1_|_putative_p150_[Homo_sapiens]	79.9666	0.414551	0.132826	1.70205	0.175709	0.12043	0.166067	0.0813871	0.115276	0.23958	0.128752	0.50685	2.63611
C7136_c1_seq1_|_PREDICTED:_mucin-2-like_[Danio_rerio]	590.516	0	0.00651938	8.85455	0.207392	1.71584	0.26166	0.00652542	0.012773	19.7428	0.139343	1.33552	1.00374
C199483_c0_seq1_|_Epigen_precursor_[Salmo_salar]_gb|ACI68216.1|_Epigen_precursor_[Salmo_salar]	7.76269	0.134066	0	0.0475562	0	0.0383481	0.0827313	0.0424258	0.0413962	0	0.0614422	0	0.26114
C235887_c0_seq1_|_PREDICTED:_hypothetical_protein_LOC100697057_[Oreochromis_niloticus]	16.6983	0	0	0.56787	0.136377	0.0218533	0.0470606	0	0.0233695	0.10781	0	0.0282136	0.068527
C52081_c1_seq1_|_unnamed_protein_product_[Tetraodon_nigroviridis]	20.6381	0.033906	0.0373796	0.736062	0.0424525	0.118712	0.0731545	0	0.0366042	0.314437	0.0180566	0.0870074	0.230851
C382906_c0_seq1_|_Forkhead_box_protein_L1_[Dicentrarchus_labrax]	4.64774	0.00666911	0	0.166648	0	0.020145	0.0289911	0	0.0145062	0.0914037	0	0.111993	0.0140757
C300997_c0_seq1_|_PREDICTED:_hypothetical_protein_LOC100496475_[Xenopus_(Silurana)_tropicalis]	4.59014	0	0	0.165197	0.0949754	0	0.0409156	0	0	0	0	0	0
C62694_c3_seq1_|_PREDICTED:_arf-GAP_with_Rho-GAP_domain,_ANK_repeat_and_PH_domain-containing_protein_1-like_[Oreochromis_niloticus]	19.0118	0.012577	0.0209547	0.69028	0	0.0253424	0.034168	0	0	0.618023	0.00680717	0.576249	0.159257
C131060_c0_seq1_|_short-chain_dehydrogenase/reductase_10_precursor_[Danio_rerio]_ref|NP_956617.2|_hydroxysteroid_11-beta-dehydrogenase_1-like_protein_precursor_[Danio_rerio]_sp|Q6PUF3.1|DHI1L_DANRE_RecName:_Full=Hydroxysteroid_11-beta-dehydrogenase_1-like_protein;_AltName:_Full=11-beta-hydroxysteroid_dehydrogenase_type_3;_Short=11-DH3;_Short=11-beta-HSD3;_Flags:_Precursor_gb|AAS89256.1|_11-beta-h…	36.702	0	0.0391306	1.34351	0.133323	0.177487	0.0382906	0.039272	0.0383189	0	0.0379723	0.4332	0.427604
C504447_c0_seq1_|_PREDICTED:_hypothetical_protein_LOC561520_[Danio_rerio]	1.71224	0	0	0.0607143	0.0612938	0	0.0264156	0	0.0528499	0	0	0.0628115	0
C223257_c0_seq1_|_leukocyte_immune-type_receptor_3_precursor_[Ictalurus_punctatus]_gb|AAW82354.1|_leukocyte_immune-type_receptor_3_[Ictalurus_punctatus]	6.25582	0	0.0262295	0.147538	0.04459	0.0476314	0.0385047	0.0132022	0	0.0296947	0.190954	0.230564	0.0871993
C96491_c0_seq1_|_unnamed_protein_product_[Tetraodon_nigroviridis]	30.4904	0.0849568	0.144649	0.947431	0.183549	0.108064	0.124891	0.281835	0.175044	1.12539	0.0990116	0.148464	0.355744
C8647_c0_seq1_|_Asporin_[Dicentrarchus_labrax]	36.5226	0	0.117034	1.36049	0.154931	0.0707785	0.0954423	0.0391524	0	0.917803	0.0378566	0.0454028	0.185342
C2667_c0_seq1_|_hypothetical_protein_AND_22917_[Anopheles_darlingi]	633.741	3.19028	1.51779	10.9099	23.7125	1.88049	0.362221	0.334492	0.0725032	0.87094	0.539013	2.88562	2.39206
C76380_c0_seq1_|_pol-like_protein_[Danio_rerio]	5.55508	0	0	0.147002	0.207911	0.047491	0	0.0787316	0	0.0586784	0	0	0
C26403_c0_seq1_|_PREDICTED:_epidermis-type_lipoxygenase_3-like_[Oreochromis_niloticus]	16.2724	0.0442665	0.013958	0.455368	0.0950135	0.177268	0.150242	0	0.0341193	0	0.0270895	0.609244	0.537146
C416121_c0_seq1_|_PREDICTED:_IgGFc-binding_protein_[Danio_rerio]	4.68467	0	0	0.175845	0.14775	0	0	0.0522917	0	0.0728532	0	0.0152832	0.0247541
C83209_c0_seq1_|_PREDICTED:_IgGFc-binding_protein_[Xenopus_(Silurana)_tropicalis]	15.3155	0	0.577211	0.202263	0.203899	0.0952291	0.0733599	0.00754632	0	0.0836848	0.050889	0.0262444	0.0569717
C99083_c1_seq1_|_novel_protein_similar_to_vertebrate_calpain_family_[Danio_rerio]_emb|CAK04203.1|_novel_protein_similar_to_vertebrate_calpain_family_[Danio_rerio]	28.5208	0.0240307	0.184999	0.345834	0.610485	0.103931	0.077572	0.0441789	0.103519	0.0889643	0.213751	1.07627	1.00437
C712681_c0_seq1_|_PREDICTED:_ig_kappa_chain_V-III_region_VG-like_[Anolis_carolinensis]	0.878821	0	0	0	0	0	0	0	0	0	0	0	0.0332255
C149598_c0_seq1_|_PREDICTED:_hypothetical_protein_LOC100704457_[Oreochromis_niloticus]	9.46313	0.0171114	0	0.362254	0.108052	0.0516875	0.018589	0.0571602	0	0.0426013	0.0552433	0	0.0541878
C168999_c0_seq1_|_Homeobox_protein_koza_[Salmo_salar]_gb|ACI67922.1|_Homeobox_protein_koza_[Salmo_salar]	20.2523	0.0303883	0	0.565626	0.780106	0.182346	0.0655648	0.369848	0.049334	0.0379275	0.0650196	0.233941	0.127332
C61902_c0_seq1_|_claudin_30_[Oncorhynchus_mykiss]_tpg|DAA34904.1|_TPA_exp:_claudin_30_[Oncorhynchus_mykiss]	86.2918	0.0228888	0.100199	1.69171	0.170696	0.295452	0	0.100561	0	1.57287	0.194465	0.291537	3.33232
C3878_c6_seq1_|_uncharacterized_protein_LOC767638_[Danio_rerio]_gb|AAI24292.1|_Zgc:153258_[Danio_rerio]	5.35959	0	0	0.207466	0.0699047	0	0.025793	0.00879007	0	0.00974785	0.0170502	0.0204489	0.0250357
C75397_c0_seq1_|_PREDICTED:_desmoglein-4_[Danio_rerio]	50.6105	0.176497	1.46297	1.96909	0.424713	0.0590356	0.0317994	0.163135	1.19249	0.219362	0.141615	0.0562921	0.200878
C36397_c0_seq1_|_PREDICTED:_mucin_protein_[Taeniopygia_guttata]	100.401	0	0.0281614	0.828756	0.0960053	0.140482	0.018369	0.00941991	0.00919129	3.90844	0.0364326	0.130996	0.102566
C280085_c0_seq1_|_serine/threonine-protein_kinase_Sgk2_[Salmo_salar]_gb|ACI33191.1|_Serine/threonine-protein_kinase_Sgk2_[Salmo_salar]	3.75514	0	0	0.145026	0	0	0	0	0	0	0	0	0.147227
C519_c7_seq1_|_Alanine_aminotransferase_2-like_[Salmo_salar]_gb|ACI33102.1|_Alanine_aminotransferase_2-like_[Salmo_salar]	25.0866	0.210352	0.169986	0.633529	0.102102	0.179828	0.0923761	0.11359	0.176154	0.985855	0.0733756	0.304274	0.134612
C72174_c0_seq1_|_PREDICTED:_hypothetical_protein_LOC100709285_[Oreochromis_niloticus]	38.579	0	0	0.661857	0.965012	0.0790441	0	0.0437246	0	0	0.0422775	1.52197	0.434653
C139316_c0_seq1_|_PREDICTED:_transcription_factor_AP-2_gamma-like_[Oreochromis_niloticus]	18.8528	0.119041	0.039376	0.531264	0.268286	0.0238104	0.0898891	0.11858	0.0384572	0.750342	0.30587	0.702348	0.635941
C25445_c0_seq1_|_PREDICTED:_E3_ubiquitin-protein_ligase_TRIM41-like_[Oreochromis_niloticus]	17.4954	0	0.0461577	0.687712	0	0.041872	0	0	0	0.0128039	0.0447913	0.697922	0.164461
C315815_c0_seq1_|_PREDICTED:_hypothetical_protein_LOC100496475_[Xenopus_(Silurana)_tropicalis]	1.8485	0	0.0259192	0.028937	0.058895	0	0	0	0	0	0	0	0.0739323
C59838_c0_seq1_|_PREDICTED:_complement_C1q-like_protein_4-like_[Oreochromis_niloticus]	63.9155	0.137768	0.22781	1.75102	0.452663	2.61776	1.20752	0.933467	0.575914	0.552415	0.608212	0.265149	0.793746
C312473_c0_seq1_|_PREDICTED:_mucolipin-3-like_[Oreochromis_niloticus]	4.02246	0	0	0.166683	0	0.00899114	0	0.019798	0	0.0109776	0.0192012	0	0.02821
C242377_c0_seq1_|_PREDICTED:_collagen_alpha-1(XXVIII)_chain_[Danio_rerio]_emb|CAQ19234.1|_collagen_type_XXVIII_alpha_1_c_precursor_[Danio_rerio]	3.06118	0.034155	0.037366	0.0423857	0.12709	0.0339704	0	0	0.0368812	0.0837937	0	0	0
C112217_c0_seq1_|_Keratin-associated_protein_4-3_[Cricetulus_griseus]	5.80478	0.0281295	0	0.245737	0.0357042	0	0	0	0	0	0	0	0
C190886_c1_seq1_|_PREDICTED:_forkhead_box_protein_E1-like_[Oreochromis_niloticus]	6.19328	0	0.262305	0.132901	0	0	0	0	0	0	0	0.0305268	0.012451
C143560_c0_seq1_|_uncharacterized_protein_LOC414660_[Xenopus_laevis]	2.62069	0.0464738	0.0128041	0.0431139	0.0290941	0.0115984	0.0250676	0.0128159	0	0.0145009	0.111592	0	0.0365226
C679567_c0_seq1_|_PREDICTED:_ankyrin_repeat_domain-containing_protein_33B-like_[Danio_rerio]	1.32731	0	0	0	0	0	0	0	0	0	0	0	0.0576328
C11340_c2_seq1_|_TPA_inf:_Thy-1_[Takifugu_rubripes]	412.753	0.0808812	1.58628	18.0292	0.370199	2.15185	2.8143	1.9343	0.463459	3.50558	0.704855	7.7642	3.47932
C111013_c0_seq1_|_Foxl2_diverged_paralog_[Oncorhynchus_mykiss]_gb|AAS87039.1|_Foxl2_diverged_paralog_[Oncorhynchus_mykiss]	21.3599	0	0.0142214	0.911928	0.936783	0.12901	0.31311	0	0.0139264	0.32669	0.0414013	0.0496541	0.0540637
C71203_c0_seq1_|_PREDICTED:_chloride_channel_protein_2-like_[Oreochromis_niloticus]	66.557	0.106382	0.506973	2.01881	2.95235	0.165137	0.254417	0.482597	0.0254595	1.07762	0.328091	1.87552	0.30883
C237579_c0_seq1_|_pherophorin-dz1_protein_[Volvox_carteri_f._nagariensis]	3.21927	0	0.143115	0.0403568	0.054179	0.0216378	0	0	0	0	0.0116242	0.0695135	0.0226644
C219664_c0_seq1_|_TPA_exp:_claudin_28a_[Salmo_salar]_gb|ACI68151.1|_Claudin-4_[Salmo_salar]	13.5589	0.108415	0	0.603996	0.407227	0.108424	0	0	0	0.133966	0.0579918	0.382252	0.170353
C233908_c0_seq1_|_novel_protein_similar_to_lectins_[Danio_rerio]	5.58696	0.025255	0.0561173	0.25243	0	0.0508882	0	0.0282353	0	0.125752	0.0270981	0.0976655	0.159908
C10009_c1_seq1_|_PREDICTED:_interferon-induced_very_large_GTPase_1-like_[Danio_rerio]	349.697	0.262652	0.225148	15.9323	1.21198	1.15531	0.591322	0.666411	0.387961	0.667115	0.355989	0.877643	1.77327
C16205_c0_seq1_|_collagen_alpha-1(X)_chain_precursor_[Danio_rerio]_gb|AAX54479.1|_collagen_type_X_alpha_1_[Danio_rerio]	214.207	0.0116651	0.0771612	9.85913	3.54913	2.35652	0.755043	0.206507	0.151312	0.0503776	0.049863	0.598564	3.54981
C108050_c0_seq1_|_inwardly-rectifying_potassium_channel_[Takifugu_rubripes]	11.92	0.469747	0	0.548635	0.0120914	0.00958019	0	0	0	0	0	0.221639	0.291561
C442264_c0_seq1_|_Claudin-10A_[Salmo_salar]_gb|ACM08219.1|_Claudin-10A_[Salmo_salar]	2.34063	0	0	0.0942244	0	0	0.0544948	0	0	0.0315238	0.108083	0.0648142	0
C288513_c0_seq1_|_PREDICTED:_tetraspanin-33-like_[Danio_rerio]	4.94058	0	0.0154131	0.103998	0.0349969	0.0279538	0	0.231994	0.0755535	0.172694	0.0748228	0.0361551	0.0439079
C147799_c0_seq1_|_PREDICTED:_hypothetical_protein_LOC100708824_[Oreochromis_niloticus]	12.0543	0	0	0.540221	0.568089	0.00605857	0.013047	0	0	0	0.0129385	0.0233395	0.0379966
C89436_c0_seq1_|_unnamed_protein_product_[Tetraodon_nigroviridis]	21.2951	0	0.0199607	0.591428	1.00409	0.0784447	0.00650743	0.00669709	0.0129309	0.0891808	0.0321937	0	0.107448
C28523_c0_seq1_|_RecName:_Full=G-protein_coupled_receptor_family_C_group_6_member_A;_AltName:_Full=Odorant_receptor_5.24;_Flags:_Precursor_gb|AAD46570.2|_odorant_receptor_5.24_[Carassius_auratus]	12.2607	0	0	0.345389	0.586197	0.0558116	0	0	0	0.0969232	0	0.0428303	0.0467901
C162285_c0_seq1_|_PREDICTED:_hypothetical_protein_LOC100690681_[Oreochromis_niloticus]	3.95223	0	0	0.190461	0.0148566	0.0353559	0.0127155	0.0521061	0.0128261	0.0585743	0.0755764	0.0300123	0.0123415
C83733_c0_seq1_|_PREDICTED:_probable_G-protein_coupled_receptor_116-like_[Oreochromis_niloticus]	12.2601	0	0.0130211	0.60162	0	0.118078	0.0127413	0.31375	0.0128522	0.116213	0.0506724	0.0453565	0.235154
C100157_c0_seq1_|_PREDICTED:_guanine_nucleotide-binding_protein_subunit_alpha-14-like_[Oreochromis_niloticus]	23.1148	0	0.916099	0.446099	1.03953	0.0224196	0.0484554	0.0247731	1.13899	0	0.0239204	0.0290499	0.0235062
C40336_c0_seq1_|_reverse_transcriptase_[Oryzias_latipes]	8.20714	0.101906	0.0172484	0.407016	0.323773	0.0547984	0.0590854	0.0259493	0.0170247	0.0875154	0.0584193	0.110204	0.229506
C265656_c0_seq1_|_PREDICTED:_phospholipase_B1,_membrane-associated-like_[Danio_rerio]	2.50305	0.0248434	0.0136893	0.0926797	0.124618	0	0	0.0274876	0	0.015195	0	0	0
C92419_c0_seq1_|_PREDICTED:_gap_junction_beta-3_protein-like_[Oreochromis_niloticus]	27.2782	0.0110966	0.258809	1.35913	0.126233	0.0781974	0.0482471	0.0247371	0	0.0136745	0.0120119	0.0998187	0.0819811
C3026_c1_seq1_|_PREDICTED:_hypothetical_protein_LOC100699967_[Oreochromis_niloticus]	7.32645	0	0	0.365569	0.123601	0.0122605	0.0132544	0	0	0.0303523	0	0.0474027	0
C32829_c2_seq1_|_PREDICTED:_hypothetical_protein_LOC335285_[Danio_rerio]	12.8342	0.00457417	0	0.0226162	0.0170204	0.0953739	0.641706	0	0.342708	0	0.0485356	0	0.0333008
C175689_c0_seq1_|_PREDICTED:_bicaudal_D-related_protein_2-like_[Oreochromis_niloticus]	17.9943	0	0.900586	0.296543	0.547516	0.0494849	0.0445126	0.136922	0.0979252	0.132247	0.0619115	0.211923	0.138304
C2553_c0_seq1_|_PREDICTED:_hemicentin-1-like_[Oreochromis_niloticus]	249.464	0.0310654	12.732	5.24029	1.2843	0.815552	0.418943	0.0429908	0.395145	0.057773	0.108048	0.925507	0.496261
C49838_c0_seq1_|_carbonyl_reductase_[Anguilla_japonica]	15.9198	0.207472	0.30497	0.814142	0.259769	0.0691635	0.0932502	0.631332	0.111992	0.298238	0.184801	0.133101	0.43467
C283345_c0_seq1_|_PREDICTED:_mucolipin-3-like_[Oreochromis_niloticus]	2.64702	0	0	0.136831	0	0.0236026	0.0169835	0.0174717	0	0.0389069	0	0	0.0329831
C50228_c1_seq1_|_transcription_factor_Spi-C_[Salmo_salar]_gb|ACI67124.1|_Transcription_factor_Spi-C_[Salmo_salar]	27.1418	0	0.303291	1.40848	0.0150707	0.167517	0.219358	0.039663	0.232047	0.0295607	0.0766657	0.0152224	0.100219
C202658_c0_seq1_|_pherophorin-C2_protein_precursor_[Chlamydomonas_reinhardtii]	5.17326	0	0.15389	0.268546	0.0524323	0.0139348	0.0150586	0	0.0150697	0	0.0671675	0.0358204	0.0585022
C129132_c0_seq1_|_protein_phosphatase_2C_domain-containing_protein_[Mycobacterium_vanbaalenii_PYR-1]_gb|ABM10878.1|_protein_phosphatase_2C_domain_protein_[Mycobacterium_vanbaalenii_PYR-1]	12.8522	0	0.0987822	0.667649	0	0.0671672	0	0	0	0	0.0481402	0.144409	0.117347
C88615_c0_seq1_|_PREDICTED:_gap_junction_beta-3_protein-like_[Oreochromis_niloticus]	25.1646	0.0112898	0.6672	1.30725	0.0698974	0.100937	0.0362668	0	0	0.013988	0.035917	0.173028	0.105633
C133981_c0_seq1_|_PREDICTED:_urea_transporter_2-like_[Oreochromis_niloticus]	14.931	0.00990727	0	0.377643	0.776487	0.0393436	0.0212197	0	0	0.0365809	0.010568	0.0504761	0.0411929
C109820_c1_seq1_|_PREDICTED:_calpain-1_catalytic_subunit-like_[Oreochromis_niloticus]	5.01075	0.0466813	0.0343029	0.26122	0.0775624	0.0388622	0.0755482	0.025851	0.0505233	0.0479725	0.0415802	0.0402548	0.122327
C185527_c0_seq1_|_PREDICTED:_tripartite_motif-containing_protein_35-like_[Oreochromis_niloticus]	12.0759	0	0.513028	0.173145	0.310629	0	0.0502021	0.0257183	0.0418026	0.134367	0.630533	0.189158	0.0731153
C132725_c0_seq1_|_unnamed_protein_product_[Tetraodon_nigroviridis]	15.8924	0.107592	0	0.244705	0.833186	0.0539326	0.0193922	0	0	0.0329838	0.0768389	0.126573	0.22595
C295478_c0_seq1_|_PREDICTED:_putative_G-protein_coupled_receptor_44-like_[Oreochromis_niloticus]	6.07497	0	0.0680596	0.204149	0.0255999	0	0.110976	0.31872	0.133615	0.05085	0.0661338	0.10603	0
C114754_c0_seq1_|_transcription_cofactor_vestigial-like_protein_4_[Salmo_salar]_gb|ACI69066.1|_Transcription_cofactor_vestigial-like_protein_4_[Salmo_salar]	5.90488	0	0.0162196	0.309933	0	0.0441512	0.0158595	0	0	0.162644	0	0.169676	0.138641
C162085_c0_seq1_|_PREDICTED:_serine/threonine-protein_kinase_Sgk2-like_[Oreochromis_niloticus]	5.28734	0	0	0.277705	0.0165721	0	0.0141837	0.0145971	0	0.0325056	0	0.0337523	0.0137898
C93823_c0_seq1_|_PREDICTED:_hypothetical_protein_LOC100704330_[Oreochromis_niloticus]	30.1654	0.0926354	0.102882	1.56202	0.380663	0	0.0754951	0.0775185	0.0503737	0.921357	0.199672	1.58627	0.390988
C271689_c0_seq1_|_PREDICTED:_calcium/calmodulin-dependent_protein_kinase_type_1G-like_[Oreochromis_niloticus]	7.32912	0.0260857	0	0.0642326	0.388257	0	0	0	0	0.096317	0.0551626	0.199894	0.135656
C113104_c0_seq1_|_PREDICTED:_tyrosine-protein_kinase_STYK1-like_[Oreochromis_niloticus]	34.8724	0.0135048	0	0.573413	0.0509948	0.0544238	0.264167	0.0300139	0.0735482	1.8482	0.0873273	0.209186	0
C57572_c2_seq1_|_Interleukin-10_receptor_beta_chain_precursor_[Salmo_salar]	46.7977	0.0734371	0.212136	2.49754	0.172014	0.0732758	0.12849	1.40983	0.237408	0.780668	0.539613	0.188295	0.153591
C8494_c0_seq1_|_Cofilin-2_[Salmo_salar]	418.319	0.164412	3.05552	11.4622	22.7909	1.78512	1.69761	1.28649	0.545262	1.65489	0.653196	1.53694	7.67651
C38921_c0_seq1_|_PREDICTED:_hypothetical_protein_LOC100004214_[Danio_rerio]	3.1252	0	0.0378957	0.170527	0.0430386	0.0172197	0.0741787	0.0190742	0	0.106402	0.128466	0.110082	0.162022
C91211_c0_seq1_|_transcription_factor_GATA-2_[Oryzias_latipes]_dbj|BAD83861.1|_transcription_factor_GATA-2_[Oryzias_latipes]	20.3889	0	0.0348064	0.763704	0.0987006	0.0315747	0.391701	0.68123	0.0171712	0.213981	1.04765	1.11482	0.198464
C201239_c0_seq1_|_claudin_28c_[Takifugu_rubripes]	14.9569	0.0436237	0	0.351887	0.81964	0.0436276	0.0705818	0.0965334	0	0.377875	0	0.280316	0.0228295
C107689_c0_seq1_|_PREDICTED:_ras-related_protein_Rab-19-like_[Oreochromis_niloticus]	7.00379	0	0.384291	0.0576381	0.0581882	0.0464779	0.025058	0	0	0.114276	0.0249687	0.0591443	0
C162759_c0_seq1_|_PREDICTED:_L-amino-acid_oxidase-like_[Oreochromis_niloticus]	3.40088	0.102877	0.0174586	0.186818	0.148897	0.0237707	0.00854517	0.043884	0.0773866	0.0583118	0.0677669	0.0711986	0.0580823
C56387_c1_seq1_|_connexin_34.4_[Danio_rerio]	12.0076	0.308254	0.113463	0.383946	0.172357	0.0343095	0.111028	0.0189212	0.296293	0.106192	0.0548097	0.659905	0.269515
C106567_c0_seq1_|_PREDICTED:_solute_carrier_family_17_member_9-like_[Oreochromis_niloticus]	2.00243	0	0	0.11026	0.0138816	0.0334141	0.0240726	0.0246896	0.0121363	0.0136482	0	0.0425975	0
C6244_c3_seq1_|_claudin_23a_[Takifugu_rubripes]	42.454	0.0181987	0.126143	0.955512	2.34487	0.144541	0.0909602	0.0666294	0.0908205	0.111245	0.141847	0.116088	0.100932
C78879_c1_seq1_|_Claudin-like_protein_ZF-A89_[Salmo_salar]_gb|ACI68705.1|_Claudin-like_protein_ZF-A89_[Salmo_salar]	23.7327	0.184595	0.294186	1.31122	0.886945	0.328354	0.930121	0.601766	0.643001	0.735843	0.625533	0.672795	0.462326
C125216_c1_seq1_|_Ras-like_protein_family_member_11B_[Salmo_salar]	16.625	0	0.011019	0.918633	0.175108	0.110049	0.0323634	0.0110965	0.010876	0	0	0.15353	0.0732914
C10135_c2_seq1_|_uncharacterized_protein_LOC571855_precursor_[Danio_rerio]_emb|CAX13294.1|_novel_protein_[Danio_rerio]	108.5	0.0807592	0	3.29602	0.0432898	0.704498	2.96525	0.0894097	0	0.028542	6.05112	0.326004	0.508164
C330996_c0_seq1_|_PREDICTED:_protein_G7d-like_[Oreochromis_niloticus]	4.99517	0.0842621	0.0309006	0.103972	0.281093	0.0279705	0.0604524	0	0	0.0685484	0	0.0719	0.264231
C301389_c0_seq1_|_PREDICTED:_protein_G7d-like_[Oreochromis_niloticus]	5.93227	0	0.0764355	0.200891	0.260276	0.0463151	0	0	0	0	0	0	0.338933
C3897_c14_seq1_|_gill-specific_calpain_[Oncorhynchus_mykiss]_gb|AAS85758.1|_gill-specific_calpain_[Oncorhynchus_mykiss]	96.7749	0	5.53549	4.14133	0.598875	0.230328	0.095532	0.0294239	0	0.0873206	0.0663581	0.181611	0.352491
C241468_c0_seq1_|_PREDICTED:_uncharacterized_protein_LOC100857706_[Gallus_gallus]	10.3824	0	0	0.290478	0.0309074	0.123436	0	0	0	0	0	0.0316727	0.594747
C276159_c0_seq1_|_Interferon_regulatory_factor_2_[Esox_lucius]	4.45555	0	0.241406	0.244599	0	0.262673	0.141714	0.0483012	0.165634	0.0267821	0.0235258	0.0278632	0.114732
C381788_c0_seq1_|_PREDICTED:_cadherin-like_protein_26-like_[Oreochromis_niloticus]	3.80409	0	0.0164859	0.149015	0.0751565	0.0149878	0	0.0166019	0.0160276	0.11091	0.224335	0.0383878	0.188073
C311687_c0_seq1_|_ankyrin_repeat_and_protein_kinase_domain-containing_protein_1_[Danio_rerio]_gb|AAI63064.1|_Ankyrin_repeat_and_kinase_domain_containing_1_[Danio_rerio]_gb|AAI62817.1|_Ankyrin_repeat_and_kinase_domain_containing_1_[Danio_rerio]	1.58244	0	0	0.0600685	0.0243708	0	0.0208665	0.0106681	0.0942055	0.0120707	0	0.0125098	0.0101225
C477445_c0_seq1_|_C-type_lectin_receptor_[Paralabidochromis_chilotes]	2.38158	0	0	0	0.0409889	0	0.14216	0	0	0	0	0.127154	0.0690214
C4227_c0_seq1_|_PREDICTED:_chloride_intracellular_channel_protein_1-like_[Oreochromis_niloticus]	66.0306	0.188938	0.208779	3.94732	0.361594	0.343999	0.397837	1.18526	0.537695	0.614823	0.602487	0.723441	0.522096
C80018_c0_seq1_|_Gastrotropin_[Salmo_salar]_gb|ACI69085.1|_Gastrotropin_[Salmo_salar]	38.6527	0	2.31153	1.7193	0.0846853	0.214181	0.887748	0.174616	0.121698	0.974784	0.735698	0.491766	1.11001
C149703_c0_seq1_|_actin-related_protein_2_[Danio_rerio]_gb|AAH85445.1|_Zgc:101810_[Danio_rerio]	29.0053	0.131035	0.072221	1.75992	0.710602	0	0.0706702	1.30483	0.0709099	0.593154	0.327506	0	0.251632
C67391_c0_seq1_|_PREDICTED:_epidermal_growth_factor_receptor_kinase_substrate_8-like_protein_1-like_[Oreochromis_niloticus]	34.2527	0.303916	0.00986662	2.08739	0.145973	0.0805089	0.0772103	0.0395946	0.16412	0.220654	0.890655	0.103777	0.431084
C30384_c0_seq1_|_Annexin_A2_[Anoplopoma_fimbria]	109.218	0.0150177	0.180797	6.71156	0.578059	0.298298	0.0321778	0.0659796	0.77181	0.406388	0.239586	0.134053	0.312364
C2163_c1_seq1_|_PREDICTED:_cadherin-like_protein_26-like_[Oreochromis_niloticus]	0.77904	0.004882	0.00534096	0.0301011	0.0485441	0.0096761	0.0104564	0.0321733	0	0.0119772	0.00516191	0.0187054	0.0101536
C335638_c0_seq1_|_PREDICTED:_hypothetical_protein_LOC100690681_[Oreochromis_niloticus]	1.86924	0	0.0174442	0.039263	0	0	0.0170826	0.0701612	0.0344359	0.116964	0.0170087	0.0204747	0.0497583
C14048_c0_seq1_|_hypothetical_protein_CAEBREN_23588_[Caenorhabditis_brenneri]	11.792	0.0806837	0.0444749	0.22495	0.605491	0.0202093	0.739809	0.178406	0.109045	0	0.431773	0.310568	0.253593
C31743_c0_seq1_|_TPA_exp:_claudin_10c_[Salmo_salar]_gb|ACI69299.1|_Claudin-10_[Salmo_salar]	3.23392	0	0	0.102085	0	0.0275126	0.014833	0.0608762	0.0149621	0.20362	0	0.106179	0
C99510_c0_seq1_|_PREDICTED:_grainyhead-like_3_[Danio_rerio]	32.2346	0.00983511	0.0215352	0.47157	2.04156	0.0390925	0.0105286	0	0.0317009	0.0243713	0	0.0877916	0.0409274
C271031_c0_seq1_|_PREDICTED:_disintegrin_and_metalloproteinase_domain-containing_protein_10-like_[Oreochromis_niloticus]	2.77311	0.0382368	0	0.0159723	0.175872	0	0	0	0	0.0159468	0.0409465	0.0327872	0
C68947_c0_seq1_|_PREDICTED:_epidermal_growth_factor_receptor_kinase_substrate_8-like_protein_1-like_[Oreochromis_niloticus]	31.4273	0.146894	0.0101085	2.00036	0.068473	0.0826093	0.0098913	0.0202974	0.0595643	0.125018	0.529374	0.211266	0.269038
C188059_c0_seq1_|_prolactin_receptor_[Cyprinus_carpio]	4.8813	0	0.12977	0.0942555	0.310783	0	0	0.0383745	0	0.110968	0.0370695	0.0177679	0.0434944
C7758_c0_seq1_|_type_II_keratin_E1_[Oncorhynchus_mykiss]_emb|CAC45056.1|_type_II_keratin_E1_[Oncorhynchus_mykiss]	536.657	0.0171965	0.0191055	7.43018	0.0864885	1.28232	0.766267	0	0	0.0211914	0.425855	0.711281	34.172
C343853_c0_seq1_|_PREDICTED:_integrin_beta-4-like_[Oreochromis_niloticus]	1.21747	0	0	0	0	0	0.0253623	0.0779878	0	0	0	0	0
C69290_c2_seq1_|_PREDICTED:_chloride_channel_protein_2-like_[Oreochromis_niloticus]	67.4579	0.219344	0.994942	2.32908	4.42864	0.170755	0.302616	0.566655	0.0922634	2.1107	0.652473	2.67542	0.677047
C110766_c0_seq1_|_Ig_lambda-like_chain,_V-C_region_-_nurse_shark	27.0365	0	0.0130613	0.690599	1.7948	0.130334	0.00638799	0	0	0	0.0126746	0.0379411	0.0682641
C75152_c1_seq1_|_actin-related_protein_2_[Danio_rerio]_gb|AAH85445.1|_Zgc:101810_[Danio_rerio]	7.55311	0.0192218	0.0213401	0.502996	0.121989	0	0.0208977	0.364161	0.0207469	0.119879	0.0620566	0.124833	0.446535
C306643_c0_seq1_|_PREDICTED:_lysyl_oxidase_homolog_4_[Oreochromis_niloticus]	6.5749	0	0	0.439548	0.266291	0.023574	0	0	0	0	0	0	0
C82762_c0_seq1_|_PREDICTED:_neuroblast_differentiation-associated_protein_AHNAK_[Danio_rerio]	16.0635	0.097634	1.07633	1.06025	0.335594	0.0731877	0	0	0	0.361326	0	0.0936987	0.127866
C220691_c0_seq1_|_neural_cell_adhesion_molecule_L1-like_protein_precursor_[Danio_rerio]_gb|ACD88870.1|_camel_[Danio_rerio]	9.59544	0.0625318	0	0.16619	0.385597	0.0980672	0.245214	0	0.64746	0.033046	0.0334837	0.229221	0.0747134
C150059_c0_seq1_|_connexin_34.4_[Danio_rerio]	15.7662	0.0272181	0.417029	1.07127	0.134895	0.0540441	0	0	0	0.100498	0	0.0349499	0
C153430_c0_seq1_|_PREDICTED:_hypothetical_protein_LOC100690563_[Oreochromis_niloticus]	28.8399	1.50412	0.507402	1.06549	0.806989	0.122741	0.165512	1.12019	0.497616	1.47901	0.623812	1.45757	1.96064
C213983_c0_seq1_|_Epigen_precursor_[Salmo_salar]_gb|ACI68216.1|_Epigen_precursor_[Salmo_salar]	3.54584	0	0	0.241242	0.0407385	0	0	0	0	0	0	0	0.0338419
C65807_c0_seq1_|_chorion-specific_transcription_factor_GCMb_[Danio_rerio]_dbj|BAD38884.1|_GCMb_[Danio_rerio]_gb|AAU88140.1|_glial_cell_missing-like_protein_[Danio_rerio]_gb|AAI62304.1|_Glial_cells_missing_homolog_2_(Drosophila)_[Danio_rerio]	60.6674	0	0	1.0918	4.17274	0.207176	0.0558506	0.0143205	0	0	0	0.132988	0.169461
C347986_c0_seq1_|_PREDICTED:_tetraspanin-33-like_[Danio_rerio]	1.95338	0	0.0167446	0.113065	0.0380481	0	0	0.13449	0.0490858	0.0751002	0.0973862	0.0193366	0.0477627
C586752_c0_seq1_|_Vacuolar_protein_sorting-associated_protein_52_homolog_[Salmo_salar]_gb|ACX35610.1|_vacuolar_protein_sorting-associated_protein_52-like_protein_[Salmo_salar]	1.8421	0	0	0.0842662	0.127874	0.0679502	0	0	0	0	0.0361837	0	0
C254489_c0_seq1_|_leukocyte_immune-type_receptor_3_precursor_[Ictalurus_punctatus]_gb|AAW82354.1|_leukocyte_immune-type_receptor_3_[Ictalurus_punctatus]	4.80271	0	0.0261759	0.161843	0.0446861	0.0237025	0.0128021	0	0	0.0290444	0	0.333623	0.0622118
C93020_c0_seq1_|_unnamed_protein_product_[Tetraodon_nigroviridis]	17.2772	0	0.106938	0.233384	1.20107	0.0627875	0.0307828	0.0252555	0.0124145	0.352853	0.0611028	0.0585747	0.137504
C138500_c0_seq1_|_52_kDa_Ro_protein_[Salmo_salar]_gb|ACI66007.1|_52_kDa_Ro_protein_[Salmo_salar]	1.60403	0	0	0.0552637	0.111769	0.0298928	0	0	0	0	0	0	0
C188045_c0_seq1_|_atrial_natriuretic_peptide_receptor_3_[Danio_rerio]_gb|AAI33099.1|_Si:dkey-199l1.2_protein_[Danio_rerio]	18.6265	0.123382	0	1.30068	0.0777277	0.123393	0	0.887338	0.266401	1.10495	0.462275	0.276716	0.258494
C61496_c0_seq1_|_PREDICTED:_harmonin-like_[Oreochromis_niloticus]	7.62365	0.0130171	0.0144621	0.227431	0.14808	0	0.0424449	0.0580363	0.212247	0.533589	0	0.0506129	0.0961458
C8098_c0_seq1_|_Lipocalin_precursor_[Salmo_salar]_gb|ACI69560.1|_Lipocalin_precursor_[Salmo_salar]	434.447	0.0475433	0.280228	21.89	0.198661	1.85893	0.56553	2.90045	0.188531	24.5913	0.2038	2.64955	30.4548
C86791_c0_seq1_|_PREDICTED:_hypothetical_protein_LOC100330978_[Danio_rerio]	27.5822	0.0626575	0.239825	0.835433	1.94885	0.0794975	0.0406247	0.110973	0.0905295	0.258669	0.245968	0.177258	0.127094
C286684_c0_seq1_|_PREDICTED:_lysyl_oxidase_homolog_4_[Danio_rerio]	4.89488	0	0	0.34805	0.210046	0.0279705	0.0906902	0	0	0	0.030107	0.0356577	0.0293755
C189356_c0_seq1_|_bloodthirsty_[Notothenia_coriiceps]	6.99945	0.200676	0.0634329	0.49934	0.215592	0	0.0620485	0.159194	0.0933764	0.106252	0.0309019	0	0.150654
C146127_c0_seq1_|_PREDICTED:_sphingosine-1-phosphate_phosphatase_2-like_[Oreochromis_niloticus]	27.061	0.0693551	0.0510988	0.776731	0.318636	0.0463543	0.750085	0.0768471	0	0.114548	0.0744884	1.93303	0.46128
C11893_c0_seq1_|_PREDICTED:_hypothetical_protein_LOC100330915_[Danio_rerio]	445.719	0	0.238376	32.0428	0	3.8058	3.40557	0	0.560236	0.267183	0	3.6066	2.80864
C125221_c0_seq1_|_unnamed_protein_product_[Tetraodon_nigroviridis]	5.20214	0.0558526	0.00439519	0.216927	0.374144	0.0159426	0.0472969	0.194204	0.0646343	0.0886416	0.0596141	0.0458959	0.0375762
C99838_c0_seq1_|_PREDICTED:_hypothetical_protein_LOC100537515_[Danio_rerio]	26.8074	0.0692949	1.94809	1.50363	0.0867618	0.069301	0.0747543	0	0	0	0.036903	0.0889101	0.254092
C205000_c1_seq1_|_PREDICTED:_twist-related_protein_2-like_[Oreochromis_niloticus]	9.90896	0	0.0429556	0.725412	0.113716	0.0910301	0.350242	0.0144122	0	0	0.139297	0.0330538	0.204044
C386522_c0_seq1_|_PREDICTED:_UPF0632_protein_C2orf89-like_[Oreochromis_niloticus]	2.76634	0	0.0753291	0.203159	0.0684568	0.0273399	0	0	0	0	0.0145586	0.140304	0.0286371
C88529_c0_seq1_|_unnamed_protein_product_[Tetraodon_nigroviridis]	16.0517	0	0.116091	0.565587	0.0657848	0.0526244	0.283977	1.18447	0.0945927	0.32552	0.525392	0.720227	0.0551081
C47514_c0_seq1_|_PREDICTED:_arf-GAP_with_Rho-GAP_domain,_ANK_repeat_and_PH_domain-containing_protein_1-like_[Oreochromis_niloticus]	2.53243	0.0229772	0.00842003	0.152216	0.0191325	0.0458462	0.0247301	0.0338142	0	0.0759077	0.0244853	0.186976	0.0800492
C342824_c0_seq1_|_PREDICTED:_kelch-like_protein_24-like_[Danio_rerio]	4.21325	0	0.0168315	0.312503	0.0191157	0.0152687	0.0411723	0	0.197788	0	0.0244639	0.0981045	0
C136507_c0_seq1_|_PREDICTED:_GRAM_domain-containing_protein_3-like_[Oreochromis_niloticus]	11.2828	0.0155119	0.102601	0.317509	0.300857	0.023284	0.0502021	0.3948	0.133971	0.843189	0.0581187	0.0299352	0.0487618
C69636_c0_seq1_|_PREDICTED:_similar_to_type_XXVI_collagen_[Taeniopygia_guttata]	37.7211	0	0	0.911031	0.105159	0.220433	0.0339815	0	0	0.0262065	0	2.82704	0.516919
C277988_c0_seq1_|_PREDICTED:_anoctamin-9_[Oreochromis_niloticus]	9.05732	0	0.0503621	0.680323	0.657944	0.045686	0.049281	0	0	0	0	0	0
C178261_c0_seq1_|_PREDICTED:_grainyhead-like_protein_2_homolog_[Oreochromis_niloticus]	20.251	0	0	0.479651	0.0605287	0.0724772	0.208607	0.160465	0.339039	1.52418	0.206872	0.37166	0.278505
C111307_c1_seq1_|_PREDICTED:_probable_G-protein_coupled_receptor_133_[Oreochromis_niloticus]	27.2707	0.0466432	0.829078	2.06396	0.759047	0.331966	0.755387	0.0343982	0.285536	0.416277	1.14259	0.365648	0.206423
C186606_c0_seq1_|_PREDICTED:_epiplakin-like,_partial_[Anolis_carolinensis]	12.8412	0.0144491	0.972494	0.591679	0.273682	0.0466279	0.251442	0.071441	0.263308	0.070897	0.149463	0.0322445	0.0676091
C346055_c0_seq1_|_Msx2_protein_[Ambystoma_mexicanum]	2.54234	0	0	0.0806898	0.0806473	0.0215565	0	0	0	0	0	0.193467	0.0225195
C140544_c0_seq1_|_actin-related_protein_2_[Danio_rerio]_gb|AAH85445.1|_Zgc:101810_[Danio_rerio]	12.5097	0	0.0196784	0.332363	0.245225	0	0.0385112	0.197687	0.0385545	0.0882581	0.019187	0.113995	0.953691
C182662_c0_seq1_|_legumain_precursor_[Salmo_salar]_gb|ACN10644.1|_Legumain_precursor_[Salmo_salar]	12.7929	0.0394291	0	0.147092	0.987979	0	0.106363	0	0	0.0487217	0.0211839	0.101592	0.0412687
C11509_c1_seq1_|_Myelin_and_lymphocyte_protein_[Salmo_salar]_gb|ACO10251.1|_Myelin_and_lymphocyte_protein_[Caligus_rogercresseyi]_gb|ADM16166.1|_Myelin_and_lymphocyte_protein_[Salmo_salar]	221.113	0.0206611	0	4.43447	17.0858	0.78523	0.245187	0	0	0	0.0993201	0.490105	1.22282
C93676_c1_seq1_|_Lactoylglutathione_lyase_[Salmo_salar]	35.2085	0	2.72157	1.53927	0.0401539	0.129047	0.0522309	0	0	0.118436	0.189973	0.0828181	0.321244
C89847_c0_seq1_|_PREDICTED:_collagen_alpha-1(XI)_chain-like_[Oreochromis_niloticus]	2.62794	0	0.016557	0.0936098	0.0565511	0	0	0	0.0163422	0.203278	0.0320038	0.0194334	0.0157513
C106207_c0_seq1_|_PREDICTED:_GTPase_IMAP_family_member_7-like_[Oreochromis_niloticus]	31.3373	1.92878	0.314168	1.6043	0.60384	0.175388	0.141892	1.67351	0.450194	2.43792	0.750466	1.74341	1.76823
C366856_c0_seq1_|_PREDICTED:_transient_receptor_potential_cation_channel_subfamily_M_member_5_[Oreochromis_niloticus]	2.84107	0.0063276	0.0421546	0.221235	0.223473	0.0127269	0.116905	0.0423172	0.0549495	0.133984	0.0204283	0.0327153	0.0200155
C385018_c0_seq1_|_insulinoma-associated_1a_[Danio_rerio]_gb|AAH65636.1|_Insulinoma-associated_1a_[Danio_rerio]	4.34073	0	0	0.0563606	0.34175	0	0.073536	0	0	0.0141795	0	0.0291537	0.023802
C109007_c0_seq1_|_novel_protein_similar_to_H.sapiens_PARD6B,_par-6_partitioning_defective_6_homolog_beta_(C._elegans)_(PARD6B)_[Danio_rerio]	13.9094	0	0.640867	0.792092	0.902637	0.107466	0.449918	0	0.812261	0.857959	1.10169	0.478022	0.0926932
C627758_c0_seq1_|_uncharacterized_protein_LOC734527_[Xenopus_laevis]_gb|AAH97684.1|_MGC115216_protein_[Xenopus_laevis]	1.28567	0	0	0.0673228	0.102118	0	0	0	0	0	0	0	0
C644385_c0_seq1_|_PREDICTED:_ig_kappa_chain_V-I_region_Roy-like_[Monodelphis_domestica]	0.834016	0	0.0663666	0	0	0	0	0	0	0	0	0	0.0315571
C45433_c0_seq1_|_predicted_protein_[Nectria_haematococca_mpVI_77-13-4]_gb|EEU44100.1|_predicted_protein_[Nectria_haematococca_mpVI_77-13-4]	104.66	0.440715	0.459583	8.32839	4.15922	0.486313	0.187397	0.217771	0.124825	3.59255	0.6443	0.251978	0.7278
C80690_c0_seq1_|_PREDICTED:_hypothetical_protein_LOC100698742_[Oreochromis_niloticus]	29.9552	0.0750384	2.41975	0.861034	1.43264	0.281385	0.283341	1.01699	0.486367	0.254756	0.140574	0.698222	0.196547
C16390_c2_seq1_|_transcription_factor_GATA-3_[Salmo_salar]_gb|ACB87012.1|_transcription_factor_GATA-3_[Salmo_salar]	228.981	0.168118	0.204477	7.43986	0.319473	0.944772	2.75104	2.1674	0.844164	4.7407	1.97214	18.6046	4.00089
C235502_c0_seq1_|_PREDICTED:_tripartite_motif-containing_protein_16-like_[Oreochromis_niloticus]	3.08135	0.135991	0	0.101038	0.250403	0.0361462	0	0	0	0.0223508	0.00971797	0.0116983	0.0473774
C907815_c0_seq1_|_PREDICTED:_neural_cell_adhesion_molecule_L1-like_protein_[Oreochromis_niloticus]	1.31408	0	0	0	0	0	0.0356887	0	0.106834	0	0	0.0848611	0
C111106_c0_seq1_|_PT_repeat_family_protein_[Aspergillus_fumigatus_Af293]_gb|EAL93999.2|_PT_repeat_family_protein_[Aspergillus_fumigatus_Af293]	7.56087	0	0	0.617382	0.580585	0.102968	0.0185157	0	0.0186768	0	0.0367377	0	0.0539439
C647059_c0_seq1_|_collagen_type_XXVIII_alpha_1_a_precursor_[Danio_rerio]_emb|CAQ51228.1|_collagen_type_XXVIII_alpha_1_a_[Danio_rerio]	1.30758	0	0	0.0348023	0.104791	0	0	0	0	0	0	0.10687	0
C43829_c1_seq1_|_transcription_factor_Spi-C_[Salmo_salar]_gb|ACI67124.1|_Transcription_factor_Spi-C_[Salmo_salar]	56.5599	0.0194288	0.813927	4.62743	0.145804	0.213701	1.49863	0.0107811	1.86725	0	0.208036	0.1745	0.254397
C67225_c1_seq1_|_PREDICTED:_similar_to_type_XXVI_collagen_[Taeniopygia_guttata]	39.3687	0	0	1.45557	0.0756667	0.202349	0.0982003	0	0	0.0876154	0.0216418	3.2584	0.423805
C57541_c1_seq1_|_PREDICTED:_bicaudal_D-related_protein_2-like_[Oreochromis_niloticus]	3.69036	0	0.307441	0.204728	0.111187	0.0380503	0.0273465	0.0421137	0.0411535	0.0946004	0.0134998	0.0483908	0.013266
C96694_c0_seq1_|_novel_protein_similar_to_vertebrate_vitrin_(VIT)_[Danio_rerio]	15.9183	0.024977	0.18589	0.612722	0.0468107	0.618065	0.868872	1.32683	0.0607215	0.637043	0.173802	0.479926	0.222408
C290405_c0_seq1_|_FBP32II_precursor_[Morone_chrysops]	9.21602	0	0.0476162	0.187271	0	0	0.046594	0	0	0.773603	0	0	0
C95838_c0_seq1_|_novel_protein_[Danio_rerio]	23.2988	0	0.410428	0.288116	0	0.04654	0.0753128	0	0	0.0290406	1.96595	0	0
C129455_c0_seq1_|_protein_arginine_methyltransferase_[Ictalurus_punctatus]	25.3775	0.00908119	0.423604	1.75819	0.618536	0.128056	2.14162	0.141647	0.059408	0.509041	0.293699	1.20911	0.469573
C372934_c0_seq1_|_hyaluronidase_[Synanceia_verrucosa]	4.14771	0.019494	0.354601	0.0241771	0	0.0682528	0	0.0107516	0	0	0.062565	0.0374166	0.255251
C318547_c0_seq1_|_Bardet-Biedl_syndrome_4_[Danio_rerio]_gb|AAI24198.1|_Bardet-Biedl_syndrome_4_[Danio_rerio]_gb|AAI64399.1|_Bbs4_protein_[Danio_rerio]	2.93863	0	0	0	0.153473	0.122874	0.238309	0	0.186097	0.0300261	0.0522879	0.251442	0.0514691
C396004_c0_seq1_|_PREDICTED:_otoancorin-like_[Danio_rerio]	2.15596	0.0302177	0.18458	0.150716	0.0951664	0.015222	0.0164198	0.00844594	0	0.0936612	0.00817753	0.0390583	0.0318885
C327903_c0_seq1_|_Msx2_protein_[Ambystoma_mexicanum]	2.30605	0	0	0.0868077	0.198662	0.0526775	0	0	0	0	0	0.0450825	0.0552257
C117178_c0_seq1_|_PREDICTED:_tripartite_motif-containing_protein_16-like_[Oreochromis_niloticus]	9.07176	0.160673	0.0196582	0.464761	0.782122	0	0	0	0.038515	0.0222635	0.152498	0.0911771	0.130786
C14202_c1_seq1_|_PREDICTED:_protein_G7c-like_[Oreochromis_niloticus]	0.979025	0	0.00836867	0.0848368	0.0284637	0.0304052	0.00818887	0.00842754	0.0163961	0	0.0163194	0.0194866	0.0159095
C35514_c0_seq1_|_PREDICTED:_transforming_growth_factor_beta-2-like_[Danio_rerio]	3.47929	0	0.0626385	0.302176	0	0.00813265	0.00875336	0	0.0173938	0	0.00864566	0	0.0340124
C131029_c2_seq1_|_hypothetical_protein_EGM_01899_[Macaca_fascicularis]	8.90306	0	0.0791702	0.779066	0.0749333	0.0239412	0.0451915	0.351054	0.148653	0.0884457	0.147232	0.0538146	0.106583
C351270_c0_seq1_|_Bardet-Biedl_syndrome_4_[Danio_rerio]_gb|AAI24198.1|_Bardet-Biedl_syndrome_4_[Danio_rerio]_gb|AAI64399.1|_Bbs4_protein_[Danio_rerio]	1.77223	0	0.0800645	0	0.0911101	0.120992	0.104448	0.0535626	0.155997	0.0302103	0.0260091	0.124732	0.076046
C59493_c2_seq1_|_PREDICTED:_transient_receptor_potential_cation_channel_subfamily_M_member_5_[Oreochromis_niloticus]	1.31552	0.021436	0.0785929	0.0353608	0.0355859	0.0142829	0.0307578	0.00786253	0.115834	0.0177926	0.015251	0.0273623	0.0298921
C216678_c0_seq1_|_PREDICTED:_formin-like_[Oreochromis_niloticus]	6.87726	0.281464	0.484105	0.161749	0.403388	0.0205981	0	0	0.0149267	0.610611	0.0440418	0.351997	0.19408
C732029_c0_seq1_|_PREDICTED:_proline-rich_receptor-like_protein_kinase_PERK5-like_[Glycine_max]	0.985692	0	0	0	0	0	0	0	0	0.0842856	0	0.0875182	0
C104082_c0_seq1_|_novel_protein_similar_to_vertebrate_vitrin_(VIT)_[Danio_rerio]	20.8126	0.0120639	0.147357	0.872899	0.137045	0.504589	1.84869	1.546	0.0852326	1.2935	0.467716	0.421655	0.15276
C652819_c0_seq1_|_PREDICTED:_hypothetical_protein_LOC100333330_[Danio_rerio]	1.93265	0	0	0.0281765	0.172041	0	0	0	0	0	0	0	0
C433_c2_seq1_|_unnamed_protein_product_[Tetraodon_nigroviridis]_tpd|FAA00334.1|_TPA:_predicted_NADPH_oxidase-1_[Tetraodon_nigroviridis]	117.706	0.919461	10.48	8.73023	7.29339	0.560638	0.841369	1.08518	0.92812	1.88243	1.13414	1.00763	1.04045
C27451_c0_seq1_|_PREDICTED:_neural_cell_adhesion_molecule_1-like_[Oreochromis_niloticus]	10.7789	0.0789027	0.0781824	0.46011	0.20722	0.149723	0.977364	0.0347629	0.434627	0.116826	0.462652	0.13084	0.363142
C51416_c0_seq1_|_inducible_nitric_oxide_synthase_[Oncorhynchus_mykiss]	87.3813	0	0.00999903	1.40032	7.93207	0.38551	0.0293532	0.0100352	0.0781847	0.00566	0.0194061	0.0989636	0.180519
C71722_c0_seq1_|_PREDICTED:_desmoglein-4_[Danio_rerio]	13.9491	0.039216	1.23029	1.27565	0.162272	0.168641	0.0560069	0.373303	0.155057	0.0476215	0.0835405	0.100171	0.149449
C675809_c0_seq1_|_PREDICTED:_uncharacterized_protein_C1orf87-like_[Sus_scrofa]	1.14815	0	0	0.0154261	0.0941896	0	0	0	0	0.0466341	0	0.0803041	0.105071
C38410_c0_seq1_|_PREDICTED:_GATA-binding_factor_2-like_[Oreochromis_niloticus]	70.3738	0.036897	1.93216	6.44359	0.962107	0.338263	1.22064	3.68136	2.22267	1.29886	2.99316	2.2076	0.450885
C163324_c1_seq1_|_PREDICTED:_prostacyclin_synthase-like_[Oreochromis_niloticus]	22.0484	0	0.0674228	2.02118	0.229369	0.0101741	0.0219807	0.439812	0.0110859	0.290538	0.0873212	0.0525188	0.0747238
C25075_c0_seq1_|_unnamed_protein_product_[Tetraodon_nigroviridis]	106.292	1.56686	8.60538	9.77789	3.58123	0.618191	0.479405	1.26095	0.374195	2.60018	1.09469	1.51282	1.55844
C455833_c0_seq1_|_hydroxyproline-rich_glycoprotein_DZ-HRGP_[Volvox_carteri_f._nagariensis]	3.01646	0	0.0707666	0.278954	0.120809	0	0	0	0	0	0.0686717	0.0823606	0
C226750_c0_seq1_|_PREDICTED:_tripartite_motif-containing_protein_16-like_[Oreochromis_niloticus]	9.39931	0.102124	0	0.127218	0.871395	0.0205542	0	0	0	0	0.0109254	0.236902	0.0752257
C2270_c0_seq1_|_PREDICTED:_GTPase_IMAP_family_member_8-like,_partial_[Oreochromis_niloticus]	2.38486	0	0.138802	0.223058	0.135396	0.0719472	0.0193947	0	0	0	0	0	0.0188243
C328916_c0_seq1_|_PREDICTED:_cadherin-like_protein_26-like_[Danio_rerio]	3.10053	0	0	0.0455251	0.185021	0.0184688	0	0	0	0	0	0.118881	0.290687
C159921_c1_seq1_|_hypothetical_protein_CAEBREN_23588_[Caenorhabditis_brenneri]	3.23511	0	0	0.159908	0.161435	0.107416	0.208684	0.0476972	0.0230237	0	0.229286	0.303965	0.0449834
C139554_c1_seq1_|_Pleckstrin_homology_domain-containing_family_F_member_1_[Salmo_salar]_gb|ACI66604.1|_Pleckstrin_homology_domain-containing_family_F_member_1_[Salmo_salar]_gb|ACN10366.1|_Pleckstrin_homology_domain-containing_family_F_member_1_[Salmo_salar]_gb|ACN12727.1|_Pleckstrin_homology_domain-containing_family_F_member_1_[Salmo_salar]	16.369	0.0194614	0.0643578	1.54436	0.194935	0.0681032	0.0839705	1.13043	0.0526048	0.745729	0.176925	0.137641	0.224252
C17661_c1_seq1_|_transcription_factor_GATA-3_[Salmo_salar]_gb|ACB87012.1|_transcription_factor_GATA-3_[Salmo_salar]	33.4722	0.024157	0.026694	0.810035	0.0502156	0.161398	0.539913	0.375166	0.20129	0.318783	0.327622	3.1696	0.211403
C69530_c0_seq1_|_PREDICTED:_secreted_frizzled-related_protein_5-like_isoform_3_[Oreochromis_niloticus]	25.0297	0.386077	0.268707	0.855107	0.27911	0.548324	1.4024	0.663081	0.350855	0.30245	1.43466	2.37161	1.13829
C163368_c0_seq1_|_novel_protein_[Danio_rerio]	5.48865	0.0161506	0.0353508	0.258022	0.100497	0	0	0	0	0.0196123	0	0.0207385	0.520631
C114929_c0_seq1_|_PREDICTED:_guanine_nucleotide-binding_protein_subunit_alpha-14-like_[Oreochromis_niloticus]	1.21945	0.0431378	0.0237699	0.0800382	0.108703	0.0216099	0.0465364	0.0478743	0.116603	0	0.0693259	0.0274494	0.0226133
C314203_c0_seq1_|_unnamed_protein_product_[Tetraodon_nigroviridis]	4.00369	0	0.0425696	0.383358	0	0	0	0	0	0.262091	0	0	0.0202343
C181289_c0_seq1_|_novel_protein_similar_to_vertebrate_5'-nucleotidase,_ecto_(NT5E)_[Danio_rerio]	11.09	0.0678708	0.269763	1.0623	0	0.0271907	0.0879908	0	0	0.050225	0.145432	0.662804	0.327541
C87387_c0_seq1_|_PREDICTED:_interleukin-22_receptor_subunit_alpha-2-like_[Oreochromis_niloticus]	5.95635	0.0156513	0.103516	0.571161	0.0391928	0.0470147	0.0337622	0.0605834	0.0846118	0.164875	0.494721	0.442122	0.0737719
C43514_c0_seq1_|_unnamed_protein_product_[Tetraodon_nigroviridis]	11.7019	0	0	0.323944	1.12852	0.0726402	0.0313204	0	0	0	0.0155925	0.093547	0.0455896
C71813_c0_seq1_|_PREDICTED:_multiple_C2_and_transmembrane_domain-containing_protein_2_[Danio_rerio]	1.56462	0	0	0.151336	0.0384222	0.0614125	0.0464077	0	0.0132684	0.0305264	0.0329578	0.0314104	0.0386346
C63459_c0_seq1_|_PREDICTED:_proline-rich_protein_15-like_[Oreochromis_niloticus]	19.0341	0	1.84124	0.315208	0	0.0544992	0.0391681	0.040172	0	0.381123	0	0.0696884	0.342303
C509013_c0_seq1_|_PREDICTED:_protein_Wnt-10a-like_[Oreochromis_niloticus]	1.63293	0	0.0201819	0.124782	0.0458416	0	0.157989	0.0404479	0	0	0.0587533	0.0823047	0.134236
C153995_c0_seq1_|_secreted_immunoglobulin_domain_4_precursor_[Danio_rerio]_gb|AAI34849.1|_Secreted_immunoglobulin_domain_4_[Danio_rerio]	9.98766	0	0.175864	0.966843	0.0375282	0.0897204	0.064525	0.374994	0.021527	0.320314	0.255987	0.0767537	0
C65651_c0_seq1_|_PREDICTED:_C-type_lectin_domain_family_4_member_G-like,_partial_[Oreochromis_niloticus]	4.57564	0.0135471	0.01504	0.0338517	0.44298	0.0136733	0	0	0	0.0166942	0.0292003	0.0347363	0.0143082
C243934_c0_seq1_|_Charged_multivesicular_body_protein_3_[Salmo_salar]	4.12603	0	0.0668283	0.224942	0.114086	0	0	0.402418	0	0	0	0.155554	0.0634997
C178403_c0_seq1_|_type_I_keratin_isoform_2_[Solea_senegalensis]	3.97618	0	0.0131729	0.207545	0.388553	0.0119759	0	0	0	0.0295404	0	0.0154614	0.0125319
C147726_c0_seq1_|_uroplakin_3l_precursor_[Danio_rerio]_emb|CAM16496.1|_novel_protein_[Danio_rerio]	20.8846	0	0	0.60847	0.930293	0.0280438	0.0302505	0.124103	0	2.04365	0	0	0.102823
C211297_c0_seq1_|_collagen_alpha-5(IV)_chain_precursor_[Danio_rerio]_emb|CAQ14545.1|_collagen,_type_IV,_alpha_5_(Alport_syndrome)_[Danio_rerio]_emb|CAQ13619.1|_collagen,_type_IV,_alpha_5_(Alport_syndrome)_[Danio_rerio]	15.1597	0	0.0747593	0.504614	1.48504	0.169483	0.182872	0	0	1.17227	0	0.0870074	0.0354879
C343003_c0_seq1_|_PREDICTED:_collagen_alpha-1(XI)_chain-like_[Oreochromis_niloticus]	3.95185	0	0	0.123569	0.0623742	0.0166072	0	0	0.0179272	0.38966	0	0.0639187	0.0173951
C144886_c1_seq1_|_uroplakin-1a_[Danio_rerio]_gb|AAI15286.1|_Uroplakin_1a_[Danio_rerio]	2.79783	0	0.102532	0.276076	0	0	0.040145	0.0617997	0.120781	0.0923935	0.0794164	0.0958455	0
C130172_c0_seq1_|_unnamed_protein_product_[Tetraodon_nigroviridis]	13.7688	0.192323	0	0.310195	1.36994	0.076823	0	0	0	0.0239685	0.071952	0.135821	0.321889
C20064_c0_seq1_|_putative_ferric-chelate_reductase_1_[Epinephelus_bruneus]	274.255	0.108553	1.84339	6.03555	27.5387	1.01967	0.263972	0.0150867	0.455066	0.201238	0.0727801	0.959463	0.44144
C475372_c0_seq1_|_uncharacterized_protein_LOC100135296_[Xenopus_(Silurana)_tropicalis]_gb|AAI52172.1|_Zgc:92380_protein_[Danio_rerio]_gb|AAI57593.1|_LOC100135296_protein_[Xenopus_(Silurana)_tropicalis]	1.95408	0	0.0483349	0.108751	0.109789	0	0	0.0970191	0	0.054176	0	0.19666	0
C198824_c0_seq1_|_partitioning_defective_6_homolog_gamma_[Danio_rerio]_gb|AAQ91258.1|_par-6_partitioning_defective_6-like_protein_gamma_[Danio_rerio]_emb|CAK10942.1|_novel_protein_(id:ibd2873)_[Danio_rerio]_emb|CAM46967.1|_novel_protein_(id:ibd2873)_[Danio_rerio]	11.4382	0.207993	0.658293	0.982096	1.0255	0.125066	1.15354	0.0767762	1.10893	1.02887	0.757464	1.13916	0.349073
C289400_c0_seq1_|_PREDICTED:_fas_apoptotic_inhibitory_molecule_2-like_[Oreochromis_niloticus]	6.1755	0.0120555	0.361516	0	0.623158	0.0728748	0.0785991	0	0.131112	0.539949	0.129811	0.623047	0.254463
C24376_c0_seq1_|_PREDICTED:_collagen_alpha-4(IV)_chain_[Equus_caballus]	37.8938	1.05679	0.608071	3.84829	2.43339	0.15833	0.982594	1.74461	1.14188	2.88234	2.45833	1.29312	1.40727
C174045_c0_seq1_|_Myosin_light_chain_kinase,_smooth_muscle_[Dicentrarchus_labrax]	12.3649	0.068625	0.113776	0.953753	0.315643	0.0573537	0.865812	0.266519	0.0495121	1.26022	0.711322	0.500178	0.3843
C41976_c0_seq1_|_matrix_Gla_protein_precursor_[Oncorhynchus_mykiss]_gb|AAO64979.1|_matrix_Gla_protein_[Oncorhynchus_mykiss]	31.3426	0.0221304	3.19605	2.76003	0.499105	0.210197	0.179096	0.929864	0.394843	0.0814884	0.604088	2.35446	0.857828
C28065_c0_seq1_|_Claudin-5_[Osmerus_mordax]	192.303	0.606193	0.201562	11.8147	0.481653	2.62739	19.6623	3.48195	5.43324	0.725722	16.1009	1.11125	2.4395
C157504_c0_seq1_|_PREDICTED:_sphingosine-1-phosphate_phosphatase_2-like_[Danio_rerio]	10.5964	0	0	0.33986	0	0	0.442079	0	0.0589799	0.100922	0.0293519	1.08736	0.143146
C81278_c0_seq1_|_putative_interferon-alpha/beta_receptor_alpha_chain_precursor_[Oncorhynchus_mykiss]_emb|CAG25517.1|_putative_interferon-alpha/beta_receptor_alpha_chain_[Oncorhynchus_mykiss]	0.726894	0	0	0.0625144	0	0.0750635	0	0	0	0.0305862	0	0	0.052385
C217572_c0_seq1_|_ATP-binding_cassette_sub-family_G_member_2_[Salmo_salar]_gb|ACN10892.1|_ATP-binding_cassette_sub-family_G_member_2_[Salmo_salar]	6.50313	0.00965128	0.116199	0.165788	0.563884	0.0191635	0.0413429	0.626243	0.0726384	0.672795	0.133202	0.221073	0.0802741
C81590_c0_seq1_|_PREDICTED:_protein-glutamine_gamma-glutamyltransferase_2-like_[Danio_rerio]	31.0804	0.0110612	0	0.344507	0	0.0557806	0.0841325	0.110998	0	0.289568	3.22738	0	0.0233258
C187316_c0_seq1_|_PREDICTED:_calcium-activated_potassium_channel_subunit_alpha-1-like_[Meleagris_gallopavo]	7.46916	0	0.326826	0.072933	0.780476	0	0.159907	0.0328932	0.223741	0.0732482	0.0315684	0.115014	0.248435
C48784_c4_seq1_|_PREDICTED:_regulator_of_G-protein_signaling_3-like_[Oreochromis_niloticus]	37.5277	0.0186193	0.359216	2.08938	0.244856	0.186176	0.652798	0.597555	3.95793	1.66631	1.77272	0.167035	0.156019
C39921_c0_seq1_|_Gastrulation-specific_protein_G12_[Salmo_salar]_gb|ACI66249.1|_Gastrulation-specific_protein_G12_[Salmo_salar]	85.0396	0.322737	1.6845	3.75837	0.152499	9.01121	5.49145	1.57459	0.272859	0.387973	0.83072	2.21707	2.14937
C330093_c0_seq1_|_PREDICTED:_achaete-scute_homolog_4-like_[Oreochromis_niloticus]	2.93889	0.0291485	0	0.0544826	0.312626	0.0293668	0.0316777	0	0.0634021	0.0183247	0.109742	0.03737	0.261448
C294933_c0_seq1_|_PREDICTED:_hypothetical_protein_LOC100330916_[Danio_rerio]	0.736758	0.0473451	0.0520745	0.0784111	0.0198356	0	0	0	0	0	0.050601	0.0607629	0.0165055
C2596_c2_seq1_|_keratin,_type_I_cytoskeletal_13_[Oncorhynchus_mykiss]_sp|Q8JFQ6.1|K1C13_ONCMY_RecName:_Full=Keratin,_type_I_cytoskeletal_13;_AltName:_Full=Cytokeratin-13;_Short=CK-13;_AltName:_Full=Keratin-13;_Short=K13_emb|CAD20810.1|_Keratin_13_[Oncorhynchus_mykiss]	851.311	0.631172	1.85968	29.0891	2.56374	2.88692	2.74422	3.15339	1.78205	3.88978	5.7895	3.95717	90.7525
C665_c6_seq1_|_PREDICTED:_tumor_protein_63-like_isoform_1_[Oreochromis_niloticus]	18.5536	0	0.476141	0.636416	0.145692	0.245238	1.98328	0.103244	1.94031	0.0575509	0.249922	0.0376255	0.244485
C274052_c0_seq1_|_Fucolectin-4_precursor_[Esox_lucius]	4.44122	0.0608016	0.0222972	0.426866	0.0251544	0	0.109061	0.134217	0.109298	0.475422	0.0865168	0.103763	0.148234
C23294_c0_seq1_|_Heme-binding_protein_2_[Osmerus_mordax]	252.074	0.385233	27.1206	18.7096	4.26755	1.12638	0.596848	1.83643	1.1625	12.0615	1.01466	2.96583	2.17337
C78953_c1_seq1_|_Msx1_protein_[Dicentrarchus_labrax]	4.79473	0	0	0.123269	0.0358207	0.0711074	0.0920217	0.0157759	0.261236	0.0177418	0.516652	0.346391	0.178665
C745_c1_seq1_|_apolipoprotein_E_precursor_[Oncorhynchus_mykiss]_emb|CAB65320.1|_apolipoprotein_E_[Oncorhynchus_mykiss]	1766.94	100.234	6.64597	50.7718	11.3125	6.49829	7.79773	0.967702	0.195504	12.5284	191.153	179.293	96.3758
C247953_c0_seq1_|_PREDICTED:_regulator_of_G-protein_signaling_21-like_[Oreochromis_niloticus]	5.26144	0.0166024	0.14751	0.477916	0.167529	0.0334534	0.0721716	0.573721	0.0363857	0.124002	0.340359	0.192962	0.367882
C175534_c0_seq1_|_neural_cell_adhesion_molecule_L1-like_protein_precursor_[Danio_rerio]_gb|ACD88870.1|_camel_[Danio_rerio]	4.70468	0.0269221	0	0.139496	0.332776	0.0901736	0.23837	0	0.513159	0.0557179	0.106041	0.179021	0.0661204
C64151_c2_seq1_|_PREDICTED:_hypothetical_protein_LOC100692391_[Oreochromis_niloticus]	24.437	0.124585	0.365976	2.67605	1.4375	0.1798	0.179077	2.28122	0.194232	0.682276	0.41458	0.195647	0.883891
C138195_c0_seq1_|_unnamed_protein_product_[Tetraodon_nigroviridis]	26.3356	0.0378451	0	0.470486	2.88747	0.0756969	0.0204055	0	0	0.0939986	0.0608201	0.0726394	0
C266858_c0_seq1_|_PREDICTED:_achaete-scute_homolog_4-like_[Oreochromis_niloticus]	2.89208	0.0110901	0	0.0548333	0.317126	0	0.166264	0	0	0	0.0472153	0.0282513	0.0346076
C359320_c0_seq1_|_PREDICTED:_hypothetical_protein_LOC561036_[Danio_rerio]	1.61259	0.0224785	0.0246097	0.11026	0	0.178451	0.0481452	0.0247647	0	0.0829979	0.0477449	0.0283983	0.0467507
C176155_c0_seq1_|_homeobox_protein_Dlx5a_[Salmo_salar]_gb|ACI66349.1|_Homeobox_protein_Dlx5a_[Salmo_salar]	5.56558	0	0	0.233384	0.193048	0.0684221	0.0923484	0	0	0.0846168	0.0183954	0.616463	0.125518
C270012_c0_seq1_|_PREDICTED:_transient_receptor_potential_cation_channel_subfamily_M_member_5_[Oreochromis_niloticus]	8.4154	0.177531	0.260971	0.642044	0.425922	0.0295912	0.111725	0.654755	0	0.932145	0.0949629	0.228094	0.139465
C70450_c0_seq1_|_Globoside_alpha-1,3-N-acetylgalactosaminyltransferase_1_[Salmo_salar]_gb|ACI32914.1|_Globoside_alpha-1,3-N-acetylgalactosaminyltransferase_1_[Salmo_salar]	2.35476	0.0184022	0.261836	0.0449524	0.0460337	0.0365392	0.0985589	0.0606984	0	0.0223465	0.0976307	0.0468782	0.0382729
C179355_c0_seq1_|_fibromodulin-like_precursor_[Danio_rerio]_gb|AAH96939.1|_Zgc:113456_[Danio_rerio]_gb|AAI64382.1|_Zgc:113456_protein_[Danio_rerio]	8.82679	0.0816197	0.150371	0.982814	0.374553	0.327606	0.206011	0	0.029221	0.302971	0.846788	0.316365	0.0857337
C169037_c0_seq1_|_PREDICTED:_L-amino-acid_oxidase-like_[Oreochromis_niloticus]	3.93929	0.164469	0.0431594	0.13563	0.0585686	0	0.0253346	0.121168	0.438746	0.271269	0.0252379	0.0601086	0.0983883
C122234_c0_seq1_|_E3_ubiquitin-protein_ligase_RNF138_[Salmo_salar]_gb|ACI67561.1|_E3_ubiquitin-protein_ligase_RNF138_[Salmo_salar]	5.50816	0	0	0.617194	0.0131892	0.0954346	0	0	0	0	0	0.027203	0.0555329
C425763_c0_seq1_|_PREDICTED:_ATP-binding_cassette_sub-family_B_member_10,_mitochondrial-like_[Ornithorhynchus_anatinus]	2.20267	0.0665178	0.146665	0.248148	0	0.0666443	0	0.221016	0.0361774	0.123705	0.0711617	0	0
C174055_c0_seq1_|_PREDICTED:_poliovirus_receptor-related_protein_2-like_[Danio_rerio]	7.16092	0.0145569	0.0318743	0.806931	0.0361867	0.0144783	0.0935358	0.207904	0.0781221	0.16017	0	0.0557749	0.0302756
C389_c2_seq1_|_cystic_fibrosis_transmembrane_conductance_regulator_II_[Salmo_salar]_gb|AAF37801.1|AF161070_1_cystic_fibrosis_transmembrane_conductance_regulator_II_[Salmo_salar]	24.5742	0	0.367405	2.50898	1.91528	0.0493745	0.10652	0.0546248	0.346444	0.122011	2.77231	0.0793104	0.0517172
C251645_c0_seq1_|_Peptidoglycan_recognition_protein_[Salmo_salar]_gb|ACI69523.1|_Peptidoglycan_recognition_protein_precursor_[Salmo_salar]	3.91124	0.0195919	0	0.442556	0.0497351	0.0394773	0.0425673	0.26205	0.0426151	0.0241433	0.0212079	0.0251179	0.0206926
C134538_c0_seq1_|_Keratin,_type_I_cytoskeletal_20_[Salmo_salar]_gb|ACI66008.1|_Keratin,_type_I_cytoskeletal_20_[Salmo_salar]	1.56127	0	0	0.175954	0.176791	0.094254	0.0254309	0	0	0	0.0253404	0.151046	0.0247247
C298965_c0_seq1_|_PREDICTED:_collagen_alpha-1(XXI)_chain-like_[Danio_rerio]	4.92382	0	0	0.0599177	0.181317	0.0482488	0.104135	0.0381612	0.00749879	0.00843297	0.559471	0.0266078	0.0144432
C112320_c0_seq1_|_PREDICTED:_probable_G-protein_coupled_receptor_133_[Oreochromis_niloticus]	8.50654	0.0307457	0.389867	0.966608	0.148334	0.0717648	0.116081	0.00568692	0.30988	0.215286	0.219861	0.224078	0.102039
C261930_c0_seq1_|_unnamed_protein_product_[Tetraodon_nigroviridis]	2.11587	0	0	0.126434	0.0214644	0	0.073512	0.0189064	0	0	0.0362898	0.240973	0.0178307
C21304_c0_seq1_|_PREDICTED:_proteinase-activated_receptor_3-like_[Danio_rerio]	21.5097	0.178918	0.0830762	1.05132	0.672384	0.235513	1.04672	2.45945	1.1083	1.26847	1.75331	1.78828	0.641424
C427261_c0_seq1_|_uncharacterized_protein_LOC791186_[Danio_rerio]_gb|AAI29180.1|_Zgc:158258_[Danio_rerio]	1.11784	0.010388	0.0113729	0.127895	0.0643139	0	0	0	0.122546	0.0512265	0.0330479	0.0658338	0.0323983
C59640_c0_seq1_|_PREDICTED:_thymic_stromal_cotransporter_homolog_[Danio_rerio]	25.5644	0.0813181	0.664399	2.60808	1.11174	0.0732561	0.149348	2.67457	0.219863	2.93129	1.46214	1.19187	0.255985
C238727_c0_seq1_|_novel_protein_similar_to_H.sapiens_ASAH3,_N-acylsphingosine_amidohydrolase_(alkaline_ceramidase)_3_(ASAH3,_zgc:110285)_[Danio_rerio]	1.35814	0.0250795	0.0549047	0.123265	0.155861	0.0248989	0.0537163	0	0.107512	0.0307643	0.0266348	0	0.0130511
C87546_c0_seq1_|_cytochrome_P450_1B1_[Oncorhynchus_mykiss]_gb|ADD51159.1|_cytochrome_P450_family_1_subfamily_B_polypeptide_1_[Oncorhynchus_mykiss]	18.585	0.0445941	0.0419196	1.87112	0.063678	0.272472	1.01864	0.470156	2.13377	1.41051	0.624038	0.0486552	0.139327
C338953_c0_seq1_|_unnamed_protein_product_[Tetraodon_nigroviridis]	0.626183	0	0.0424914	0.0719191	0.0242899	0	0	0	0	0.0240613	0	0	0
C171299_c0_seq1_|_unnamed_protein_product_[Tetraodon_nigroviridis]	4.72172	0.0264056	0.116443	0.542572	0.0330615	0.0924037	0.227876	0.0729955	0.0428683	0.311449	0.239806	0.0842872	0.096778
C61336_c0_seq1_|_PREDICTED:_transmembrane_protease_serine_13-like_[Oreochromis_niloticus]	40.3662	0.0229286	0.0382018	4.6862	0.289753	0.0576881	0.0249181	0.102305	0.124494	0.0565104	0.012301	0.533461	0.411318
C2125_c1_seq1_|_hypothetical_protein_AND_12733_[Anopheles_darlingi]	0.962764	0	0	0.112506	0.0683309	0.0364628	0.0196584	0	0	0	0	0	0.0955624
C493459_c0_seq1_|_PREDICTED:_kinesin-like_protein_KIF26B-like_[Oreochromis_niloticus]	1.37389	0	0	0.160837	0	0	0	0.0856934	0.0281678	0	0.0275813	0	0
C133109_c0_seq1_|_Pleckstrin_homology_domain-containing_family_F_member_1_[Salmo_salar]_gb|ACI66604.1|_Pleckstrin_homology_domain-containing_family_F_member_1_[Salmo_salar]_gb|ACN10366.1|_Pleckstrin_homology_domain-containing_family_F_member_1_[Salmo_salar]_gb|ACN12727.1|_Pleckstrin_homology_domain-containing_family_F_member_1_[Salmo_salar]	4.74804	0.0159004	0	0.555934	0.100405	0.0801265	0.0172867	0.230452	0.0865949	0.178337	0.0511826	0.102929	0.117471
C210726_c0_seq1_|_PREDICTED:_p2Y_purinoceptor_14-like_[Danio_rerio]	1.91257	0.00779967	0.00866555	0.224676	0.0492518	0.0157446	0.0339057	0.0261074	0	0.0772832	0.0168119	0.0201631	0
C435874_c0_seq1_|_uncharacterized_protein_LOC100277782_precursor_[Zea_mays]_gb|ACG42648.1|_hypothetical_protein_[Zea_mays]	2.2498	0.0113262	0.0619733	0.0977238	0	0.0899572	0.0485179	0.0746421	0.157708	0.264396	0.120286	0.144264	0.105994
C109483_c0_seq1_|_Forkhead_box_I3b_[Danio_rerio]_gb|AAI62346.1|_Forkhead_box_I3b_[Danio_rerio]_emb|CAX14400.1|_forkhead_box_I3b_[Danio_rerio]	28.4487	0	0	0.713672	3.36658	0.170665	0	0	0	0	0	0.081886	0.0223642
C135332_c0_seq1_|_Ras-like_protein_family_member_11B_[Salmo_salar]	15.8435	0	0.0111486	1.27781	0.0888379	0.0808414	0.0327116	0.100493	0.0326574	0.0249826	0	1.87996	0.391853
C211676_c0_seq1_|_zgc:113456_[Danio_rerio]	5.79291	0	0.0507129	0.342632	0.345807	0.0230354	0.173593	0.178148	0.0496427	0.142337	0.688277	0.206739	0.0963791
C311526_c0_seq1_|_PREDICTED:_Bardet-Biedl_syndrome_4_protein_[Oreochromis_niloticus]	2.71415	0	0.0661842	0.0500259	0.174893	0.100017	0.323736	0.0884189	0.17379	0.0979038	0.0428114	0.206216	0.0628623
C61503_c0_seq1_|_protein_arginine_methyltransferase_[Ictalurus_punctatus]	8.14497	0	0.219958	0.570469	0.206435	0.112798	0.973213	0.0960392	0.0187303	0.299708	0.166966	0.0890429	0.181759
C145776_c0_seq1_|_PREDICTED:_otoancorin-like_[Danio_rerio]	2.845	0.0815042	0.279311	0.258561	0.340027	0.0361977	0.0488114	0.0400468	0	0.0449495	0.0774429	0.151025	0.0947879
C93347_c0_seq1_|_PREDICTED:_grainyhead-like_3_[Danio_rerio]	31.9823	0.0338036	0.0746377	1.00806	3.84816	0.155727	0.0949558	0.0149826	1.09642	0.100228	0.188327	0.12148	0.361701
C515300_c0_seq1_|_rod_cGMP-specific_3',5'-cyclic_phosphodiesterase_subunit_alpha_[Danio_rerio]_emb|CAD80178.1|_novel_protein_similar_to_human_cGMP-specific_phosphodiesterase_6A_alpha_(rod)_(PDE6A)_[Danio_rerio]	2.74683	0	0.114236	0.333905	0.233678	0.0206868	0.0447103	0.0917125	0	0.102426	0.0886772	0.106354	0.021726
C5441_c1_seq1_|_desmocollin_a_[Danio_rerio]	44.4235	0.933269	2.22891	4.10683	5.4056	0.370567	0.631605	2.56584	1.95493	2.49223	1.56559	1.3743	1.40396
C242850_c0_seq1_|_erbB-3a_precursor_[Danio_rerio]_emb|CAD58760.1|_novel_protein_similar_to_ErbB_(v-erb-b_erythroblastic_leukemia_viral_oncogene_homolog,_neuro/glioblastoma_derived_oncogene_homolog)_[Danio_rerio]	2.65451	0.0870359	0.192595	0.323303	0.0275164	0.109245	0	0	0	0.0272574	0.0465219	0.0277934	0.0457548
C120313_c0_seq1_|_PREDICTED:_probable_G-protein_coupled_receptor_97_[Equus_caballus]	9.13456	0	0.0270255	0.384761	1.11488	0.0163501	0.0176367	0	0	0.0102023	0.0350571	0.0105735	0.0171403
C59415_c0_seq1_|_Interleukin-10_receptor_beta_chain_precursor_[Salmo_salar]	15.2326	0.11208	0.40519	1.86345	0.217392	0.265508	0.385482	1.18544	0.529057	0.908329	0.479811	0.353368	0.235269
C221856_c0_seq1_|_type_I_cytokeratin,_enveloping_layer,_like_[Danio_rerio]_emb|CAK11299.1|_novel_protein_similar_to_type_I_cytokeratin,_enveloping_layer_[Danio_rerio]_gb|AAI63011.1|_Type_I_cytokeratin,_enveloping_layer,_like_[Danio_rerio]_gb|AAI63021.1|_Type_I_cytokeratin,_enveloping_layer,_like_[Danio_rerio]	8.70426	0	0	0.224559	1.06975	0	0.0558713	0	0	0	0.0832322	0	0.0813568
C351908_c0_seq1_|_PREDICTED:_collagen_alpha-1(XXI)_chain_[Nomascus_leucogenys]	1.48887	0.0101265	0.0446558	0.106803	0.183806	0	0.0109243	0.100838	0.0218647	0.0438586	0.0325004	0.149472	0
C46232_c3_seq1_|_PREDICTED:_collagen,_type_VI,_alpha_2_[Taeniopygia_guttata]	1.06098	0	0.0113177	0.127368	0.038494	0	0.0443066	0.0341919	0.0443479	0.101265	0.0330084	0.131339	0.0322828
C195279_c0_seq1_|_Cysteine-rich_secretory_protein_LCCL_domain-containing_1_[Dicentrarchus_labrax]	12.8749	0.0824073	0.120837	1.56384	0.0686182	0.301399	1.59626	0.4545	0.0298065	0.10192	0.205335	0	0.0573609
C392510_c0_seq1_|_PREDICTED:_cartilage_matrix_protein-like_[Oreochromis_niloticus]	2.2102	0	0.0257722	0.275088	0.0438124	0.116939	0.0504378	0.0387585	0.0252375	0.0577732	0.0749175	0.0297506	0.122463

## Sheet: Fat
Feature ID	Fat - Means	Liver - Means	Stomach - Means	Intestine - Means	Testis - Means	W_muscle - Means	R_muscle - Means	Spleen - Means	H_kidney - Means	Kidney - Means	Brain - Means	Gill - Means	Skin - Means
C3114_c0_seq1_|_RecName:_Full=Poly(U)-specific_endoribonuclease;_AltName:_Full=Pancreatic_protein_with_two_somatomedin-B_domains;_AltName:_Full=Protein_endoU;_AltName:_Full=Uridylate-specific_endoribonuclease;_Flags:_Precursor_dbj|BAA88246.1|_pancreatic_protein_with_two_somatomedin_B_domains_[Paralichthys_olivaceus]	800.672	0	3.25904	0.0436016	0.0554508	0	0.0476077	0.185533	0.0189086	0.196049	0.011414	0.0212705	0.00925141
C1187_c0_seq1_|_PREDICTED:_hypothetical_protein_LOC100696199_[Oreochromis_niloticus]	2224.82	4.35997	0.169833	2.15623	0.0915338	0.0648529	10.2918	3.98338	6.40121	1.74973	2.32885	0.20467	3.56673
C7657_c0_seq1_|_six-cysteine_containing_astacin_protease_4_precursor_[Danio_rerio]_gb|AAH97232.1|_Six-cysteine_containing_astacin_protease_4_[Danio_rerio]	272.065	0	1.26035	0.0380183	0.077378	0.0309589	0	0.0342929	0	0.0771326	0	0	0.194105
C369_c3_seq1_|_six-cysteine_containing_astacin_protease_4_precursor_[Danio_rerio]_gb|AAH97232.1|_Six-cysteine_containing_astacin_protease_4_[Danio_rerio]	324.671	0	2.27497	0	0	0.0278362	0	0.0615164	0	0.309065	0	0	0.0877034
C2703_c2_seq1_|_Elastase-2A_precursor_[Osmerus_mordax]	1024.33	0	8.81014	0.0306368	0.0309293	0.419892	0.106585	0.0546635	0	0.320353	0.0476715	0.148863	0.0905801
C806_c2_seq1_|_carboxylic_ester_hydrolase_[Salmo_salar]_emb|CAA81087.1|_carboxylesterase_[Salmo_salar]	3011.79	0.302607	27.961	6.30009	1.40173	0.262952	0.509402	6.74344	0.59351	5.8959	0.724543	9.25834	0.892354
C1207_c0_seq1_|_Carboxypeptidase_A2_precursor_[Salmo_salar]_gb|ACI67179.1|_Carboxypeptidase_A2_precursor_[Salmo_salar]	3097.51	0.0119721	29.7969	0.194335	2.71814	0	0.0520435	0.320183	0.0129219	2.25052	0.201045	0.218187	0.101072
C35109_c0_seq1_|_Complement_C1q-like_protein_2_[Salmo_salar]_gb|ACI66815.1|_Complement_C1q-like_protein_2_precursor_[Salmo_salar]	98.7899	0.0146112	0.973675	0.165315	0.221155	0.0736298	0.74622	0.0976165	0.0317814	0.200986	0.0752365	0.568406	0.0617282
C502_c0_seq1_|_RecName:_Full=Elastase-1_pdb|1ELT|A_Chain_A,_Structure_Of_Native_Pancreatic_Elastase_From_North_Atlantic_Salmon_At_1.61_Angstroms_Resolution	7219.33	0.123856	74.5533	6.63776	0.553958	0.388951	0.362263	0.352252	0.114779	4.34741	0.61287	0.67955	0.4259
C70938_c0_seq1_|_Deoxyribonuclease-1_precursor_[Osmerus_mordax]	51.9281	0	0.537035	0	0.118303	0.0314893	0.0339187	0	0	0.116901	0	0.0378803	0
C1511_c0_seq1_|_perforin_1_[Sparus_aurata]	2672.48	0.122867	27.6731	0.123786	0.589103	0	0	0.575106	0.133829	1.43986	0.285606	0	0.466689
C389_c0_seq1_|_RecName:_Full=Trypsin-3;_AltName:_Full=Trypsin_III;_Flags:_Precursor_emb|CAA49679.1|_trypsin_III_[Salmo_salar]	2882.93	0.188181	30.2084	0.80451	1.40085	0.114991	0.372201	2.18603	0.926005	3.91441	2.33467	0.982313	0.657183
C71022_c0_seq1_|_Endoplasmic_reticulum_resident_protein_ERp27_precursor_[Salmo_salar]_gb|ACM08296.1|_Endoplasmic_reticulum_resident_protein_ERp27_precursor_[Salmo_salar]	43.2419	0.0433507	0.460809	0.232269	0.108518	0.100887	0.404352	0.175489	0.0620129	0.124507	0.0553357	0.295525	0.135889
C80956_c0_seq1_|_PREDICTED:_hypothetical_protein_LOC561636_[Danio_rerio]	63.0557	0	0.706892	0	0.0411709	0	0	0	0	0	0	0.0396314	0
C2300_c0_seq1_|_Carboxypeptidase_A1_precursor_[Oncorhynchus_mykiss]_gb|ACO08477.1|_Carboxypeptidase_A1_precursor_[Oncorhynchus_mykiss]	749.571	0.0288538	8.42972	1.35756	0.667777	0.0721146	0.062242	0.223182	0.281528	0.88884	0.0553815	1.21051	0.0604763
C1404_c0_seq1_|_chymotrypsin-like_precursor_[Salmo_salar]_gb|ACI69925.1|_Chymotrypsin-like_protease_CTRL-1_precursor_[Salmo_salar]	3045.09	0	34.2897	0.197494	0.163132	0.0579525	0.578249	0.256459	0	1.82519	0.16744	0.349204	0.242808
C1451_c0_seq1_|_perforin_1_[Sparus_aurata]	2182.55	0.0737145	25.023	0.0904739	0.430047	0.0491162	0	0.407052	0.158372	1.02737	0.282794	0.118169	0.359388
C8843_c0_seq1_|_PREDICTED:_lactose-binding_lectin_l-2-like_[Oreochromis_niloticus]	460.973	0	5.30916	0.0489565	0	0	0.0425837	0.0873502	0	0.366071	0	0	0.062008
C90090_c0_seq1_|_fep15_selenoprotein_precursor_[Salmo_salar]	4.86338	0	0.0167715	0	0.0380813	0	0.032811	0	0	0.0565631	0.0193535	0.0185129	0.0159169
C448_c0_seq1_|_liver-expressed_antimicrobial_peptide_2A_precursor_[Oncorhynchus_mykiss]_gb|AAR11766.1|_liver-expressed_antimicrobial_peptide_2A_[Oncorhynchus_mykiss]	11031.6	83.9155	1.07954	15.4827	0.393992	0.606276	93.3618	0.0515921	0	7.14385	50.369	0.168599	128.672
C330_c1_seq1_|_chymotrypsinogen_2-like_protein_[Sparus_aurata]_gb|ABE68638.1|_chymotrypsinogen_II_precursor_[Sparus_aurata]	13850.8	0.0227111	164.368	0.670632	0.649788	0.293158	0.170261	0.798243	0	7.60578	0.809968	1.46733	1.01556
C369_c0_seq1_|_PREDICTED:_hypothetical_protein_LOC100697799_[Oreochromis_niloticus]	6919.71	0.441135	82.6941	0.970156	0.730944	0.27537	0.249571	1.5114	0.392736	5.81213	1.66742	0.968839	1.01547
C355_c0_seq1_|_Anionic_trypsin-1_precursor_[Osmerus_mordax]	9165.21	0	112.733	0.550998	0.645193	0.1244	0.172491	1.12045	0	6.07962	0.45625	1.02904	0.614106
C2980_c0_seq1_|_Vitelline_membrane_outer_layer_protein_1_homolog_precursor_[Salmo_salar]_gb|ACI69674.1|_Vitelline_membrane_outer_layer_protein_1_homolog_precursor_[Salmo_salar]	1464.99	0	18.0298	0.29045	0.342092	0.117106	0.0421068	0.906775	0.168552	0.747332	0.400236	0.188171	0.306637
C134_c13_seq1_|_Chymotrypsin_B_precursor_[Salmo_salar]_gb|ACI68022.1|_Chymotrypsin_B_[Salmo_salar]	14361.2	0.724378	177.451	1.24357	1.32621	0.557281	0.504887	2.93408	0.252534	8.79808	1.15843	2.02808	1.77426
C31905_c0_seq1_|_preproinsulin_1_precursor_[Oncorhynchus_mykiss]_gb|ABN69072.1|_preproinsulin_1_[Oncorhynchus_mykiss]	107.498	0	1.32834	0	0	0	0	0.15491	0	0.206341	0.0713154	0	0.029326
C345_c0_seq1_|_PREDICTED:_syncollin-like_[Danio_rerio]	11279.9	0.542763	139.402	1.22462	0.533698	0.542102	0.793743	1.56357	1.58436	10.1265	3.10588	2.94393	1.98782
C558_c0_seq1_|_uncharacterized_protein_LOC799298_precursor_[Danio_rerio]_emb|CAI11881.1|_novel_protein_[Danio_rerio]_emb|CAN88676.1|_novel_protein_[Danio_rerio]_gb|AAI48164.1|_Si:ch211-240l19.8_[Danio_rerio]	5072.49	0.105825	63.9828	0.29938	3.93252	0.241653	0.14662	1.38682	0.212319	3.8623	0.562087	0.582451	0.680269
C1493_c0_seq1_|_elastase_3_precursor_[Paralichthys_olivaceus]	4019.26	0	51.7364	0.2415	0.202915	0.194622	0.140042	0.32328	0	2.32674	0.208541	0.195181	0.0339679
C91306_c0_seq1_|_fep15_selenoprotein_precursor_[Oncorhynchus_mykiss]	51.5265	0	0.673756	0	0	0	0.0637951	0.457871	0	0.024116	0.0505903	0.047044	0.14458
C39_c25_seq1_|_Chain_A,_Crystal_Structure_Of_Anionic_Trypsin_Isoform_1_From_Chum_Salmon_pdb|2ZPQ|B_Chain_B,_Crystal_Structure_Of_Anionic_Trypsin_Isoform_1_From_Chum_Salmon_dbj|BAC41392.1|_anionic_trypsin_[Oncorhynchus_keta]_dbj|BAG65813.1|_anionic_trypsin_isoform_1_[Oncorhynchus_keta]	11951.5	0.913153	156.283	2.25044	4.33067	1.46721	1.37213	2.37177	0.97484	10.3534	3.58285	3.12819	2.20286
C43_c34_seq1_|_Chain_A,_Crystal_Structure_Of_Anionic_Trypsin_Isoform_1_From_Chum_Salmon_pdb|2ZPQ|B_Chain_B,_Crystal_Structure_Of_Anionic_Trypsin_Isoform_1_From_Chum_Salmon_dbj|BAC41392.1|_anionic_trypsin_[Oncorhynchus_keta]_dbj|BAG65813.1|_anionic_trypsin_isoform_1_[Oncorhynchus_keta]	18270.7	0.720369	239.49	2.24534	8.53985	3.4875	1.93222	2.92563	1.11586	14.6964	5.16324	3.31185	2.68015
C74070_c0_seq1_|_Deoxyribonuclease-1_precursor_[Osmerus_mordax]	20.3886	0	0.064933	0.0245341	0.269836	0	0.0211801	0	0	0.0489896	0	0.0234161	0
C135239_c1_seq1_|_PREDICTED:_transmembrane_emp24_domain-containing_protein_6-like_[Oreochromis_niloticus]	13.5299	0	0.160591	0.164504	0.198972	0	0	0.117219	0	0.0327279	0.0511128	0.0957658	0
C2465_c0_seq1_|_Proproteinase_E_precursor_[Salmo_salar]_gb|ACI69089.1|_Proproteinase_E_precursor_[Salmo_salar]	1702.13	0	25.1422	0.0422154	0.170473	0.0340414	0.0734402	0.564918	0	1.241	0.0873473	0.369222	0.142626
C13275_c0_seq1_|_RecName:_Full=Trypsinogen-like_protein_3;_Flags:_Precursor_gb|AAC32753.1|_trypsinogen_3_precursor_[Pseudopleuronectes_americanus]	382.09	4.33253	6.05443	0.0787406	0.138986	0	0	0.087861	0	0.156903	3.05444	0.114779	4.1733
C95641_c0_seq1_|_glucagon_b_precursor_[Danio_rerio]_emb|CAQ13795.1|_novel_protein_similar_to_vertebrate_glucagon_(GCG)_[Danio_rerio]	62.8572	0	1.01115	0.142199	0.144461	0.0860514	0	0.0316182	0	0.0701268	0.0370768	0.0683996	0
C721_c0_seq1_|_PREDICTED:_zona_pellucida-like_domain-containing_protein_1-like_[Danio_rerio]	27.0935	0.0180317	0	0.0670904	0.0677307	0.0180333	0.437674	0	0	0.0222814	0.312429	0	0.0188889
C801_c1_seq1_|_carboxylic_ester_hydrolase_[Salmo_salar]_emb|CAA81087.1|_carboxylesterase_[Salmo_salar]	322.229	0.353293	2.7864	3.62898	0.218596	0.105741	0.0969762	2.05941	0.137604	1.33103	0.27126	5.34668	0.121902
C2202_c0_seq1_|_PREDICTED:_microfibril-associated_glycoprotein_4-like_[Oreochromis_niloticus]	1160.06	0	19.3144	0.0759062	0	0.0612088	0	0.152416	0	0.831524	0.353696	0.110648	0.0641129
C29873_c0_seq1_|_Complement_C1q-like_protein_2_[Salmo_salar]_gb|ACI66815.1|_Complement_C1q-like_protein_2_precursor_[Salmo_salar]	86.9071	0	1.46329	0.16357	0.365406	0.0265968	0.401017	0.0733847	0	0.114315	0.0340608	0.0636681	0.0417242
C29702_c0_seq1_|_preproinsulin_1_precursor_[Oncorhynchus_mykiss]_gb|ABN69072.1|_preproinsulin_1_[Oncorhynchus_mykiss]	100.603	0	1.8805	0	0	0	0	0.0315517	0	0.141228	0	0	0.0595633
C12162_c1_seq1_|_phospholipase_A2_[Pagrus_major]	100.015	0.358128	1.88746	0.237568	0.271454	0.102224	0.248114	0.0708128	0.0553835	0.538382	0.295352	0.278116	0.615722
C1297_c108_seq1_|_PREDICTED:_3-oxo-5-alpha-steroid_4-dehydrogenase_2-like_[Oreochromis_niloticus]	16.3718	0.0107585	0.0238969	0.107106	0.324826	0.0541757	0.023384	0.0480395	0.0468024	0.187494	0.291687	0.0786381	0.079502
C3676_c0_seq1_|_PREDICTED:_phospholipase_A2-like_[Oreochromis_niloticus]	403.361	8.34276	3.54975	0.0281476	0.131563	0.00749252	0.0323871	0.0497247	0.0565353	0.305773	3.20061	0.0725492	7.62706
C494_c0_seq1_|_RecName:_Full=Elastase-1_pdb|1ELT|A_Chain_A,_Structure_Of_Native_Pancreatic_Elastase_From_North_Atlantic_Salmon_At_1.61_Angstroms_Resolution	4729.36	0.021437	98.2792	5.97464	0.756074	0.237455	0.838693	1.28999	0.512207	3.78769	0.332054	0.705112	0.588026
C2194_c0_seq1_|_Carboxypeptidase_A1_precursor_[Oncorhynchus_mykiss]_gb|ACO08477.1|_Carboxypeptidase_A1_precursor_[Oncorhynchus_mykiss]	1388.91	0.0589769	15.0843	7.1711	3.84053	0.162228	0.0318117	1.41952	0.683613	18.5835	0.0756714	33.38	0.200748
C3068_c0_seq1_|_PREDICTED:_pancreatic_secretory_trypsin_inhibitor-like_[Equus_caballus]	1405.95	1.02894	36.0866	6.01693	3.42129	0.900402	1.35283	3.94825	1.28465	4.96216	2.39152	2.63449	1.27995
C237188_c0_seq1_|_PREDICTED:_recombination_signal_binding_protein_for_immunoglobulin_kappa_J_region-like_[Danio_rerio]	4.94618	0	0.0577945	0.130787	0	0	0.0141304	0.0289963	0	0.016029	0	0.0472201	0
C91263_c0_seq1_|_PREDICTED:_transmembrane_emp24_domain-containing_protein_11-like_[Danio_rerio]	35.4295	0.0238083	0.249356	0.974414	0.253475	0.0714312	0.243993	0.566399	0.179726	0.397309	0.717249	0.645778	0.1621
C68723_c0_seq1_|_Endoplasmic_reticulum_resident_protein_ERp27_precursor_[Salmo_salar]_gb|ACM08296.1|_Endoplasmic_reticulum_resident_protein_ERp27_precursor_[Salmo_salar]	26.699	0.0132768	0.73732	0.315306	0.183894	0.0401529	0.403984	0.236687	0.0723064	0.0828022	0.0516228	0.160878	0.0980879
C3069_c0_seq1_|_Probable_pancreatic_secretory_proteinase_inhibitor_[Esox_lucius]	959.568	9.90132	19.6554	12.6915	0.62744	1.97393	3.24769	0.777111	0.216675	3.47205	5.27732	26.6452	7.28862
C12843_c0_seq1_|_phospholipase_A2_[Pagrus_major]	90.3413	0.686928	1.88079	0.366039	2.81122	0.0245482	0.370698	0.108469	0.0792977	0.483466	0.346693	0.117444	0.642866
C216363_c0_seq1_|_PREDICTED:_recombination_signal_binding_protein_for_immunoglobulin_kappa_J_region-like_[Danio_rerio]	7.5222	0	0.156637	0.248138	0	0	0.00902059	0	0	0.0104323	0	0.0201483	0
C561_c169_seq1_|_pol-like_protein_[Ciona_intestinalis]	13.1198	0.219117	0.20771	0.409074	0.157266	0.0157305	0.0508062	0.312901	0.32218	0.32962	0.262376	0.208344	0.444027
C1372_c0_seq1_|_PREDICTED:_hypothetical_protein_LOC100696199_[Oreochromis_niloticus]	140.204	1.95635	0.213559	1.11941	0.101983	0.142779	5.78711	3.41684	3.74627	0.595409	1.85817	0.0369953	2.22155
C453381_c0_seq1_|_alpha-1B_adrenoceptor_[Oncorhynchus_mykiss]_gb|ABR92406.1|_alpha-1B_adrenoceptor_[Oncorhynchus_mykiss]	1.44805	0	0.0331955	0	0	0	0	0	0.0649899	0	0	0	0.0315039
C11105_c2_seq1_|_PREDICTED:_probable_cationic_amino_acid_transporter-like_[Oreochromis_niloticus]	4.50873	0	0.0282339	0	0.208123	0	0	0	0	0.0159819	0	0	0
C646_c2_seq1_|_alpha_amylase_precursor_[Salmo_salar]_gb|ABD13895.1|_alpha_amylase_[Salmo_salar]	7961.04	395.009	57.6006	0.163989	7.84053	0.0440863	0.0951452	0.478249	0	4.60635	201.885	0.36227	251.752
C6200_c1_seq1_|_FADD_[Salmo_salar]	232.84	1.21545	9.30481	10.7576	6.13397	0.218885	0.577332	3.44541	0.748879	2.73145	1.79386	11.9679	2.19069
C498391_c0_seq1_|_novel_protein_similar_to_cholinergic_receptor_muscarinic_5_[Danio_rerio]	2.7933	0	0	0.147203	0	0	0.128041	0	0	0	0	0	0
C2842_c17_seq1_|_Slc30a2_protein_[Danio_rerio]	13.0531	0	0.0868205	0	0.788688	0	0	0.0186915	0.0122382	0.00688139	0.050701	0.0471196	0.0117957
C52288_c0_seq1_|_PREDICTED:_protein_disulfide-isomerase-like_[Oreochromis_niloticus]	116.405	0	7.12065	0.414842	0.107592	0.038222	0.0206148	0	0.422837	0.0591509	0.195949	5.20463	0.0400354
C320516_c0_seq1_|_agouti_signaling_protein_precursor_[Oncorhynchus_mykiss]_emb|CBL93116.1|_agouti_signaling_protein_[Oncorhynchus_mykiss]	2.92588	0	0	0.172385	0	0	0	0	0	0	0.179223	0	0.0449382
C57236_c0_seq1_|_PREDICTED:_recombination_signal_binding_protein_for_immunoglobulin_kappa_J_region-like_[Danio_rerio]	6.02389	0	0.371609	0.123535	0	0	0	0	0	0	0	0.0241363	0
C3317_c0_seq1_|_lymphocyte_G0/G1_switch_protein_2_[Salmo_salar]	703.903	0.698659	0.385124	3.48114	34.2445	2.51008	43.9102	0.042902	0.461253	0.223823	1.54317	0.52987	4.33709
C305643_c0_seq1_|_PREDICTED:_tyrosine-protein_kinase_transmembrane_receptor_ROR1_[Danio_rerio]	1.96305	0	0.0323607	0.12703	0.128102	0	0	0	0	0	0.0376763	0.0707822	0
C2825_c0_seq1_|_Elastase-2A_precursor_[Osmerus_mordax]	75.0609	0.012442	5.05174	0.0306368	0.0153672	0.407741	0.0666373	0.0957027	0	0.305244	0.0474138	0.089318	0.168211
C710279_c0_seq1_|_PREDICTED:_uncharacterized_protein_C6orf105-like_[Danio_rerio]	0.988008	0	0	0	0	0	0	0	0	0	0	0	0.0667501
C1592_c23_seq1_|_PREDICTED:_transcription_factor_23-like_[Oreochromis_niloticus]	193.265	0	0.108626	0.778666	13.8806	0.0492699	1.26221	0.0272545	0.119568	0.0759424	0.0156743	0.0743705	0.0258038
C8614_c1_seq1_|_pancreas_transcription_factor_1_subunit_alpha_[Danio_rerio]_sp|Q7ZSX3.1|PTF1A_DANRE_RecName:_Full=Pancreas_transcription_factor_1_subunit_alpha;_AltName:_Full=Pancreas-specific_transcription_factor_1a;_AltName:_Full=bHLH_transcription_factor_p48_emb|CAD60845.1|_novel_protein_similar_to_human_pancreas_transcription_factor_1_(PTF1)_p48_subunit_[Danio_rerio]_gb|AAO92259.1|_pancreas-s…	18.9238	0	1.2877	1.37234	0	0.0307394	0	0	0	0	0	0	0.0643956
C65563_c0_seq1_|_PREDICTED:_3-oxo-5-alpha-steroid_4-dehydrogenase_2-like_[Oreochromis_niloticus]	12.965	0.0608128	0	0.332088	0.958839	0.060751	0	0.0133964	0.130914	0.209494	0.140369	0.131295	0.0635782
C170480_c0_seq1_|_PREDICTED:_membrane-associated_transporter_protein-like_[Oreochromis_niloticus]	12.3671	0.0253193	0.0185634	0.386259	0.295025	0.193643	0.0545087	0.829141	0.127111	0.915497	0.0432095	0.192694	0.105833
C881_c6_seq1_|_lipoprotein_lipase_precursor_[Danio_rerio]_gb|AAH64296.1|_Lipoprotein_lipase_[Danio_rerio]	1470.03	0.151011	0.285691	3.66941	0.207357	5.68714	111.942	0	0.0155428	0.702443	0.729436	4.79653	3.14447
C67301_c0_seq1_|_PREDICTED:_olfactomedin-like_protein_1-like_[Oreochromis_niloticus]	16.592	0.438262	0.254572	0.535085	0.134812	0.153996	1.17097	0	0.0914765	0.474066	0.75047	1.27057	0.580421
C118991_c0_seq1_|_interleukin-16_[Tetraodon_nigroviridis]	4.7154	0.0257806	0.0710597	0.351966	0.064558	0.0643871	0.361573	0.0142189	0.0280428	0.0949291	0.0166736	0.0313843	0.0540123
C164209_c0_seq1_|_Slc30a2_protein_[Danio_rerio]	4.07951	0	0.131948	0	0.328326	0	0.0122961	0.0188976	0.0245172	0.0211973	0.0508886	0.0277512	0.0238698
C431327_c0_seq1_|_PREDICTED:_hypothetical_protein_LOC100332317_[Danio_rerio]	1.81132	0.0821489	0	0	0	0	0.147352	0	0	0	0	0	0.114459
C5125_c0_seq1_|_lipoprotein_lipase_precursor_[Oncorhynchus_mykiss]_gb|AAK69707.1|AF358669_1_lipoprotein_lipase_[Oncorhynchus_mykiss]_emb|CAB40545.1|_lipoprotein_lipase_[Oncorhynchus_mykiss]	425.336	15.4123	1.28954	3.11663	6.88416	3.87302	34.9332	0.0212775	1.42927	3.43922	8.07102	1.88505	12.874
C38761_c0_seq1_|_novel_protein_similar_to_vertebrate_glypican_1_(GPC1)_[Danio_rerio]	69.0709	0.739813	1.33643	4.76319	3.92345	0.677044	5.72351	2.14224	0.816323	1.82784	3.30911	3.41195	1.36895
C72534_c0_seq1_|_unnamed_protein_product_[Tetraodon_nigroviridis]	36.2504	0.0747416	0.689065	1.77138	0.224079	0.0893582	1.97483	3.01126	0.0640253	1.38204	0.153075	0.95122	0.124696
C95517_c0_seq1_|_PREDICTED:_high_affinity_nerve_growth_factor_receptor-like_[Oreochromis_niloticus]	13.9168	1.16314	0.0433652	0.862099	0	0.0393674	0	0	0	0	0.823485	0	1.11287
C371966_c0_seq1_|_type-2_angiotensin_II_receptor_[Salmo_salar]_gb|ACN10813.1|_Type-2_angiotensin_II_receptor_[Salmo_salar]	4.04736	0	0.136748	0.34583	0.155307	0.186077	0.267626	0	0.0669558	0	0.357769	0.149499	0.129937
C43140_c0_seq1_|_Apelin_receptor_A_[Salmo_salar]_gb|ACI34000.1|_Apelin_receptor_A_[Salmo_salar]	68.8484	0.112854	0.12459	0.421627	0.70772	0.746448	6.19369	2.67658	0.951895	1.20188	2.3202	0.32692	0.876286
C48126_c0_seq1_|_PREDICTED:_peptidase_inhibitor_R3HDML-like_[Oreochromis_niloticus]	13.761	0.844018	0.0371822	0.502231	1.23991	0.112447	0.861198	0.0124782	0.0485538	0.305658	0.158808	0.0804908	0.906968
C56746_c0_seq1_|_unnamed_protein_product_[Tetraodon_nigroviridis]	10.935	0.0690304	0.00952683	0.267437	0.162287	0.025952	0.988622	0.0383754	0.186229	0.171127	0.899962	0.0105237	0.208241
C308062_c0_seq1_|_agouti_signaling_protein_precursor_[Oncorhynchus_mykiss]_emb|CBL93116.1|_agouti_signaling_protein_[Oncorhynchus_mykiss]	2.72041	0	0	0.254467	0.241255	0	0	0	0	0	0.0306765	0	0.0252506
C56559_c0_seq1_|_PREDICTED:_thrombospondin_type-1_domain-containing_protein_4-like_[Oreochromis_niloticus]	17.3864	0	0	0.135723	0.0136372	0.208333	1.64353	0.0120905	0	0.0273602	0.125542	0.317051	0.0344359
C3466_c0_seq1_|_unnamed_protein_product_[Tetraodon_nigroviridis]	9.60255	0	0	0.198517	0.0363071	0.0144739	0.922836	0.0160909	0	0.018096	0.392026	0.156746	0.10633
C66044_c0_seq1_|_PREDICTED:_olfactomedin-like_protein_1-like_[Oreochromis_niloticus]	23.822	0.376379	0.288391	0.668303	0.0820073	0.188011	2.29271	0.117714	0.194147	0.33485	0.649929	1.1721	1.3874
C56972_c0_seq1_|_PREDICTED:_Gap-Pol_polyprotein-like_[Saccoglossus_kowalevskii]	14.7335	0.295742	0.256167	1.12677	0.396905	0.211263	1.45848	1.14505	0.843633	0.991914	0.514758	0.432567	0.70808
C69058_c1_seq1_|_interleukin-16_[Tetraodon_nigroviridis]	26.3377	0.0372237	0.402551	1.25129	0.162676	0.253797	2.69725	0.383501	0.166982	0.283644	0.222338	0.604106	0.25932
C1988_c0_seq1_|_PREDICTED:_transcription_factor_23-like_[Oreochromis_niloticus]	76.5596	0.1355	0.107796	0.308214	8.15339	0.0225533	0.827665	0.0499332	0.0327267	0.260241	0.376617	0.235519	0.267867
C51885_c1_seq1_|_PREDICTED:_contactin-4-like_[Oreochromis_niloticus]	49.9723	1.38734	0.244875	0.275754	2.01622	0.0257543	0.34031	0.541364	0.0313028	0.265983	2.32305	5.38551	1.4534
C19446_c0_seq1_|_C1q-like_adipose_specific_protein_[Salvelinus_fontinalis]	239.153	15.3458	4.21505	26.2892	0.929817	0.538383	0.580647	0.698197	10.0995	16.606	9.97845	1.07417	19.1504
C73265_c0_seq1_|_unnamed_protein_product_[Tetraodon_nigroviridis]	14.5139	0.0733962	0.455169	0.768602	0.202254	0.147455	1.62237	1.61717	0.016038	0.76154	0.0944354	1.43815	0.139045
C5128_c0_seq1_|_lipoprotein_lipase_precursor_[Oncorhynchus_mykiss]_gb|AAK69707.1|AF358669_1_lipoprotein_lipase_[Oncorhynchus_mykiss]_emb|CAB40545.1|_lipoprotein_lipase_[Oncorhynchus_mykiss]	378.847	19.6906	13.3082	3.7126	7.58076	3.05887	42.9783	0.0178495	2.48092	15.6937	9.85648	12.6607	17.6455
C508694_c0_seq1_|_keratin_12_[Danio_rerio]_gb|AAH76059.1|_Zgc:92533_[Danio_rerio]_gb|AAI53582.1|_Zgc:92533_[Danio_rerio]	2.10716	0.0397892	0.0219408	0.197391	0	0	0	0	0.128867	0.0243362	0.0253186	0.239779	0.0833615
C3408_c1_seq1_|_PREDICTED:_diacylglycerol_O-acyltransferase_2-like_[Oreochromis_niloticus]	960.038	109.686	0.254295	2.53302	28.1419	3.34065	59.8214	0.0567134	19.3777	0.549143	53.2689	0.164949	93.1776
C569_c34_seq1_|_seipin_[Danio_rerio]_gb|AAI08060.1|_Zgc:123260_[Danio_rerio]	54.6793	0.230757	2.28814	4.18827	6.3851	0.474348	2.57305	0.488287	0.995534	1.75829	0.431774	1.73842	0.331256
C113471_c0_seq1_|_PREDICTED:_sushi_domain-containing_protein_2-like_[Oreochromis_niloticus]	24.232	2.85826	0.0728715	2.30904	0.547073	0.0132	0.356587	0	0.0143831	0.863839	0.950911	0	1.233
C226394_c0_seq1_|_nuclear_receptor_subfamily_0_group_B_member_1_[Danio_rerio]_gb|AAI33943.1|_LOC100001692_protein_[Danio_rerio]	9.31336	0.126402	0.243866	1.11681	0.158264	0.20545	1.07383	0.524457	0.0682306	0.156192	0.892003	0.266222	0.331027

## Sheet: Kidney
Feature ID	Kidney - Means	Liver - Means	Stomach - Means	Intestine - Means	Testis - Means	W_muscle - Means	R_muscle - Means	Spleen - Means	H_kidney - Means	Brain - Means	Fat - Means	Gill - Means	Skin - Means
C310262_c0_seq1_|_PREDICTED:_phosphotidylinositol_phosphatase_PTPRQ_[Danio_rerio]	9.17755	0	0	0	0	0	0	0	0	0	0	0	0
C617504_c0_seq1_|_PREDICTED:_hypothetical_protein_LOC555422_[Danio_rerio]	1.41559	0	0	0	0	0	0	0	0	0	0	0	0
C10666_c2_seq1_|_PREDICTED:_alanine_aminotransferase_2-like_[Oreochromis_niloticus]	371.098	0	0.18785	0	0.0199585	0	0	0	0.183862	0.0136639	0.11965	0.0256702	0.0725162
C5002_c0_seq1_|_dimeric_dihydrodiol_dehydrogenase_[Salmo_salar]_gb|ACI34042.1|_Trans-1,2-dihydrobenzene-1,2-diol_dehydrogenase_[Salmo_salar]	245.635	0.00397328	0.401566	0.0149322	0.0151296	0.056086	0.051823	0	0.172522	0.0255533	0.0684385	0.00487271	0.0964346
C4617_c1_seq1_|_S100-A11_[Salmo_salar]_gb|ACN10047.1|_S100-A11_[Salmo_salar]_gb|ACN12394.1|_S100-A11_[Salmo_salar]_gb|ADM16227.1|_S100-A11_[Salmo_salar]	878.916	0	1.63576	0.686168	0.0316855	0.150902	0.108518	0.528755	1.38483	0.193601	1.34543	0.0906244	1.31714
C38743_c0_seq1_|_Solute_carrier_family_22_member_7_[Salmo_salar]	77.4605	0	0.0831372	0.0312571	0.0209813	0	0.00904227	0	0.145001	0	0	0	0.0877996
C11361_c1_seq1_|_Solute_carrier_family_22_member_6_[Salmo_salar]_gb|ACI33580.1|_Solute_carrier_family_22_member_6_[Salmo_salar]	251.624	0	0.523138	0.0540985	0.00602476	0.00968559	0.00522588	0	0.375605	0.398345	0.207217	0.0175674	0.268876
C103105_c0_seq1_|_uncharacterized_protein_LOC571877_[Danio_rerio]_emb|CAK04081.1|_novel_protein_similar_to_vertebrate_solute_carrier,_(neurotransmitter_transporter,_betaine/GABA)_family_6_[Danio_rerio]	28.2919	0	0.0530326	0	0	0	0.0345919	0	0	0	0.0343043	0	0.06718
C96890_c0_seq1_|_PREDICTED:_sodium-dependent_phosphate_transport_protein_2A-like_[Danio_rerio]	5.58073	0	0	0	0	0	0	0	0.0132659	0	0	0	0
C240893_c0_seq1_|_novel_protein_(zgc:64076)_[Danio_rerio]	7.42004	0	0	0	0	0	0	0	0	0	0	0	0.0195836
C17099_c0_seq1_|_Sodium-dependent_phosphate_transport_protein_2A_[Salmo_salar]_gb|ACI33475.1|_Sodium-dependent_phosphate_transport_protein_2A_[Salmo_salar]	267.635	0	0.762641	0.0177977	0.0238933	0.014305	0.0154459	0	0.458351	0.189908	0.250021	0.0173077	0.199895
C220062_c0_seq1_|_PREDICTED:_WD_repeat-containing_protein_on_Y_chromosome-like_[Xenopus_(Silurana)_tropicalis]	11.9635	0	0	0	0.0346359	0	0	0	0	0	0.0295943	0	0
C93147_c0_seq1_|_Barttin_[Osmerus_mordax]	55.1193	0	0.134829	0.114061	0	0.030633	0	0	0.16479	0	0	0	0.0640567
C117294_c0_seq1_|_unnamed_protein_product_[Tetraodon_nigroviridis]	14.5084	0	0.0152784	0.0170448	0.0349095	0	0	0	0.0148428	0	0.0296413	0	0.0435484
C60118_c1_seq1_|_Solute_carrier_family_22_member_7_[Salmo_salar]	86.6653	0	0.261233	0	0.188976	0	0	0	0.25635	0	0.0231478	0	0.067718
C4470_c2_seq1_|_thiazide_sensitive_Na-Cl_co-transporter,_solute_carrier_family_12,_member_3_[Oncorhynchus_mykiss]	55.1696	0.0465105	0.167479	0.0314009	0.0105669	0.0210931	0.0227629	0.0653078	0.169005	0.0703414	0.0859124	0.0613372	0.0486204
C138326_c0_seq1_|_sodium/hydrogen_exchanger_isoform_3_precursor_[Oncorhynchus_mykiss]_gb|ABO32815.2|_sodium/hydrogen_exchanger_isoform_3_[Oncorhynchus_mykiss]	38.086	0	0.118417	0.033569	0	0	0	0	0	0.0689088	0	0.0320392	0
C50062_c0_seq1_|_novel_protein_[Danio_rerio]	59.8104	0	0.175544	0.0438869	0.0443058	0.0177267	0	0.0196357	0.190722	0.0454028	0.0757132	0	0.0741679
C258291_c0_seq1_|_PREDICTED:_WD_repeat-containing_protein_on_Y_chromosome-like_[Danio_rerio]	12.7967	0	0.0369483	0	0.0419627	0	0	0	0.0361819	0.0430017	0	0	0
C168522_c0_seq1_|_solute_carrier_family_2_(facilitated_glucose_transporter),_member_11-like_[Danio_rerio]_gb|AAI28858.1|_Zgc:158393_[Danio_rerio]	12.9223	0	0.0435379	0	0	0	0.0170451	0.0174287	0.0341153	0.0202728	0	0	0
C96539_c0_seq1_|_uncharacterized_protein_LOC100034467_[Danio_rerio]_emb|CAK04080.1|_novel_protein_similar_to_vertebrate_solute_carrier,_(neurotransmitter_transporter,_betaine/GABA)_family_6_[Danio_rerio]_gb|AAI55796.1|_Si:ch211-132b12.1_[Danio_rerio]	69.2934	0	0.09299	0.0415146	0.0419809	0.016903	0.0181931	0.0374467	0.237741	0	0	0.0406672	0
C257085_c0_seq1_|_PREDICTED:_phosphotidylinositol_phosphatase_PTPRQ_[Danio_rerio]	5.15906	0	0	0	0.0172626	0.0136774	0	0	0	0.0177222	0	0	0
C52372_c0_seq1_|_inward_rectifier_potassium_channel_7.1_[Aristochromis_christyi]_dbj|BAF73691.1|_inward_rectifier_potassium_channel_7.1_[Cyphotilapia_frontosa]_dbj|BAF73692.1|_inward_rectifier_potassium_channel_7.1_[Lipochromis_sp._'matumbi_hunter']_dbj|BAF73693.1|_inward_rectifier_potassium_channel_7.1_[Julidochromis_regani]_dbj|BAF73694.1|_inward_rectifier_potassium_channel_7.1_[Neolamprologus_…	110.848	0	0.322016	0.0121711	0	0	0	0.0215447	0.125972	0.412138	0.11462	0	0.142786
C130436_c0_seq1_|_PREDICTED:_pyruvate_carboxylase,_mitochondrial_[Oreochromis_niloticus]	41.7627	0.0746269	0.117655	0.0794156	0.0534491	0	0	0	0	0.0273863	0.045669	0	0.156513
C1412_c0_seq1_|_thiazide_sensitive_Na-Cl_co-transporter,_solute_carrier_family_12,_member_3_[Oncorhynchus_mykiss]	215.872	0.0781734	0.55837	0.102789	0.00580134	0	0.00496525	0.0560856	0.178423	0.0828048	0.0836745	0.842957	0.250819
C334215_c0_seq1_|_melanocortin-3_receptor_[Carassius_auratus]	6.52106	0	0.0121724	0.0137975	0	0	0	0	0	0.0283229	0	0	0
C7712_c3_seq1_|_uncharacterized_protein_LOC561694_[Danio_rerio]_gb|AAI39546.1|_Si:ch211-225b11.1_protein_[Danio_rerio]	69.0774	0.174801	0.0770838	0.195286	0.0217484	0	0	0	0.15097	0.313995	0.037401	0.0842713	0.292977
C69056_c0_seq1_|_TPA_exp:_claudin_10b_[Salmo_salar]	47.9785	0.0330044	0.0967828	0	0.220201	0	0.0236785	0	0.0235166	0	0.0117925	0.0264542	0.0574913
C142957_c0_seq1_|_Vomeronasal_type-1_receptor_4_[Cricetulus_griseus]	15.041	0.022826	0	0.0140421	0	0	0	0.0253323	0.0246425	0.0730993	0.0367908	0.027511	0.0358768
C192297_c0_seq1_|_novel_protein_similar_to_vertebrate_nephrosis_2,_idiopathic,_steroid-resistant_(podocin)_(NPHS2)_[Danio_rerio]	7.4457	0	0	0	0	0	0	0.0377719	0	0.022079	0.0365218	0	0
C33323_c0_seq1_|_Solute_carrier_family_2,_facilitated_glucose_transporter_member_11_[Anoplopoma_fimbria]	95.5811	0	0.169297	0	0.490666	0	0	0	0.240425	0.0986663	0.0493527	0.0185063	0.072388
C49020_c1_seq1_|_sodium-dependent_neutral_amino_acid_transporter_B(0)AT1_[Danio_rerio]_gb|AAH59804.1|_Solute_carrier_family_6_(neurotransmitter_transporter),_member_19_[Danio_rerio]	89.9207	0	0.436491	0.464799	0.0885217	0	0.0381324	0	0.106858	0.0544282	0.0756364	0.0254778	0.125911
C55358_c0_seq1_|_sodium/glucose_cotransporter_2_[Oncorhynchus_mykiss]_emb|CAJ77221.1|_solute_carrier_family_5_(sodium/glucose_cotransporter),_member_2_[Oncorhynchus_mykiss]	71.5125	0.0261051	0.0142901	0	0.372834	0	0	0	0.0555307	0.0332504	0.027724	0.0157738	0.0678096
C112443_c0_seq1_|_podocin_[Danio_rerio]	17.1419	0	0.0155389	0	0.017543	0	0	0.0312015	0.0153373	0.0900155	0.015018	0	0
C87042_c0_seq1_|_PREDICTED:_hypothetical_protein_LOC100536671_[Danio_rerio]	73.7434	0	0	0.164367	0	0.0662708	0	0	0.39319	0	0.0708912	0	0.0346783
C1198_c6_seq1_|_TPA_exp:_FXYD2_[Salmo_salar]	392.539	0	1.34252	0.13425	2.10074	0.054128	0	0.119767	0.876456	0.208331	0.63692	0.130464	0.396873
C246563_c0_seq1_|_novel_protein_(zgc:64076)_[Danio_rerio]	7.05899	0	0.0386972	0	0.0221129	0	0	0	0.0188038	0	0.0375516	0	0.0183694
C106937_c0_seq1_|_unnamed_protein_product_[Tetraodon_nigroviridis]	24.9375	0.0706348	0.043153	0.116519	0.0981495	0.0313193	0.0928828	0.0259082	0.084394	0.090653	0.0418417	0.00934118	0.139457
C53313_c0_seq1_|_uncharacterized_protein_LOC561694_[Danio_rerio]_gb|AAI39546.1|_Si:ch211-225b11.1_protein_[Danio_rerio]	53.1665	0.0635351	0.315202	0.0393363	0.0158098	0.00636559	0.0205648	0	0.109642	0.138385	0.0407226	0.0686869	0.173044
C105719_c0_seq1_|_PREDICTED:_solute_carrier_family_26_member_6-like_[Oreochromis_niloticus]	33.8706	0	0.202304	0	0.0120923	0.00965875	0.0052114	0.00532665	0.182424	0.0185372	0.0620385	0.0116401	0.0657734
C22490_c0_seq1_|_low-density_lipoprotein_receptor-related_protein_2_precursor_[Danio_rerio]_gb|ADK98421.1|_low-density_lipoprotein_receptor-related_protein_2_[Danio_rerio]	80.3171	0.00362145	0.0241262	0.00904931	0.347386	0.0109523	0	0	0.0746243	0.0608904	0.0274066	0.480205	0.0420481
C12090_c0_seq1_|_Solute_carrier_family_22_member_6_[Salmo_salar]_gb|ACI33580.1|_Solute_carrier_family_22_member_6_[Salmo_salar]	36.4628	0	0.134384	0.0870625	0.00590588	0	0.0151681	0	0.208128	0.221891	0.105329	0.0112989	0.127641
C148615_c0_seq1_|_Nphs2_protein_[Danio_rerio]	31.2936	0	0.141677	0	0.0604601	0	0	0.0710877	0.0863095	0.206426	0.0343675	0	0.0168401
C96181_c0_seq1_|_sodium/glucose_cotransporter_2_[Oncorhynchus_mykiss]_emb|CAJ77221.1|_solute_carrier_family_5_(sodium/glucose_cotransporter),_member_2_[Oncorhynchus_mykiss]	56.9418	0	0.212468	0	0.378754	0	0	0	0	0	0.058908	0	0
C140805_c0_seq1_|_Paired_box_protein_Pax-2a_[Dicentrarchus_labrax]	17.3222	0	0.0386123	0	0	0	0.113371	0	0.00938302	0.123694	0	0	0.00918168
C113726_c0_seq1_|_PREDICTED:_zona_pellucida-like_domain-containing_protein_1_[Danio_rerio]	17.3146	0	0.0366313	0.0415372	0.124546	0	0	0	0.0180714	0	0	0	0.0695842
C176737_c0_seq1_|_solute_carrier_family_2_(facilitated_glucose_transporter),_member_11-like_[Danio_rerio]_gb|AAI28858.1|_Zgc:158393_[Danio_rerio]	8.98113	0	0.0648807	0	0	0	0	0.0108182	0.0423513	0	0	0.0117014	0
C188801_c0_seq1_|_PREDICTED:_sodium-dependent_phosphate_transport_protein_2A-like_[Danio_rerio]	7.49174	0	0.0542744	0	0	0	0	0	0.0131866	0	0	0	0
C81882_c0_seq1_|_multidrug_resistance_protein_1_[Oncorhynchus_mykiss]_gb|ACV92072.1|_multidrug_resistance_protein_1_[Oncorhynchus_mykiss]	34.8742	0.0253146	0.166217	0.140871	0.0629289	0.0628534	0.0135602	0.0278047	0.121982	0.257424	0.0540059	0.0602712	0.0789518
C58940_c0_seq1_|_PREDICTED:_sodium/glucose_cotransporter_5-like_[Danio_rerio]	75.3489	0.513975	0.239044	0.3028	0	0.027057	0	0	0.292163	0.209221	0.607764	0	0.397538
C33235_c0_seq1_|_PREDICTED:_acidic_mammalian_chitinase-like_[Oreochromis_niloticus]	156.772	0.429255	0.592063	1.26555	0.538797	0.0268068	0	0	0.261569	0.205606	0	0	0.281392
C61805_c0_seq1_|_WD_repeat-containing_protein_49_[Dicentrarchus_labrax]	20.5505	0	0.173189	0.0487082	0.110562	0	0	0	0.0847981	0.0503908	0.0104576	0.0236672	0.0822813
C78045_c0_seq1_|_PREDICTED:_pyruvate_carboxylase,_mitochondrial_[Oreochromis_niloticus]	32.577	0.0178106	0.157097	0.275676	0.0669001	0.0178122	0	0	0.0193735	0.22908	0.0762162	0	0.0932393
C12895_c1_seq1_|_reverse_transcriptase_[Anguilla_japonica]	119.765	0.424923	0.713558	0.790576	0.376109	0.154548	0.343911	0.716571	0.719547	0.781803	0.402929	1.01449	0.374425
C31992_c0_seq1_|_carbonic_anhydrase_IV_precursor_[Oncorhynchus_mykiss]_gb|AAR99330.1|_carbonic_anhydrase_4_[Oncorhynchus_mykiss]	96.076	0.00771617	0.557017	0.617154	0.0486019	0.0155479	0.0251538	0.0257233	0.067008	0.837461	0.0997915	0.0280119	0.236121
C8291_c0_seq1_|_PREDICTED:_sodium-_and_chloride-dependent_GABA_transporter_ine_[Danio_rerio]	12.7473	0	0.0866436	0.111414	0	0	0	0	0	0.0145249	0	0	0
C34510_c0_seq1_|_Solute_carrier_family_22_member_7_[Salmo_salar]	31.6473	0.0298164	0.27941	0.0739582	0.0279402	0.00746826	0.0321654	0	0.144486	0.0477428	0.183589	0.0626171	0.0702563
C179028_c0_seq1_|_PREDICTED:_sodium-_and_chloride-dependent_GABA_transporter_ine_[Danio_rerio]	18.4374	0	0.163573	0.123668	0.0412878	0.0164594	0	0	0	0.0849642	0	0	0.0172571
C20328_c3_seq1_|_Transmembrane_protease,_serine_2_[Salmo_salar]_gb|ACI33708.1|_Transmembrane_protease,_serine_2_precursor_[Salmo_salar]_gb|ACN10158.1|_Transmembrane_protease,_serine_2_precursor_[Salmo_salar]_gb|ACN12511.1|_Transmembrane_protease,_serine_2_precursor_[Salmo_salar]	128.255	0.0430313	0.260893	1.14806	0.053878	0	0	0	0.232279	0	0.0458326	0	0.0450769
C9910_c1_seq1_|_PREDICTED:_hypothetical_protein_LOC100505108,_partial_[Mus_musculus]	230.18	0	0.449297	0	0.268056	0	0.0628005	0.0644836	2.07532	0.224309	0.207804	0.117187	0.304964
C79480_c0_seq1_|_Adiponectin_precursor_[Osmerus_mordax]	62.4831	0.0206734	0.341871	0.243475	0.129422	0.268778	0.579864	0.0571495	0.0781995	0.30515	0.243284	0.0249165	0.0866247
C96583_c0_seq1_|_PREDICTED:_probable_G-protein_coupled_receptor_112-like_[Danio_rerio]	17.0163	0	0.0231033	0.0572909	0.162744	0	0	0	0.0770077	0.00542022	0	0.0555037	0.00438586
C40136_c1_seq1_|_PREDICTED:_LOW_QUALITY_PROTEIN:_low-density_lipoprotein_receptor-related_protein_2-like_[Oreochromis_niloticus]	52.2809	0	0.0873026	0.0119583	0.502616	0.0115829	0.00625012	0.00427409	0.0647195	0.200755	0.126054	0.090671	0.0445158
C117918_c0_seq1_|_unnamed_protein_product_[Tetraodon_nigroviridis]	23.776	0.101355	0.0603405	0.0581811	0.127077	0	0.134966	0.0346557	0.0759035	0.240274	0.0251302	0.0472114	0.196539
C66223_c0_seq1_|_PREDICTED:_pyruvate_carboxylase,_mitochondrial_[Oreochromis_niloticus]	33.8602	0	0.0290561	0.360127	0.14298	0.0175786	0	0	0.0947358	0.11203	0.0281649	0	0.0460704
C21161_c0_seq1_|_Solute_carrier_family_22_member_7_[Salmo_salar]	73.1066	0	0.196228	0	0	0.0161831	0	0	0.149085	0.817828	0.130026	0.00984948	0.330579
C412016_c0_seq1_|_PREDICTED:_c-C_chemokine_receptor_type_8-like_[Oreochromis_niloticus]	4.7615	0	0	0	0.031739	0	0	0	0	0	0.0542382	0.0154297	0
C123567_c0_seq1_|_transposase_[Acropora_millepora]	6.51381	0.0240819	0	0.074241	0	0.0597926	0.0644594	0	0.0258088	0.0154614	0	0.0288129	0.0125108
C67729_c0_seq1_|_PREDICTED:_chloride_channel_protein_ClC-Kb-like_isoform_1_[Pongo_abelii]	62.2271	0	0.169599	0.0682493	0.309604	0.0439577	0.0355625	0.0364739	0.189717	0.712053	0.0705336	0.0662189	0.241737
C16414_c1_seq1_|_PREDICTED:_multidrug_and_toxin_extrusion_protein_1-like_[Oreochromis_niloticus]	40.3968	0	0.00878838	0.465212	0.00991455	0.0159389	0	0.0176338	0	0.112386	0	0.0768345	0.0250216
C200155_c0_seq1_|_reverse_transcriptase_[Takifugu_rubripes]	16.1914	0.0212266	0.0707146	0.0267316	0.187585	0.0214243	0	0.0235876	0.0923415	0.0272136	0.0457531	0.180149	0
C47424_c0_seq1_|_novel_protein_similar_to_vertebrate_solute_carrier_family_6_neurotransmitter_transporter_glycine_member_9_(SLC6A9)_[Danio_rerio]	12.9997	0.0771136	0.0850139	0.143648	0.0364348	0	0.0519891	0	0.0625953	0.11141	0.0722305	0.0816736	0.161559
C25116_c0_seq1_|_Zgc:55406_protein_[Danio_rerio]_gb|AAI64190.1|_Zgc:55406_protein_[Danio_rerio]	218.729	0.845279	1.15114	2.77502	0.871971	0.0994534	0.0536396	0.0275909	0.348306	0.255189	0.212775	0.119855	0.651097
C36035_c1_seq1_|_multidrug_and_toxin_extrusion_protein_1_[Danio_rerio]_sp|A1L1P9.1|S47A1_DANRE_RecName:_Full=Multidrug_and_toxin_extrusion_protein_1;_Short=MATE-1;_AltName:_Full=Solute_carrier_family_47_member_1_gb|AAI29167.1|_Zgc:158231_[Danio_rerio]	100.235	0	0.156876	0.0413608	1.28733	0.100457	0.00902664	0	0.279798	0.183193	0.197326	0.0401519	0.0789393
C141349_c0_seq1_|_hypothetical_protein_VOLCADRAFT_95759_[Volvox_carteri_f._nagariensis]_gb|EFJ44110.1|_hypothetical_protein_VOLCADRAFT_95759_[Volvox_carteri_f._nagariensis]	14.725	0	0.189169	0.121116	0.06138	0	0.0264528	0	0	0.0628999	0	0	0
C90129_c0_seq1_|_PREDICTED:_solute_carrier_family_26_member_6-like_[Oreochromis_niloticus]	4.08744	0	0.0537807	0.0152458	0	0.0243936	0.0263131	0	0.0261333	0.0157752	0.0129897	0	0.0255294
C22936_c0_seq1_|_Solute_carrier_family_22_member_7_[Salmo_salar]	171.58	0	0.296235	0.0233112	0.0625904	0	0.013482	0	0.269636	2.31857	0.100127	0	0.484376
C13887_c0_seq1_|_Solute_carrier_family_13_member_3_[Salmo_salar]	271.12	0.229595	0.510835	0	0.0112651	0.00449087	0	0	0.345004	3.68285	0.283801	0.0325317	0.947237
C62155_c0_seq1_|_TPA_exp:_claudin_10b_[Salmo_salar]	1.48548	0	0	0	0	0	0	0	0.0207861	0	0	0	0
C129887_c0_seq1_|_Paired_box_protein_Pax-2a_[Dicentrarchus_labrax]	4.22532	0	0.0599859	0	0	0	0.0195637	0	0.0393044	0.0115396	0	0	0.00949052
C149362_c0_seq1_|_hypothetical_protein_DFA_10752_[Dictyostelium_fasciculatum]	12.4341	0	0.142309	0.192637	0	0	0	0	0	0	0.027743	0	0.0540923
C92496_c0_seq1_|_multidrug_resistance_protein_1_[Oncorhynchus_mykiss]_gb|ACV92072.1|_multidrug_resistance_protein_1_[Oncorhynchus_mykiss]	30.162	0.027438	0.121891	0.393279	0	0.0138468	0	0	0.0298407	0.479215	0.0737315	0.150082	0.0289794
C111976_c3_seq1_|_PREDICTED:_similar_to_melanocortin_3-receptor_[Taeniopygia_guttata]	1.52928	0	0	0	0	0	0	0	0	0	0.0244562	0	0
C30787_c1_seq1_|_PREDICTED:_monocarboxylate_transporter_5-like_[Oreochromis_niloticus]	143.339	0.252206	0.717324	0.0417398	0.463344	2.30552	0.296505	0.0310497	0.484444	0.561244	0.144071	0.162114	0.687456
C106698_c0_seq1_|_solute_carrier_family_22,_member_13_[Danio_rerio]	20.7075	0.333959	0.192856	0.113733	0	0.0250092	0.0539217	0	0.153095	0.202478	0.0536304	0	0.30544
C26468_c5_seq1_|_Sulfate_transporter_[Salmo_salar]_gb|ACN10859.1|_Sulfate_transporter_[Salmo_salar]	40.2747	0.343515	0.0431192	0.619652	0.0856379	0.0293244	0.0738483	0	0.232758	0.65169	0.0315262	0.212405	0.286836
C21156_c0_seq1_|_multidrug_resistance_protein_1_[Oncorhynchus_mykiss]_gb|ACV92072.1|_multidrug_resistance_protein_1_[Oncorhynchus_mykiss]	60.7243	0	0.0618781	1.00964	0.17591	0.0281172	0.121099	0.0621016	0.151715	0.683857	0.0899372	0.270591	0.235184
C55768_c0_seq1_|_aquaporin-8_[Salmo_salar]_gb|ACN11279.1|_Aquaporin-8_[Salmo_salar]	67.15	0.261642	1.13954	0.0722282	0	0.0291215	0	0	0.109908	0.0188327	0.0621664	0.0524668	0.152542
C50878_c0_seq1_|_PREDICTED:_solute_carrier_family_2,_facilitated_glucose_transporter_member_9-like_[Oreochromis_niloticus]	8.90933	0.0676746	0	0.0585995	0.059386	0.00677038	0	0.0149535	0	0.0345405	0	0.0243516	0.155745
C96758_c1_seq1_|_unnamed_protein_product_[Tetraodon_nigroviridis]	14.2225	0.00937534	0.0138149	0.0232504	0.0392245	0.00626612	0.0337934	0.249314	0.0338721	0.0120914	0.0870798	0.0112894	0.0098479
C57121_c0_seq1_|_PREDICTED:_paired_box_protein_Pax-8-like_[Oreochromis_niloticus]	92.4142	0.0864897	0.270142	0	1.62436	0	0	0	0.0622484	0.129317	0.0925279	0.0175482	0.211403
C52101_c2_seq1_|_Solute_carrier_family_2,_facilitated_glucose_transporter_member_11_[Salmo_salar]_gb|ACI34028.1|_Solute_carrier_family_2,_facilitated_glucose_transporter_member_11_[Salmo_salar]	76.2812	0	0.22633	0	0.847369	0	0.0164055	0	0.164176	1.42439	0.0650764	0.00907219	0.310648
C70453_c1_seq1_|_atad4-B_[Salmo_salar]_gb|ABW77496.1|_ATPase_family_AAA_domain_containing_4_[Salmo_salar]_gb|ACI66584.1|_atad4-B_[Salmo_salar]_gb|ACM08775.1|_atad4-B_[Salmo_salar]_gb|ACM09478.1|_atad4-B_[Salmo_salar]_gb|ADM16252.1|_atad4-B_[Salmo_salar]	73.6156	0.18879	0.351227	0.51207	1.40358	0	0.06364	0.248009	0.331391	0.272263	0.126231	0.113769	0.309018
C50913_c0_seq1_|_PREDICTED:_sodium/glucose_cotransporter_5-like_[Oreochromis_niloticus]	99.7829	0.40612	0.725521	1.35026	0.0813822	0.0568933	0.0876489	0.305644	0.245465	0.572933	1.91224	0.919892	0.75746
C385088_c0_seq1_|_PREDICTED:_transient_receptor_potential_cation_channel_subfamily_M_member_1-like_[Oreochromis_niloticus]	3.02517	0.0584747	0	0	0	0	0	0	0	0.045449	0	0.0142579	0.0245172
C420540_c0_seq1_|_PREDICTED:_hormonally_up-regulated_neu_tumor-associated_kinase-like_[Oreochromis_niloticus]	4.04858	0.0124068	0	0.0305502	0.0308418	0	0	0.0136687	0.026593	0.0788853	0	0	0.012891
C397387_c0_seq1_|_PREDICTED:_solute_carrier_family_13_member_1-like_[Oreochromis_niloticus]	2.30034	0	0	0	0	0	0	0	0.0126935	0.0452327	0	0	0
C151784_c0_seq1_|_homeobox_protein_EMX1_[Danio_rerio]_sp|Q804S6.1|EMX1_DANRE_RecName:_Full=Homeobox_protein_EMX1;_AltName:_Full=Empty_spiracles_homolog_1;_AltName:_Full=Empty_spiracles-like_protein_1_gb|AAO25957.1|_Emx1_[Danio_rerio]_gb|AAI34030.1|_Empty_spiracles_homeobox_1_[Danio_rerio]_emb|CAX14723.1|_empty_spiracles_homeobox_1_[Danio_rerio]	10.4954	0	0.0760916	0	0	0	0	0	0	0.044639	0	0.208385	0.0722407
C44513_c0_seq1_|_novel_protein_[Danio_rerio]	75.7523	0	0.265439	0	0.0463774	0.0184884	0	0	1.51956	0	0.257661	0	0.0193845
C109077_c0_seq1_|_solute_carrier_family_22,_member_13_[Danio_rerio]	19.7694	0.406669	0.0698623	0.179473	0.011264	0.0814708	0.0488367	0	0.126986	0.186423	0.174166	0	0.294003
C154017_c0_seq1_|_PREDICTED:_hypothetical_protein_LOC799157_[Danio_rerio]	7.93242	0.0116417	0.0764449	0.100674	0.101016	0	0	0.102528	0.0125709	0.163472	0.0247273	0	0.0363084
C144299_c0_seq1_|_PREDICTED:_hypothetical_protein_LOC799157_[Danio_rerio]	7.82471	0.0112555	0.0250008	0.0978791	0.156434	0.0226795	0	0.162825	0.024297	0.130581	0.097043	0	0.0356434
C30879_c0_seq1_|_Solute_carrier_family_22_member_6-A_[Salmo_salar]_gb|ACI33084.1|_Solute_carrier_family_22_member_6-A_[Salmo_salar]	64.6286	0	0.0219994	0	0.00837774	0.00666189	0	0	0.0789081	1.347	0.0569077	0	0.0766364
C67216_c1_seq1_|_Sodium-_and_chloride-dependent_GABA_transporter_2_[Salmo_salar]	76.2877	1.30207	1.6794	1.62301	0.478768	0.100681	0.173745	0.85389	0.238912	0.662082	0.459532	1.15634	0.977112
C286490_c0_seq1_|_Pol_polyprotein_[Dicentrarchus_labrax]	4.3422	0.0266275	0	0	0	0	0.0143682	0	0	0	0	0.0966005	0.0418282
C95322_c0_seq1_|_urea_transporter_UT-C_[Anguilla_japonica]	23.2028	0	0.0658225	0.0739037	0.0148515	0	0	0.0264144	0	0.520484	0.0382541	0	0.275051
C6615_c0_seq1_|_Sodium/iodide_cotransporter_[Salmo_salar]_gb|ACN11052.1|_Sodium/iodide_cotransporter_[Salmo_salar]	19.0506	0	0.101657	0.125342	0.42943	0	0	0	0.0299397	0	0.0691837	0.0444542	0.019335
C33341_c0_seq1_|_PREDICTED:_hypothetical_protein_LOC100004199_[Danio_rerio]	97.8445	0.0420281	0.355216	2.24149	0.149151	0.0350393	0.0226726	0	0.143738	0.0986433	0.134887	0.109666	0.117403
C53006_c1_seq1_|_hypothetical_protein_BRAFLDRAFT_119590_[Branchiostoma_floridae]_gb|EEN49329.1|_hypothetical_protein_BRAFLDRAFT_119590_[Branchiostoma_floridae]	41.5602	0.166343	0.139329	0.346489	0.116389	0.0133289	0.121964	0	0.0788295	0.9588	0.0853941	0.0160341	0.355327
C157834_c0_seq1_|_PREDICTED:_sodium-_and_chloride-dependent_GABA_transporter_ine_[Danio_rerio]	9.41643	0	0.235875	0.223699	0	0.016488	0	0	0	0.0837737	0.0352113	0	0.0517317
C93936_c0_seq1_|_PREDICTED:_transient_receptor_potential_cation_channel_subfamily_M_member_1_[Ornithorhynchus_anatinus]	0.802355	0	0	0	0	0	0	0	0	0.0201995	0	0.0189376	0.0166407
C408165_c0_seq1_|_pol_polyprotein_[Walleye_epidermal_hyperplasia_virus_1]	2.75248	0	0.0717578	0.0607048	0	0	0	0	0.0174344	0	0.0523019	0	0.0170315
C26406_c0_seq1_|_multidrug_resistance_protein_1_[Oncorhynchus_mykiss]_gb|ACV92072.1|_multidrug_resistance_protein_1_[Oncorhynchus_mykiss]	51.2363	0.0441579	0.19474	1.35893	0.783546	0.117712	0.238191	0.301116	0.644234	0.850326	0.440706	0.800101	0.208164
C152756_c0_seq1_|_PREDICTED:_potassium_voltage-gated_channel_subfamily_E_member_1-like_[Oreochromis_niloticus]	7.09143	0.00910092	0.0199203	0.190573	0.0681563	0.162637	0.175442	0.179809	0.135959	0	0.0386612	0.053897	0
C58438_c0_seq1_|_sodium/glucose_cotransporter_2_[Oncorhynchus_mykiss]_emb|CAJ77221.1|_solute_carrier_family_5_(sodium/glucose_cotransporter),_member_2_[Oncorhynchus_mykiss]	11.3793	0.0128718	0.0142903	0.0321641	0.308578	0	0	0	0.12652	0.0167728	0.0277446	0.0312569	0.0679745
C58854_c1_seq1_|_PREDICTED:_sodium/glucose_cotransporter_5-like_[Danio_rerio]	24.7009	0.201422	0.0828254	0.155028	0	0	0	0	0.162604	0.0642555	0.67076	0.0304824	0.183589
C14584_c0_seq1_|_RecName:_Full=Draxin-A;_AltName:_Full=Dorsal_repulsive_axon_guidance_protein_A;_Flags:_Precursor_gb|ACI33347.1|_C1orf187_precursor_[Salmo_salar]	22.675	0.17755	0.400687	0.180127	0.172086	0.0242443	0.0261396	0	0.174634	0.580433	0.0604395	0.165565	0.617527
C174488_c0_seq1_|_PREDICTED:_sodium/myo-inositol_cotransporter_2-like_[Oreochromis_niloticus]	7.97772	0.217911	0.010902	0.134957	0.024598	0	0	0.0109041	0.0105912	0.126834	0.0211507	0.0120339	0.124279
C2442_c0_seq1_|_Sodium-dependent_phosphate_transporter_1-A_[Salmo_salar]_gb|ACI33715.1|_Sodium-dependent_phosphate_transporter_1-A_[Salmo_salar]	266.174	0.0481594	0.218983	0.0671353	0.120502	0.0180505	0.0519536	7.36626	0.454733	0.0695785	0.483384	0.195533	0.189194
C98345_c0_seq1_|_urea_transporter_UT-C_[Anguilla_japonica]	19.1971	0.0119144	0.198459	0	0.0300559	0	0	0.02656	0.0389712	0.539378	0.077156	0	0.201212
C162001_c0_seq1_|_PREDICTED:_phosphotidylinositol_phosphatase_PTPRQ_[Danio_rerio]	1.95283	0	0	0	0	0	0	0	0	0.0576732	0	0	0.0314761
C205350_c0_seq1_|_PREDICTED:_uncharacterized_protein_C2orf73_[Xenopus_(Silurana)_tropicalis]	5.18686	0	0.0726764	0.0678156	0.0823762	0	0.0118496	0.0850688	0.0117731	0.155203	0.0470224	0	0
C184870_c0_seq1_|_solute_carrier_family_4,_anion_exchanger,_member_2_[Danio_rerio]	9.50129	0	0	0	0.07005	0.0279256	0.1509	0.278654	0.0603999	0.287722	0.0300586	0.0681085	0.0292789
C40129_c0_seq1_|_Solute_carrier_family_22_member_4_[Salmo_salar]_gb|ACI33519.1|_Solute_carrier_family_22_member_4_[Salmo_salar]	64.3034	0	0.123836	0.0214321	0	0.0259078	1.95738	0	0.111936	0.0109961	0.0554617	0.0103091	0.108583
C49812_c1_seq1_|_hypothetical_protein_BRAFLDRAFT_119590_[Branchiostoma_floridae]_gb|EEN49329.1|_hypothetical_protein_BRAFLDRAFT_119590_[Branchiostoma_floridae]	30.4353	0.133141	0.0954808	0.495478	0.133564	0.0133009	0.129385	0	0.0936608	0.937333	0.0641121	0.0321172	0.272209
C73714_c0_seq1_|_PREDICTED:_epithelial_cell-transforming_sequence_2_oncogene_[Oreochromis_niloticus]	17.3626	0	0.0377607	0	0.214618	0	0	0	0	0.570746	0	0	0
C86081_c0_seq1_|_unnamed_protein_product_[Tetraodon_nigroviridis]	6.05095	0.00355666	0.0389245	0.00441375	0.0398142	0	0.0114281	0.199529	0.0114063	0.0316743	0.0717839	0	0.0184898
C41928_c0_seq1_|_Sodium/iodide_cotransporter_[Salmo_salar]_gb|ACN11052.1|_Sodium/iodide_cotransporter_[Salmo_salar]	117.558	0.200031	0.330786	2.54335	3.94619	0.0250514	0.0539475	0.0553301	0.215949	0.577469	0.534989	0	0.288139
C30367_c0_seq1_|_Solute_carrier_family_2,_facilitated_glucose_transporter_member_11_[Anoplopoma_fimbria]	40.0316	0	0.0885684	0	1.36635	0	0	0	0.122822	0	0.0644954	0	0.0280422
C40138_c0_seq1_|_PREDICTED:_monocarboxylate_transporter_2-like_[Oreochromis_niloticus]	79.1164	2.70439	0.148079	1.94865	0.0365166	0.0408968	0	0	0.0628607	1.25149	0.131183	0	2.02502
C177293_c0_seq1_|_PREDICTED:_transmembrane_protein_72-like_[Oreochromis_niloticus]	18.4793	0.120764	0.020494	0.0806016	0.0349863	0	0.050139	0.0102527	0.0101104	0.642636	0.079637	0.0896197	0.0973498
C580404_c0_seq1_|_PREDICTED:_hypothetical_protein_LOC100006305_[Danio_rerio]	2.2468	0	0	0	0	0	0	0	0	0.0790836	0	0	0
C369673_c0_seq1_|_pol_polyprotein_[Walleye_epidermal_hyperplasia_virus_1]	2.73634	0	0	0	0	0.0446903	0	0	0.0968501	0	0.0716038	0	0
C47914_c0_seq1_|_PREDICTED:_ADM2-like_[Oreochromis_niloticus]	54.8186	0.0748798	0.165345	0	1.97115	0.0450252	0	0	0.0808352	0.019087	0.0479231	0.0178945	0.0156977
C86594_c2_seq1_|_PREDICTED:_hypothetical_protein_LOC100690013_[Oreochromis_niloticus]	27.8881	0.0837023	0.0658387	0.214986	0.0750619	0.0179298	0.00644549	0	0.0192945	1.00692	0.00641759	0.0572969	0.26279
C194197_c0_seq1_|_LOC100135362_protein_[Xenopus_(Silurana)_tropicalis]	9.52265	0.0114719	0.127417	0.12934	0.0291221	0	0.0124721	0.345283	0.0125709	0.044364	0	0.0140688	0.0968496
C34272_c0_seq1_|_PREDICTED:_sodium/myo-inositol_cotransporter_2-like_[Oreochromis_niloticus]	10.4274	0.118601	0.0218455	0.380629	0.0372935	0	0	0	0	0.0128156	0.0211988	0.0475248	0.0830122
C2081_c4_seq1_|_PREDICTED:_multidrug_and_toxin_extrusion_protein_1-like_[Oreochromis_niloticus]	31.8295	0.0325925	0.288506	1.20497	0.0613086	0.0245515	0.167603	0.171731	0.944769	0.461699	0.560175	0.0390304	0.351223
C36040_c1_seq1_|_Solute_carrier_family_22_member_4_[Salmo_salar]_gb|ACI33519.1|_Solute_carrier_family_22_member_4_[Salmo_salar]	42.0112	0	0.134829	0	0.0108687	0	1.62096	0	0.0755897	0.0450161	0.0280778	0.0210573	0.155589
C74570_c0_seq1_|_PREDICTED:_solute_carrier_family_26_member_6-like_[Oreochromis_niloticus]	25.3136	0.268247	0.207943	0.228557	0.220542	0.0167669	0.0768754	0.42659	0.198959	1.00657	0.259913	0.152056	0.557404
C157954_c0_seq1_|_GfV-C9-ORF1_[Glypta_fumiferanae_ichnovirus]_dbj|BAF45547.1|_GfV-C9-ORF1_[Glypta_fumiferanae_ichnovirus]	25.3453	0.559301	0.0948797	0.0179311	0	0	0	0	0.0775434	1.03003	0	0.069151	0.510872
C6375_c0_seq1_|_Sodium/iodide_cotransporter_[Salmo_salar]_gb|ACN11052.1|_Sodium/iodide_cotransporter_[Salmo_salar]	52.8631	0.0102845	0.393947	0.937402	2.19707	0.0408417	0.0660833	0	0.143203	0.0261991	0.196313	0.0367913	0.106913
C292618_c0_seq1_|_PREDICTED:_IgGFc-binding_protein-like_[Nomascus_leucogenys]	6.87438	0	0.0187537	0	0.2876	0.00849079	0.0275231	0.00938208	0	0	0.0635745	0.0306504	0
C213107_c0_seq1_|_novel_protein_similar_to_vertebrate_solute_carrier_family_22_(organic_anion_transporter)_[Danio_rerio]	2.14656	0	0.0538938	0	0.0916189	0	0.0527369	0.0271265	0	0.0627234	0	0	0.0255831
C23098_c0_seq1_|_PREDICTED:_hypothetical_protein_LOC100535924_[Danio_rerio]	5.4287	0.0777273	0.0858903	0.0644241	0	0	0.196122	0.230071	0.0565036	0.234086	0.0834803	0.21881	0.0816451
C10304_c0_seq1_|_PREDICTED:_hypothetical_protein_LOC100690013_[Oreochromis_niloticus]	79.4456	0.0671737	0.264211	1.33138	0.864333	0.0335633	0.0413617	0	0.067308	3.43102	0.0308115	0.19081	0.497069
C285699_c0_seq1_|_PREDICTED:_tyrosine-protein_phosphatase_non-receptor_type_13-like_[Oreochromis_niloticus]	2.98882	0.0135257	0.00996532	0.0785643	0.130118	0.00904005	0.0585046	0	0.0146748	0.116357	0.0435377	0	0.0236604
C42992_c0_seq1_|_PREDICTED:_protein_FAM131C-like_[Oreochromis_niloticus]	67.7548	0.0283838	0.234694	0.352024	0.461776	0.085159	0	0.0628096	2.97234	2.22211	0.561694	0.068419	0.297332
C361511_c0_seq1_|_PREDICTED:_ProFiliN_family_member_(pfn-3)-like_[Saccoglossus_kowalevskii]	3.19133	0	0	0	0.109123	0	0	0	0	0.143257	0	0	0.065143
C20952_c1_seq1_|_PREDICTED:_sodium/calcium_exchanger_3-like_[Oreochromis_niloticus]	10.7862	0	0.0220968	0.0248583	0.213866	0.280522	0.0216224	0.0221091	0.0323757	0.488204	0.0321167	0.0119571	0.146955
C61513_c1_seq1_|_PREDICTED:_outer_dense_fiber_protein_3-like_protein_2-like_[Oreochromis_niloticus]	15.1614	0.0740225	0.0888469	0.174847	0.692692	0	0.0434642	0.170928	0.1087	0.0945759	0.0359553	0.220254	0.0281287
C86067_c0_seq1_|_PREDICTED:_retinal_dehydrogenase_1-like_[Oreochromis_niloticus]	16.0135	0	0.0706729	0.0239113	0.691888	0	0	0	0.0138393	0.731864	0.0137141	0.0845881	0.0872914
C159230_c0_seq1_|_P2Y_purinoceptor_3_[Anoplopoma_fimbria]	2.90989	0	0.0854489	0.0575364	0.0774087	0.0465474	0.1338	0	0.0664491	0.0595204	0.0496895	0	0.0811696
C98226_c0_seq1_|_PREDICTED:_hypothetical_protein_LOC100690013_[Oreochromis_niloticus]	33.7381	0.0468049	0.124022	0.488142	0.0936067	0	0	0	0.0101974	1.57407	0	0.0228249	0.147315
C3087_c2_seq1_|_PREDICTED:_LOW_QUALITY_PROTEIN:_probable_G-protein_coupled_receptor_112-like,_partial_[Callithrix_jacchus]	14.212	0.0558632	0.211375	0.61398	0.665265	0	0.0516995	0.141399	0.142339	0.281923	0.166564	0.525384	0.0836863
C173712_c0_seq1_|_PREDICTED:_solute_carrier_family_35_member_F2-like_[Oreochromis_niloticus]	25.9506	0.137959	0.0676519	1.21771	0.480086	0	0	0	0.0331243	0.118103	0.0328246	0	0.0964234
C78177_c0_seq1_|_PREDICTED:_VPS10_domain-containing_receptor_SorCS3_[Oreochromis_niloticus]	7.40878	0	0.12478	0.180294	0.0404835	0	0	0.0357747	0	0.351787	0.0173716	0.13659	0
C146057_c0_seq1_|_PREDICTED:_low_affinity_cationic_amino_acid_transporter_2-like_[Oreochromis_niloticus]	22.7374	0	0.0784114	1.08783	0.0888766	0.142193	0.179044	0.44623	0.178993	0.0301756	0.127168	0.485534	0.074494
C379114_c0_seq1_|_PREDICTED:_hypothetical_protein_LOC100696892_[Oreochromis_niloticus]	5.77966	0	0.0608492	0.27436	0.0171679	0	0	0	0	0.283273	0.029524	0.149844	0.0288848
C136492_c0_seq1_|_PREDICTED:_tctex1_domain-containing_protein_1-B_[Xenopus_(Silurana)_tropicalis]	12.5826	0.0489798	0.0217589	0.0242835	0.629919	0	0.0851756	0	0.0107344	0.329415	0.400902	0.0237878	0.113687
C114353_c0_seq1_|_PREDICTED:_sodium/calcium_exchanger_3-like_[Oreochromis_niloticus]	5.56509	0	0.0236761	0.0396346	0.281913	0.182581	0	0	0.0463699	0.220888	0.0115382	0	0.0562515
C188760_c0_seq1_|_P2Y_purinoceptor_3_[Anoplopoma_fimbria]	11.7114	0	0.278071	0.171622	0.0918757	0.138312	0.596861	0	0.333912	0.0314027	0.243717	0.156897	0.11082
C63744_c1_seq1_|_laminin_subunit_alpha-1_precursor_[Danio_rerio]_gb|AAZ30636.1|_laminin_alpha_1_[Danio_rerio]	18.1226	0.0861851	0.631835	0.0382756	0.933382	0.0616756	0.0132961	0	0	0.458604	0.0461204	0.393427	0.161393
C266411_c0_seq1_|_PREDICTED:_IgGFc-binding_protein-like_[Oreochromis_niloticus]	6.16212	0	0.0414971	0.0466831	0	0	0.0406063	0.041647	0	0.0482957	0.0402686	0.317565	0.0394301
C188371_c0_seq1_|_hypothetical_protein_PTSG_11535_[Salpingoeca_sp._ATCC_50818]	10.3202	0.497741	0.115589	0.130528	0.261676	0.104837	0.282717	0.115809	0	0.033352	0.532573	0	0.164671
C412977_c0_seq1_|_novel_protein_similar_to_vertebrate_dynein,_cytoplasmic,_heavy_polypeptide_1_(DNCH1)_[Danio_rerio]	1.41484	0	0	0.026365	0.0440663	0	0	0.0077547	0.0303583	0.0269871	0.0451256	0.0167757	0.0736432
C183225_c0_seq1_|_serum_lectin_2_precursor_[Salmo_salar]_gb|AAO43606.1|_serum_lectin_isoform_2_precursor_[Salmo_salar]_gb|ACI66970.1|_Lactose-binding_lectin_l-2_precursor_[Salmo_salar]	11.1419	0.168587	0.5808	0	0.0527705	0	0	0	0	0.0808959	0.0901784	0	0.309052
C11956_c0_seq1_|_PREDICTED:_CD209_antigen-like_[Oreochromis_niloticus]	50.4377	0.698866	0.692354	2.6556	1.23299	0.0712951	0.739117	2.19558	1.12452	1.35461	0.976996	2.49354	1.04668
C40462_c0_seq1_|_PREDICTED:_monocarboxylate_transporter_2-like_[Oreochromis_niloticus]	8.04213	0.288196	0.0714121	0.131206	0	0.00587758	0	0	0.0256175	0.241739	0.0252506	0	0.425613
C6073_c0_seq1_|_Branched-chain-amino-acid_aminotransferase,_cytosolic_[Salmo_salar]	426.233	5.12819	1.13414	0.113261	0.0764493	0.030484	0	0	0.625482	22.8392	0.285367	0.165318	7.39979
C123243_c0_seq1_|_PREDICTED:_solute_carrier_family_23_member_2-like_[Oreochromis_niloticus]	16.6432	0	0.0674737	0.00956377	0.162418	0.00763724	0	0	0.032912	0.892699	0.0246618	0.02794	0.120232
C51058_c0_seq1_|_PREDICTED:_hypothetical_protein_LOC100693938_[Oreochromis_niloticus]	45.6325	0.311926	0.102327	2.45647	0.00929723	0.0891005	0.0841089	0.0410541	0.104214	0.0903945	0.103236	0.040228	0.174987
C4361_c7_seq1_|_hepatocyte_nuclear_factor_1-beta-A_[Danio_rerio]_gb|AAI29148.1|_HNF1_homeobox_b_[Danio_rerio]	173.118	6.13497	5.32686	9.35789	0.2067	0.156931	0.0356411	0	0.222719	1.96219	1.1396	0.0199096	4.17889
C28960_c0_seq1_|_PREDICTED:_acidic_mammalian_chitinase-like_[Oreochromis_niloticus]	15.3181	0.283357	0.0851499	0.829583	0.0964908	0	0.0555412	0	0.138325	0.0660588	0.0550794	0	0.269572
C150559_c0_seq1_|_Phosphoenolpyruvate_carboxykinase,_cytosolic_[Salmo_salar]_gb|ACI34142.1|_Phosphoenolpyruvate_carboxykinase,_cytosolic_[Salmo_salar]_gb|ACN10791.1|_Phosphoenolpyruvate_carboxykinase,_cytosolic_[Salmo_salar]	25.5185	0.16229	0.0716018	1.38224	0	0.0433024	0	0	0.0701164	0.194443	0.347411	0	0.181428
C16133_c0_seq1_|_RecName:_Full=Draxin-A;_AltName:_Full=Dorsal_repulsive_axon_guidance_protein_A;_Flags:_Precursor_gb|ACI33347.1|_C1orf187_precursor_[Salmo_salar]	114.594	0.329235	1.73643	0.272432	2.91343	0.00782267	0.0253639	0	0.236874	6.2337	0.293599	0.226479	1.09176
C444866_c0_seq1_|_predicted_protein_[Nematostella_vectensis]_gb|EDO33188.1|_predicted_protein_[Nematostella_vectensis]	2.51564	0.00779559	0.0682527	0.0959782	0	0.00775346	0.0417454	0.0342496	0.0918375	0.139172	0.0663052	0.0559626	0.0162133
C657313_c0_seq1_|_V(D)J_recombination-activating_protein_1_[Oncorhynchus_mykiss]_sp|Q91187.1|RAG1_ONCMY_RecName:_Full=V(D)J_recombination-activating_protein_1;_Short=RAG-1;_Includes:_RecName:_Full=Endonuclease_RAG1;_Includes:_RecName:_Full=E3_ubiquitin-protein_ligase_RAG1_gb|AAA80281.1|_recombination_activating_protein_[Oncorhynchus_mykiss]	1.55918	0	0	0	0	0	0	0.0443277	0.0865038	0	0	0	0
C2580_c7_seq1_|_PREDICTED:_epithelial_cell-transforming_sequence_2_oncogene_[Oreochromis_niloticus]	27.2486	0.0221183	0.0244412	0.00909343	0.999533	0	0.00797622	0.00820238	0.0398348	1.52684	0.0554525	0	0.0619378
C206885_c0_seq1_|_PREDICTED:_clusterin-like_protein_1-like_[Oreochromis_niloticus]	6.01014	0	0.0193876	0	0.02188	0	0	0	0.0189854	0.33846	0	0	0.0460626
C34623_c1_seq1_|_PREDICTED:_multidrug_and_toxin_extrusion_protein_1-like_[Oreochromis_niloticus]	51.4332	0.59878	0.769078	1.0947	0.25493	0.024696	0.359621	0.587341	2.91946	0.657505	0.950983	0.930141	0.989359
C47441_c1_seq1_|_PREDICTED:_CD209_antigen-like_[Oreochromis_niloticus]	10.4518	0.100884	0.0277946	0.595061	0.284403	0.0505378	0.217664	0.445975	0.108912	0.257303	0.188753	0.0908867	0.079193
C47707_c0_seq1_|_Protein_CLEC-199,_isoform_d_[Caenorhabditis_elegans]	119.392	6.80748	0.25519	0.0820276	0.62134	0	0	0	0	1.18737	0	0	2.59804
C90966_c1_seq1_|_PREDICTED:_similar_to_LReO_3_[Strongylocentrotus_purpuratus]_ref|XP_001189981.1|_PREDICTED:_similar_to_LReO_3_[Strongylocentrotus_purpuratus]	5.04503	0.0140762	0.0468937	0.193036	0.106305	0.0141559	0.0764819	0.125517	0.213397	0.273064	0.242993	0.292434	0.118886
C19846_c3_seq1_|_3'-phosphoadenosine_5'-phosphosulfate_synthase_2b_[Danio_rerio]_gb|AAH47190.1|_3'-phosphoadenosine_5'-phosphosulfate_synthase_2_[Danio_rerio]_gb|AAH68346.1|_3'-phosphoadenosine_5'-phosphosulfate_synthase_2_[Danio_rerio]	78.4724	1.51946	4.42824	4.27336	0.375207	0.117698	0.343136	0.0456755	0.374714	1.24671	1.50528	4.58841	1.20938
C1495_c3_seq1_|_laminin_alpha_1_[Danio_rerio]	16.1524	0.0924004	0.469269	0.0228923	0.949335	0.0431763	0	0	0.0332497	0.641337	0.00662886	0.311982	0.16801
C353256_c0_seq1_|_novel_protein_similar_to_H.sapiens_LRRC18,_leucine_rich_repeat_containing_18_(LRRC18)_[Danio_rerio]	4.0758	0	0	0	0.156058	0	0	0	0	0.239711	0.0266348	0.120026	0.0521605
C206779_c0_seq1_|_RecName:_Full=Riboflavin_transporter_2-A;_Short=RFT2-A_emb|CAQ14265.1|_novel_protein_(zgc:136909)_[Danio_rerio]	12.2016	0.720578	0	0.336933	0.0401114	0	0.00864335	0.124276	0.0345856	0.585824	0.0342728	0.0290556	0.469785
C911133_c0_seq1_|_otolith_matrix_macromolecule-62_precursor_[Oncorhynchus_mykiss]_dbj|BAI99727.1|_otolith_matrix_macromolecule-62_[Oncorhynchus_mykiss]	0.725368	0	0	0	0.0429369	0	0	0	0	0	0	0	0
C42879_c0_seq1_|_PREDICTED:_LOW_QUALITY_PROTEIN:_low-density_lipoprotein_receptor-related_protein_2-like_[Oreochromis_niloticus]	12.1274	0.00191728	0.0873058	0.0168254	0.718351	0.0115969	0.00833457	0.00640463	0.0604229	0.225497	0.107376	0.0839447	0.0384374
C95317_c1_seq1_|_PREDICTED:_hypothetical_protein_LOC100690013_[Oreochromis_niloticus]	21.6549	0.09532	0.175143	0.355596	0.079314	0.0158593	0.0171317	0	0.0170212	1.30025	0	0.0959291	0.23293
C13051_c0_seq1_|_Phosphoenolpyruvate_carboxykinase,_cytosolic_[Salmo_salar]_gb|ACI34142.1|_Phosphoenolpyruvate_carboxykinase,_cytosolic_[Salmo_salar]_gb|ACN10791.1|_Phosphoenolpyruvate_carboxykinase,_cytosolic_[Salmo_salar]	16.8999	0.180053	0.14446	1.01506	0	0	0	0.0362454	0.0353658	0.0211867	0.333013	0.0394824	0.0686322
C165352_c0_seq1_|_PREDICTED:_guanylyl_cyclase-activating_protein_1-like_[Danio_rerio]	1.72615	0.041693	0.0689551	0.103829	0	0	0	0	0	0	0	0	0.043675
C23951_c0_seq1_|_PREDICTED:_transient_receptor_potential_cation_channel_subfamily_M_member_1-like_[Oreochromis_niloticus]	34.2008	2.06163	0.0640438	1.33317	0	0.0580974	0	0	0.0627153	0.521754	0	0.0346558	1.39969
C275893_c0_seq1_|_PREDICTED:_probable_phospholipid-transporting_ATPase_ID-like_[Danio_rerio]	7.011	0	0.0456912	0	0	0	0.0223638	0	0.0222024	0.212708	0.0664102	0.424337	0.021726
C186010_c0_seq1_|_PREDICTED:_potassium_voltage-gated_channel_subfamily_E_member_1-like_[Oreochromis_niloticus]	6.35585	0.0283605	0.146266	0.387578	0.177758	0.0189551	0.214686	0.0839465	0.164313	0.0486371	0.0202766	0.286118	0
C345573_c0_seq1_|_PREDICTED:_protein_FAM13A-like_[Oreochromis_niloticus]	4.87568	0	0.0396644	0.0147573	0.300352	0	0.0258785	0	0.0389443	0.27701	0	0.0578242	0.0753867
C32480_c0_seq1_|_PREDICTED:_sterol_26-hydroxylase,_mitochondrial_isoform_1_[Danio_rerio]	79.686	0.193498	1.40833	2.30771	3.04322	0.270959	1.26131	0.31682	0.663659	0.704893	4.61175	4.94082	0.502903
C167802_c0_seq1_|_PREDICTED:_LOW_QUALITY_PROTEIN:_uncharacterized_glycosyltransferase_AER61-like_[Oreochromis_niloticus]	20.3731	0.1312	0.482154	0.922065	0.355747	0.131211	0.84927	0.556534	0.331209	0.70118	1.26323	0.555831	0.366575
C64873_c0_seq1_|_PREDICTED:_hypothetical_protein_LOC100711103_[Oreochromis_niloticus]	26.0024	0.971281	0.180467	0.440984	1.23907	0.00964685	0.0103831	0.0213715	0.135054	0.497378	0.041203	1.61318	0.917826
C37668_c0_seq1_|_multidrug_and_toxin_extrusion_protein_1_[Danio_rerio]_sp|A1L1P9.1|S47A1_DANRE_RecName:_Full=Multidrug_and_toxin_extrusion_protein_1;_Short=MATE-1;_AltName:_Full=Solute_carrier_family_47_member_1_gb|AAI29167.1|_Zgc:158231_[Danio_rerio]	12.8745	0.00828925	0.128892	0.0208781	0.816713	0.0334053	0.00901194	0	0.162682	0.106795	0.106967	0.0101657	0.0962011
C245991_c0_seq1_|_hypothetical_protein_BRAFLDRAFT_118221_[Branchiostoma_floridae]_gb|EEN69686.1|_hypothetical_protein_BRAFLDRAFT_118221_[Branchiostoma_floridae]	2.29443	0	0.0170859	0.124556	0.145719	0	0	0.102938	0.00830245	0	0	0.139624	0
C11241_c1_seq1_|_Sulfotransferase_family_cytosolic_2B_member_1_[Salmo_salar]_gb|ACI69582.1|_Sulfotransferase_family_cytosolic_2B_member_1_[Salmo_salar]	99.1989	6.31629	0.32803	0.529194	0.487298	0.0381135	0.11526	0.35448	0.165125	2.80049	0.570477	0.586537	5.84308
C143573_c0_seq1_|_unnamed_protein_product_[Tetraodon_nigroviridis]	6.26599	0.0456463	0.179168	0.137375	0.18694	0.0454953	0.399687	0.258748	0.0560358	0.0916778	0.0556341	0.211456	0.204261
C146318_c0_seq1_|_unnamed_protein_product_[Tetraodon_nigroviridis]	9.75843	0.0351178	0.628975	0.225963	0.110605	0.0294434	0.513984	0.61185	0.0508948	0.0980459	0.220206	0.368769	0.197185
C119334_c0_seq1_|_PREDICTED:_tetratricopeptide_repeat_protein_29-like_[Xenopus_(Silurana)_tropicalis]	4.84084	0.0610851	0	0.100365	0.279591	0	0.197185	0	0.0217625	0.312316	0	0.024727	0.106442
C34842_c0_seq1_|_Solute_carrier_family_22_member_6-A_[Salmo_salar]_gb|ACI33084.1|_Solute_carrier_family_22_member_6-A_[Salmo_salar]	46.663	0	0.40175	0.33414	1.34359	0.00498357	0	0	0.064755	0.711561	0.0213628	3.01934	0.177776
C11030_c0_seq1_|_PREDICTED:_regulator_of_G-protein_signaling_22-like_[Xenopus_(Silurana)_tropicalis]	12.9211	0	0.128743	0.108326	0.839738	0.0291947	0.0157399	0.113391	0.126299	0.715917	0.0466387	0.193687	0.152925
C18053_c0_seq1_|_Sodium-dependent_phosphate_transport_protein_2A_[Salmo_salar]_gb|ACI33475.1|_Sodium-dependent_phosphate_transport_protein_2A_[Salmo_salar]	2.53865	0	0.0656532	0.0335196	0	0.0270822	0.040877	0	0.0469357	0.166604	0.0811387	0.0456108	0.0794184
C15039_c0_seq1_|_Lambda-crystallin_[Salmo_salar]	2.11183	0.0501973	0.0554759	0.0520902	0.0838738	0.0419223	0.00904402	0.00930761	0.116951	0.139453	0.107904	0.0506421	0.0526831
C304011_c0_seq1_|_PREDICTED:_pyrroline-5-carboxylate_reductase-like_protein_C14orf148-like_[Ailuropoda_melanoleuca]_gb|EFB30048.1|_hypothetical_protein_PANDA_016039_[Ailuropoda_melanoleuca]	6.5781	0	0.0958261	0.013368	0.435495	0.0217322	0	0	0.0352781	0.39034	0.0232474	0.0653441	0.0796427
C52016_c2_seq1_|_Retrotransposable_element_Tf2_155_kDa_protein_type_3_[Salmo_salar]	51.9016	1.96891	1.65493	2.35379	3.43849	0.304825	1.54358	1.68682	1.67052	3.39516	1.57989	3.108	2.28515
C193190_c0_seq1_|_PREDICTED:_sodium-_and_chloride-dependent_GABA_transporter_ine_[Danio_rerio]	2.76165	0	0.0544381	0.183691	0	0	0	0	0	0	0	0	0.0129402
C115713_c0_seq1_|_PREDICTED:_solute_carrier_family_23_member_3_[Loxodonta_africana]	32.7482	0.0310239	0.111161	2.18256	0.00977217	0.023284	0.00837024	0	0.259506	0.915533	0.0580456	0.0186957	0.0974962
C317993_c0_seq1_|_hypothetical_protein_BRAFLDRAFT_118523_[Branchiostoma_floridae]_gb|EEN62394.1|_hypothetical_protein_BRAFLDRAFT_118523_[Branchiostoma_floridae]	2.28641	0	0.0769925	0.0214853	0.152912	0.0174958	0.0376623	0	0.0189949	0.0444471	0.0561275	0.0420934	0
C303708_c0_seq1_|_PREDICTED:_IgGFc-binding_protein-like_[Oreochromis_niloticus]	2.62609	0	0	0	0.175972	0	0.0189523	0	0	0.0676237	0.0563842	0.042348	0
C265405_c0_seq1_|_predicted_protein_[Micromonas_pusilla_CCMP1545]_gb|EEH56025.1|_predicted_protein_[Micromonas_pusilla_CCMP1545]	7.07938	0.271459	0.029916	0.0673342	0.475838	0.0542966	0.0585691	0.12014	0	0.0696601	0.464401	0.065435	0.113793
C208002_c0_seq1_|_PREDICTED:_retrotransposable_element_Tf2_155_kDa_protein_type_1-like_[Danio_rerio]	17.3551	1.17094	0.0634873	0	0.0961259	0	0.0207136	0	0.0620059	0.517358	0.040886	0.0233654	0.743969
C22517_c1_seq1_|_PREDICTED:_hypothetical_protein_LOC571514_[Danio_rerio]	132.564	0.368438	1.00914	8.96324	0.0595378	0.214044	0.0512979	0.0263063	0.16655	1.50918	0.279793	1.67593	0.635095
C318556_c0_seq1_|_PREDICTED:_radial_spoke_head_protein_4_homolog_A_isoform_2_[Danio_rerio]	7.00802	0.0241149	0.0264013	0.0299262	0.478818	0.0478825	0.0258351	0	0	0.398053	0.0254976	0	0
C191463_c0_seq1_|_Rho_GTPase-activating_protein_18_[Salmo_salar]_gb|ACI34243.1|_Rho_GTPase-activating_protein_18_[Salmo_salar]	1.01631	0.0162102	0.0177472	0	0.0402966	0	0.0347063	0.0177506	0.0694906	0.0617737	0.034431	0.0587695	0
C69313_c1_seq1_|_peptidase,_M56_family_protein_[Brevundimonas_sp._BAL3]_gb|EDX81076.1|_peptidase,_M56_family_protein_[Brevundimonas_sp._BAL3]	19.1931	0.546586	0.0927051	0.130571	0.105286	0.210244	0.18143	0.04652	0.0228673	0.16184	1.32702	0	0.396357
C342196_c0_seq1_|_PREDICTED:_VPS10_domain-containing_receptor_SorCS3-like,_partial_[Danio_rerio]	4.5333	0	0	0	0.0192615	0	0	0	0	0.313518	0	0	0.0320014
C190406_c0_seq1_|_PREDICTED:_similar_to_predicted_protein_[Ciona_intestinalis]	10.7299	0.0084471	0.0656665	0.2744	0.50137	0	0.00918356	0.0940958	0.0367472	0.74405	0.0181272	0.266454	0.133705
C329925_c0_seq1_|_LOC569134_protein_[Danio_rerio]	1.03736	0	0.0183069	0.0103794	0.0729664	0	0	0.00915859	0.0179272	0.0640919	0	0.0101076	0.0173951
C200571_c0_seq1_|_PREDICTED:_tetratricopeptide_repeat_protein_29-like_[Ornithorhynchus_anatinus]	5.41098	0.0300097	0.229913	0.221685	0.335466	0	0.128552	0	0.129133	0.382238	0	0.0710888	0.280943
C31469_c0_seq1_|_PREDICTED:_UDP-glucuronosyltransferase_2A1-like_[Oreochromis_niloticus]	133.946	7.93274	0.225091	9.47514	1.13142	0.204192	0.0314656	0.112805	0.236285	4.79089	0.0936119	0.598328	7.76085
C62870_c0_seq1_|_PREDICTED:_DEP_domain-containing_mTOR-interacting_protein-like_[Oreochromis_niloticus]	41.649	2.17298	2.05031	0.984196	0.712063	0	0.147019	0	0.0258976	1.60489	0.094299	0.0290824	2.97266
C135167_c0_seq1_|_uncharacterized_protein_LOC100007793_[Danio_rerio]_gb|AAI55351.1|_Zgc:175280_protein_[Danio_rerio]	5.96281	0	0	0.340382	0	0.0914919	0.1727	0.430265	0.0493821	0	0.0735109	0.303493	0.0239784
C15070_c0_seq1_|_Probable_phosphatase_phospho1_[Salmo_salar]_gb|ACI33872.1|_Probable_phosphatase_phospho1_[Salmo_salar]	78.17	5.64284	0.299306	0.809605	1.53613	0.1395	0.269141	3.51578	0.389433	2.12399	1.01403	2.48367	4.99001
C714441_c0_seq1_|_PREDICTED:_ALX_homeobox_protein_1-like_isoform_2_[Oreochromis_niloticus]	0.794383	0	0	0	0	0	0.0396639	0	0	0.0471749	0	0	0.0577889
C160066_c0_seq1_|_PREDICTED:_thiamine_transporter_2-like_[Oreochromis_niloticus]	15.3389	1.11599	0.0210324	0.710205	0.0360559	0.00952251	0	0	0.0309721	0.466082	0	0.0116124	0.429598
C377371_c0_seq1_|_IgG_Fc_binding_protein_-_mouse_(fragment)_emb|CAA09618.1|_IgG_Fc_binding_protein_[Mus_musculus]	0.560563	0	0	0	0	0	0	0.0209774	0.0408125	0	0	0	0
C435098_c0_seq1_|_PREDICTED:_zeta-sarcoglycan-like_[Oreochromis_niloticus]	1.82857	0	0.0136024	0.0154184	0.077311	0	0	0	0.0134161	0.126344	0	0.133638	0.0258185
C209136_c0_seq1_|_PREDICTED:_probable_phospholipid-transporting_ATPase_IM_[Oreochromis_niloticus]	8.40645	0	0.0156529	0.0529868	0.159941	0	0	0.0629564	0.0152178	0.528942	0	0.614896	0.178544
C352308_c0_seq1_|_PREDICTED:_hypothetical_protein_LOC100702260_[Oreochromis_niloticus]	4.59112	0	0.0493428	0.222065	0.336276	0.0298445	0	0	0.0322167	0.229735	0.111809	0.0359668	0.0937816
C142972_c0_seq1_|_PREDICTED:_serine/threonine-protein_kinase_Nek3-like_[Oreochromis_niloticus]	8.12427	0	0.236073	0.103948	0.430919	0	0.0494972	0.0422791	0.0083181	0.598594	0.114389	0.0459903	0.120166
C253412_c0_seq1_|_uncharacterized_protein_FLJ46082_homolog_[Danio_rerio]_sp|A2BFC9.1|YI011_DANRE_RecName:_Full=Uncharacterized_protein_FLJ46082_homolog_emb|CAM14051.1|_novel_protein_[Danio_rerio]	10.923	0	0	0.10846	0.808567	0	0.0188456	0	0	0.694759	0.0187641	0.0212583	0.16465
C457_c3_seq1_|_Acetyl-CoA_acetyltransferase,_mitochondrial_precursor_[Salmo_salar]	53.2432	0.396647	0.573904	0.647374	0.684037	0.0495852	0.29423	3.94977	0.721596	1.46109	0.901018	0.954312	0.986951
C157854_c0_seq1_|_PREDICTED:_hypothetical_protein_LOC100537084_[Danio_rerio]_ref|XP_003198240.1|_PREDICTED:_hypothetical_protein_LOC556746_[Danio_rerio]	19.7001	0.0926534	0.0511574	0.331092	1.46464	0	0	0.102625	0.0499158	0	0.235355	0.0138439	0.194473
C48124_c0_seq1_|_PREDICTED:_regulator_of_G-protein_signaling_22_[Mus_musculus]	11.4384	0	0.0203239	0.0457445	0.808315	0	0	0.0408096	0.159277	0.851459	0.039459	0.0664579	0.135247
C22052_c0_seq1_|_PREDICTED:_hepatocyte_nuclear_factor_1-beta-A-like_[Oreochromis_niloticus]	90.0344	4.06664	3.24556	6.70899	0.232492	0.0928136	0.0182001	0	0.145984	1.64426	0.938775	0.0710654	2.87195
C331675_c0_seq1_|_PREDICTED:_predicted_protein-like_[Saccoglossus_kowalevskii]	2.62372	0	0	0.0554924	0.195901	0.0670809	0.144806	0	0.0483044	0.114818	0.0240392	0.0806197	0.0937415
C193547_c1_seq1_|_reverse_transcriptase_[Anguilla_japonica]	3.49031	0	0.0486409	0.164159	0.027447	0.0220223	0.0237892	0.170932	0.261795	0.112759	0.0237045	0.239026	0
C72498_c0_seq1_|_PREDICTED:_epithelial_cell-transforming_sequence_2_oncogene-like_[Danio_rerio]	23.2807	0.0185578	0.223386	0.136361	1.15302	0.092154	0.119243	0	0.0792533	1.75262	0.19726	0	0.328054
C33556_c0_seq1_|_Keratin,_type_I_cytoskeletal_18_[Salmo_salar]_gb|ACI34244.1|_Keratin,_type_I_cytoskeletal_18_[Salmo_salar]	92.9552	0.135018	7.05498	0.623707	0.438817	0.0180101	0.0484916	0	0.145622	0.207204	0.0769237	4.88327	0.433117
C3955_c0_seq1_|_Serine--pyruvate_aminotransferase,_mitochondrial_precursor_[Salmo_salar]_gb|ACI70129.1|_Serine--pyruvate_aminotransferase,_mitochondrial_precursor_[Salmo_salar]	267.408	20.3069	0	0	0.0771877	0.00770488	0	0.00851368	0.0414729	4.29563	0.445661	0	14.5925
C38602_c0_seq1_|_sulfotransferase_family_cytosolic_2b_member_1_[Ictalurus_punctatus]_gb|ADO29175.1|_sulfotransferase_family_cytosolic_2b_member_1_[Ictalurus_punctatus]	88.313	0.137098	2.78556	5.2204	6.70816	0.258857	0.574675	3.16676	0.361254	2.48417	2.94821	6.42542	1.08437
C562545_c0_seq1_|_DNA_nucleotidylexotransferase_[Oncorhynchus_mykiss]_sp|Q92089.1|TDT_ONCMY_RecName:_Full=DNA_nucleotidylexotransferase;_AltName:_Full=Terminal_addition_enzyme;_AltName:_Full=Terminal_deoxynucleotidyltransferase;_Short=Terminal_transferase_gb|AAB01980.1|_terminal_deoxynucleotidyl_transferase_[Oncorhynchus_mykiss]	1.56463	0	0	0	0.0459865	0	0.118866	0.0203806	0.0396514	0.023371	0	0.0442669	0.076949
C286276_c0_seq1_|_PREDICTED:_leucine-rich_repeat-containing_protein_LOC400891-like_[Danio_rerio]	6.13125	0.0115949	0.0128822	0.0143715	0.469292	0	0	0.0258479	0	0.285853	0	0	0.0244721
C113337_c0_seq1_|_PREDICTED:_mucin-19-like_[Oreochromis_niloticus]	13.0953	1.00261	0.0160715	0.0120548	0.0303864	0	0	0	0.0104934	0.155738	0	0	0.0967667
C163007_c0_seq1_|_PREDICTED:_dynein_assembly_factor_1,_axonemal-like_[Oreochromis_niloticus]	5.20648	0	0	0	0.318119	0	0	0	0	0.399829	0.0209704	0	0.0408873
C56680_c0_seq1_|_PREDICTED:_hypothetical_protein_LOC100711103_[Oreochromis_niloticus]	35.6161	0.741655	0.130538	0.465671	2.74551	0.00985143	0.0213	0.0108856	0.0533495	1.17416	0.0211148	1.37969	0.578956
C138369_c0_seq1_|_PREDICTED:_inward_rectifier_potassium_channel_16-like_[Oreochromis_niloticus]	29.3993	0	0.0877312	1.2504	2.27537	0	0.028616	0	0.0286371	0.0340349	0.0567561	0	0.0555743
C1058_c0_seq1_|_IGF_binding_protein_5_precursor_[Salmo_salar]_gb|ABO36535.1|_IGF_binding_protein_5_[Salmo_salar]	154.289	0.143066	1.2928	10.3063	3.44657	4.43695	11.9912	0.642613	0.957377	2.20049	1.88913	6.3606	1.76251
C359914_c0_seq1_|_PREDICTED:_probable_cation-transporting_ATPase_13A3-like_[Oreochromis_niloticus]	6.05604	0.0818922	0.120082	0.472812	0.102069	0	0	0.301473	0.0879709	0.139756	0.116527	0.295048	0.114053
C11809_c0_seq1_|_Sulfotransferase_family_cytosolic_2B_member_1_[Salmo_salar]_gb|ACI69582.1|_Sulfotransferase_family_cytosolic_2B_member_1_[Salmo_salar]	227.397	13.8787	0.6174	0.45776	0.119598	0.054637	0.0736534	0	0.456536	9.02426	1.60856	0.496156	17.8696
C392868_c0_seq1_|_PREDICTED:_probable_cation-transporting_ATPase_13A3-like_[Xenopus_(Silurana)_tropicalis]	4.31982	0	0.0903329	0.33986	0	0	0	0	0	0	0.0584463	0.0325916	0
C377738_c0_seq1_|_secreted_immunoglobulin_domain_1_precursor_[Danio_rerio]_gb|AAM97764.1|_secreted_immunoglobulin_domain_1_protein_[Danio_rerio]	4.05435	0	0.0578709	0.130207	0.131449	0.0524976	0	0.319351	0.198561	0.134704	0	0.0632669	0
C40383_c1_seq1_|_PREDICTED:_mitochondrial_sodium/hydrogen_exchanger_NHA2-like_[Oreochromis_niloticus]	55.122	0.0554777	1.50234	4.35551	0.0277439	0.720236	2.62926	0.0122212	0.11961	0.156254	0.02381	0.0134875	0.371371
C28352_c1_seq1_|_uncharacterized_protein_LOC100124616_[Danio_rerio]_gb|AAI50405.1|_Zgc:171927_protein_[Danio_rerio]	2.32418	0.0296049	0.0647998	0	0.0735939	0	0.126818	0.162881	0.126431	0.113431	0.0941838	0.0708419	0.184717
C220340_c0_seq1_|_precursor_of_second_macrophage_colony-stimulating_factor_[Oncorhynchus_mykiss]_emb|CAQ30515.1|_precursor_of_second_macrophage_colony-stimulating_factor_[Oncorhynchus_mykiss]_emb|CAQ30516.1|_precursor_second_macrophage_colony-stimulating_factor_[Oncorhynchus_mykiss]	5.04184	0.0513333	0.0141533	0.207038	0.0321364	0.0770534	0.23536	0	0.332721	0.0331998	0.356962	0.40215	0.0671831
C586264_c0_seq1_|_unnamed_protein_product_[Tetraodon_nigroviridis]	1.86636	0	0.128088	0	0.145471	0	0.125338	0	0	0.149073	0.0828639	0	0.0405692
C317295_c0_seq1_|_PREDICTED:_hypothetical_protein_LOC100334579_[Danio_rerio]	7.77339	0	0	0.0732688	0.332623	0	0.191218	0.621063	0.191335	0.341407	0.157864	0.356011	0.185656
C158289_c0_seq1_|_PREDICTED:_cadherin-17-like_[Oreochromis_niloticus]	9.33657	0	0.0279566	0.102026	0.0715888	0	0.00684173	0	0.746479	0.138215	0.108396	0.00771764	0.00663542
C228821_c0_seq1_|_PREDICTED:_phosphotidylinositol_phosphatase_PTPRQ_[Danio_rerio]	11.9902	0	0.0446298	0	0.963046	0.080972	0	0	0.021852	0.675031	0.0216543	0	0.116628
C129066_c1_seq1_|_PREDICTED:_serine/threonine-protein_kinase_Nek5-like_[Oreochromis_niloticus]	20.1592	0.149233	0.391603	0.407789	1.61935	0.245542	0.790052	0.528843	0.638896	1.05775	0.337836	0.787276	0.436424
C21646_c0_seq1_|_multidrug_resistance_protein_1_[Oncorhynchus_mykiss]_gb|ACV92072.1|_multidrug_resistance_protein_1_[Oncorhynchus_mykiss]	14.5379	0.102737	0.41938	0.6591	1.17128	0.134727	0.607016	0.561362	0.393186	0.345073	0.271538	0.486283	0.124551
C170196_c0_seq1_|_plasminogen_related_growth_factor_receptor_3_[Takifugu_rubripes]	20.6434	0	0.738967	0	0.150056	0.0957649	0.309902	1.6686	0.0516884	0.061431	0.640373	0.80845	0
C543459_c0_seq1_|_YHR209W_[Salmo_salar]_gb|ACI69133.1|_YHR209W_[Salmo_salar]	1.87546	0	0.152183	0.128742	0.0869626	0	0	0	0.0745132	0.132477	0.110596	0	0
C105868_c0_seq1_|_PREDICTED:_macrophage-stimulating_protein_receptor_[Oreochromis_niloticus]	33.7309	0.0572503	1.9191	0.710266	0.311531	0.13375	0.41278	2.75137	0.28945	0.0490909	1.43261	1.72948	0.0601022
C247879_c0_seq1_|_PREDICTED:_hypothetical_protein_LOC100493904_[Xenopus_(Silurana)_tropicalis]	6.29401	0.0773131	0.0284165	0.15201	0.0966995	0	0.0417021	0.00715017	0.048741	0.513464	0.0964351	0.0854943	0.155211
C123755_c0_seq1_|_PREDICTED:_hypothetical_protein_LOC100536124_[Danio_rerio]	6.10915	0.00740568	0.106925	0.194675	0.503944	0.0149223	0	0.0495271	0.129233	0.49776	0.43936	0.0268847	0.0390691
C143033_c0_seq1_|_PREDICTED:_DPY30_domain-containing_protein_1-like_[Oreochromis_niloticus]	25.3435	0	0.0874543	0.0655972	1.65537	0.026448	0	0.0292603	0.0998177	2.11534	0.0567085	0.063747	0.124628
C51313_c0_seq1_|_PREDICTED:_sodium-coupled_monocarboxylate_transporter_1-like_[Oreochromis_niloticus]	69.7302	0.125921	0.159765	5.83571	0.0157777	0.157542	0.0883541	0.0139426	0.115584	0.0485052	0.0269622	0.0682684	0.125387
C106316_c0_seq1_|_Dynein_light_chain_Tctex-type_1_[Salmo_salar]_gb|ACI69699.1|_Dynein_light_chain_Tctex-type_1_[Salmo_salar]	23.673	0	0.0281408	0.411651	1.98199	0.0765096	0.0550745	0.0846105	0.0273385	1.07906	0.300396	0	0.507926
C12745_c0_seq1_|_PREDICTED:_hypothetical_protein_LOC100690013_[Oreochromis_niloticus]	1.90547	0.0233978	0.0171546	0.00972601	0.0582025	0.0077668	0.0251827	0.00858209	0.0167987	0.159883	0.0249335	0.0187541	0
C20973_c2_seq1_|_peptidoglycan-binding_lysin_domain-containing_protein_[Clostridium_saccharolyticum_WM1]_gb|ADL05727.1|_Peptidoglycan-binding_lysin_domain_protein_[Clostridium_saccharolyticum_WM1]	207.514	0.584255	2.0757	17.4398	0.197492	0.398842	0.13007	0	0.300696	2.76109	0.327574	2.15759	1.14649
C97612_c0_seq1_|_heat_shock_protein,_alpha-crystallin-related,_1_[Salmo_salar]_gb|ACI68354.1|_Heat_shock_protein_beta-1_[Salmo_salar]	53.601	0	0.202701	0.0977285	0.164435	0.0262686	0.113343	0	0.0283566	4.51599	0.0562001	0.0316573	0.770418
C35869_c0_seq1_|_PREDICTED:_protein_FAM183A-like_[Danio_rerio]	13.1416	0	0.0793257	0.0446115	0.674709	0.0179542	0.0970034	0	0.038833	1.10954	0.134601	0.0648119	0.169578
C266964_c0_seq1_|_uncharacterized_protein_LOC779967_[Xenopus_(Silurana)_tropicalis]_gb|AAI21954.1|_hypothetical_protein_MGC146337_[Xenopus_(Silurana)_tropicalis]	6.05453	0.00319005	0.0248016	0.398821	0.510783	0.00964765	0.0970716	0.0995812	0.0728837	0.511362	0.151273	0.274806	0.138021
C399631_c0_seq1_|_hypothetical_protein_BRAFLDRAFT_120093_[Branchiostoma_floridae]_gb|EEN62650.1|_hypothetical_protein_BRAFLDRAFT_120093_[Branchiostoma_floridae]	3.08632	0	0	0.0194811	0.0786682	0	0.00847586	0.00866331	0	0.262166	0	0	0.0658176
C31455_c0_seq1_|_Na-K-Cl_cotransporter_[Oreochromis_mossambicus]	125.085	0.127627	0.354087	10.6617	0.854116	0.0704192	0.0711913	0.0973324	0.265854	0.169266	0.371831	0.127482	0.25349
C192921_c0_seq1_|_solute_carrier_family_4,_anion_exchanger,_member_2_[Danio_rerio]	13.0859	0	0.0316642	0.106542	0.0357218	0.0574274	0.557469	0.443964	1.11726	0.183892	0.245996	0.0342561	0.0601014
C364022_c0_seq1_|_C-type_natriuretic_peptide_3_precursor_[Salmo_salar]_gb|ACN09929.1|_C-type_natriuretic_peptide_3_precursor_[Salmo_salar]_gb|ACN12276.1|_C-type_natriuretic_peptide_3_precursor_[Salmo_salar]	1.68065	0	0	0	0	0	0	0	0.10107	0.143881	0	0	0.0195418
C230177_c0_seq1_|_transient_receptor_potential_cation_channel_subfamily_M_member_6_[Danio_rerio]_gb|ADT91627.1|_Trpm6_[Danio_rerio]	4.66233	0.401034	0.0697729	0.340385	0.212336	0	0.0682746	0	0	0.135577	0.0678151	0.0513699	0.375825
C115934_c0_seq1_|_PREDICTED:_dynein_heavy_chain_7,_axonemal_[Danio_rerio]	5.75608	0.00303994	0.0299511	0.026348	0.170435	0.0120831	0.0390639	0.0501353	0.0519791	0.104387	0.500398	0.177965	0.0505958
C173927_c0_seq1_|_PREDICTED:_von_Willebrand_factor_A_domain-containing_protein_3A-like_[Xenopus_(Silurana)_tropicalis]	5.21816	0	0	0.0103252	0.454766	0.00827526	0	0	0.0268181	0.412013	0.00879726	0	0.147124
C18102_c0_seq1_|_PREDICTED:_multidrug_and_toxin_extrusion_protein_1-like_[Oreochromis_niloticus]	54.8219	2.10254	0.0685694	4.79742	0.155554	0.0746433	0.0134195	0	0.053616	1.02161	0.326014	0	1.81125
C158337_c0_seq1_|_PREDICTED:_EF-hand_domain-containing_protein_1-like_[Oreochromis_niloticus]	18.6295	0	0.250114	0.0803879	1.63331	0	0.174809	0.0358578	0.498639	0.946083	0.0866777	0.136711	0.135797
C11772_c0_seq1_|_Sulfate_transporter_[Salmo_salar]_gb|ACN10859.1|_Sulfate_transporter_[Salmo_salar]	126.626	3.99541	0.378707	11.1028	1.99267	0.13914	0.0985193	0.0432552	1.59598	2.34357	0.585962	0.356577	3.22947
C413592_c0_seq1_|_PREDICTED:_transmembrane_protein_C20orf123-like_[Oreochromis_niloticus]	0.934071	0	0.0108283	0.0728686	0	0	0	0	0.0210391	0.0124953	0.0211003	0.083192	0
C6416_c0_seq1_|_PDZ_domain-containing_protein_1_[Salmo_salar]_gb|ACI33483.1|_PDZ_domain-containing_protein_1_[Salmo_salar]	271.559	1.27475	2.07311	24.2541	1.89488	0.66452	0.739001	1.59133	1.4272	1.23863	1.56054	1.86732	1.63259
C6438_c14_seq1_|_Keratin,_type_I_cytoskeletal_18_[Salmo_salar]_gb|ACI34244.1|_Keratin,_type_I_cytoskeletal_18_[Salmo_salar]	34.649	0.0399421	3.14916	0.0897995	0.110446	0.0481179	0.00865261	0	0.0864922	0.134087	0.0687474	0.145546	0.168105
C1951_c0_seq1_|_coiled-coil_domain-containing_protein_19,_mitochondrial_[Danio_rerio]	4.00907	0.0207458	0.0917039	0.197402	0.364435	0	0.0224323	0.107241	0.0374762	0.258304	0.0445627	0.0749436	0.108933
C9808_c0_seq1_|_PREDICTED:_regulator_of_G-protein_signaling_22-like_[Xenopus_(Silurana)_tropicalis]	43.3392	0.0288777	0.206918	0.537793	2.16986	0	0.0778879	0.271148	0.264876	3.94167	0.0928174	0.174023	0.529396
C143397_c0_seq1_|_aquaporin_[Sparus_aurata]	1.62958	0.0229614	0.0253138	0.142387	0.0574983	0	0.0371508	0.139767	0.149107	0.132934	0.122714	0.0410938	0
C143363_c0_seq1_|_uncharacterized_protein_LOC548344_[Danio_rerio]_gb|AAH92172.1|_Zgc:113355_[Danio_rerio]_gb|AAI65186.1|_Zgc:113355_protein_[Danio_rerio]	16.4958	0	0.691873	0.100265	0.846101	0	0.0694393	0.0623437	0.0781112	1.51732	0.206738	0.0777744	0.176992
C255218_c0_seq1_|_PREDICTED:_dynein_assembly_factor_1,_axonemal-like_[Oreochromis_niloticus]	6.63004	0	0	0.0400043	0.610651	0	0	0	0	0.584393	0	0.0197908	0.221404
C216320_c0_seq1_|_PREDICTED:_uncharacterized_protein_C6orf118-like_[Oreochromis_niloticus]	4.52613	0.0181067	0.149738	0.0335953	0.41948	0	0	0	0	0.396646	0	0	0.161295
C585311_c0_seq1_|_PREDICTED:_SITS-binding_protein-like_[Oreochromis_niloticus]	1.5527	0.080385	0.0589576	0	0	0.106928	0.144188	0	0	0	0	0.0318918	0
C24864_c0_seq1_|_PREDICTED:_protein_amnionless-like_[Oreochromis_niloticus]	97.0718	0.0968652	0.596242	9.02935	0.131452	0.161456	0.748886	0.276733	0.191719	0.196868	0.302362	0.399177	0.253675
C35661_c2_seq1_|_PREDICTED:_nephrin_[Oreochromis_niloticus]	8.67293	0	0.0142478	0.0320687	0.210334	0	0.0976244	0	0.0419778	0.663798	0.0690948	0.809954	0.108345
C86033_c2_seq1_|_PREDICTED:_solute_carrier_family_41_member_1_[Danio_rerio]	38.4365	0	0.203179	0.371201	0.749948	0.795043	1.25504	0.994155	2.78588	3.58978	1.44139	0.166872	0.711936
C19053_c0_seq1_|_3'-phosphoadenosine_5'-phosphosulfate_synthase_2b_[Danio_rerio]_gb|AAH47190.1|_3'-phosphoadenosine_5'-phosphosulfate_synthase_2_[Danio_rerio]_gb|AAH68346.1|_3'-phosphoadenosine_5'-phosphosulfate_synthase_2_[Danio_rerio]	71.1416	1.94779	1.35401	3.46395	0.258461	0.194333	0.277275	0.0694247	0.228401	1.12855	1.79704	6.66029	1.8309
C225774_c0_seq1_|_PREDICTED:_putative_uncharacterized_protein_CXorf58-like_[Monodelphis_domestica]	2.8612	0	0.0395739	0.0220827	0.269667	0	0.213007	0	0.0195231	0.161388	0.0384024	0.0432639	0.0188172
C283448_c0_seq1_|_PREDICTED:_tyrosine-protein_phosphatase_non-receptor_type_13-like_[Oreochromis_niloticus]	3.21161	0	0	0.30495	0.0909196	0.00806348	0.0565386	0	0.0391369	0.0772096	0	0	0.0126798
C328717_c1_seq1_|_LOC733356_protein_[Xenopus_laevis]	2.15321	0	0.204921	0.0290483	0.203476	0	0	0	0	0.0901708	0	0	0.0243621
C376667_c0_seq1_|_PREDICTED:_transmembrane_protein_C20orf123-like_[Oreochromis_niloticus]	1.83967	0	0.0664123	0.149602	0	0	0	0	0.0187229	0.033217	0.165647	0.176022	0
C394976_c0_seq1_|_PREDICTED:_dynein_heavy_chain_6,_axonemal_[Danio_rerio]	3.55248	0	0	0	0.276856	0.0232855	0	0	0.0376095	0.343433	0	0	0.0609655
C607202_c0_seq1_|_4-aminobutyrate_aminotransferase,_mitochondrial_precursor_[Salmo_salar]	1.28567	0.115606	0	0	0.0723734	0	0.124714	0	0.0314377	0.0367813	0.0615662	0.0344834	0
C191498_c0_seq1_|_PREDICTED:_pleckstrin_homology_domain-containing_family_A_member_8-like_[Danio_rerio]	7.25867	0.0419438	0.554892	0.36414	0.709138	0.0419476	0.0678638	0.23204	0.0452818	0.511041	0.134814	0.126636	0.131813
C178213_c0_seq1_|_PREDICTED:_dynein_heavy_chain_6,_axonemal_[Danio_rerio]	3.06482	0	0.0229316	0	0.292896	0	0	0	0.0281921	0.300571	0.00558667	0	0.0490125
C215244_c0_seq1_|_PREDICTED:_dynein_heavy_chain_6,_axonemal_[Danio_rerio]	6.49929	0.0140671	0.0615693	0	0.647255	0	0	0	0.075493	0.430309	0.0150052	0	0.08777
C279086_c0_seq1_|_collagen,_type_XXV,_alpha_1,_gene_2_[Xenopus_(Silurana)_tropicalis]_gb|AAI67458.1|_LOC100170495_protein_[Xenopus_(Silurana)_tropicalis]	4.9332	0.00718723	0.0638575	0.0629298	0	0.101427	0.21871	0	0.0156332	0.493198	0	0.00863875	0.007591
C43878_c2_seq1_|_PREDICTED:_retrotransposable_element_Tf2_155_kDa_protein_type_1-like_[Danio_rerio]	48.8712	3.14846	1.38459	3.3289	1.76687	0.326687	1.52182	4.91059	2.86251	2.38111	2.44618	2.67628	2.66724
C134832_c0_seq1_|_PREDICTED:_solute_carrier_family_23_member_2-like_[Oreochromis_niloticus]	11.3792	0	0.0322233	0.00899049	1.14369	0.00732109	0	0	0.0395033	0.41329	0.0389834	0.00871843	0.0688718
C392658_c0_seq1_|_PREDICTED:_hormonally_up-regulated_neu_tumor-associated_kinase-like_[Oreochromis_niloticus]	0.258839	0	0	0.0256181	0.0262342	0	0	0.0229676	0	0	0	0	0.0218298
C338_c200_seq1_|_hydroxyprostaglandin_dehydrogenase_15-(NAD)_[Salmo_salar]_gb|ACI69905.1|_15-hydroxyprostaglandin_dehydrogenase_[Salmo_salar]_gb|ACN10334.1|_15-hydroxyprostaglandin_dehydrogenase_[Salmo_salar]_gb|ACN12694.1|_15-hydroxyprostaglandin_dehydrogenase_[Salmo_salar]	325.908	25.4468	3.15088	19.2852	15.4643	0.592151	1.49758	33.0379	4.10724	17.2806	5.8019	25.4887	25.0715
C3897_c8_seq1_|_PREDICTED:_GPI_transamidase_component_PIG-S-like_[Oreochromis_niloticus]	111.295	1.82254	3.97493	8.95446	11.3346	0.618412	1.70697	2.82748	3.93787	4.03584	3.30721	6.77255	2.02429
C58711_c0_seq1_|_novel_protein_[Danio_rerio]	45.2627	0.285916	0.176891	0.165926	4.63192	0.0178304	0.307772	0.325755	0.297538	1.36733	0.305092	0.495307	0.214802
C136476_c0_seq1_|_PREDICTED:_ras-related_protein_Rab-26-like_[Oreochromis_niloticus]	9.81025	0.02085	0.0684805	0.588167	0.673795	0	0	0.068633	0.022176	1.00484	0.0440908	0.0750891	0.195082
C245504_c0_seq1_|_calcium_polyvalent_cation_receptor_1_precursor_[Salmo_salar]_gb|AAP79925.1|_calcium_polyvalent_cation_receptor_1_[Salmo_salar]	1.0643	0.00480451	0.0157724	0.0119246	0	0.0238581	0.0205849	0.0264016	0.005188	0.00616932	0.00512494	0.109277	0.004992
C378222_c0_seq1_|_PREDICTED:_hypothetical_protein_LOC100703954_[Oreochromis_niloticus]	2.58649	0	0.116797	0.0656969	0.265714	0	0	0.0878252	0	0	0	0.0638438	0
C47090_c4_seq1_|_PREDICTED:_RPE-spondin-like_[Danio_rerio]	35.3375	3.66586	0.325653	0.129298	0.0867472	0.260625	2.66174	0	0.0936496	2.94354	0.0743544	0	2.42082
C103099_c0_seq1_|_PREDICTED:_similar_to_LReO_3_[Strongylocentrotus_purpuratus]_ref|XP_001189981.1|_PREDICTED:_similar_to_LReO_3_[Strongylocentrotus_purpuratus]	12.6785	0.19085	0.147066	0.685982	0.310489	0.0476641	0.750363	1.31755	0.607155	1.23411	1.29447	1.00946	0.33932
C1495_c8_seq1_|_hypothetical_protein_MELLADRAFT_35886_[Melampsora_larici-populina_98AG31]	10.8069	0.128711	0.226683	0.158636	0.291073	0.0256602	0.027719	0.0854075	0	0.363056	1.12783	0	0.403875
C344064_c0_seq1_|_uncharacterized_protein_LOC100124616_[Danio_rerio]_gb|AAI50405.1|_Zgc:171927_protein_[Danio_rerio]	2.57689	0.0308923	0	0	0.273003	0.0622472	0.0671195	0.103195	0.101555	0.159071	0.0668805	0.112148	0.0978283
C158655_c0_seq1_|_PREDICTED:_leucine-rich_repeat-containing_G-protein_coupled_receptor_5_[Gallus_gallus]	9.15492	0.0787589	0.19379	0.684079	0.971108	0.0303007	0.346599	0.804959	0.11839	0.271145	0.706608	0.555253	0.152367
C43853_c0_seq1_|_PREDICTED:_uncharacterized_protein_C17orf105_homolog_[Danio_rerio]	4.66464	0	0.0671788	0	0.496163	0	0	0	0	0	0.0651901	0	0
C514039_c0_seq1_|_PREDICTED:_UPF0573_protein_C2orf70_homolog_[Ornithorhynchus_anatinus]	1.28939	0	0.0605138	0	0.137453	0	0	0	0	0.070428	0	0.099567	0.0574997
C236677_c0_seq1_|_armadillo_repeat_containing_4_[Xenopus_(Silurana)_tropicalis]_gb|AAI21926.1|_hypothetical_protein_MGC146210_[Xenopus_(Silurana)_tropicalis]	6.95514	0.172188	0.00926158	0.010419	0.741851	0.00420844	0.0226586	0	0	0.592754	0.0314361	0.101353	0.233203
C27335_c0_seq1_|_Probable_oxidoreductase_C10orf33_[Salmo_salar]_gb|ACI33325.1|_Probable_oxidoreductase_C10orf33_[Salmo_salar]	36.6536	1.95895	0.866506	3.91823	2.04946	0.113048	0.675201	0.541874	1.37942	1.93981	1.9021	2.09488	2.28716
C313814_c0_seq1_|_PREDICTED:_serine/threonine-protein_kinase_Nek11_[Loxodonta_africana]	4.42616	0	0.0759413	0.085432	0.474361	0	0	0.0762156	0.0184508	0.308981	0.0736932	0.103986	0.0721587
C617325_c0_seq1_|_PREDICTED:_leucine-rich_repeat_and_IQ_domain-containing_protein_3-like_[Xenopus_(Silurana)_tropicalis]	1.44764	0	0	0	0.101021	0	0	0	0.0216114	0.155284	0.0214841	0	0.0845192
C60211_c0_seq1_|_Solute_carrier_family_41_member_1_[Dicentrarchus_labrax]	67.1484	0.0554139	0.64149	0.514077	0.520145	1.93966	2.69013	1.50223	6.88155	7.21461	2.04486	0.566014	1.27706
C23520_c0_seq1_|_PREDICTED:_dynein_heavy_chain_9,_axonemal_[Oreochromis_niloticus]	8.06987	0.00379027	0.869129	0.101123	0.796794	0.00758122	0.0940397	0.00210322	0.0266129	0.760751	0.0243472	0.0160117	0.109196
C145940_c0_seq1_|_Plasminogen_related_growth_factor_receptor_3_[Dicentrarchus_labrax]	26.4506	0	1.29253	0.166734	0.336214	0.122183	0.47433	2.86427	0.158416	0	1.52802	1.50109	0.0639993
C271734_c0_seq1_|_PREDICTED:_hypothetical_protein_LOC794803_[Danio_rerio]	1.75595	0.0415274	0.0305269	0.102461	0.190649	0.0276874	0.0373297	0.0459473	0.0524739	0.186272	0.170335	0.0503862	0.0870276
C237810_c1_seq1_|_PREDICTED:_hypothetical_protein_[Saccoglossus_kowalevskii]	3.60711	0.0423002	0.0466338	0.393673	0.34409	0	0.0684755	0.0468023	0.0913329	0.135464	0.248993	0.25491	0
C236260_c0_seq1_|_hypothetical_protein_BRAFLDRAFT_275521_[Branchiostoma_floridae]_gb|EEN50179.1|_hypothetical_protein_BRAFLDRAFT_275521_[Branchiostoma_floridae]	5.24769	0	0.0309353	0.220528	0.573992	0.00937241	0.0302788	0.55904	0.0505718	0.216633	0.120181	0.281752	0.0196152
C111566_c0_seq1_|_Vesicle_transport_protein_GOT1A_[Salmo_salar]_gb|ACM09726.1|_Vesicle_transport_protein_GOT1A_[Salmo_salar]	9.55261	0.181215	0.018119	1.05675	0.0823418	0	0.0177297	0.0545179	0.0178839	0.0418474	0.0351781	0	0.37893
C269782_c0_seq1_|_PREDICTED:_probable_phospholipid-transporting_ATPase_ID-like_[Danio_rerio]	2.69235	0	0	0	0	0	0.0266574	0	0	0.190821	0.0794543	0.298537	0
C184096_c0_seq1_|_PREDICTED:_hypothetical_protein_LOC100703225_[Oreochromis_niloticus]	6.49821	0	0.00961378	0	0.00549364	0	0	0	0.00467156	0.721908	0	0	0.132437
C26396_c0_seq1_|_Probable_oxidoreductase_C10orf33_[Salmo_salar]_gb|ACI33325.1|_Probable_oxidoreductase_C10orf33_[Salmo_salar]	27.953	3.11259	0.636312	1.78753	1.41503	0.207529	0.73199	0.627098	0.82287	2.64233	1.63151	1.26091	2.82745
C12229_c1_seq1_|_PREDICTED:_solute_carrier_family_22_member_5-like_[Anolis_carolinensis]	24.337	1.21701	0.661681	2.72153	0.410572	0.0333467	0.0779389	0.104585	0.0780395	1.86816	0.344826	0.602677	1.42047
C313360_c0_seq1_|_PREDICTED:_hypothetical_protein_LOC100696892_[Oreochromis_niloticus]	3.64571	0	0.0610911	0	0.0346909	0.0138296	0	0	0.0148428	0.408969	0	0.0502584	0.0435239
C1102_c5_seq1_|_PREDICTED:_sterile_alpha_motif_domain-containing_protein_3-like_[Danio_rerio]	16.5081	0.0627091	0.245281	0.31119	1.87118	0.0056948	0.541563	0.505021	0.258662	0.54152	0.274604	0.144454	0.149391
C60132_c1_seq1_|_PREDICTED:_riboflavin_transporter_2-like_[Oreochromis_niloticus]	5.4274	0.0313809	0.0577886	0.0649214	0.616655	0	0.0791716	0.0580454	0.102312	0.161232	0	0.177442	0.0879311
C311219_c0_seq1_|_Dynein_heavy_chain_1,_axonemal_[Dicentrarchus_labrax]	1.29642	0	0.0226979	0.0256229	0.073656	0	0	0	0.0127018	0.147585	0.0031606	0.00358072	0.0369797
C370858_c0_seq1_|_PREDICTED:_P2Y_purinoceptor_4-like_[Oreochromis_niloticus]	3.69562	0	0.0714585	0.424844	0.11609	0.018522	0	0	0	0.035741	0.0198134	0	0.0194008
C260520_c0_seq1_|_leucine_carboxyl_methyltransferase_1_[Salmo_salar]_gb|ACI69625.1|_Leucine_carboxyl_methyltransferase_1_[Salmo_salar]	5.84644	0	0.0705069	0.673891	0.600314	0.0639604	0.137987	0.141523	0.0690443	0.49235	0.170899	0.462487	0
C46412_c1_seq1_|_PREDICTED:_solute_carrier_family_22_member_1-like_[Danio_rerio]	14.063	1.50115	0.367445	1.62473	0.774673	0.119009	0.102756	0.0526846	1.00261	1.22191	0.865996	0.832439	0.598563
C75414_c3_seq1_|_PREDICTED:_cyclin-dependent_kinase-like_2-like_isoform_2_[Ailuropoda_melanoleuca]	12.3348	0.107205	0.0592316	0.321485	1.26813	0	0.00966492	0.0495139	0.0482685	1.42765	0.182079	0.118189	0.178159
C34537_c0_seq1_|_Transmembrane_protease,_serine_2_[Salmo_salar]_gb|ACI33708.1|_Transmembrane_protease,_serine_2_precursor_[Salmo_salar]_gb|ACN10158.1|_Transmembrane_protease,_serine_2_precursor_[Salmo_salar]_gb|ACN12511.1|_Transmembrane_protease,_serine_2_precursor_[Salmo_salar]	70.391	0.813275	2.92126	8.15806	0.015529	0.0369562	0	0	0.0666303	0.44279	0.0394986	0.0447136	0.878013
C93604_c0_seq1_|_PREDICTED:_hypothetical_protein_LOC568519_[Danio_rerio]	2.94594	0	0	0.0713343	0.341732	0.0287611	0.139615	0.159194	0.0464533	0.314093	0.0918922	0.103983	0.105478
C240154_c0_seq1_|_PREDICTED:_VPS10_domain-containing_receptor_SorCS3_[Oreochromis_niloticus]	0.198526	0	0	0	0	0	0	0.0198779	0	0.0231682	0	0	0
C51860_c0_seq1_|_Solute_carrier_family_22_member_2_[Salmo_salar]_gb|ACI34108.1|_Solute_carrier_family_22_member_2_[Salmo_salar]	0.145899	0	0	0	0	0	0	0	0	0.0170649	0	0	0
C121592_c0_seq1_|_PREDICTED:_a-kinase_anchor_protein_14-like_[Xenopus_(Silurana)_tropicalis]	6.29885	0.0883905	0.0812111	0.073083	0.627134	0.0294661	0.0317848	0.228196	0.0954247	0.737326	0.063041	0.0355108	0.108038
C39397_c3_seq1_|_homeobox_protein_HoxB6aa_[Salmo_salar]_gb|ACM09011.1|_Homeobox_protein_Hox-B6a_[Salmo_salar]	80.4055	0.510871	1.95846	3.2977	0.712239	3.11199	3.97059	5.93491	0.250694	0.491249	9.41546	0.0839625	1.44735
C108096_c0_seq1_|_PREDICTED:_von_Willebrand_factor_A_domain-containing_protein_3A-like_[Gallus_gallus]	31.3354	0	0.132596	0.0298334	2.28898	0	0.129749	0.026615	0.0519381	3.6723	0.154405	0.0726255	0.566972
C442442_c0_seq1_|_PREDICTED:_hypothetical_protein_LOC100537129_[Danio_rerio]	0.546253	0.0511327	0	0	0.0642675	0	0	0	0	0	0.0543285	0	0.0177959
C275418_c0_seq1_|_novel_protein_similar_to_vertebrate_F-box_protein_16_(FBXO16)_[Danio_rerio]	4.67211	0	0.0124725	0.0280523	0.36816	0	0	0	0	0.550461	0.0483955	0	0.0355508
C75119_c0_seq1_|_LOC561115_protein_[Danio_rerio]	3.23599	0.0508843	0.0209954	0.0236848	0.381462	0.00633793	0.061639	0.00704598	0.245504	0.350611	0.0272882	0.183185	0.0465493
C61072_c0_seq1_|_PREDICTED:_dynein_heavy_chain_2,_axonemal-like_[Danio_rerio]	1.60292	0.0042783	0.0117907	0.0132441	0.163262	0	0	0.00237403	0	0.189271	0.00915398	0.0308348	0.00448546
C115657_c0_seq1_|_Abcc4_[Danio_rerio]	17.6587	1.26747	0.317573	1.67884	2.09144	0.37446	0.621535	1.72109	1.12002	0.813725	1.14037	1.42171	0.452607
C46279_c2_seq1_|_PREDICTED:_phosphotidylinositol_phosphatase_PTPRQ_[Danio_rerio]	26.7356	0.470319	0.68276	0.430135	3.17955	0.185835	0.106888	0	0.0667594	2.47925	0.172323	0.0747934	0.739599
C191141_c0_seq1_|_PREDICTED:_hypothetical_protein_LOC100696464_[Oreochromis_niloticus]	4.13374	0.061365	0	0.152213	0.269158	0	0.0661996	0	0.0328736	0.197159	0.491935	0	0.128564
C249305_c0_seq1_|_hypothetical_protein_TcasGA2_TC008564_[Tribolium_castaneum]	9.07803	0	0	0	0	1.08314	0.3399	0.0435764	0	0.101066	0.126403	0	0.0412569
C171727_c0_seq1_|_PREDICTED:_phosphotidylinositol_phosphatase_PTPRQ_[Oreochromis_niloticus]	2.97682	0	0.085656	0.0642326	0.356447	0	0	0	0	0.23231	0.0554068	0	0.189909
C241576_c0_seq1_|_DnaJ-like_protein_subfamily_b_member_13_[Ictalurus_punctatus]_gb|ADO29233.1|_DnaJ-like_protein_subfamily_b_member_13_[Ictalurus_punctatus]	1.61853	0	0	0	0.194192	0	0	0	0.0187322	0.176047	0.0368466	0.0415111	0.162342
C41652_c1_seq1_|_PREDICTED:_mitochondrial_sodium/hydrogen_exchanger_NHA2-like_[Oreochromis_niloticus]	53.143	0.0220603	2.32264	4.74726	0.027621	0.827396	6.37819	0	0.0714478	0.155562	0.0588452	0.0397486	0.0924557
C376348_c0_seq1_|_PREDICTED:_hypothetical_protein_LOC100693689_[Oreochromis_niloticus]	2.33114	0.0186692	0	0.0463081	0.280648	0	0	0.103281	0.0101537	0.131259	0	0.270237	0.0684401
C299072_c0_seq1_|_PREDICTED:_neuropeptide_Y_receptor_type_2-like_[Oreochromis_niloticus]	7.66109	0	0.0995621	0.0746607	0.0753734	0	0.162367	0	0.12998	0.925621	0.321442	0	0.252244
C253026_c0_seq1_|_PREDICTED:_dynein_heavy_chain_12,_axonemal-like_[Oreochromis_niloticus]	3.08705	0.0235786	0.035473	0.0903628	0.324265	0.0128786	0.0208245	0.0807334	0.0254195	0.373616	0.0803446	0.0465333	0.0471946
C150743_c0_seq1_|_leucine-rich_repeat-containing_protein_23_[Danio_rerio]_gb|AAH83278.1|_Zgc:101782_[Danio_rerio]	11.9902	0	0.0221014	0.0250705	1.45385	0	0.0216265	0.0665006	0	1.43972	0.0213604	0.024414	0.210118
C156836_c1_seq1_|_PREDICTED:_rap1_GTPase-activating_protein_2-like_[Oreochromis_niloticus]	10.3747	0	0.00727228	0.0653428	0	0	0	0.788577	0.0356741	1.26025	0.105863	0.111186	0.0553124
C32995_c0_seq1_|_PREDICTED:_sterol_26-hydroxylase,_mitochondrial_isoform_1_[Danio_rerio]	70.0705	0.262191	1.31417	3.15963	2.56801	0.286202	1.64587	0.641953	1.00022	0.64213	7.11677	8.52758	0.541059
C32387_c0_seq1_|_RecName:_Full=Coiled-coil_domain-containing_protein_40;_AltName:_Full=Protein_locke	9.85531	0.0188204	0.0311266	0.0584468	1.19941	0	0	0.0103801	0	1.14849	0.0504689	0.0226832	0.11834
C152261_c0_seq1_|_PREDICTED:_macrophage-stimulating_protein_receptor_[Oreochromis_niloticus]	23.5881	0	1.2199	0.385628	0.151395	0.138327	0.503597	2.88873	0.14904	0.0887337	1.33125	1.39677	0.0362225
C87365_c0_seq1_|_PREDICTED:_hypothetical_protein_LOC368413_[Danio_rerio]	19.7451	2.42139	0.452941	0.0270301	1.40812	0	0	0	0.0702061	0.610347	0.0464678	0.078443	1.17774
C85839_c0_seq1_|_C15orf26_[Osmerus_mordax]	38.495	0.0150693	0.0329839	0	1.10449	0.0149878	0.0322759	0.116012	0	4.7423	0.0799483	0.181022	0.344751
C1138_c28_seq1_|_PREDICTED:_zinc_finger_CW-type_PWWP_domain_protein_1_[Cricetulus_griseus]	2.63763	0	0	0.0460368	0.325626	0	0.0200143	0.0205977	0.200975	0.142881	0	0	0.0388843
C292986_c0_seq1_|_CD276_antigen_precursor_[Salmo_salar]_gb|ACI66841.1|_CD276_antigen_precursor_[Salmo_salar]	5.29778	0	0.284139	0.318984	0.121256	0.0965916	0.104269	0.106819	0.243705	0	0.654641	0.310604	0.168698
C367904_c0_seq1_|_PREDICTED:_putative_pre-mRNA-splicing_factor_ATP-dependent_RNA_helicase_DHX32-like_[Oreochromis_niloticus]	6.43922	0.0240819	0.0263458	0.0298851	0.17997	0.0238651	0.0515794	0	0.102844	0.797508	0	0	0.125193
C99968_c0_seq1_|_RecName:_Full=Protein_FAM92B_dbj|BAE20807.1|_unnamed_protein_product_[Mus_musculus]	5.64172	0	0.0536128	0.543577	0.699388	0	0.0786741	0.457433	0	0.374748	0.46806	0.175182	0.0509666
C104843_c0_seq1_|_coiled-coil_domain-containing_protein_65_[Danio_rerio]_gb|AAH75992.1|_Coiled-coil_domain_containing_65_[Danio_rerio]	12.4393	0.0979236	0.147147	0.332229	1.01298	0.12459	0.143953	0.984605	0.125218	1.54234	0.199737	0.310618	0.149043
C121073_c0_seq1_|_PREDICTED:_hypothetical_protein_LOC100485833_[Xenopus_(Silurana)_tropicalis]	19.3739	0	0.24243	0	0.101332	2.41865	1.29828	0.0127649	0.0373847	0.118783	0.0123255	0	0.242446
C106774_c0_seq1_|_Radial_spoke_head_1_homolog_[Salmo_salar]_gb|ACI68258.1|_Radial_spoke_head_1_homolog_[Salmo_salar]	40.7416	0.112646	0.352733	2.00552	5.09257	0.056432	0.263933	0.145701	0.630938	4.63756	1.20788	0.567764	0.571687

## Sheet: Intestine
Feature ID	Intestine - Means	Liver - Means	Stomach - Means	Brain - Means	Testis - Means	W_muscle - Means	R_muscle - Means	Spleen - Means	H_kidney - Means	Kidney - Means	Fat - Means	Gill - Means	Skin - Means
C411227_c0_seq1_|_guanylyl_cyclase_[Oryzias_latipes]	1.58131	0	0	0	0	0	0	0	0	0	0	0	0
C422712_c0_seq1_|_LOC443721_protein_[Xenopus_laevis]	2.21691	0	0	0	0	0	0	0	0	0	0	0	0
C508338_c0_seq1_|_guanylate_cyclase_OlGC-R2_[Oryzias_latipes]_dbj|BAA76301.1|_guanylate_cyclase_OlGC-R2_[Oryzias_latipes]	2.01664	0	0	0	0	0	0	0	0	0	0	0	0
C541469_c0_seq1_|_PREDICTED:_multidrug_and_toxin_extrusion_protein_1-like_[Danio_rerio]	3.88731	0	0	0	0	0	0	0	0	0	0	0	0
C23342_c0_seq1_|_PREDICTED:_hypothetical_protein_LOC100147904_[Danio_rerio]	4.18311	0	0	0	0	0.0242848	0	0	0	0	0	0	0
C99379_c0_seq1_|_novel_protein_[Danio_rerio]	51.9984	0	0	0	0.0793476	0.285224	0.15953	0	0	0	0.0338491	0.0763805	0.320838
C144782_c0_seq1_|_PREDICTED:_hypothetical_protein_LOC100333520_isoform_1_[Danio_rerio]_ref|XP_002665931.1|_PREDICTED:_hypothetical_protein_LOC100333520_isoform_2_[Danio_rerio]	35.0028	0	0	0.0791536	0.154482	0.246785	0	0	0	0	0.0659978	0	0.193871
C113208_c0_seq1_|_Poly_polymerase_12_[Salmo_salar]_gb|ACI33413.1|_Poly_polymerase_12_[Salmo_salar]	24.7288	0	0	0.0408215	0.00985596	0.1822	0.0427321	0	0	0	0	0	0.124467
C233937_c0_seq1_|_uncharacterized_protein_LOC723998_[Danio_rerio]_gb|AAI17662.1|_Zgc:136894_[Danio_rerio]	15.6401	0	0	0.0383878	0	0.119686	0	0	0	0	0	0.0360594	0
C101134_c0_seq1_|_Poly_polymerase_12_[Salmo_salar]_gb|ACI33413.1|_Poly_polymerase_12_[Salmo_salar]	20.2418	0	0	0.0701148	0	0.175247	0.011814	0.0120753	0	0	0	0	0.034412
C42908_c0_seq1_|_Intelectin-1a_precursor_[Salmo_salar]_gb|ACI69822.1|_Intelectin-1a_precursor_[Salmo_salar]	95.6463	0	0	0.254439	0.158263	0.866048	0.311399	0	0	0	0.0192156	0	0.245699
C93775_c0_seq1_|_Interleukin-20_receptor_alpha_chain_precursor_[Salmo_salar]_gb|ACI67977.1|_Interleukin-20_receptor_alpha_chain_precursor_[Salmo_salar]	26.8435	0.0127585	0.083768	0.0488841	0.205654	0.253423	0.0273161	0.210415	0.0684704	0.140696	0.0270994	0.229435	0.132676
C287496_c0_seq1_|_caudal-type_homeobox_protein_1_[Oncorhynchus_mykiss]_gb|AAR09044.1|_caudal-type_homeobox_protein_1_[Oncorhynchus_mykiss]	10.97	0	0	0	0.0289206	0.103973	0.0124543	0	0	0	0.0247109	0	0.0241964
C73488_c0_seq1_|_Transmembrane_4_L6_family_member_4_[Osmerus_mordax]	84.4751	0	0	0.0189727	0.0370969	0.849977	0.0160765	0	0	0	0	0	0.203033
C218_c3_seq1_|_RecName:_Full=Keratin,_type_I_cytoskeletal_18;_AltName:_Full=Cytokeratin-18;_Short=CK-18;_AltName:_Full=Dorsal_aorta_proneprin_kinesin-1;_AltName:_Full=DreK18;_AltName:_Full=Keratin-18;_Short=K18_gb|AAQ10781.1|_dorsal_aorta_proneprin_kinesin-1_[Danio_rerio]_gb|AAH65848.1|_Keratin_18_[Danio_rerio]	82.4619	0.0268946	0.0296499	0	0	0.860604	0.0580268	0.0149238	0	0.032899	0.0575444	0	0.140865
C110664_c0_seq1_|_PREDICTED:_tripartite_motif-containing_protein_39-like_[Danio_rerio]	5.6578	0	0	0	0.0463774	0.0555325	0.0399436	0	0	0	0.0595274	0	0.0388343
C7351_c0_seq1_|_MGC81969_protein_precursor_[Xenopus_laevis]_gb|AAH79708.1|_MGC81969_protein_[Xenopus_laevis]	45.116	0.0229253	0	0.108039	0.115339	0.490233	0.0165281	0.0169517	0	0.0757274	0	0	0.208628
C139172_c0_seq1_|_PREDICTED:_uncharacterized_protein_LOC388588_homolog_[Oreochromis_niloticus]	20.1501	0	0	0	0.0682933	0.219481	0.029596	0	0	0	0.0589812	0	0.0574997
C126706_c0_seq1_|_PREDICTED:_macrophage_mannose_receptor_1-like_[Oreochromis_niloticus]	29.4151	0	0	0.0261073	0.012658	0.325442	0	0	0	0.0124452	0.010932	0	0.0426117
C388917_c0_seq1_|_paired_box_containing_Pax3_[Pelodiscus_sinensis]	6.24705	0	0	0	0.042329	0.0338103	0.0364708	0	0	0	0.0723351	0	0.0354145
C73263_c0_seq1_|_putative_protein_I_subunit_[Epinephelus_bruneus]	75.3225	0.111451	0	0.0859061	0	0.890301	0.120046	0.0494028	0	0	0	0	0.0233353
C151267_c0_seq1_|_homeobox_protein_HoxA13ab_[Salmo_salar]_gb|ABV82045.1|_homeobox_protein_HoxA13ab_[Salmo_salar]_gb|ABW77447.1|_homeobox_protein_HoxA13ab_[Salmo_salar]	29.8508	0	0.0187194	0	0.0425353	0.356584	0	0	0	0.35745	0	0	0.0177785
C123_c3_seq1_|_PREDICTED:_hypothetical_protein_LOC100147904_[Danio_rerio]	55.0952	0.0405948	0.00639777	0.089384	0.15278	0.667643	0.0626321	0	0	0	0	0.315211	0.152028
C27745_c0_seq1_|_Transmembrane_and_immunoglobulin_domain-containing_protein_1_precursor_[Anoplopoma_fimbria]	125.863	0	0.0154627	0.12578	0.0174442	1.52826	0.0907632	0	0	0.121101	0	0	0.616886
C205766_c0_seq1_|_polyprotein_[Porcine_kobuvirus_swine/S-1-HUN/2007/Hungary]_gb|ACI95948.2|_polyprotein_[Porcine_kobuvirus_swine/S-1-HUN/2007/Hungary]	14.6292	0	0	0.0169208	0	0.177991	0.0853552	0.0291828	0	0.0325917	0.0423255	0	0.0967031
C22665_c2_seq1_|_PREDICTED:_epithelial_chloride_channel_protein-like_[Xenopus_(Silurana)_tropicalis]	85.3385	0.439129	0.113371	0.422307	0.29623	1.04553	0.155311	0.087338	0.203401	0.279054	0.150471	0.148568	0.506296
C23657_c0_seq1_|_PREDICTED:_hypothetical_protein_LOC100147904_[Danio_rerio]	38.176	0	0	0	0.222285	0.4774	0	0.0150422	0	0	0	0	0.0857097
C18663_c0_seq1_|_Placenta-specific_gene_8_protein_[Anoplopoma_fimbria]	260.399	0	0	0.241089	0.170974	3.3458	0.36828	0	0	0	0	0	0.822511
C28072_c1_seq1_|_Transmembrane_and_immunoglobulin_domain-containing_protein_1_precursor_[Anoplopoma_fimbria]	112.842	0	0	0.16984	0.0367969	1.45486	0.174356	0	0	0.0183401	0	0	0.323241
C126641_c0_seq1_|_PREDICTED:_hypothetical_protein_LOC100701575_[Oreochromis_niloticus]	28.3234	0	0.0380082	0.0884704	0.36705	0.120708	0.018589	0.0190147	0.0375014	0.299066	0.0185228	0.0415522	0.0180727
C126097_c0_seq1_|_PREDICTED:_interferon-induced_GTP-binding_protein_Mx-like_[Danio_rerio]	31.75	0	0	0	0.0522811	0.415056	0.0447636	0	0	0	0	0	0.260802
C187368_c1_seq1_|_novel_protein_[Danio_rerio]	23.4796	0	0	0.0255699	0	0.308941	0.0214988	0	0	0	0	0	0.0835044
C30478_c0_seq1_|_PREDICTED:_mucin_2,_oligomeric_mucus/gel-forming_[Taeniopygia_guttata]	70.9489	0.0304258	0.0142725	0.0111625	0	0.945059	0.0698201	0	0	0.0107707	0	0.0206972	0.112995
C10463_c0_seq1_|_Dipeptidase_1_precursor_[Osmerus_mordax]	217.176	0.016953	0	0.076043	0.393287	2.93396	0.320047	1.69614	0.0183021	0.0315279	0.380468	0	0.541684
C253123_c0_seq1_|_PREDICTED:_low-density_lipoprotein_receptor-related_protein_2-like_[Oreochromis_niloticus]	0.905671	0	0	0.00844285	0.0123842	0.00987714	0	0	0	0.00410636	0	0	0.00689883
C29006_c0_seq1_|_PREDICTED:_hypothetical_protein_LOC100147904_[Danio_rerio]	100.633	0.104433	0	0.209892	0.170392	1.38552	0.112694	0.00504071	0	0	0.00488051	0.590667	0.356864
C10608_c1_seq1_|_Dipeptidase_1_precursor_[Osmerus_mordax]	255.861	0	0.00884259	0.144298	0.220513	3.54596	0.354897	2.01658	0.0346493	0.0494744	0.609878	0.0193413	0.61356
C3950_c0_seq1_|_PREDICTED:_mucin-2-like_[Danio_rerio]	792.18	0	0.0134452	0.398832	0.0305397	11.1662	0.802564	0	0	0.01507	0	0.0515198	1.83964
C50185_c0_seq1_|_PREDICTED:_tripartite_motif-containing_protein_39-like_[Danio_rerio]	65.9131	0	0.0105896	0.0490799	0.299271	0.931218	0.0724976	0.021248	0	0.369365	0.0103176	0	0.301721
C4184_c0_seq1_|_PREDICTED:_mucin-2-like_[Danio_rerio]	182.568	0	0	0.0937364	0.0331331	2.58187	0.322167	0.0146859	0	0	0	0.031834	0.229436
C132090_c0_seq1_|_E3_ubiquitin-protein_ligase_LINCR_[Salmo_salar]_gb|ACI66913.1|_E3_ubiquitin-protein_ligase_LINCR_[Salmo_salar]	40.4922	0	0	0.0857835	0.0698468	0.579488	0.108184	0	0	0.069261	0	0	0.186764
C162346_c0_seq1_|_polyprotein_[Porcine_kobuvirus_SH-W-CHN/2010/China]	16.5905	0	0	0	0	0.237566	0.0160157	0.0295794	0	0.00733855	0.0604003	0	0.0715414
C13807_c0_seq1_|_PREDICTED:_protein_G7c-like_[Oreochromis_niloticus]	366.152	0.049026	0.0647634	0.263706	0.735062	5.24831	0.96118	0.433382	0.45427	0.0603699	0.513475	3.36274	1.0872
C45116_c0_seq1_|_Guanylin_precursor_[Salmo_salar]	122.01	0	0.0909498	0.0529252	0.0516464	1.77386	0.0889974	0	0	0.203881	0	0	0.172839
C88746_c0_seq1_|_Clarin-3_[Salmo_salar]_gb|ACN11187.1|_Clarin-3_[Salmo_salar]	42.5152	0.031575	0.0345433	0.140598	0.0197465	0.626837	0.253587	0	0.102286	0.135367	0.418942	0.188511	0.279082
C14549_c0_seq1_|_PREDICTED:_deleted_in_malignant_brain_tumors_1_protein-like_[Danio_rerio]	326.182	0	0.080094	0.140193	0.0363828	4.97665	0.211593	0.0160755	0	0.0270202	0.00773748	0.00884359	0.662055
C40585_c0_seq1_|_Interferon-induced_guanylate-binding_protein_1_[Salmo_salar]	66.0502	0	0.903118	0.0356349	0.0870442	1.01404	0.0449477	0.138234	0	0.0682925	0.0147906	0.0997475	0.160002
C12404_c0_seq1_|_Type-2_ice-structuring_protein_precursor_[Salmo_salar]_gb|ACI66908.1|_Type-2_ice-structuring_protein_precursor_[Salmo_salar]	289.96	0	0	0.227014	2.29006	4.51197	0.349941	0	0	0	0	0	0.586993
C93703_c0_seq1_|_PREDICTED:_acidic_mammalian_chitinase-like_[Oreochromis_niloticus]	56.0709	0.226066	0	0.382243	0.347136	0.873535	0.110853	0	0.0110096	0.114405	0	0	0.258342
C27285_c1_seq1_|_PREDICTED:_interferon-induced_GTP-binding_protein_Mx_[Danio_rerio]	117.389	0.0506297	0.183593	0.129908	1.83978	1.29616	0.140589	0.128225	0	0.0713947	0.0154918	0.122872	0.5916
C91107_c0_seq1_|_PREDICTED:_hypothetical_protein_LOC322507_[Danio_rerio]	33.2015	0	0	0	0.334881	0.345665	0	0.0369731	0	0.522455	0	0.430037	0.01169
C5781_c0_seq1_|_Claudin-15_[Anoplopoma_fimbria]	691.875	0.73955	0.0319686	0.446474	0.0363071	10.8896	0.954106	0.0320841	0	1.28959	0	0	2.32372
C110_c65_seq1_|_PREDICTED:_interferon-induced_protein_44_[Danio_rerio]	12.0704	0	0.0316642	0	0.107618	0.143516	0	0.190602	0.0156153	0.0888726	0.0152901	0.172324	0.0450761
C88241_c0_seq1_|_Retinol-binding_protein_II,_cellular_[Salmo_salar]_gb|ACM08862.1|_Retinol-binding_protein_II,_cellular_[Salmo_salar]	51.2334	0	0	0.114232	0.111472	0.823562	0.0480222	0	0	0	0	0.0536517	0.139894
C52056_c0_seq1_|_hypothetical_protein_EGK_17527,_partial_[Macaca_mulatta]	26.3348	0.119168	0.131968	0.368586	0.0599467	0.431029	0.206621	0.132516	0.0256486	0.355567	0	0.403355	0.075168
C428308_c0_seq1_|_homeobox_protein_HoxC12ab_[Salmo_salar]_gb|ABW77521.1|_homeobox_protein_HoxC12ab_[Salmo_salar]	4.27062	0	0	0	0.0409665	0	0	0.0719498	0	0	0	0	0
C73166_c0_seq1_|_MGC81969_protein_precursor_[Xenopus_laevis]_gb|AAH79708.1|_MGC81969_protein_[Xenopus_laevis]	38.0496	0.0908728	0.0546086	0.0847405	0.144452	0.652329	0.0356242	0.00916211	0	0	0	0	0.0605295
C83424_c0_seq1_|_Transmembrane_protein_45B_[Salmo_salar]_gb|ACI33420.1|_Transmembrane_protein_45B_[Salmo_salar]_gb|ACI69618.1|_Transmembrane_protein_45B_[Salmo_salar]	6.55638	0.0227405	0.0995317	0.0579298	0.0849731	0.112761	0.0487065	0	0.0487424	0.0834048	0	0.108285	0.023628
C103749_c0_seq1_|_PREDICTED:_hypothetical_protein_LOC100701575_[Oreochromis_niloticus]	19.6956	0.0169273	0	0.0654608	0.342152	0.119409	0	0.0566598	0.0182703	0.230727	0	0.0411049	0.0178481
C19549_c1_seq1_|_PREDICTED:_cadherin-related_family_member_2_[Oreochromis_niloticus]	302.891	0.278048	0.0839735	0.2835	0.166927	4.09449	0.40264	0	0.0534816	5.27042	3.61812	0.0734427	0.865735
C332151_c0_seq1_|_PREDICTED:_hypothetical_protein_LOC100330439_[Danio_rerio]	6.4746	0	0	0	0.0470271	0.112689	0.0202672	0	0	0	0	0.0452686	0.0393452
C41528_c0_seq1_|_PREDICTED:_protocadherin_Fat_4-like_[Oreochromis_niloticus]	41.3968	0.0933106	0.0568857	0.50004	0.363611	0.277277	0.0417511	0.2283	0.257902	0.758353	0.158979	0.300656	0.327661
C88878_c0_seq1_|_Interleukin-20_receptor_alpha_chain_precursor_[Salmo_salar]_gb|ACI67977.1|_Interleukin-20_receptor_alpha_chain_precursor_[Salmo_salar]	23.7983	0.0127673	0.0425435	0.0163683	0.113031	0.437245	0.083261	0.14222	0.0277706	0.127463	0	0.232056	0.0538927
C588782_c0_seq1_|_PREDICTED:_aminopeptidase_N-like_[Danio_rerio]	1.0139	0	0	0	0.0187196	0	0	0	0	0	0	0	0
C111279_c0_seq1_|_PREDICTED:_uncharacterized_protein_LOC388588_homolog_[Oreochromis_niloticus]	11.7816	0.129691	0	0	0.16234	0.210468	0	0	0	0.219748	0.0344702	0	0.118699
C119744_c0_seq1_|_glucagon-2_[Oncorhynchus_mykiss]_sp|Q91189.1|GLUC2_ONCMY_RecName:_Full=Glucagon-2;_AltName:_Full=Glucagon_II;_Contains:_RecName:_Full=Glicentin-related_polypeptide_2;_Short=GRPP_2;_Contains:_RecName:_Full=Glucagon-2;_Contains:_RecName:_Full=Glucagon-like_peptide_1-2;_Short=GLP_1-2;_Contains:_RecName:_Full=Glucagon-like_peptide_2;_Short=GLP_2;_Flags:_Precursor_gb|AAC59668.1|_gluc…	28.922	0	0	0.0771065	0.150487	0.541016	0	0	0	0	0.224877	0	0.0944019
C45918_c0_seq1_|_PREDICTED:_epithelial_chloride_channel_protein-like_[Xenopus_(Silurana)_tropicalis]	31.8707	0.111974	0.0430143	0.20021	0.579895	0.614566	0.110467	0.0862908	0.0685553	0.0723055	0.109573	0.16444	0.0715126
C335468_c0_seq1_|_PREDICTED:_hypothetical_protein_LOC100710497_[Oreochromis_niloticus]	2.26225	0	0	0	0	0.0445997	0	0	0	0.0277796	0	0	0
C108532_c0_seq1_|_Apolipoprotein_A-IV_precursor_[Salmo_salar]	17.9849	0.185833	0	0.357446	0.0583623	0.170486	0.0501862	0	0.0835681	0	0	0	0.292222
C21528_c3_seq1_|_PREDICTED:_interferon-induced_GTP-binding_protein_Mx-like_[Danio_rerio]	7.10018	0.0226775	0.0375058	0.0144301	0.0569664	0.101996	0.0244736	0.0125837	0.0368159	0.0141519	0	0.067643	0.142533
C471836_c0_seq1_|_guanylate_cyclase_retinal_rod2_[Cyprinus_carpio]	2.61364	0	0	0	0	0.0495852	0.053487	0	0	0	0	0	0
C25619_c0_seq1_|_PREDICTED:_gremlin-1-like_[Oreochromis_niloticus]	222.422	0.133352	4.74102	0.593353	0.193166	3.76685	1.59441	0.703867	0.0884758	1.01435	1.85561	0.223161	1.9245
C78623_c0_seq1_|_PREDICTED:_angiotensin-converting_enzyme_2-like_[Oreochromis_niloticus]	8.18511	0.0246946	0.0227445	0.0528517	0.175379	0.16099	0.0178105	0.0274178	0.0355663	0.0458329	0.0352724	0.164349	0.0604935
C349155_c0_seq1_|_Low-density_lipoprotein_receptor-related_protein_2_[Dicentrarchus_labrax]	4.49572	0	0.0151272	0.105568	0.0480575	0.0576159	0	0	0	0.00335672	0	0.0132292	0.0287356
C403902_c0_seq1_|_Slc19a3_protein_[Danio_rerio]	3.81482	0	0	0	0	0.0898413	0	0	0	0	0	0	0
C93692_c0_seq1_|_PREDICTED:_GTPase_IMAP_family_member_4-like_[Danio_rerio]	42.8532	0	0	0.136347	0.0443508	0.371997	0.0764256	0	0	1.02882	0	0	0.222667
C90718_c0_seq1_|_PREDICTED:_amiloride-sensitive_amine_oxidase_[copper-containing]-like_[Oreochromis_niloticus]	22.8675	0.17759	0.149674	0.554973	0.450437	0.213976	0.0394241	0.0115885	0	0.0258058	0.0222928	0.100934	0.213266
C3804_c0_seq1_|_PREDICTED:_papilin_isoform_1_[Danio_rerio]_ref|XP_003199322.1|_PREDICTED:_papilin_isoform_2_[Danio_rerio]	101.286	0.204815	2.4933	0.479638	1.83235	1.2729	0.190067	0.568925	0.120362	1.29725	0.180806	0.394046	0.470789
C248091_c0_seq1_|_Fibroblast_growth_factor_19_[Dicentrarchus_labrax]	5.96538	0	0	0.149714	0	0.0649126	0	0	0	0	0	0	0.0407692
C11950_c2_seq1_|_PREDICTED:_low-density_lipoprotein_receptor-related_protein_2-like_[Oreochromis_niloticus]	15.5862	0	0	0.397104	0.197174	0.152234	0.0113257	0	0.0112483	0.0129729	0.0112316	0.0126534	0.0769838
C282954_c0_seq1_|_PREDICTED:_homeobox_protein_Hox-C10-like_[Pongo_abelii]	3.20511	0	0	0.0420318	0.061395	0.0817558	0.0176766	0	0	0.0404793	0.0350458	0	0.034345
C152168_c0_seq1_|_PREDICTED:_myelin_gene_regulatory_factor-like_[Oreochromis_niloticus]	7.72965	0.0463502	0	0	0.0580335	0.185165	0	0	0	0.200171	0.0495861	0	0
C248514_c0_seq1_|_Fibroblast_growth_factor_19_[Dicentrarchus_labrax]	4.76596	0	0	0.0705948	0.0173308	0.123782	0.0296775	0	0	0	0	0	0.0576601
C182339_c0_seq1_|_PREDICTED:_tryptophan_5-hydroxylase-like_[Oreochromis_niloticus]	16.5346	0.243542	0.251499	0.430853	0.266329	0.289049	0.0984203	0.0167748	0	0.0186026	0	0.0918275	0.15933
C173908_c0_seq1_|_tryptophan_hydroxylase-1_[Micropogonias_undulatus]	9.40877	0	0.251945	0.193916	0.167084	0.133304	0.0205551	0	0	0	0	0.0459117	0.0598731
C354087_c0_seq1_|_glycine_n-acyltransferase_[Ictalurus_furcatus]	4.98287	0.0243403	0	0.108925	0	0	0	0.0135064	0	0.135799	0	0.0293361	0.0764923
C652_c39_seq1_|_Clarin-3_[Salmo_salar]_gb|ACN11187.1|_Clarin-3_[Salmo_salar]	25.0552	0.0157844	0.0350605	0.122745	0.0596025	0.683954	0.102937	0	0.154369	0.196487	0.0851314	0.0383296	0
C269811_c0_seq1_|_Relaxin-3_precursor_[Salmo_salar]_gb|ACM08438.1|_Relaxin-3_precursor_[Salmo_salar]	14.7703	0	0	0.110896	0	0.406682	0.062669	0	0.0311203	0.0717833	0	0	0.304372
C438506_c0_seq1_|_growth_differentiation_factor_15_[Paralichthys_olivaceus]	4.5043	0	0	0.124186	0.0673492	0.064473	0	0	0	0	0	0.077699	0.0225107
C120_c133_seq1_|_PREDICTED:_hypothetical_protein_LOC100710497_[Oreochromis_niloticus]	4.37876	0	0	0	0	0.0327948	0	0.0181187	0	0.121373	0	0.019996	0
C449062_c0_seq1_|_PREDICTED:_ectonucleotide_pyrophosphatase/phosphodiesterase_family_member_7-like_[Oreochromis_niloticus]	2.51307	0	0	0.02889	0.0703911	0.0450367	0.0485806	0.0249129	0	0	0	0	0
C8727_c1_seq1_|_PREDICTED:_nuclear_factor_7,_ovary-like_[Oreochromis_niloticus]	11.7938	0.0458932	0.0722027	0.168201	0.237753	0.209643	0.0847779	0.33342	0.169799	0.202402	0.189331	0.206025	0.21272
C180265_c0_seq1_|_Apolipoprotein_A-IV_precursor_[Salmo_salar]	28.8158	0.528315	0.0612859	0.393166	0.522681	0.222483	0.0599703	0	0.150264	0	0	0	0.815316
C67210_c0_seq1_|_PREDICTED:_zinc-binding_protein_A33-like_[Oreochromis_niloticus]	3.55747	0.0168967	0	0	0.0420031	0.0671	0.0542919	0.0185023	0.0182454	0	0.0898018	0.100878	0.0702836
C440911_c0_seq1_|_hypothetical_protein_TcasGA2_TC001491_[Tribolium_castaneum]	2.20064	0.0341384	0.0188111	0	0	0	0	0	0	0.0626402	0	0	0.0357613
C141146_c0_seq1_|_Epa5p_[Candida_glabrata]	24.9222	0.0303354	0.585263	0	0	0.728168	0.343635	0.386038	0.0817498	0.0749695	0.0486083	0	0.58787
C3285_c0_seq1_|_reproduction_regulator_2_[Epinephelus_coioides]	787.283	0.530119	2.67375	1.19031	1.75871	9.34411	3.23116	19.6047	4.54897	10.86	3.40278	23.1426	3.63735
C157749_c0_seq1_|_PREDICTED:_potassium_channel_subfamily_K_member_18-like_[Oreochromis_niloticus]	11.9072	0	0.350022	0.0177116	0.0691345	0.241606	0.0446749	0	0	0	0	0.0665493	0.043381
C220272_c0_seq1_|_PREDICTED:_myelin_gene_regulatory_factor-like_[Oreochromis_niloticus]	8.83291	0.0873567	0	0	0.0275164	0.262331	0.0471195	0	0	0.135202	0	0	0.0457548
C287761_c0_seq1_|_PREDICTED:_apical_endosomal_glycoprotein-like_[Danio_rerio]	3.40593	0.0178501	0.00493965	0.0691488	0.0224319	0.00895873	0.0531521	0.0991437	0.0290125	0.0333186	0.0478744	0.102404	0.0140875
C39253_c0_seq1_|_myxovirus_(influenza_virus)_resistance_G_[Danio_rerio]_emb|CAD67761.2|_MxG_protein_[Danio_rerio]	81.1006	0.0319774	0.14104	0.144102	0.04029	0.671526	0.0862351	0.053125	0	0.0195583	0	2.63867	0.184194
C42209_c0_seq1_|_PREDICTED:_hypothetical_protein_LOC100692741_[Oreochromis_niloticus]	33.0182	0.0627587	0.0115839	0.0269733	0.0395653	0.5991	0.0340225	0	0	1.07635	0.0111956	0.0253373	0.0660657
C369551_c0_seq1_|_PREDICTED:_meprin_A_subunit_beta-like_[Oreochromis_niloticus]	4.83803	0	0.0128216	0.0149222	0.160178	0.0814177	0	0.0193214	0.00632531	0	0	0	0
C336120_c0_seq1_|_RecName:_Full=Extensin;_AltName:_Full=Cell_wall_hydroxyproline-rich_glycoprotein;_Flags:_Precursor_emb|CAA32090.1|_unnamed_protein_product_[Nicotiana_tabacum]	2.71531	0.0700682	0.051372	0.0899258	0	0	0	0	0	0	0	0	0.0731993
C130719_c0_seq1_|_organic_solute_transporter_subunit_alpha_[Ictalurus_punctatus]_gb|ADO28704.1|_organic_solute_transporter_subunit_alpha_[Ictalurus_punctatus]	23.7677	0.037092	0.0136024	0.269156	0.787872	0.394717	0	0.109172	0	0.41165	0.0394102	0.251962	0.142111
C493_c216_seq1_|_Histamine_H1_receptor_[Dicentrarchus_labrax]	2.80463	0.0110541	0	0.0854964	0.0701536	0.0222334	0	0.0862103	0.0363392	0	0.0595142	0.0401295	0.0933812
C548496_c0_seq1_|_PREDICTED:_low-density_lipoprotein_receptor-related_protein_2-like_[Oreochromis_niloticus]	0.803809	0	0	0	0	0.027092	0	0	0	0	0	0	0.014175
C265433_c0_seq1_|_homeobox_protein_HoxC11aa_[Salmo_salar]_gb|ABV81986.1|_homeobox_protein_HoxC11aa_[Salmo_salar]_gb|ABW77515.1|_homeobox_protein_HoxC11aa_[Salmo_salar]	5.45072	0	0	0	0.0341466	0.137337	0.0592148	0	0	0.186694	0.0734678	0	0.0431369
C145480_c0_seq1_|_major_histocompatibility_complex_class_I_[Oncorhynchus_mykiss]	6.88397	0.0365743	0.0604747	0	0	0.201144	0	0.161745	0	0.136036	0.0194777	0.240895	0.038313
C247756_c0_seq1_|_homeobox_protein_HoxC11bb_[Salmo_salar]_gb|ABV82005.1|_homeobox_protein_HoxC11ba_[Salmo_salar]_gb|ABV82014.1|_homeobox_protein_HoxC11bb_[Salmo_salar]_gb|ABW77533.1|_homeobox_protein_HoxC11ba_[Salmo_salar]	7.03978	0	0	0	0	0.249774	0.0128283	0	0	0	0.0254531	0	0.0498462
C174681_c0_seq1_|_PREDICTED:_hypothetical_protein_LOC100690394_[Oreochromis_niloticus]	28.5151	0	0	0.0728368	0.0355384	0.212923	0	0.251238	0	1.01748	0.121462	0	0.0594663
C22723_c5_seq1_|_TPA_exp:_claudin_15_[Salmo_salar]	154.304	1.34501	0.102301	0.595232	1.43252	1.94838	0.300303	0	0	4.54737	5.57548	0	2.15447
C350694_c0_seq1_|_PREDICTED:_LOW_QUALITY_PROTEIN:_myosin-XV-like_[Oreochromis_niloticus]	2.02478	0.00988552	0	0	0.0249378	0.0199552	0	0	0	0.0733395	0	0	0.0208642
C540756_c0_seq1_|_PREDICTED:_thiamine_transporter_2-like_[Oreochromis_niloticus]	2.81202	0	0	0	0	0.103955	0	0	0	0	0.0221506	0	0.0871416
C117122_c0_seq1_|_PREDICTED:_brain-specific_angiogenesis_inhibitor_1-associated_protein_2-like_protein_2-like_[Oreochromis_niloticus]	14.4591	0.538656	0	0.23448	0.127234	0.274525	0.021925	0.0112093	0	0.539818	0.141376	0	0.287495
C358802_c0_seq1_|_cathepsin_D1_[Ictalurus_punctatus]	2.92642	0	0	0	0	0.110431	0	0	0	0	0	0	0
C9720_c10_seq1_|_PREDICTED:_hypothetical_protein_LOC322468_[Danio_rerio]	102.601	3.89814	2.92064	1.72833	0.188035	1.32462	0.609715	0.0146412	0.0999226	2.04023	0.141752	0.250172	3.04819
C64484_c0_seq1_|_putative_protein_I_subunit_[Epinephelus_bruneus]	18.6496	0.165354	0	0.0907746	0.0592146	0.709552	0.127559	0.0523271	0	0	0	0	0.272459
C320973_c0_seq1_|_PREDICTED:_neoverrucotoxin_subunit_beta-like_[Anolis_carolinensis]	3.26085	0.0780034	0.0156516	0.0275359	0.124496	0.0639079	0.0382721	0	0.045964	0.0439297	0.00762481	0	0.0446123
C371270_c0_seq1_|_PREDICTED:_hypothetical_protein_LOC100708169_[Oreochromis_niloticus]	1.29456	0	0.0221176	0	0	0	0	0	0	0.0495627	0	0	0
C274159_c0_seq1_|_homeobox_protein_HoxC12aa_[Salmo_salar]_gb|ABV81985.1|_homeobox_protein_HoxC12aa_[Salmo_salar]_gb|ABW77514.1|_homeobox_protein_HoxC12aa_[Salmo_salar]	3.18815	0	0	0	0.0689987	0	0.0298187	0.122239	0	0.0341554	0	0	0
C488847_c0_seq1_|_homeobox_protein_HoxD12ab_[Salmo_salar]_gb|ABV82029.1|_homeobox_protein_HoxD12ab_[Salmo_salar]_gb|ABW77560.1|_homeobox_protein_HoxD12ab_[Salmo_salar]	2.94316	0	0	0	0	0.114107	0.0492165	0	0	0	0	0	0.047791
C111758_c0_seq1_|_Apolipoprotein_A-IV_precursor_[Salmo_salar]	26.1998	0.385455	0.0340056	0.495515	0.13505	0.493627	0	0	0	0	0	0	1.01797
C389004_c0_seq1_|_solute_carrier_family_6_(neurotransmitter_transporter,_serotonin),_member_4B_[Danio_rerio]_gb|AAI63340.1|_Solute_carrier_family_6_(neurotransmitter_transporter,_serotonin),_member_4B_[Danio_rerio]_gb|AAI63371.1|_Solute_carrier_family_6_(neurotransmitter_transporter,_serotonin),_member_4B_[Danio_rerio]	2.07313	0	0	0.0117474	0.0808298	0.0184631	0.00995417	0	0	0	0	0.0110135	0
C42913_c4_seq1_|_PREDICTED:_myosin-VIIa-like_[Oreochromis_niloticus]	59.2571	0.0950778	0.0101305	0.28677	0.299223	0.576003	0.0694035	0.0304741	0.0330719	2.4221	0.163892	0.0221529	0.105895
C45055_c0_seq1_|_C-C_motif_chemokine_21_precursor_[Salmo_salar]_gb|ACI68657.1|_C-C_motif_chemokine_21_precursor_[Salmo_salar]	106.081	0	0	0.0549152	0	0.977007	0.0457995	0	0	0	0	4.40729	0.622659
C72565_c0_seq1_|_plasminogen_[Salpingoeca_sp._ATCC_50818]	22.5144	0	0.949699	0	0	0.43082	0.107242	0.109865	0	0	0.177384	0	0.0346783
C4786_c3_seq1_|_N-acetylated-alpha-linked_acidic_dipeptidase-like_protein_[Danio_rerio]_emb|CAM14029.1|_novel_protein_similar_to_vertebrate_N-acetylated_alpha-linked_acidic_dipeptidase-like_1_(NAALADL1)_[Danio_rerio]_gb|AAI71342.1|_N-acetylated_alpha-linked_acidic_dipeptidase-like_1_[Danio_rerio]_gb|AAI71346.1|_N-acetylated_alpha-linked_acidic_dipeptidase-like_1_[Danio_rerio]	42.7168	0.516745	0.0208209	0.193749	0.00793283	0.58542	0.0271739	0.0278226	0.0338316	1.84726	0.0134714	0.0303535	0.277042
C259480_c0_seq1_|_PREDICTED:_neoverrucotoxin_subunit_beta-like_[Anolis_carolinensis]	2.74061	0.0425757	0.0469319	0.0453009	0.115444	0.0425538	0.00765795	0.0628096	0.0766066	0.0262168	0.0151158	0	0.118933
C63009_c0_seq1_|_PREDICTED:_melanotransferrin_[Danio_rerio]	31.5698	1.38772	0.141215	0.621031	0.0443816	0.704583	0.107476	0.0157473	0.115296	0.404495	0.563433	1.2692	0.655999
C160946_c1_seq1_|_intestinal-type_alkaline_phosphatase_precursor_[Danio_rerio]_gb|AAH96806.1|_Zgc:110409_[Danio_rerio]_gb|AAI64268.1|_Zgc:110409_protein_[Danio_rerio]	8.47073	0	0	0.013836	0.381832	0.228389	0.0351898	0	0	0	0	0	0.0227775
C76905_c0_seq1_|_PREDICTED:_hypothetical_protein_LOC322507_[Danio_rerio]	7.20755	0.0105885	0	0	0.0526432	0.199751	0.0453575	0.0698508	0.0341291	0.338485	0.0224902	0.0757572	0.0110017
C8628_c0_seq1_|_PREDICTED:_hypothetical_protein_LOC322468_[Danio_rerio]	30.1041	0.84549	1.42936	0.361464	0	0.228395	0.0523681	0	0.00528196	0.8821	0.0156075	0.0176163	0.569599
C92953_c0_seq1_|_Transmembrane_protein_45B_[Salmo_salar]_gb|ACI33420.1|_Transmembrane_protein_45B_[Salmo_salar]_gb|ACI69618.1|_Transmembrane_protein_45B_[Salmo_salar]	43.7588	0.0300218	0.579214	0.538968	0.601192	0.420397	0.0647617	0.132767	0.0650672	0.259681	0.0481059	2.08111	0.393126
C771607_c0_seq1_|_PREDICTED:_NADPH_oxidase_5_[Oreochromis_niloticus]	1.37687	0	0	0	0.0677658	0	0	0	0	0	0.0579018	0	0
C59064_c0_seq1_|_PREDICTED:_cocaine-_and_amphetamine-regulated_transcript_protein-like_[Xenopus_(Silurana)_tropicalis]	80.4376	0.121306	1.09215	4.0206	0.101256	1.25361	0.39259	1.67778	0.305573	0.299791	1.47079	0.194939	1.99081
C518847_c0_seq1_|_claudin_14b_[Takifugu_rubripes]	2.24961	0.0946299	0	0.0204006	0	0.0315461	0	0	0	0	0	0.114434	0.0165353
C4688_c0_seq1_|_Galectin-2_[Salmo_salar]_gb|ACN09900.1|_Galectin-2_[Salmo_salar]_gb|ACN12247.1|_Galectin-2_[Salmo_salar]	1207.92	18.8638	5.85076	18.7932	61.8049	17.0356	1.35001	0.128286	0.550048	5.89921	0.247931	7.06643	24.714
C227411_c0_seq1_|_meprin_A_subunit_alpha_precursor_[Danio_rerio]_gb|AAI63930.1|_Meprin_A,_alpha.2_[Danio_rerio]	14.2191	0	0	0	0	0.0833934	0	0	0	0	0	0.728377	0.043675
C201984_c0_seq1_|_PREDICTED:_myeloid-associated_differentiation_marker_homolog_[Oreochromis_niloticus]	9.45835	0.169068	0.0885398	0.113434	0.0301034	0.176643	0	0	0	0.488767	0.00862974	0	0.151462
C97544_c0_seq1_|_Retinol-binding_protein_II,_cellular_[Salmo_salar]_gb|ACM08862.1|_Retinol-binding_protein_II,_cellular_[Salmo_salar]	7.96519	0.125164	0.0687411	0.12098	0.039281	0.155953	0.0672655	0.0345997	0	0.306644	0	0.412951	0
C21264_c0_seq1_|_homeobox_protein_CDX-1_[Danio_rerio]_gb|AAW83121.1|_caudal_type_homeodomain_protein_[Danio_rerio]_gb|AAI42878.1|_Cdx1b_protein_[Danio_rerio]	18.2389	0.0714911	0.342684	0.542198	0.957043	0.315931	0.604713	0.60313	0.880631	0.925689	0.959573	0.583277	0.17616
C17137_c0_seq1_|_PREDICTED:_phospholipase_B1,_membrane-associated-like_[Danio_rerio]	14.4144	0.139057	0.24627	0.432147	0.758769	0.332591	0.369454	0.252667	0.0644672	0.362312	0.217979	0.0600658	0.312052
C31285_c2_seq1_|_Beta-ketoacyl_synthase_[Dicentrarchus_labrax]	126.176	0.00875999	0.0321129	0.164507	0.0656478	1.4566	0.241962	0.00965886	0.0409045	6.84671	0.043737	0.0209937	0.460755
C448990_c0_seq1_|_PREDICTED:_transmembrane_protein_120A-like_[Oreochromis_niloticus]	1.70192	0	0.0321946	0.0749109	0	0	0	0.0322008	0.0630304	0.0364345	0.0935527	0	0
C344661_c0_seq1_|_PREDICTED:_LOW_QUALITY_PROTEIN:_myosin-XV_[Danio_rerio]	4.60003	0	0	0.1888	0	0.0583893	0	0.0647947	0	0.252866	0	0	0.0917137
C583020_c0_seq1_|_transient_receptor_potential_cation_channel_subfamily_A_member_1a_[Danio_rerio]	3.11763	0	0	0	0	0.0948529	0.0511584	0	0	0	0	0.171466	0
C795534_c0_seq1_|_PREDICTED:_P2X_purinoceptor_4-like_[Oreochromis_niloticus]	1.19457	0	0.0663666	0	0	0	0	0	0	0	0	0	0
C37280_c0_seq1_|_PREDICTED:_protocadherin_Fat_4-like_[Oreochromis_niloticus]	41.1963	0.343028	0.189011	1.76458	1.05661	0.705717	0.0177794	0.372103	1.32369	2.29649	0.172503	1.91755	0.404107
C251964_c0_seq1_|_neuromedin_U_receptor_1_[Carassius_auratus]	7.44077	0	0.414908	0.120644	0.398487	0.0506794	0.0312304	0.0160154	0	0	0.0155536	0	0.174367
C82811_c0_seq1_|_PREDICTED:_amiloride-sensitive_amine_oxidase_[copper-containing]-like_[Oreochromis_niloticus]	15.1662	0.0500939	0.0552179	0.855941	0.282837	0.280642	0.0378304	0.00552569	0	0.01238	0.0107655	0.0601327	0.267673
C954_c1_seq1_|_PREDICTED:_myosin-VIIa-like_[Oreochromis_niloticus]	43.2316	0.156331	0.104806	0.700313	0.22661	0.628621	0.215034	0.4242	0.344461	2.44747	0.888976	0.351013	0.494701
C70296_c0_seq1_|_PREDICTED:_glutamyl_aminopeptidase-like_[Oreochromis_niloticus]	49.1293	0.280526	0.038663	0.35969	0.0876248	0.690047	0.163899	0.568878	0.0127143	2.78596	0.087367	0.829894	0.318391
C52585_c0_seq1_|_interferon-inducible_GTPase_a_[Salmo_salar]	4.15116	0	0.164932	0.0190379	0.0376962	0.0897642	0.04842	0.0331031	0	0.092239	0.0160743	0.236018	0.031341
C339513_c0_seq1_|_uncharacterized_protein_LOC563088_[Danio_rerio]	2.47683	0	0.0629138	0	0.141952	0	0	0	0	0	0	0.0340319	0.0299043
C751274_c0_seq1_|_HoxA11b-2_[Oncorhynchus_mykiss]	1.33156	0	0	0	0.0768331	0	0	0	0	0	0	0	0
C307359_c0_seq1_|_PREDICTED:_platelet_glycoprotein_4-like_[Oreochromis_niloticus]	3.41852	0	0.0559403	0.130194	0.201094	0.0930081	0.00911861	0	0	0	0	0.030472	0.044297
C68964_c0_seq1_|_Apolipoprotein_Eb_precursor_[Esox_lucius]	28.9458	0.975131	0.053732	1.45091	0.0366886	0.292507	0.136722	0.0647065	0.178488	0.180542	0.824554	0.10561	1.70514
C194695_c0_seq1_|_PREDICTED:_protein_NLRC3-like_[Xenopus_(Silurana)_tropicalis]	4.42368	0.166808	0.262945	0.120812	0.0278667	0.0721233	0.0119673	0	0.0119762	0.0823846	0.0178279	0	0.191845
C124129_c0_seq1_|_unnamed_protein_product_[Tetraodon_nigroviridis]	13.2861	0	0.0129903	0.0379946	0.0147586	0.601253	0.0763062	0.0196225	0.0952964	0.792571	0.0189433	0.0282706	0.129625
C246656_c0_seq1_|_PREDICTED:_protein_NLRC3-like_[Xenopus_(Silurana)_tropicalis]	2.56933	0.121581	0.134824	0.102061	0.0458416	0.0305665	0	0	0	0.0679292	0.00651306	0	0.153628
C35893_c0_seq1_|_PREDICTED:_macrophage_mannose_receptor_1-like_[Oreochromis_niloticus]	48.569	0.0168078	0.00791738	0.150311	2.92771	0.459765	0.0335671	0.00529668	0.00260362	0.165453	0.00764822	0.00862556	0.107823
C21369_c3_seq1_|_PREDICTED:_hypothetical_protein_LOC100004978_[Danio_rerio]	17.5211	0	0.782587	0.156773	0.489578	0.538543	0.369656	1.05629	0.528499	0.513266	0.209487	0.76643	0.384632
C47764_c1_seq1_|_C-C_motif_chemokine_21_precursor_[Salmo_salar]_gb|ACI68657.1|_C-C_motif_chemokine_21_precursor_[Salmo_salar]	52.3093	0	0	0.0537675	0	0.760165	0.0455774	0	0	0	0.0226988	3.22334	0.641713
C136312_c0_seq1_|_PREDICTED:_1-phosphatidylinositol-4,5-bisphosphate_phosphodiesterase_delta-1-like_isoform_1_[Oreochromis_niloticus]	30.5406	0.0158422	0.862122	0.20477	0.119893	1.32466	0.172168	1.37754	0.275932	1.892	0.528755	1.71366	0.133688
C50006_c0_seq1_|_Interferon-induced_guanylate-binding_protein_1_[Salmo_salar]	44.9847	0	2.80532	0.0180906	0.1247	0.809996	0.168679	0.0471362	0	0	0.0152745	0.0688751	0.282913
C276693_c0_seq1_|_PREDICTED:_claudin-3-like_isoform_2_[Danio_rerio]	5.74412	0	0.0739825	0.258108	0.139879	0.0448288	0.0965376	0	0	0.359655	0.0240392	0	0
C197866_c0_seq1_|_tissue_factor_precursor_[Oncorhynchus_mykiss]_emb|CAC82787.1|_tissue_factor_[Oncorhynchus_mykiss]	11.238	0.0397438	0.67915	0.458947	0.422819	0.317979	0.214359	0.131922	0.0858134	0.71235	0	0.0958022	0.187367
C63759_c0_seq1_|_LOW_QUALITY_PROTEIN:_conserved_hypothetical_protein_[Helicobacter_bilis_ATCC_43879]_gb|EEO23402.1|_LOW_QUALITY_PROTEIN:_conserved_hypothetical_protein_[Helicobacter_bilis_ATCC_43879]	10.0764	0	0	0.0721319	0	0.646619	0	0.124404	0	0	0.0601432	0	0
C516577_c0_seq1_|_novel_protein_similar_to_vertebrate_solute_carrier_family_6_(neurotransmitter_transporter,_serotonin),_member_4_(SLC6A4)_[Danio_rerio]_emb|CAM15566.1|_novel_protein_similar_to_vertebrate_solute_carrier_family_6_(neurotransmitter_transporter,_serotonin),_member_4_(SLC6A4)_[Danio_rerio]	1.33917	0	0.0476162	0	0.0540783	0.0863902	0	0	0	0	0	0	0
C616492_c0_seq1_|_PREDICTED:_sodium/bile_acid_cotransporter_4-like_[Oreochromis_niloticus]	1.75147	0	0.0527834	0.0304658	0	0	0	0	0	0	0.102442	0.11541	0
C301963_c0_seq1_|_PREDICTED:_bestrophin-4-like_[Oreochromis_niloticus]	2.18595	0	0.0294565	0.0574092	0.145021	0.0356244	0.0672446	0.117998	0.019228	0.13227	0.0762162	0.0320913	0.0279938
C40708_c2_seq1_|_H-2_class_II_histocompatibility_antigen,_A-K_beta_chain_precursor_[Salmo_salar]_gb|ACN10311.1|_H-2_class_II_histocompatibility_antigen,_A-K_beta_chain_precursor_[Salmo_salar]_gb|ACN12671.1|_H-2_class_II_histocompatibility_antigen,_A-K_beta_chain_precursor_[Salmo_salar]	13.0146	0.0143328	0	0	0.886865	0.187643	0	0.015927	0	0.231763	0.0153788	0.104764	0.015138
C399313_c0_seq1_|_PREDICTED:_similar_to_gag-pol_polyprotein_[Strongylocentrotus_purpuratus]_ref|XP_001190975.1|_PREDICTED:_similar_to_gag-pol_polyprotein_[Strongylocentrotus_purpuratus]	1.92659	0	0	0	0.133546	0.0426142	0	0	0	0.105306	0	0	0
C380722_c0_seq1_|_PREDICTED:_probable_G-protein_coupled_receptor_37-like_[Oreochromis_niloticus]	1.8743	0	0.0766087	0.0667008	0.13108	0.0869799	0.0562262	0.0961828	0	0.0641959	0	0	0.0727755
C142711_c0_seq1_|_conserved_Plasmodium_membrane_protein_[Plasmodium_falciparum_3D7]_gb|AAN35408.2|_conserved_Plasmodium_membrane_protein_[Plasmodium_falciparum_3D7]	21.7686	0.0641506	1.52861	0	0.480411	0.106627	0.0460237	0.0235299	0	0.0527172	0.0456411	0.565608	0
C104996_c0_seq1_|_cysteine_sulfinate_decarboxylase_[Anguilla_japonica]	27.0604	0.158884	0.563956	0.158243	0.0883425	0.282254	0.0190364	0	0.0953596	1.91941	0.0377417	0	0.424976
C47174_c0_seq1_|_PREDICTED:_ATP-binding_cassette,_sub-family_A_(ABC1),_member_1_[Taeniopygia_guttata]	24.9514	1.32355	0.0961226	1.08232	0.883488	0.287852	0.0258594	0.0940274	0.0375412	1.77076	0.0676505	0.572926	1.1073
C547664_c0_seq1_|_PREDICTED:_phosphoinositide-interacting_protein-like_[Oreochromis_niloticus]	1.42012	0	0.100989	0	0	0	0	0.0506769	0	0	0.0979994	0.0552027	0
C304656_c0_seq1_|_PREDICTED:_bestrophin-4-like_[Oreochromis_niloticus]	3.40174	0	0.0321688	0.0748691	0.24338	0	0.0419658	0.0970723	0.0315771	0.155862	0.0104501	0.0234427	0.0305542
C238499_c0_seq1_|_intestinal-type_alkaline_phosphatase_precursor_[Danio_rerio]_gb|AAH96806.1|_Zgc:110409_[Danio_rerio]_gb|AAI64268.1|_Zgc:110409_protein_[Danio_rerio]	5.64554	0	0	0.013993	0.40583	0.0757125	0.0116657	0	0	0.0267349	0	0.0129072	0
C38012_c1_seq1_|_smoothelin-like_[Salmo_salar]	44.0606	0.0104436	3.2574	0.319035	0.505839	0.922916	0.827633	0.091767	0.0784321	0.640026	0.0554073	0.475827	0.705874
C12272_c0_seq1_|_Type-2_ice-structuring_protein_precursor_[Salmo_salar]_gb|ACI66908.1|_Type-2_ice-structuring_protein_precursor_[Salmo_salar]	120.118	0.0660974	0.12144	0.381519	8.93754	1.38793	0.178257	0.304681	0.202089	0.340449	0.21224	0.185882	0.426967
C129928_c0_seq1_|_gap_junction_cx32.2_protein_[Ictalurus_punctatus]_gb|ADO29112.1|_gap_junction_cx32.2_protein_[Ictalurus_punctatus]	28.3109	0	0	0.0647204	0	0.0252689	0	0	0	2.12047	0	0	0.0528398
C55272_c2_seq1_|_PREDICTED:_R-spondin-1_[Oreochromis_niloticus]	57.7666	0.111004	1.95803	2.18387	0.672197	1.591	1.71633	0.0613471	0.0198219	2.26254	4.33478	2.47439	1.00777
C133835_c0_seq1_|_PREDICTED:_brain-specific_angiogenesis_inhibitor_1-associated_protein_2-like_protein_2-like_[Oreochromis_niloticus]	13.7668	0.894429	0	0.792484	0.426884	0.191531	0.0229609	0.0353734	0	0.605666	0.0682358	0.0640269	1.03703
C18648_c0_seq1_|_villin-1_[Danio_rerio]_gb|AAH47186.1|_Villin_1_like_[Danio_rerio]_gb|AAI65692.1|_Vil1l_protein_[Danio_rerio]	62.9745	0.856917	2.76639	1.27023	2.54377	1.16796	0.225626	1.82933	0.835265	4.7871	0.995647	2.04559	1.18208
C28926_c2_seq1_|_PREDICTED:_protein_phosphatase_1_regulatory_subunit_12B-like_[Oreochromis_niloticus]	89.1271	0.522033	3.05636	6.77874	0.628202	2.22018	2.01551	3.03419	1.82099	1.83499	1.9448	3.37562	2.33589
C53046_c0_seq1_|_PREDICTED:_tripartite_motif-containing_protein_39-like_[Danio_rerio]	41.7897	0.0183642	0.0607296	0.0118771	3.23164	0.477712	0.0990553	0	0	1.24579	0.0196463	0	0.105845
C124989_c0_seq1_|_PREDICTED:_GTPase_IMAP_family_member_4-like_[Oreochromis_niloticus]	23.5269	0	1.83369	0	0.422529	0.313432	0.0780012	0	0	0	0.051575	1.16208	0.101002
C191309_c0_seq1_|_PREDICTED:_meprin_A_subunit_alpha-like_[Oreochromis_niloticus]	4.98284	0.0101537	0	0.0128277	0	0.0805711	0	0	0	0	0	0.390704	0.0211354
C231872_c0_seq1_|_unnamed_protein_product_[Tetraodon_nigroviridis]	8.81522	0	0	0	0.0296677	0.106615	0	0	0	0.0292794	0	0.699248	0.0496428
C83723_c0_seq1_|_PREDICTED:_transmembrane_protein_114-like_[Danio_rerio]	7.33102	0	0.346501	0.584727	0	0	0.0616179	0	0	0	0	0	0.0897592
C71733_c0_seq1_|_PREDICTED:_angiopoietin-2-like_[Oreochromis_niloticus]	21.4052	0.0653799	0.472129	0.84727	1.43592	1.71305	1.14324	0.273007	0.148827	0.475456	0.458184	0.787345	0.479031
C60762_c0_seq1_|_homeobox_protein_HoxA11aa_[Salmo_salar]	2.98167	0	0.0395555	0.0152224	0.224551	0.239248	0.141926	0	0	0.0886821	0.0128528	0.0431041	0.0376004
C8175_c1_seq1_|_PREDICTED:_LOW_QUALITY_PROTEIN:_myosin-XV-like_[Oreochromis_niloticus]	3.62304	0	0.0131459	0.291172	0.194442	0.154977	0.0257368	0.0660311	0.0383413	0.220358	0.0383404	0.0720289	0.0124851
C78071_c0_seq1_|_PREDICTED:_CD209_antigen-like_[Oreochromis_niloticus]	15.2574	0	0.0421958	0.04949	0.143714	0.153056	0	0.232637	0.0204964	1.22827	0.020556	0.139267	0.200397
C267462_c0_seq1_|_PREDICTED:_ras-related_protein_Rab-32-like_[Oreochromis_niloticus]	3.53812	0.0239178	0.13087	0.091641	0.223056	0.0237455	0	0	0	0.220486	0.0634467	0.285879	0.0994676
C121667_c0_seq1_|_Heat-stable_enterotoxin_receptor_[Dicentrarchus_labrax]	22.2915	0.627455	0.065957	0.460938	0.0497754	0.18943	0.0107597	0	0.053736	1.82036	0.298745	0.0599611	0.44912
C483_c9_seq1_|_Hepatocyte_nuclear_factor_4,_gamma_[Dicentrarchus_labrax]	10.5954	0.197969	0.0594761	0.115194	0	0.0539278	0	0.0198389	0.038833	0.867403	0.0386513	0	0.131866
C278800_c0_seq1_|_uncharacterized_protein_LOC565246_precursor_[Danio_rerio]_emb|CAP09242.2|_novel_protein_[Danio_rerio]_emb|CAX12698.1|_novel_protein_[Danio_rerio]	4.00743	0.00800169	0	0.030944	0.331854	0.153156	0.226109	0.00894598	0.0174048	0	0.025833	0.0194307	0.0422276
C348069_c0_seq1_|_PREDICTED:_sphingomyelin_synthase-related_protein_1-like_[Oreochromis_niloticus]	4.70406	0.276047	0	0.322203	0	0	0	0	0.0542207	0.217523	0	0	0.394608
C301653_c0_seq1_|_uncharacterized_protein_LOC562650_[Danio_rerio]_gb|AAI35053.1|_Si:ch211-15p9.2_protein_[Danio_rerio]	7.69	0.0157574	0	0	0	0.12607	0.0169988	0	0	0.652378	0	0	0
C682137_c0_seq1_|_novel_protein_(zgc:136870)_[Danio_rerio]	1.19294	0	0.0517177	0	0	0	0.0506075	0.0519046	0.10129	0.0579676	0	0	0.0982835
C458130_c0_seq1_|_PREDICTED:_hypothetical_protein_LOC100709403_[Oreochromis_niloticus]	2.30898	0	0.0577839	0.0672508	0	0	0.16963	0.0579926	0	0	0.196133	0.125709	0
C145714_c0_seq1_|_PREDICTED:_acid_sphingomyelinase-like_phosphodiesterase_3b-like,_partial_[Oreochromis_niloticus]	16.2579	0.0381123	0.0252441	0.0786747	0.172162	0.152604	0.82347	0.00842045	0.0991434	1.39529	0.0653329	0.0185859	0.135921
C163974_c0_seq1_|_egl_nine_homolog_1_[Danio_rerio]	10.8753	0	0.93381	0	0	0.148282	0.342635	0.163936	0.0457219	0.340427	0	0.561998	0.0443649
C153377_c0_seq1_|_PREDICTED:_hypothetical_protein_LOC100693038_[Oreochromis_niloticus]	18.5606	0.0611564	0.538074	0.31268	0.585777	0.406749	0.109681	1.59716	0.549348	0.451805	0.239214	0.685773	0.276913
C28680_c1_seq1_|_Leukocyte_elastase_inhibitor_[Esox_lucius]	66.4473	0.303599	0.251345	0.128948	0.412108	1.21608	0.163939	0.308723	0.246328	5.75872	0.189337	0.365746	0.132653
C39759_c0_seq1_|_unnamed_protein_product_[Danio_rerio]	7.46688	0.0420266	0.0464289	0	0.650463	0.028089	0	0.170775	0.0152755	0.363539	0.0300473	0.118649	0.0735666
C75660_c3_seq1_|_chromosome_12_open_reading_frame_28_[Homo_sapiens]	25.5377	0.338748	2.23095	0.605552	1.04917	0.454627	0.0480799	0.128252	0	0.242116	0.114441	0.0644643	0.326813
C40870_c0_seq1_|_uncharacterized_protein_LOC564121_precursor_[Danio_rerio]_emb|CAQ15561.1|_novel_protein_[Danio_rerio]	76.7339	6.58036	0.601557	4.00917	0.0414053	0.512594	0.0713499	0.0365893	0.0359714	0.0615003	0	0	6.7204
C65094_c0_seq1_|_PREDICTED:_glutamyl_aminopeptidase-like_[Oreochromis_niloticus]	19.029	0.333333	0	0.0919513	0.0742778	0.451128	0.153828	0.184179	0	1.67377	0.0127652	0.244127	0.323516
C100504_c0_seq1_|_PREDICTED:_beta-1,3-galactosyl-O-glycosyl-glycoprotein_beta-1,6-N-acetylglucosaminyltransferase-like_[Danio_rerio]	5.14046	0.00958961	0.0212928	0	0.0121719	0.0579686	0.0416947	0	0.167028	0.454099	0.0103806	0.128194	0.0404793
C71374_c0_seq1_|_Apolipoprotein_Eb_precursor_[Esox_lucius]	16.6362	1.47906	0.0385243	0.462996	0.10201	0.512539	0.188485	0.038629	0.0504967	0.17274	0.684631	0.168769	0.695537
C437956_c0_seq1_|_homeobox_protein_Hox-A10b_[Salmo_salar]_gb|ABW77458.1|_homeobox_protein_HoxA10b_[Salmo_salar]	1.20667	0	0	0.0285712	0.0278302	0.0442606	0.0238193	0	0	0.109176	0.0472608	0	0.0462377
C22728_c0_seq1_|_Phospholipid_scramblase_1_[Salmo_salar]	111.094	0.918217	10.1057	0.590292	1.6905	1.01703	0.345674	0.616736	0.225253	0.275081	0.729816	1.47721	0.919363
C429915_c0_seq1_|_PREDICTED:_probable_polyketide_synthase_1_[Danio_rerio]	3.72907	0	0	0.0966444	0.0938567	0.0751713	0.0270229	0.0277891	0	0.340663	0.0804817	0.0304824	0.052416
C19113_c1_seq1_|_villin-1_[Danio_rerio]_gb|AAH47186.1|_Villin_1_like_[Danio_rerio]_gb|AAI65692.1|_Vil1l_protein_[Danio_rerio]	56.9612	0.496957	2.33806	1.17069	2.71002	0.853124	0.336529	2.1934	0.707345	5.22723	1.04818	1.77446	1.15422
C250557_c0_seq1_|_PREDICTED:_uncharacterized_protein_LOC100259389_[Vitis_vinifera]	3.7959	0.215781	0.019841	0.323026	0.0901677	0.108032	0.0388444	0.31872	0.154904	0.245386	0.26948	0.348493	0.0377193
C156160_c0_seq1_|_interferon-inducible_GTPase_b_[Salmo_salar]	17.0373	0	1.57065	0	0.0560234	0.259886	0.00966245	0.396677	0	0.0666543	0	1.40282	0.0563172
C460653_c0_seq1_|_PREDICTED:_la-related_protein_6-like_[Meleagris_gallopavo]	1.80242	0	0.0184143	0.150247	0.0210528	0.167107	0.090121	0	0	0	0	0	0
C115975_c0_seq1_|_PREDICTED:_LOW_QUALITY_PROTEIN:_myosin-XV-like_[Oreochromis_niloticus]	7.10346	0.00870861	0.0048377	0.197765	0.0712951	0.201925	0.0331266	0	0	0.66128	0	0.0421884	0.0321693
C173942_c0_seq1_|_unnamed_protein_product_[Danio_rerio]	7.25118	0.0450654	0.132175	0.0384538	0.675207	0.0150136	0.0323314	0.514031	0.0160552	0.334418	0.0320626	0.0540006	0.109843
C37634_c3_seq1_|_PREDICTED:_dual_oxidase_2-like_[Oreochromis_niloticus]	57.0824	0	5.36453	0.031261	0.456177	0.617027	0.0950842	0.00672569	0	0.0525793	0.0065031	0.0511371	0.120991
C44461_c0_seq1_|_PREDICTED:_otopetrin-3_[Gallus_gallus]	9.56059	0	0.516007	0.0400374	0.898856	0.0937347	0	0	0	0.019473	0	0	0.114421
C236743_c0_seq1_|_hypothetical_protein_Kpol_1018p31_[Vanderwaltozyma_polyspora_DSM_70294]_gb|EDO19502.1|_hypothetical_protein_Kpol_1018p31_[Vanderwaltozyma_polyspora_DSM_70294]	3.22234	0	0	0.160581	0.156701	0.125278	0.0337665	0.173409	0.304261	0.115599	0.234752	0.264351	0.0655517
C7933_c0_seq1_|_TPA_exp:_claudin_25b_[Salmo_salar]	27.4703	1.41535	0	1.1148	0	0.583533	0.0496935	0.00846867	0	0.0475292	0.0246763	0.0274804	2.63083
C40906_c0_seq1_|_SPARC_related_modular_calcium_binding_1_[Danio_rerio]_gb|ADV02486.1|_secreted_modular_calcium-binding_1_[Danio_rerio]	39.9585	0.0183933	0.486665	3.49432	2.11786	1.09458	3.82956	0.36607	0.684693	0.419672	1.13271	1.2768	1.1558
C136837_c0_seq1_|_homeobox_protein_HoxA13ab_[Salmo_salar]_gb|ABV82045.1|_homeobox_protein_HoxA13ab_[Salmo_salar]_gb|ABW77447.1|_homeobox_protein_HoxA13ab_[Salmo_salar]	2.5012	0	0.0195129	0	0	0.124023	0	0	0	0.240272	0	0	0.0370996
C31954_c0_seq1_|_PREDICTED:_glutamyl_aminopeptidase-like_[Oreochromis_niloticus]	30.6399	0.463568	0.0748655	0.203989	0.112997	0.554668	0.14649	0.175601	0.0367442	2.95015	0.0726404	0.666546	0.343795
C259650_c0_seq1_|_uncharacterized_protein_LOC565246_precursor_[Danio_rerio]_emb|CAP09242.2|_novel_protein_[Danio_rerio]_emb|CAX12698.1|_novel_protein_[Danio_rerio]	4.39925	0.00813893	0	0.0726509	0.426154	0.298957	0.0435773	0	0.0261017	0	0.00868175	0	0.0253839
C161576_c0_seq1_|_egl_nine_homolog_3_[Danio_rerio]_gb|AAH66699.1|_Egl_nine_homolog_3_(C._elegans)_[Danio_rerio]	9.41033	0.0214094	0.91377	0.108634	0	0.0636499	0.0458377	0.0706174	0.0686602	0	0.0454741	0.204408	0
C35262_c0_seq1_|_PREDICTED:_dual_oxidase_2-like_[Oreochromis_niloticus]	95.8435	0.0108146	9.41883	0.0691535	0.974663	1.22211	0.104999	0.0179302	0.00588177	0.274149	0.0057593	0.110987	0.226564
C61309_c0_seq1_|_PREDICTED:_glucagon-like_peptide_2_receptor-like_[Oreochromis_niloticus]	34.1247	0.566088	0.12715	0.242176	0.0787747	0.692097	0.0791803	0.023204	0.124097	0.0259145	3.36581	0.379399	0.779905
C360614_c0_seq1_|_bradykinin_receptor_B2_[Oncorhynchus_mykiss]_gb|AAT98591.1|_bradykinin_receptor_B2_[Oncorhynchus_mykiss]	4.45307	0	0.441364	0	0.0626578	0.075072	0.0269931	0.0415695	0	0.0156148	0.0267687	0.0301574	0.0524226
C63761_c0_seq1_|_beta_strand_repeat-containing_protein_[Chloroflexus_aurantiacus_J-10-fl]_ref|YP_002567979.1|_autotransporter-associated_beta_strand_repeat-containing_protein_[Chloroflexus_sp._Y-400-fl]_gb|ABY33454.1|_autotransporter-associated_beta_strand_repeat_protein_[Chloroflexus_aurantiacus_J-10-fl]_gb|ACM51654.1|_autotransporter-associated_beta_strand_repeat_protein_[Chloroflexus_sp._Y-400…	21.7938	0.00841423	2.17733	0.152086	0.0105463	0.483249	0.274322	0.149888	0.0458245	0.0730037	0.0725462	0.223114	0.301946
C295681_c0_seq1_|_PREDICTED:_ependymin_[Danio_rerio]	8.94643	0	0	0	0	0	0.0490516	0	0	0.898851	0	0	0.0317498
C142576_c0_seq1_|_major_histocompatibility_complex_class_I_[Oncorhynchus_mykiss]	24.1237	0.0402487	0.110938	0	0	0.422685	0.0434196	0.133733	0	2.43548	0.0216242	0.17149	0.0210633
C166_c8_seq1_|_PREDICTED:_hypothetical_protein_LOC100692741_[Oreochromis_niloticus]	52.0624	0.0717097	0.0112861	0.0525212	0.0510907	0.583529	0.088318	0.158587	0.0441916	5.25994	0.0109962	0.0246678	0.160809
C338899_c0_seq1_|_Filamin-binding_LIM_protein_1_[Salmo_salar]_gb|ACI33139.1|_Filamin-binding_LIM_protein_1_[Salmo_salar]	3.5298	0.0994516	0	0.169722	0.0416662	0	0.356749	0.146357	0.142805	0.284811	0.176736	0	0.242521
C162750_c0_seq1_|_PREDICTED:_acid_sphingomyelinase-like_phosphodiesterase_3b-like,_partial_[Oreochromis_niloticus]	6.76483	0.0287942	0	0.0644283	0.0360522	0.122477	0.233006	0	0.0231378	0.685546	0.0154022	0.0259408	0.08298
C181931_c0_seq1_|_PREDICTED:_meprin_A_subunit_alpha-like_[Oreochromis_niloticus]	9.67241	0.0103591	0	0.0402781	0	0.0626956	0	0	0	0	0	1.00419	0.0327863
C84352_c0_seq1_|_PREDICTED:_homeobox_protein_Nkx-2.5-like_[Oreochromis_niloticus]	20.0355	0.153687	0.247487	0.197449	0	0.248295	0.0127413	0.104583	1.00779	0.0439467	2.08447	0.0140973	0.334212
C30925_c0_seq1_|_PREDICTED:_glutamyl_aminopeptidase-like_[Oreochromis_niloticus]	154.756	1.64578	0.165622	1.43123	0.672098	2.31093	0.409049	1.93123	0.0849007	16.1765	0.329075	2.51013	1.6562
C42221_c0_seq1_|_PREDICTED:_ATP-binding_cassette,_sub-family_A_(ABC1),_member_1_[Taeniopygia_guttata]	26.6042	2.06551	0.154156	0.784618	0.308593	0.356816	0.0495382	0.108558	0.0383904	2.78147	0.0245516	0.424694	1.18287
C106152_c0_seq1_|_interferon-inducible_protein_56_[Larimichthys_crocea]	7.70047	0.340032	0.655374	0.268459	0.726371	0.210397	0.351911	0.809953	0.633758	0.61747	0.380194	0.601912	0.265889
C211074_c0_seq1_|_PREDICTED:_GTPase_IMAP_family_member_8-like_[Danio_rerio]	2.50949	0.012536	0.264493	0.0484789	0.126098	0.0757334	0	0.19579	0.0407981	0.0312101	0.0539226	0.0307475	0
C72795_c0_seq1_|_PREDICTED:_hypothetical_protein_LOC100004199_[Danio_rerio]	44.0825	0.0476817	1.65582	0.275554	0.716784	1.02538	0.745826	1.47686	0.721057	1.29741	4.0795	4.65377	0.724189
C46102_c0_seq1_|_Caspase-14_precursor_[Salmo_salar]	48.1475	0	0.358069	0.786427	5.09864	0.714398	0.270271	0.257096	0.0400737	0.424393	0.158845	4.98967	0.320803
C1574_c0_seq1_|_prostate_stem_cell_antigen_precursor-like_protein_[Epinephelus_coioides]_gb|AER42658.1|_urokinase_plasminogen_activator_surface_receptor-like_protein_[Epinephelus_coioides]	1129.95	0.202978	16.309	0.477038	0.168974	15.0858	1.37253	25.0186	0.596932	86.8389	2.43451	120.368	2.85414
C43103_c0_seq1_|_Caspase-14_precursor_[Salmo_salar]	52.2235	0	0.451554	0.541942	2.78219	1.01759	0.0855444	0.511	0.0570571	0.929804	0.381714	5.57043	0.249113
C17313_c0_seq1_|_TPA_exp:_claudin_15_[Salmo_salar]	132.245	0.159809	0.046996	0.370041	2.24296	2.22728	0.298936	0.0118295	0.057624	14.2071	1.07231	0.192316	0.9936
C530053_c0_seq1_|_novel_protein_similar_to_vertebrate_solute_carrier_family_10_(sodium/bile_acid_cotransporter_family),_member_4_(SLC10A4)_[Danio_rerio]	2.40159	0	0.244604	0.259228	0.101339	0.0202093	0	0.0446355	0.0219409	0	0	0.121799	0.0845192
C232085_c0_seq1_|_caudal-type_homeobox_protein_1_[Oncorhynchus_mykiss]_gb|AAR09044.1|_caudal-type_homeobox_protein_1_[Oncorhynchus_mykiss]	0.679354	0	0	0	0	0.0737009	0.0477236	0	0	0	0.0630943	0.0355408	0
C136733_c0_seq1_|_uncharacterized_protein_LOC100142639_precursor_[Danio_rerio]_emb|CAM73203.1|_unnamed_protein_product_[Danio_rerio]	7.71191	0	0.0170873	0	0.0195356	0.123995	0	0	0	0.267844	0.0166606	0.840369	0.0324569
C314548_c0_seq1_|_glycine_n-acyltransferase_[Ictalurus_furcatus]	1.1687	0.0151221	0.0335894	0.0394103	0	0	0	0	0	0.0749188	0	0.12834	0.0638327
C339349_c0_seq1_|_PREDICTED:_apical_endosomal_glycoprotein-like_[Danio_rerio]	1.9463	0.0849095	0.0468042	0.190653	0.13289	0.0212292	0.0915814	0.0938752	0.0914932	0.183611	0.0795328	0.217337	0.0444542
C32427_c2_seq1_|_PREDICTED:_macrophage_mannose_receptor_1-like_[Oreochromis_niloticus]	32.9972	0.00949661	0.00351438	0.192408	3.71761	0.640859	0.0516043	0.0141135	0.00341669	0.134136	0.00685326	0	0.126941
C28922_c1_seq1_|_PREDICTED:_collagen_alpha-2(VI)_chain-like_[Oreochromis_niloticus]	51.0937	0.966903	5.79085	0.431765	3.4348	0.917463	0.144862	0.0412475	0.875895	0.876058	2.05651	0.0988184	1.01601
C35532_c1_seq1_|_membrane_alanine_aminiopeptidase_[Danio_rerio]_emb|CAK04383.1|_novel_protein_similar_to_vertebrate_alanyl_(membrane)_aminopeptidase_(aminopeptidase_N,_aminopeptidase_M,_microsomal_aminopeptidase,_CD13,_p150)_(ANPEP)_[Danio_rerio]	40.3219	0.0693027	0.677891	4.58338	0.486522	0.949583	0.383695	1.19721	0.207861	3.49284	0.361747	0.540222	1.2568
C37550_c0_seq1_|_MAM_domain-containing_protein_2_precursor_[Danio_rerio]_emb|CAM56294.1|_novel_protein_similar_to_human_and_mouse_MAM_domain_containing_2_(MAMDC2)_[Danio_rerio]	59.5509	0	6.84858	1.34362	0.162009	0.614168	0.382526	0.0165921	0.226014	0.271253	0.0106845	0.438807	0.104629
C131456_c0_seq1_|_PREDICTED:_GTPase_IMAP_family_member_8-like_[Danio_rerio]	7.46383	0.0359966	0.725795	0.0154826	0.0452433	0.0359335	0	0.860546	0.0775326	0.103385	0.038472	0.0142812	0
C32761_c2_seq1_|_harmonin_[Danio_rerio]_gb|AAI14279.1|_Usher_syndrome_1C_(autosomal_recessive,_severe)_[Danio_rerio]	9.42761	0.0755991	0	0.265025	0.543842	0.346107	0.11663	1.08857	0.805427	0.697093	0.0693959	0.1561	0.101917
C306516_c0_seq1_|_PREDICTED:_histamine_H3_receptor-like_[Oreochromis_niloticus]	3.36708	0.0175771	0.0387557	0.135316	0.396138	0	0.0568856	0.0388957	0.028392	0.260635	0.310228	0	0.0368253
C81693_c0_seq1_|_harmonin_[Danio_rerio]_gb|AAI14279.1|_Usher_syndrome_1C_(autosomal_recessive,_severe)_[Danio_rerio]	50.9476	0.115001	0	0.571092	1.51533	0.561589	0.137755	1.17245	1.10248	6.00595	0.136709	0.230975	0.187243
C46542_c0_seq1_|_VIP_peptides_precursor_[Osmerus_mordax]	85.8828	0	10.1715	1.21733	0	1.09342	0.420384	0	0	0	0.253549	0.142753	1.57091
C42969_c0_seq1_|_PREDICTED:_DNA_polymerase_III_polC-type-like_[Oreochromis_niloticus]	79.653	0.107519	1.22382	0.459221	0.732994	0.751758	0.141634	2.87982	0.128867	1.56379	0.574487	9.53797	0.250042
C326809_c0_seq1_|_PREDICTED:_solute_carrier_organic_anion_transporter_family_member_4A1_[Danio_rerio]	2.7483	0	0.271614	0.211132	0.333634	0.0410582	0.110731	0.113629	0	0.228031	0	0.246907	0.0859763
C584930_c0_seq1_|_Aicda_protein_[Danio_rerio]	0.906211	0.0226435	0.0251573	0.0290302	0	0.0227718	0.0246177	0.0757936	0.0248128	0	0.0242961	0.110525	0.047791
[truncated: 1 more rows]

## Sheet: H_Kidney
Feature ID	H_kidney - Means	Liver - Means	Stomach - Means	Intestine - Means	Testis - Means	W_muscle - Means	R_muscle - Means	Spleen - Means	Brain - Means	Kidney - Means	Fat - Means	Gill - Means	Skin - Means
[truncated: 107 more rows]

[truncated: 6 more sheets: Spleen, Liver, Testis, Stomach, W_muscle, R_muscle]
