# Supplementary material for: Transcriptome Assembly, Gene Annotation and Tissue Gene Expression Atlas of the Rainbow Trout
Source: PLoS One. 2015 Mar 20;10(3):e0121778. doi: 10.1371/journal.pone.0121778 (PMC4368115; doi:10.1371/journal.pone.0121778)
Supplement: S2 Table — (XLSX) [file pone.0121778.s002.xlsx]

## Sheet: Sheet1
Feature ID	Brain - Means	Liver - Means	Stomach - Means	Intestine - Means	Testis - Means	W_muscle - Means	R_muscle - Means	Spleen - Means	H_kidney - Means	Kidney - Means	Fat - Means	Gill - Means	Skin - Means
C39425_c1_seq1_|_H(+)/Cl(-)_exchange_transporter_7_[Danio_rerio]_gb|AAI25874.1|_Chloride_channel_7_[Danio_rerio]_gb|AAI65222.1|_Clcn7_protein_[Danio_rerio]	2.13131	1.49524	1.41126	5.8308	6.71231	1.28069	1.90055	7.23459	3.81713	6.6118	4.74429	6.49464	1.00911
C6118_c0_seq1_|_hypothetical_protein_KGM_04785_[Danaus_plexippus]	1.85935	1.25115	1.66557	5.20589	11.3466	1.11421	1.64624	2.41531	4.72524	2.09296	3.39611	4.72604	1.023
C128929_c0_seq1_|_PREDICTED:_zinc_finger_protein_507-like_[Oreochromis_niloticus]	2.48157	1.13569	1.20238	2.78938	17.2303	1.01198	2.30461	4.39141	2.35486	3.13938	2.69431	3.51103	1.02473
C105520_c2_seq1_|_PREDICTED:_integrin-alpha_FG-GAP_repeat-containing_protein_2-like_[Oreochromis_niloticus]	2.55281	1.10153	1.68725	2.13895	10.2421	1.4284	1.1007	1.93954	1.84035	2.17167	2.40996	3.34525	1.02609
C56870_c0_seq1_|_PREDICTED:_ubiquitin_carboxyl-terminal_hydrolase_19-like_[Oreochromis_niloticus]	1.91075	1.36419	1.47915	3.91767	6.20618	1.10439	1.54334	3.60941	1.56097	2.57348	2.44298	3.83166	1.03271
C48380_c0_seq1_|_PREDICTED:_E3_SUMO-protein_ligase_RanBP2_[Oreochromis_niloticus]	2.6679	1.05303	2.11866	7.42748	18.358	1.27689	1.81751	4.49939	1.46335	4.4747	3.36587	9.02484	1.03418
C128223_c0_seq1_|_unnamed_protein_product_[Tetraodon_nigroviridis]	1.50274	1.40153	6.65724	3.19183	7.27353	1.45239	1.37432	1.32471	1.62269	4.81735	2.45249	3.50139	1.0409
C6361_c2_seq1_|_PREDICTED:_vacuolar_protein_sorting-associated_protein_13D_[Danio_rerio]	1.45587	1.58887	1.56405	4.24824	6.29164	1.01754	2.85597	3.63712	2.51672	3.20076	2.86844	5.33912	1.04735
C36150_c0_seq1_|_Coiled-coil_domain-containing_protein_44_[Esox_lucius]	1.99768	1.16352	1.73448	3.23608	3.95569	1.84017	15.4887	1.53756	6.12454	3.96776	2.20178	3.84067	1.04806
C13991_c0_seq1_|_PREDICTED:_calcium_uptake_protein_1,_mitochondrial-like_[Oreochromis_niloticus]	4.74834	1.1602	2.84299	7.88384	8.47334	6.34547	7.15128	7.2939	7.32342	3.18268	5.50176	7.3818	1.06595
C1354_c0_seq1_|_PREDICTED:_hyccin-like_[Oreochromis_niloticus]	2.26421	1.20656	2.59363	5.98782	6.12469	1.02155	1.2021	3.93944	1.13522	4.09318	2.0532	11.075	1.06999
C72_c274_seq1_|_Coiled-coil_domain-containing_protein_75_[Salmo_salar]_gb|ACM09632.1|_Coiled-coil_domain-containing_protein_75_[Salmo_salar]	2.88542	1.56668	1.47101	4.79989	11.8606	1.00102	2.42889	3.43121	3.61602	2.36387	3.35405	4.98927	1.10065
C80541_c0_seq1_|_PREDICTED:_L_antigen_family_member_3-like_[Oreochromis_niloticus]	2.18425	1.03339	2.08992	3.41811	4.63754	1.27099	2.46347	2.36003	3.37309	3.45783	3.15743	4.22869	1.10565
C58464_c0_seq1_|_PREDICTED:_poly(ADP-ribose)_glycohydrolase-like_[Oreochromis_niloticus]	1.91416	1.14698	2.04072	3.21822	2.72326	1.70273	2.09474	3.97255	1.5347	3.03169	1.92168	2.73251	1.10818
C26210_c0_seq1_|_PREDICTED:_highly_divergent_homeobox-like_[Oreochromis_niloticus]	2.12015	1.68679	2.11449	3.52719	19.7016	1.42194	2.7113	1.97671	2.64081	1.92263	2.12332	3.34799	1.10853
C16758_c0_seq1_|_PREDICTED:_putative_pre-mRNA-splicing_factor_ATP-dependent_RNA_helicase_DHX16-like_[Oreochromis_niloticus]	1.64548	1.06866	1.71649	4.22945	6.22076	1.65072	1.50046	3.26151	1.80019	3.03472	2.21497	2.72496	1.10912
C29002_c3_seq1_|_unnamed_protein_product_[Tetraodon_nigroviridis]	3.58588	1.03384	1.11002	1.62074	4.00119	5.27739	3.52642	1.63646	1.65512	1.46392	1.57069	2.46556	1.1148
C55599_c0_seq1_|_PREDICTED:_zinc_finger_protein_704-like_[Oreochromis_niloticus]	1.13427	2.03684	1.22747	2.61604	1.99717	1.55586	2.95591	2.92671	3.12065	1.24956	10.787	3.14319	1.11675
C5331_c0_seq1_|_PREDICTED:_cleavage_and_polyadenylation_specificity_factor_subunit_4-like_[Oreochromis_niloticus]	4.99837	1.81118	1.38522	5.12652	25.5815	1.32238	2.32386	6.15532	2.09012	3.44052	4.06732	4.01331	1.12805
C23312_c0_seq1_|_PREDICTED:_protein_FAM48A-like_[Oreochromis_niloticus]	1.94542	1.27401	2.4834	5.12506	6.31374	1.07688	1.76625	3.80511	2.04042	3.87073	2.86743	6.80783	1.13962
C81409_c1_seq1_|_PREDICTED:_adenylate_cyclase_type_9-like_[Oreochromis_niloticus]	1.63642	1.01832	3.89713	7.32652	2.27182	1.01353	2.97878	11.8129	3.23699	4.85966	5.68613	3.10746	1.14198
C129143_c0_seq1_|_PREDICTED:_calmodulin-binding_transcription_activator_2-like_[Oreochromis_niloticus]	5.02982	1.64819	2.92378	5.02767	3.67734	1.06084	2.06389	3.75152	1.94142	2.78386	3.2425	5.77329	1.15086
C54993_c0_seq1_|_PREDICTED:_PPPDE_peptidase_domain-containing_protein_2-like_[Oreochromis_niloticus]	1.9611	1.21799	2.13481	2.32108	5.48369	1.33485	1.40468	2.45902	1.31899	2.22278	2.47975	1.92085	1.15427
C18812_c3_seq1_|_probable_ATP-dependent_RNA_helicase_DDX27_[Danio_rerio]_gb|AAT68047.1|_DEAD_box_polypeptide_27_[Danio_rerio]	2.48044	1.19396	3.70293	12.1522	44.2261	1.70932	2.07868	3.84045	3.08455	20.7424	3.86163	8.90028	1.1544
C46458_c0_seq1_|_Translation_initiation_factor_eIF-2B_subunit_gamma_[Salmo_salar]_gb|ACN11296.1|_Translation_initiation_factor_eIF-2B_subunit_gamma_[Salmo_salar]	2.79432	1.1175	3.19504	7.04571	30.1508	3.77098	2.48292	3.04031	2.1044	4.70828	3.46667	3.51249	1.16078
C167372_c0_seq1_|_hypothetical_protein_DDB_G0294611_[Dictyostelium_discoideum_AX4]_gb|EDR41039.1|_hypothetical_protein_DDB_G0294611_[Dictyostelium_discoideum_AX4]	1.73266	1.52449	1.41331	2.96532	3.03666	1.14353	1.83155	2.95238	1.94561	4.28045	4.22491	2.29631	1.16155
C75111_c0_seq1_|_A-kinase_anchor_protein_9_[Gallus_gallus]	4.78334	2.46851	3.61944	5.29617	21.917	2.14784	4.95308	7.81101	7.16732	6.91892	3.1176	8.83592	1.16361
C19324_c2_seq1_|_PREDICTED:_putative_RNA-binding_protein_Luc7-like_2-like_[Oreochromis_niloticus]	1.65132	1.39325	2.21127	3.27667	6.13734	1.21309	2.78565	6.60183	2.29421	2.68079	3.10976	4.90808	1.16988
C56962_c0_seq1_|_Transcription_factor_Sp1_[Dicentrarchus_labrax]	1.12862	1.5258	3.91133	10.2416	28.8357	1.4331	2.78932	7.4934	2.27612	5.70452	4.35881	10.2133	1.17573
C51468_c0_seq1_|_PREDICTED:_LOW_QUALITY_PROTEIN:_CCAAT/enhancer-binding_protein_zeta-like_[Oreochromis_niloticus]	3.28259	1.84704	3.05279	8.66391	15.5458	1.01957	2.3508	3.14434	2.45776	5.13558	4.17573	5.50137	1.18736
C45676_c0_seq1_|_zinc_finger_CCCH_domain-containing_protein_18_[Danio_rerio]_sp|Q1LUE5.1|ZCH18_DANRE_RecName:_Full=Zinc_finger_CCCH_domain-containing_protein_18_emb|CAK04265.1|_novel_protein_[Danio_rerio]_emb|CAK04529.1|_novel_protein_[Danio_rerio]	2.51352	1.31851	1.69846	7.21495	9.7661	1.44236	1.67532	3.34157	1.42283	4.69324	2.92731	7.02734	1.18781
C107322_c0_seq1_|_unnamed_protein_product_[Tetraodon_nigroviridis]	2.77613	1.36654	1.20555	2.23094	3.3091	1.32135	2.40855	2.64701	1.98971	2.50679	2.72899	2.22595	1.19341
C64479_c0_seq1_|_PREDICTED:_coiled-coil_and_C2_domain-containing_protein_1A-like_[Oreochromis_niloticus]	1.34883	2.40458	2.10842	5.35027	28.7351	1.35765	2.72855	6.14249	2.72708	5.29224	4.88471	5.801	1.19535
C36726_c0_seq1_|_Geranylgeranyl_transferase_type-2_subunit_beta_[Salmo_salar]_gb|ACI33626.1|_Geranylgeranyl_transferase_type-2_subunit_beta_[Salmo_salar]	6.31195	2.43668	1.38556	4.43547	9.46783	1.05788	1.63829	3.63999	1.37858	2.71489	4.59268	4.0174	1.19593
C30259_c0_seq1_|_PREDICTED:_meteorin-like_protein-like_[Oreochromis_niloticus]	3.9949	1.07332	2.72807	23.0703	2.45301	13.5346	3.60122	9.20039	2.07894	5.07922	9.63204	6.3504	1.20236
C96507_c0_seq1_|_PREDICTED:_CCR4-NOT_transcription_complex_subunit_4_isoform_2_[Oreochromis_niloticus]	2.19251	1.24862	1.9901	3.57814	29.6312	1.37858	1.59329	2.90531	1.41729	3.24281	2.98528	3.79824	1.2033
C42396_c1_seq1_|_PREDICTED:_exocyst_complex_component_6B-like_[Oreochromis_niloticus]	4.06247	1.35297	4.72851	4.63396	3.62557	1.12837	3.77873	3.52028	3.51133	3.48244	4.00778	6.54805	1.21417
C95162_c1_seq1_|_PREDICTED:_ras-responsive_element-binding_protein_1-like_[Oreochromis_niloticus]	1.23947	1.7733	3.74296	5.23386	9.03331	1.94155	4.4181	5.6199	2.48776	4.69749	3.58414	9.41201	1.21656
C44345_c0_seq1_|_PREDICTED:_hypothetical_protein_LOC100708672_[Oreochromis_niloticus]	1.04604	1.60059	1.71483	3.80172	12.6474	3.97225	2.18316	2.85684	3.78248	1.94039	2.68095	5.05821	1.21807
C31812_c0_seq1_|_PREDICTED:_kelch_domain-containing_protein_10-like_[Oreochromis_niloticus]	2.65789	1.20535	1.65172	4.00124	17.6994	1.44442	2.52325	9.45208	3.66507	5.78803	4.5286	5.21686	1.23336
C46079_c0_seq1_|_Mediator_of_RNA_polymerase_II_transcription_subunit_17_[Salmo_salar]_gb|ACN11375.1|_Mediator_of_RNA_polymerase_II_transcription_subunit_17_[Salmo_salar]	3.13314	1.79832	2.22682	5.16203	11.9424	1.11857	2.95341	5.05988	3.29846	4.52133	4.10774	5.08107	1.23585
C51681_c0_seq1_|_PREDICTED:_WD_repeat-containing_protein_59_[Oreochromis_niloticus]	1.64773	1.49349	1.089	1.71327	4.50321	1.01825	1.37471	1.62727	1.45736	1.62858	1.69336	1.25172	1.24032
C54459_c0_seq1_|_PREDICTED:_protein_FAM178A-like_[Oreochromis_niloticus]	1.61734	1.31458	1.66319	3.20367	10.2029	1.09785	1.22716	2.35899	1.73525	2.21045	1.52211	3.78048	1.24107
C11064_c0_seq1_|_ribosome_biogenesis_regulatory_protein_homolog_[Salmo_salar]_gb|ACI69234.1|_Ribosome_biogenesis_regulatory_protein_homolog_[Salmo_salar]	1.70326	1.35499	2.60714	10.1952	21.7064	1.19026	1.51122	3.43198	3.435	5.72862	2.40112	5.98365	1.24638
C65814_c2_seq1_|_PREDICTED:_ubiquitin-like_modifier-activating_enzyme_6-like_[Oreochromis_niloticus]	3.61402	1.30501	1.89553	4.13402	10.1272	1.17182	1.97494	4.05108	1.40572	3.11282	2.47433	6.54557	1.25118
C62539_c0_seq1_|_PREDICTED:_DDB1-_and_CUL4-associated_factor_7-like_[Oreochromis_niloticus]	5.59904	1.12022	1.58767	3.14066	18.1066	1.70037	3.54367	4.54815	2.51956	2.0561	1.36508	2.3179	1.25437
C4778_c0_seq1_|_major_vault_protein_[Salmo_salar]_gb|ACN10921.1|_Major_vault_protein_[Salmo_salar]	4.09041	1.12913	10.5871	26.8581	17.1791	1.15903	1.66009	2.44366	1.58578	3.0965	2.39347	17.9659	1.25612
C28516_c2_seq1_|_PREDICTED:_protein_VPRBP-like_[Oreochromis_niloticus]	1.23863	1.33724	1.83695	3.352	12.7316	1.37322	3.04727	8.88537	2.4783	4.94872	3.60344	3.42202	1.25852
C60706_c0_seq1_|_PREDICTED:_RNA-binding_protein_Musashi_homolog_2-like_[Oreochromis_niloticus]	2.09995	1.24608	3.00261	2.5861	3.64572	1.65138	3.95399	2.17961	3.8142	2.29062	1.71955	1.67618	1.25961
C95176_c0_seq1_|_PREDICTED:_ran-binding_protein_3-like_[Oreochromis_niloticus]	2.6997	1.06031	1.54715	3.09595	7.14708	1.20782	2.11248	4.56957	2.52145	2.17486	2.73933	5.09046	1.26488
C20873_c0_seq1_|_elongator_complex_protein_3_[Danio_rerio]_sp|Q5RIC0.3|ELP3_DANRE_RecName:_Full=Elongator_complex_protein_3_gb|AAH96810.1|_Elongation_protein_3_homolog_(S._cerevisiae)_[Danio_rerio]_gb|AAI65402.1|_Elp3_protein_[Danio_rerio]	1.72278	1.2821	2.21543	3.69714	11.3353	1.46705	4.41644	5.71543	4.56406	4.93843	4.41654	4.37841	1.26578
C47931_c0_seq1_|_Ubiquitin-associated_protein_1_[Dicentrarchus_labrax]	1.41535	1.13544	2.85193	3.994	11.9612	1.67072	1.68771	7.1158	2.88572	2.38553	2.4599	3.16526	1.27223
C60792_c0_seq1_|_PREDICTED:_E3_SUMO-protein_ligase_RanBP2_[Oreochromis_niloticus]	3.27025	1.25465	2.54713	8.86666	24.0887	2.56938	2.83604	4.31862	1.93619	4.94615	4.81483	10.6036	1.27273
C25350_c0_seq1_|_PREDICTED:_hypothetical_protein_LOC100705864_[Oreochromis_niloticus]	3.31421	1.15666	3.72203	5.99558	11.4842	1.33947	1.44361	1.11103	2.72507	3.1258	1.53116	1.85957	1.27432
C36548_c1_seq1_|_Oligoribonuclease,_mitochondrial_precursor_[Salmo_salar]	3.10605	1.3008	3.05104	8.43001	38.4868	1.46682	2.46918	4.58113	3.33871	4.52995	5.26451	6.83107	1.2756
C93591_c0_seq1_|_PREDICTED:_hypothetical_protein_LOC559514_[Danio_rerio]	3.62413	2.08224	2.95078	2.985	9.56814	1.1598	2.66301	5.79235	2.6313	3.81895	3.53147	3.90808	1.27728
C75014_c0_seq1_|_unnamed_protein_product_[Tetraodon_nigroviridis]	4.17631	1.02921	2.21692	3.76519	15.5846	1.36452	3.48646	1.98596	4.26214	2.57503	2.9699	2.82581	1.27896
C60834_c0_seq1_|_PREDICTED:_hypothetical_protein_LOC559514_[Danio_rerio]	5.53643	2.42513	2.4847	2.28288	8.07703	2.59826	2.69108	6.66078	2.09778	2.45831	3.88583	4.02094	1.27945
C26885_c0_seq1_|_PREDICTED:_hepatocyte_growth_factor-regulated_tyrosine_kinase_substrate-like_[Oreochromis_niloticus]	4.47082	1.41934	2.38703	6.15722	7.45504	1.08632	2.96091	5.10096	3.83896	4.46958	5.37845	8.29139	1.29107
C35722_c1_seq1_|_PREDICTED:_kinesin-like_protein_KIF1C-like_[Oreochromis_niloticus]	3.67507	1.26024	9.68649	14.5583	2.97568	5.44428	8.98009	1.64513	10.7548	2.80164	14.8524	7.58151	1.29375
C41357_c1_seq1_|_PREDICTED:_protein_zer-1_homolog_[Oreochromis_niloticus]	2.68115	1.31041	2.51542	3.22952	14.2483	1.18444	1.82269	3.94942	4.98125	3.65344	3.42264	4.46637	1.2975
C46627_c0_seq1_|_PREDICTED:_protein_HIRA_[Danio_rerio]_emb|CAM13425.1|_novel_protein_similar_to_vertebrate_HIR_histone_cell_cycle_regulation_defective_homolog_A_(S._cerevisiae)_(HIRA)_[Danio_rerio]	3.20033	1.58387	2.43839	5.63162	33.9478	1.02754	3.03755	4.2087	2.48929	6.90931	5.31105	7.07029	1.29816
C59287_c0_seq1_|_PREDICTED:_ras-responsive_element-binding_protein_1-like_[Oreochromis_niloticus]	1.16767	1.72928	2.30759	4.62738	8.04553	1.51321	3.82891	4.33007	2.81208	5.2121	3.23678	7.1251	1.29881
C68365_c0_seq1_|_PREDICTED:_melanoma_inhibitory_activity_protein_3_[Monodelphis_domestica]	3.05866	1.51082	2.11007	3.75013	19.0402	1.51102	1.88364	4.30933	2.2476	3.61033	3.66358	3.68574	1.30147
C26770_c0_seq1_|_cytokine_receptor-like_factor_3_[Salmo_salar]_gb|ACN10837.1|_Cytokine_receptor-like_factor_3_[Salmo_salar]	2.53749	1.97482	3.48107	22.4227	16.6058	1.18153	3.50524	21.851	4.94898	9.08698	7.11247	23.7591	1.30151
C1661_c1_seq1_|_mitofusin-2_[Danio_rerio]_emb|CAP19405.1|_novel_protein_similar_to_H.sapiens_MNFN2,_mitofusin_2_(MNFN2)_[Danio_rerio]	1.20274	1.79821	2.53376	3.35637	6.24961	2.22668	6.04964	1.20145	3.63323	1.27763	1.69224	1.91535	1.30404
C80466_c0_seq1_|_PREDICTED:_serum_response_factor-like_[Oreochromis_niloticus]	1.75433	1.68289	2.36852	4.11834	6.39498	2.23867	3.97086	1.81225	7.19997	1.9671	1.30125	1.30337	1.30622
C42374_c0_seq1_|_PREDICTED:_serine/threonine-protein_kinase/endoribonuclease_IRE1-like_[Oreochromis_niloticus]	1.37224	1.17864	7.01097	5.02855	3.97219	1.30466	1.83411	2.77368	2.599	6.03801	3.59274	4.15816	1.3068
C133413_c0_seq1_|_Eukaryotic_translation_initiation_factor_2C_3_[Salmo_salar]_gb|ACN11204.1|_Eukaryotic_translation_initiation_factor_2C_3_[Salmo_salar]	3.00648	1.40122	1.44821	4.01658	4.1402	1.09472	1.58248	3.27036	1.48856	2.51629	2.1782	7.33207	1.30719
C34335_c0_seq1_|_glutaredoxin-1_[Salmo_salar]_gb|ACI33876.1|_Glutaredoxin_[Salmo_salar]	2.79954	1.17754	1.91727	4.41032	13.9305	1.689	3.58596	7.57532	4.8914	12.208	4.90185	7.57531	1.30916
C96026_c0_seq1_|_uncharacterized_protein_LOC568712_[Danio_rerio]_gb|AAI24230.1|_Si:dkey-177p2.6_[Danio_rerio]	1.31334	1.42285	3.81849	3.41728	15.4926	1.08811	1.41681	4.19551	1.32757	2.58507	2.61718	2.62236	1.31507
C46824_c0_seq1_|_serine/threonine-protein_kinase_RIO1_[Danio_rerio]_gb|AAH45984.1|_RIO_kinase_1_(yeast)_[Danio_rerio]	3.12914	1.73739	1.91768	8.77134	17.4072	1.14805	2.31085	3.96286	4.75606	5.65117	3.57359	5.50598	1.31953
C50792_c1_seq1_|_histone-lysine_N-methyltransferase_SETDB1-A_[Danio_rerio]_sp|Q1L8U8.1|STB1A_DANRE_RecName:_Full=Histone-lysine_N-methyltransferase_SETDB1-A;_AltName:_Full=SET_domain_bifurcated_1A_emb|CAK04995.1|_novel_protein_similar_to_vertebrate_SET_domain,_bifurcated_1_(SETDB1)_[Danio_rerio]	2.5274	1.01078	1.51884	5.45972	32.7091	1.0911	1.41752	5.23147	1.06962	3.23626	2.64598	6.85668	1.32387
C53028_c1_seq1_|_Gpatch1_protein_[Danio_rerio]	2.90452	1.82374	2.38549	5.30189	9.63467	1.02978	2.98811	4.41395	2.71509	5.09793	3.04626	5.52082	1.32446
C12155_c1_seq1_|_DnaJ_homolog_subfamily_C_member_8_[Oncorhynchus_mykiss]_gb|ACO08025.1|_DnaJ_homolog_subfamily_C_member_8_[Oncorhynchus_mykiss]	8.61575	2.65943	2.39595	2.89168	2.89245	1.23818	1.56817	3.83972	2.97383	4.98991	3.37953	5.96191	1.33001
C25_c49_seq1_|_superkiller_viralicidic_activity_2-like_2_[Danio_rerio]_gb|AAH61456.1|_Superkiller_viralicidic_activity_2-like_2_[Danio_rerio]	3.72718	2.04148	3.06093	9.94408	29.8644	1.49661	2.59785	6.95904	2.68462	5.88315	3.68376	9.07194	1.34085
C51635_c0_seq1_|_TIMELESS-interacting_protein_[Danio_rerio]_sp|Q6DBR4.1|TIPIN_DANRE_RecName:_Full=TIMELESS-interacting_protein_gb|AAH78398.1|_Timeless_interacting_protein_[Danio_rerio]_gb|AAI63996.1|_Tipin_protein_[Danio_rerio]	3.31075	1.73045	4.53083	10.4315	28.3665	2.51531	3.46451	7.33284	8.39558	5.58553	4.25297	12.098	1.34116
C85888_c1_seq1_|_PREDICTED:_arginine-glutamic_acid_dipeptide_repeats_protein_[Gallus_gallus]	4.91874	2.04414	2.07852	8.33195	7.17996	1.01412	2.61493	4.3468	2.82206	6.1627	2.81376	8.21205	1.34441
C45760_c1_seq1_|_PREDICTED:_KN_motif_and_ankyrin_repeat_domain-containing_protein_1-like_[Oreochromis_niloticus]	1.53593	1.39483	2.08441	5.94551	17.2462	2.85869	5.621	5.89432	3.72418	3.49996	12.9862	3.80983	1.34559
C61038_c1_seq1_|_DNA-directed_RNA_polymerase_III_subunit_RPC5_[Danio_rerio]_gb|AAH48877.1|_Polymerase_(RNA)_III_(DNA_directed)_polypeptide_E_[Danio_rerio]	2.40344	1.59511	3.82271	6.5251	19.0739	1.95723	1.91571	3.01108	2.84767	6.11986	2.7471	5.11967	1.35083
C96866_c0_seq1_|_unnamed_protein_product_[Tetraodon_nigroviridis]	4.55988	1.66865	2.20768	5.04057	3.57797	1.40756	3.11513	3.30741	2.14656	3.20909	1.90966	3.48195	1.35288
C38778_c0_seq1_|_serine/threonine-protein_kinase_SMG1_[Danio_rerio]_emb|CAX18774.1|_SMG1_homolog_phosphatidylinositol_3-kinase-related_kinase_(C._elegans)_[Danio_rerio]	2.84025	2.03614	2.01967	6.74765	5.9261	1.14421	1.82201	4.43784	1.36068	3.71791	2.79788	7.56642	1.35544
C56430_c0_seq1_|_DNA_methyltransferase_1_associated_protein_1_[Danio_rerio]	2.14788	1.15473	1.5386	4.31585	24.9043	1.52091	2.27139	3.78301	2.3986	4.77051	2.51157	5.11088	1.35594
C34435_c0_seq1_|_sphingosine_1-phosphate_receptor_2_[Danio_rerio]_sp|Q9I8K8.1|S1PR2_DANRE_RecName:_Full=Sphingosine_1-phosphate_receptor_2;_Short=S1P_receptor_2;_Short=S1P2;_AltName:_Full=Sphingosine_1-phosphate_receptor_Edg-5;_Short=S1P_receptor_Edg-5_gb|AAF88001.1|_EDG-5-related_protein_[Danio_rerio]	1.83053	1.26808	1.91084	9.88828	17.4284	1.23677	4.83406	2.09303	11.3052	3.47223	31.056	9.80682	1.36177
C109253_c0_seq1_|_PREDICTED:_protein_VPRBP_[Ornithorhynchus_anatinus]	1.32276	1.52149	1.5154	3.77537	13.552	1.22723	3.83953	10.2388	3.44613	5.36705	4.3325	3.75508	1.36276
C22272_c0_seq1_|_Serine/threonine-protein_phosphatase_2B_catalytic_subunit_gamma_isoform_[Salmo_salar]_gb|ACI33493.1|_Serine/threonine-protein_phosphatase_2B_catalytic_subunit_gamma_isoform_[Salmo_salar]	4.75725	1.04177	3.84766	6.54865	7.41875	1.79939	1.86587	6.3881	1.79255	3.51095	3.16816	9.7497	1.36281
C47436_c1_seq1_|_PREDICTED:_zinc_fingers_and_homeoboxes_protein_3-like_[Oreochromis_niloticus]	3.88985	1.38922	1.90578	3.30905	12.3058	1.13973	3.48146	3.39319	5.77259	3.79047	4.58769	3.4591	1.36528
C1301_c1_seq1_|_PREDICTED:_MLX-interacting_protein_[Danio_rerio]	1.83232	1.56176	1.85787	6.44718	11.5269	2.89765	4.86642	9.45902	1.58629	3.47835	4.24355	5.34899	1.36707
C87210_c0_seq1_|_E3_ubiquitin-protein_ligase_parkin_[Danio_rerio]_gb|AAH93281.1|_Parkinson_disease_(autosomal_recessive,_juvenile)_2,_parkin_[Danio_rerio]_gb|AAI64537.1|_Park2_protein_[Danio_rerio]	1.48303	1.22328	2.75837	1.48854	4.03212	1.27381	3.07821	1.44689	3.08495	3.10402	1.12085	1.96833	1.36978
C109382_c0_seq1_|_Zgc:136688_protein_[Danio_rerio]	2.38143	1.0341	1.27419	3.05512	6.55142	1.7641	2.09975	3.93676	2.23379	2.36734	3.8719	3.81236	1.37009
C27171_c0_seq1_|_lysine_ketoglutarate_reductase/saccharopine_dehydrogenase_[Oncorhynchus_mykiss]_gb|AAU95502.1|_lysine_ketoglutarate_reductase/saccharopine_dehydrogenase_[Oncorhynchus_mykiss]	2.056	3.36377	2.87636	3.85286	10.9532	3.56769	10.7228	1.02221	5.78053	6.89227	3.9149	3.99073	1.37065
C30881_c0_seq1_|_CD151_antigen_[Danio_rerio]_gb|AAH65859.1|_CD151_antigen,_like_[Danio_rerio]	4.38342	1.77085	5.06094	6.04673	12.7569	1.4342	2.55011	1.91092	2.15687	4.87182	22.6958	10.086	1.37407
C43935_c6_seq1_|_PREDICTED:_ribosomal_RNA_small_subunit_methyltransferase_NEP1-like_isoform_1_[Oreochromis_niloticus]	3.26431	1.45642	3.66973	11.4911	76.1784	1.8407	1.81276	5.50715	3.62816	6.54692	3.9207	8.19643	1.37463
C40125_c0_seq1_|_PREDICTED:_ATP-binding_cassette_sub-family_B_member_7,_mitochondrial-like_[Oreochromis_niloticus]	3.17725	1.81775	1.62118	3.36925	16.8402	1.27622	5.13283	6.50183	3.50621	6.28547	2.55302	2.2964	1.3748
C54000_c0_seq1_|_RecName:_Full=Inositol-pentakisphosphate_2-kinase;_AltName:_Full=Inositol-1,3,4,5,6-pentakisphosphate_2-kinase;_AltName:_Full=Ins(1,3,4,5,6)P5_2-kinase;_Short=InsP5_2-kinase	2.57946	1.06254	1.52021	3.83279	26.3313	1.34585	3.47698	3.47389	3.46255	4.04484	2.45258	7.64695	1.37485
C43199_c0_seq1_|_PREDICTED:_ankyrin_repeat_family_A_protein_2-like_[Oreochromis_niloticus]	4.75765	1.00312	1.97621	2.54411	11.1513	2.45023	4.17921	4.59492	4.0067	3.98334	3.13301	2.43714	1.37688
C47759_c0_seq1_|_PHD_finger_protein_10_[Danio_rerio]_emb|CAN88748.1|_PHD_finger_protein_10_[Danio_rerio]	2.12328	1.07187	1.86884	4.34424	26.049	1.04944	1.71544	4.02834	1.74197	4.43936	2.13228	4.35697	1.37835
C20540_c3_seq1_|_PREDICTED:_inhibitor_of_Bruton_tyrosine_kinase_[Oreochromis_niloticus]	3.85523	1.32582	2.92463	5.23727	17.1012	1.05763	2.39494	22.1665	4.24982	8.1062	4.30667	5.88917	1.38618
C39241_c0_seq1_|_PREDICTED:_ubiquitin_carboxyl-terminal_hydrolase_34_[Danio_rerio]	3.70596	2.09371	2.34815	4.36397	9.33207	1.1644	3.1935	5.39196	2.20143	4.83738	4.17066	8.02679	1.38975
C21077_c0_seq1_|_Acyl-protein_thioesterase_1_[Salmo_salar]_gb|ACI67842.1|_Acyl-protein_thioesterase_1_[Salmo_salar]	2.5828	1.05949	1.16826	2.63042	6.00971	1.30014	10.2263	1.21847	5.19172	2.4956	2.41064	2.3666	1.39623
C42149_c0_seq1_|_PREDICTED:_HEAT_repeat-containing_protein_3_[Oreochromis_niloticus]	2.15281	1.10113	2.21176	5.42374	14.3976	1.07633	1.64411	2.31537	1.73964	3.14489	3.54571	4.06955	1.39805
C29706_c2_seq1_|_PREDICTED:_LOW_QUALITY_PROTEIN:_peroxidasin-like_[Oreochromis_niloticus]	2.2861	1.11287	4.82147	8.25752	3.78975	2.24426	10.4614	1.15135	5.44269	4.24597	31.2947	7.50009	1.39897
C80252_c0_seq1_|_PREDICTED:_growth_factor_receptor-bound_protein_10_[Danio_rerio]	1.43651	1.80592	3.46516	2.86887	5.41397	2.00677	3.03838	2.05018	4.63848	2.82395	7.99103	4.10621	1.40184
C27672_c0_seq1_|_PREDICTED:_phosphoinositide_3-kinase_regulatory_subunit_4_[Oreochromis_niloticus]	3.67561	1.44733	8.9447	5.52453	9.81317	1.19084	2.4928	4.3334	4.1661	5.38292	3.03277	6.5658	1.40849
C36019_c0_seq1_|_tRNA-splicing_ligase_RtcB_homolog_[Danio_rerio]_sp|Q6NZS4.1|RTCB_DANRE_RecName:_Full=tRNA-splicing_ligase_RtcB_homolog_gb|AAH65987.1|_Zgc:76871_[Danio_rerio]_emb|CAI12003.1|_novel_protein_[Danio_rerio]	4.18436	1.60718	2.76155	6.47034	16.1299	2.52504	3.20712	3.43056	2.9446	5.93572	1.41768	4.81154	1.40889
C93157_c0_seq1_|_PREDICTED:_cullin-5-like_isoform_2_[Oreochromis_niloticus]	3.34632	2.11866	1.91004	5.13	29.6	1.12114	2.44072	2.57087	2.28722	3.1975	2.94356	5.20915	1.40918
C16618_c2_seq1_|_PREDICTED:_zinc_finger_and_BTB_domain-containing_protein_17_[Oreochromis_niloticus]	3.3407	1.38272	1.67291	3.40644	2.20243	1.1044	1.98567	3.78447	3.67425	4.09074	3.45791	4.59796	1.41077
C63560_c0_seq1_|_E3_ubiquitin-protein_ligase_MARCH5_[Salmo_salar]_gb|ACI33369.1|_E3_ubiquitin-protein_ligase_MARCH5_[Salmo_salar]	3.46618	1.28271	2.05347	2.68166	11.1765	1.21974	2.84088	3.67296	2.22312	2.74608	3.57434	4.53583	1.41281
C27436_c1_seq1_|_ribosome_biogenesis_protein_BOP1_[Salmo_salar]_gb|ACN10693.1|_Ribosome_biogenesis_protein_BOP1_[Salmo_salar]	1.99208	1.58894	3.75623	4.73299	17.5812	1.90921	2.57662	2.29142	2.76598	8.17053	4.72071	9.38238	1.41347
C50267_c0_seq1_|_PREDICTED:_kinesin-like_protein_KIF13A_[Oreochromis_niloticus]	2.94265	1.20231	3.78168	5.80682	4.0303	1.52819	8.11995	1.27749	6.12514	3.09122	7.33933	3.92035	1.41356
C20105_c1_seq1_|_extracellular_signal-regulated_kinase_2_[Carassius_auratus]	3.12524	1.84441	2.7965	4.12511	2.68143	2.07587	3.94499	1.38536	2.5597	2.9697	3.17201	4.72465	1.41503
C28140_c0_seq1_|_U2-associated_SR140_protein-like_[Danio_rerio]_emb|CAN88639.1|_novel_protein_[Danio_rerio]	2.4274	1.41968	1.25869	4.59937	6.93852	1.03131	2.74093	3.61528	3.8226	6.21273	2.13808	4.03424	1.41796
C68850_c2_seq1_|_PREDICTED:_vegetative_incompatibility_protein_HET-E-1-like_[Oreochromis_niloticus]	2.69867	2.23739	1.18507	3.55824	2.611	1.90207	1.76353	1.65454	2.51444	3.49996	1.94795	4.45417	1.41923
C1135_c0_seq1_|_PREDICTED:_hypothetical_protein_LOC327495_[Danio_rerio]	2.7658	1.85912	1.80271	4.37673	3.15754	1.11939	2.85364	3.09519	2.22395	3.36569	2.33403	4.53845	1.41975
C33971_c0_seq1_|_PREDICTED:_polycomb_protein_eed-like_[Oreochromis_niloticus]	2.3756	2.13755	2.46824	8.95792	25.2614	1.42692	3.17267	6.41834	3.19567	8.61291	4.99977	8.73231	1.42003
C18083_c1_seq1_|_RecName:_Full=Exportin-2;_Short=Exp2;_AltName:_Full=Cellular_apoptosis_susceptibility_protein;_AltName:_Full=Chromosome_segregation_1-like_protein;_AltName:_Full=Importin-alpha_re-exporter_dbj|BAA89430.1|_cellular_apoptosis_susceptibility_protein_[Pagrus_major]	2.89595	1.6506	2.13222	5.99313	38.9677	1.77624	2.89587	3.2895	2.71114	3.45411	5.71557	5.49123	1.42034
C57279_c0_seq1_|_PREDICTED:_complex_I_intermediate-associated_protein_30,_mitochondrial-like_[Oreochromis_niloticus]	2.57685	1.02206	1.48598	11.2774	23.5088	1.02983	1.64854	2.66861	2.965	8.32554	2.02956	9.4259	1.42091
C41554_c1_seq1_|_PREDICTED:_TBC1_domain_family_member_1_[Oreochromis_niloticus]	1.89047	1.45671	7.36364	8.30794	12.4562	7.01824	14.2833	4.16504	20.6618	7.46995	13.2742	9.96737	1.42098
C41103_c0_seq1_|_PREDICTED:_ubiquitin-like_modifier-activating_enzyme_6-like_[Danio_rerio]	7.78513	1.82416	2.67534	9.16236	14.3204	1.79647	2.4224	7.84224	1.88077	7.85236	5.32483	11.4922	1.42134
C43704_c0_seq1_|_retinoic_acid_receptor_alpha_[Takifugu_rubripes]_emb|CAB43871.1|_retinoic_acid_receptor_alpha-2_[Takifugu_rubripes]_emb|CAB43979.1|_retinoic_acid_receptor_alpha-2_[Takifugu_rubripes]	2.928	1.83581	2.56336	3.83969	10.4065	1.20623	2.75445	4.08754	2.97777	2.84411	5.32364	5.53754	1.42275
C89723_c0_seq1_|_PREDICTED:_mitogen-activated_protein_kinase_kinase_kinase_kinase_5-like_[Oreochromis_niloticus]	2.34121	2.70021	1.92949	9.21176	10.8399	1.43364	3.45486	11.4745	4.36117	5.82112	5.17812	11.4417	1.42368
C13369_c0_seq1_|_hypothetical_protein_CLUG_04845_[Clavispora_lusitaniae_ATCC_42720]_gb|EEQ40718.1|_hypothetical_protein_CLUG_04845_[Clavispora_lusitaniae_ATCC_42720]	1.51352	1.19284	1.65827	3.13542	1.86086	3.80349	1.58564	6.92477	2.1868	2.84378	1.68325	2.59657	1.43081
C93169_c0_seq1_|_PREDICTED:_hypothetical_protein_LOC563749_[Danio_rerio]	1.51756	1.56332	1.4599	3.07444	4.42773	1.02849	2.06705	3.86501	2.93654	2.99505	3.10488	3.75179	1.4314
C61301_c0_seq1_|_tRNA-dihydrouridine_synthase_3-like_[Salmo_salar]_gb|ACI34127.1|_tRNA-dihydrouridine_synthase_3-like_[Salmo_salar]	3.18789	1.2836	1.81621	7.57428	41.4807	2.50045	3.02144	4.69161	2.74448	7.57058	2.65266	7.83879	1.43319
C86573_c1_seq1_|_PREDICTED:_hypothetical_protein_LOC100708183_[Oreochromis_niloticus]	3.06034	1.1851	2.65033	2.43323	3.03454	1.06963	3.59263	3.16492	4.79315	3.90389	2.50561	3.52669	1.43392
C8195_c0_seq1_|_potassium_channel_tetramerisation_domain_containing_6_[Xenopus_(Silurana)_tropicalis]_gb|AAI68135.1|_Unknown_(protein_for_MGC:186489)_[Xenopus_(Silurana)_tropicalis]	2.41627	1.21558	1.95668	2.56308	5.06047	2.69787	2.9701	1.65366	4.00411	1.58393	2.81007	2.29317	1.43478
C33474_c0_seq1_|_PREDICTED:_glutamate-rich_WD_repeat-containing_protein_1-like_[Oreochromis_niloticus]	3.16385	1.80696	4.18275	8.19442	26.9439	1.18895	1.12188	4.13472	3.13221	3.88698	3.51953	6.23899	1.43643
C78738_c0_seq1_|_B-cell_CLL/lymphoma_9_protein_[Danio_rerio]_gb|AAQ62698.1|_Bcl9_[Danio_rerio]	4.90414	1.10248	5.59371	2.85904	21.6366	1.91189	1.13702	2.16963	3.89334	3.26992	3.22528	2.68687	1.43781
C48713_c3_seq1_|_PREDICTED:_exocyst_complex_component_4-like_[Oreochromis_niloticus]	4.44372	1.41051	6.36422	8.90224	7.36845	1.15146	2.37252	5.22319	5.76438	6.00615	6.36361	12.4994	1.43993
C45958_c0_seq1_|_PREDICTED:_intron-binding_protein_aquarius_[Oreochromis_niloticus]	2.03912	1.69298	1.84976	9.08239	18.4249	1.24067	2.179	6.19472	1.34866	6.21221	3.5374	7.77149	1.4409
C46920_c0_seq1_|_PREDICTED:_e3_ubiquitin-protein_ligase_RNF216_[Danio_rerio]	2.07094	1.72361	2.00201	4.86854	7.06462	1.10086	1.74152	6.20854	2.11957	3.13507	2.7239	8.46351	1.441
C40549_c0_seq1_|_PREDICTED:_rho_GTPase-activating_protein_10_[Oreochromis_niloticus]	1.04951	1.40917	7.26403	6.84742	39.876	1.45842	3.7955	4.73383	2.9088	3.97733	3.74291	6.79781	1.44191
C63317_c0_seq1_|_protein_SCO2_homolog,_mitochondrial_precursor_[Danio_rerio]_sp|Q5RH02.1|SCO2_DANRE_RecName:_Full=Protein_SCO2_homolog,_mitochondrial;_Flags:_Precursor_emb|CAI20823.1|_novel_protein_similar_to_vertebrate_endothelial_cell_growth_factor_1_(platelet-derived)_(ECGF1)_[Danio_rerio]	2.58357	1.2386	2.2918	5.22312	14.8324	1.31427	2.62606	3.57475	4.70761	6.10845	3.03002	4.40124	1.45554
C37817_c0_seq1_|_PREDICTED:_armadillo_repeat-containing_protein_10-like_[Oreochromis_niloticus]	2.52735	1.21513	4.03417	4.76691	16.1077	1.36944	3.04423	2.80245	4.15646	4.53618	5.67834	4.53243	1.45656
C44523_c0_seq1_|_PREDICTED:_RRP12-like_protein-like_[Oreochromis_niloticus]	2.25693	1.59185	4.3017	12.2555	46.175	2.93342	3.4265	3.16954	3.17473	5.11248	3.19876	7.07865	1.45667
C12732_c5_seq1_|_CD97_antigen_transcript_variant_[Bos_taurus]	3.07017	1.20446	2.30109	19.719	3.27149	1.03514	1.37299	48.7781	3.24277	30.8885	16.8118	15.4397	1.45765
C65365_c0_seq1_|_PREDICTED:_hypothetical_protein_LOC402866_[Danio_rerio]	5.06172	1.60172	3.07007	6.53344	34.5193	1.06757	3.68002	7.39542	4.91071	4.67144	3.94702	7.43916	1.45863
C21882_c1_seq1_|_PREDICTED:_SH3_domain-binding_protein_5-like_[Oreochromis_niloticus]	2.56564	1.14463	2.9573	4.98044	2.39599	1.51235	5.08727	2.6468	14.0559	3.77727	5.12765	4.77711	1.45874
C67911_c0_seq1_|_novel_protein_[Danio_rerio]	3.88235	1.17637	2.68048	8.63793	20.4266	1.71001	2.30138	7.32446	3.01517	8.04197	4.56416	6.77065	1.46253
C67752_c0_seq1_|_PREDICTED:_vesicle_transport_through_interaction_with_t-SNAREs_homolog_1B-like_[Oreochromis_niloticus]	4.9182	2.08661	2.1265	7.78485	10.2785	1.13049	1.88009	6.11016	2.85842	4.91243	3.6579	10.6129	1.46317
C9491_c1_seq1_|_Ubiquitin-conjugating_enzyme_E2_D4_[Salmo_salar]_gb|ACI67815.1|_Ubiquitin-conjugating_enzyme_E2_D4_[Salmo_salar]_gb|ACM09180.1|_Ubiquitin-conjugating_enzyme_E2_D4_[Salmo_salar]_gb|ACM09420.1|_Ubiquitin-conjugating_enzyme_E2_D4_[Salmo_salar]_gb|ADM16225.1|_Ubiquitin-conjugating_enzyme_E2_D4_[Salmo_salar]	5.21694	1.91963	4.72923	10.7806	32.2475	1.14925	1.0331	9.58787	2.19096	6.4354	3.20791	10.7501	1.46425
C79674_c0_seq1_|_si:dkey-21k24.2_[Danio_rerio]_emb|CAM15459.2|_novel_protein_similar_to_vertebrate_homeodomain_interacting_protein_kinase_3_(HIPK3)_[Danio_rerio]	1.41425	2.86931	2.92918	3.96093	2.44988	3.04143	3.14901	4.21436	2.64282	6.21813	7.45894	5.85135	1.46498
C493_c198_seq1_|_PREDICTED:_F-box_only_protein_3-like_[Oreochromis_niloticus]	2.10308	2.09919	1.33396	3.86934	24.7199	1.37792	2.77567	8.04012	2.83364	3.23385	3.76675	5.86865	1.46611
C24984_c5_seq1_|_PREDICTED:_wings_apart-like_protein_homolog_[Oreochromis_niloticus]	2.88624	1.28631	2.45763	5.47662	27.6034	1.30748	2.70269	4.27601	2.76584	5.24999	2.68572	8.12846	1.46768
C16703_c0_seq1_|_5'-nucleotidase_domain-containing_protein_2_[Danio_rerio]_gb|AAI24328.1|_5'-nucleotidase_domain_containing_2_[Danio_rerio]_emb|CAQ14110.1|_novel_protein_similar_to_vertebrate_5'-nucleotidase_domain_containing_2_(NT5DC2,_zgc:153357)_[Danio_rerio]	2.43851	1.06118	2.00371	2.86036	17.5	1.28239	1.40332	2.6742	1.80345	3.51103	5.66476	4.71487	1.469
C13494_c4_seq1_|_Nucleoporin-like_2_[Salmo_salar]_gb|ACI33315.1|_Nucleoporin-like_2_[Salmo_salar]	2.44433	1.68216	1.82158	5.2957	11.7866	1.71469	1.78255	4.6571	1.64948	5.62375	2.83369	5.5232	1.46955
C64293_c0_seq1_|_PREDICTED:_hypothetical_protein_LOC100707962_[Oreochromis_niloticus]	4.47693	1.74566	2.90434	7.92468	6.40199	1.07537	2.62338	3.39799	3.09573	5.27664	3.0676	8.2256	1.46964
C42108_c0_seq1_|_novel_protein_similar_to_human_and_mouse_coiled-coil_and_C2_domain_containing_1A_(CC2D1A)_[Danio_rerio]_emb|CAX14673.1|_novel_protein_similar_to_human_and_mouse_coiled-coil_and_C2_domain_containing_1A_(CC2D1A)_[Danio_rerio]	1.3673	2.0846	1.98903	4.51379	17.3482	1.28798	2.36246	5.21952	3.13265	4.99501	3.97802	3.94103	1.47437
C49360_c0_seq1_|_PREDICTED:_ras-related_protein_Rab-12-like_[Oreochromis_niloticus]	1.64918	1.49364	7.29414	10.2074	14.6956	3.55736	6.05427	2.09681	9.12982	2.42335	3.58567	4.77258	1.47478
C73652_c0_seq1_|_Basic_helix-loop-helix_domain-containing_protein_KIAA2018_[Dicentrarchus_labrax]	1.97316	2.2828	2.46298	4.15541	26.5502	1.02806	2.36652	4.48661	1.57351	4.44932	3.13497	5.87133	1.48392
C76808_c0_seq1_|_ribosome_biogenesis_protein_BMS1_homolog_[Danio_rerio]	4.01987	3.32169	4.26959	9.97779	26.2961	1.10212	2.83626	3.83244	3.36521	9.56758	3.2168	7.17346	1.4843
C57047_c0_seq1_|_p21-activated_protein_kinase-interacting_protein_1-like_[Salmo_salar]_gb|ACM09000.1|_p21-activated_protein_kinase-interacting_protein_1-like_[Salmo_salar]	2.34266	1.77423	2.54819	5.00057	25.7698	1.07644	2.01186	2.90654	2.39409	3.21321	2.542	4.26029	1.48564
C101119_c0_seq1_|_All-1_related_protein_[Takifugu_rubripes]	2.99719	1.45169	1.61951	4.0539	10.1778	1.26897	2.8633	4.94948	1.94552	4.31008	3.03533	6.97677	1.48645
C163373_c0_seq1_|_PREDICTED:_hypothetical_protein_LOC100704077_[Oreochromis_niloticus]	1.91115	1.59024	3.02183	4.61531	4.82805	1.04895	2.00783	2.50849	1.16851	2.75814	2.31665	3.46801	1.48873
C68203_c0_seq1_|_PREDICTED:_sec1_family_domain-containing_protein_2_[Oreochromis_niloticus]	3.95912	1.29799	3.24592	5.52969	11.7309	1.2322	2.63231	1.59916	4.48257	5.09929	2.98242	5.45454	1.48981
C11833_c0_seq1_|_PREDICTED:_anthrax_toxin_receptor_2-like_[Oreochromis_niloticus]	1.07348	1.66486	5.78759	25.4777	2.13562	1.05691	3.09246	11.0821	2.49071	5.29924	7.24959	8.51481	1.4978
C49067_c1_seq1_|_scavenger_receptor_class_B_type_I_[Salmo_salar]_gb|ABI93879.1|_scavenger_receptor_class_B_type_I_[Salmo_salar]	1.10309	2.01305	1.63616	1.78632	27.0853	4.33985	1.7977	4.28288	1.95836	3.83962	1.88458	3.75626	1.50005
C2687_c3_seq1_|_WD_repeat_domain_containing_gene_[Salmo_salar]	2.7004	1.30765	5.31074	9.73474	28.7576	1.24527	1.70285	1.57718	5.28042	5.2976	2.36394	6.88998	1.50242
C30806_c1_seq1_|_Ribose-phosphate_pyrophosphokinase_1_[Salmo_salar]_gb|ACI33995.1|_Ribose-phosphate_pyrophosphokinase_1_[Salmo_salar]	2.70182	1.45133	2.91799	6.18916	42.0478	2.8882	4.74738	2.41538	4.22218	5.24248	3.5691	5.3801	1.50322
C41692_c0_seq1_|_cyclin-G2_[Danio_rerio]_gb|AAH66368.1|_Cyclin_G2_[Danio_rerio]	1.57157	1.08957	2.90572	4.49276	5.03364	1.23348	4.72064	3.63601	1.66903	4.93655	2.36783	6.40473	1.50437
C52395_c2_seq1_|_TFIIH_basal_transcription_factor_complex_helicase_subunit_[Salmo_salar]_gb|ACI33183.1|_TFIIH_basal_transcription_factor_complex_helicase_subunit_[Salmo_salar]	1.64311	1.49485	1.14494	4.67658	20.8067	1.31948	1.82506	2.31297	1.75599	3.01958	2.71263	6.37538	1.50515
C61815_c0_seq1_|_PREDICTED:_importin-4_[Danio_rerio]	3.77816	1.37083	4.47717	6.57048	19.4101	1.42564	3.45272	2.32123	4.5445	5.15178	4.71788	5.33268	1.50732
C8325_c0_seq1_|_stress-induced-phosphoprotein_1_(Hsp70/Hsp90-organizing)_[Salmo_salar]	4.20674	3.67842	4.26646	5.69282	14.2808	3.43616	7.35137	6.70774	3.87127	3.06649	4.57752	5.86615	1.50764
C34348_c0_seq1_|_unnamed_protein_product_[Tetraodon_nigroviridis]	7.00885	1.67477	3.09389	8.86294	21.7258	2.38816	8.0455	3.65507	9.52155	6.45339	3.43311	5.19397	1.51015
C31861_c0_seq1_|_Transcriptional_regulator_Myc-2_[Salmo_salar]_gb|ACN10825.1|_Transcriptional_regulator_Myc-2_[Salmo_salar]	1.76469	1.44714	7.50219	4.60339	4.31358	1.23945	1.22347	3.12761	2.26241	1.56197	1.31881	2.45804	1.51275
C40546_c0_seq1_|_Synaptophysin-like_protein_1_[Salmo_salar]	3.35251	1.46175	3.01421	10.2467	11.9387	1.28113	4.67464	13.7744	1.84662	27.4266	17.1544	5.59425	1.5132
C62491_c1_seq1_|_PREDICTED:_hypothetical_protein_LOC100690944_[Oreochromis_niloticus]	1.20765	1.1432	2.29143	2.32727	20.3132	1.44499	2.15919	1.92008	4.08411	3.37029	3.95258	4.12337	1.51351
C96557_c1_seq1_|_unnamed_protein_product_[Tetraodon_nigroviridis]	2.19096	1.7731	1.00626	3.32662	6.43886	1.08465	2.22416	4.3236	1.92435	3.07832	2.33153	3.77642	1.51843
C77777_c0_seq1_|_SAM_pointed_domain_containing_ets_transcription_factor_[Mustela_putorius_furo]	2.08481	1.49507	1.76868	3.37892	3.19122	1.40641	1.65956	3.28361	1.40072	1.79068	2.23346	2.57062	1.51947
C38875_c0_seq1_|_PREDICTED:_ETS_domain-containing_transcription_factor_ERF-like_[Oreochromis_niloticus]	3.53234	1.53189	17.4862	8.32846	3.10084	1.3824	3.67814	7.57005	4.77458	4.62453	4.92944	13.4747	1.52028
C49315_c0_seq1_|_PREDICTED:_LOW_QUALITY_PROTEIN:_protein_SGT1-like_[Oreochromis_niloticus]	3.16007	1.55279	1.39573	4.73463	96.4191	1.08798	1.58986	2.97665	2.09272	5.47443	2.97313	8.29671	1.5231
C34044_c2_seq1_|_PREDICTED:_eukaryotic_translation_initiation_factor_5B_[Danio_rerio]	4.13201	1.65857	4.15511	12.8957	7.45351	3.58068	2.58559	3.01973	3.4814	5.59336	2.50667	5.1249	1.52469
C73029_c1_seq1_|_unnamed_protein_product_[Tetraodon_nigroviridis]	6.13011	1.00074	4.08676	5.00964	27.6703	1.07185	2.99449	2.91606	2.73115	3.90712	2.65064	5.52493	1.5275
C54520_c0_seq1_|_PREDICTED:_DNA-directed_RNA_polymerase_I_subunit_RPA49-like_[Oreochromis_niloticus]	2.8972	1.89604	1.95893	5.81762	6.3557	1.00018	2.23441	5.18036	3.33075	4.69296	3.61433	4.01357	1.52827
C13401_c0_seq1_|_carbonyl_reductase_family_member_4_[Salmo_salar]_gb|ACI33679.1|_Carbonyl_reductase_4_[Salmo_salar]	1.4056	1.24106	6.93625	7.06881	3.01519	3.4702	4.56625	7.44354	13.6325	3.75748	2.83108	5.20086	1.52875
C37680_c0_seq1_|_U3_small_nucleolar_RNA-associated_protein_18_homolog_[Salmo_salar]_gb|ACI33125.1|_U3_small_nucleolar_RNA-associated_protein_18_homolog_[Salmo_salar]	2.43267	1.95555	3.65486	7.46509	21.2066	2.25544	2.02991	4.56201	2.04886	5.24147	3.2907	5.91049	1.53276
C21932_c1_seq1_|_PREDICTED:_cohesin_subunit_SA-1_[Oreochromis_niloticus]	2.80116	2.54363	2.96222	8.0129	18.8751	1.22357	2.55047	8.17939	2.51916	6.13079	4.20658	9.87378	1.54104
C45558_c0_seq1_|_PREDICTED:_exportin-1-like_[Oreochromis_niloticus]	4.65958	1.8155	3.98188	14.3936	59.1372	1.3423	4.57787	5.98442	3.34448	8.14769	4.83501	14.6749	1.55069
C65200_c0_seq1_|_PREDICTED:_serine/threonine-protein_kinase_TAO2-like_[Danio_rerio]_ref|XP_692709.4|_PREDICTED:_serine/threonine-protein_kinase_TAO2-like_[Danio_rerio]	5.13644	1.69304	3.41426	5.72374	8.15995	1.03862	3.21641	6.06603	2.05605	5.13369	4.09309	8.41459	1.55149
C40747_c0_seq1_|_Metallophosphoesterase_domain-containing_protein_2_[Salmo_salar]_gb|ACI33166.1|_Metallophosphoesterase_domain-containing_protein_2_[Salmo_salar]	3.72969	1.00853	2.49262	10.1601	18.9454	1.07633	3.15183	5.99824	9.02731	6.98409	3.51882	11.1717	1.55525
C20250_c3_seq1_|_PREDICTED:_zinc_finger_protein_687_[Danio_rerio]	2.82676	1.33904	1.63848	3.73574	13.6432	1.05884	2.02619	5.1359	2.72556	3.86641	3.26679	5.13703	1.55687
C66850_c0_seq1_|_PREDICTED:_hypothetical_protein_LOC100707962_[Oreochromis_niloticus]	5.22061	1.08317	2.68077	8.68651	5.23297	1.26011	2.49615	3.75188	2.59298	5.14918	3.50145	8.89844	1.5604
C15405_c0_seq1_|_Glucose-6-phosphatase_3_[Dicentrarchus_labrax]	1.94102	1.24514	2.25657	3.23199	9.603	1.62912	1.40598	2.40305	2.09142	2.5494	1.96609	3.46344	1.56662
C105704_c0_seq1_|_PREDICTED:_protein_SMG8-like_[Danio_rerio]	4.54142	1.30182	1.21458	4.14067	19.394	1.06858	1.47667	3.54599	4.17993	5.65066	2.6437	4.02226	1.5739
C59128_c0_seq1_|_Charged_multivesicular_body_protein_6_[Anoplopoma_fimbria]	6.05559	1.05786	3.01173	7.16243	11.084	1.08033	2.07891	2.92806	1.96293	3.95613	3.94163	4.46712	1.57512
C64378_c0_seq1_|_PREDICTED:_DDB1-_and_CUL4-associated_factor_7-like_[Oreochromis_niloticus]	3.25294	1.00549	1.94254	3.88332	21.4651	3.28286	2.29821	3.77418	3.21228	3.1305	2.45269	4.32603	1.57728
C31417_c0_seq1_|_Diablo_homolog,_mitochondrial_precursor_[Oncorhynchus_mykiss]	3.18043	1.0249	3.29189	5.12314	34.4765	1.06193	1.61519	4.2282	2.89725	3.19578	2.84071	3.32791	1.5775
C14854_c0_seq1_|_PREDICTED:_lactation_elevated_protein_1_homolog_B-like_[Oreochromis_niloticus]	3.45208	1.32874	3.55863	5.34757	1.75583	1.68747	7.72958	1.93017	8.02541	7.26115	4.16839	5.49097	1.57973
C107937_c0_seq1_|_PREDICTED:_kelch-like_protein_15-like_[Oreochromis_niloticus]	3.04911	1.29586	1.48358	3.153	9.75648	1.57846	1.81017	3.80443	1.47019	3.05738	1.0484	3.96384	1.58364
C51719_c0_seq1_|_hypothetical_protein_Cagg_1035_[Chloroflexus_aggregans_DSM_9485]_gb|ACL23949.1|_hypothetical_protein_Cagg_1035_[Chloroflexus_aggregans_DSM_9485]	2.95534	1.23303	4.05299	9.00401	14.0168	1.23335	2.63552	4.99441	1.90909	4.74258	2.98708	6.1452	1.58433
C15479_c0_seq1_|_PREDICTED:_trinucleotide_repeat-containing_gene_6B_protein_[Danio_rerio]	2.16538	1.9127	1.32314	5.14551	19.8642	1.40025	2.85926	12.7261	2.69875	5.12978	3.70439	5.25945	1.58468
C66308_c0_seq1_|_rho-associated_protein_kinase_2_[Danio_rerio]_gb|AAK97854.1|AF295804_1_rho_coiled-coil_associated_kinase_alpha_[Danio_rerio]_emb|CAX12981.1|_rho-associated,_coiled-coil_containing_protein_kinase_2_[Danio_rerio]	1.98153	2.74274	6.82888	3.58177	11.5874	2.26707	7.7726	4.74461	28.6651	3.06806	8.67992	15.0497	1.58816
C24537_c0_seq1_|_PREDICTED:_filamin-B-like,_partial_[Meleagris_gallopavo]	4.39589	2.81947	44.2305	26.1067	41.0973	1.19474	3.00066	4.87723	2.10537	14.9084	12.7614	35.6048	1.58861
C89865_c0_seq1_|_PREDICTED:_ligand_dependent_nuclear_receptor_corepressor-like_[Danio_rerio]	3.69584	1.67057	2.08144	3.36461	3.06075	5.80212	3.68185	8.58771	1.95101	5.45063	3.06374	5.95111	1.58902
C64969_c1_seq1_|_PREDICTED:_E3_ubiquitin-protein_ligase_UBR5_isoform_2_[Oreochromis_niloticus]	2.00018	1.88149	2.43511	6.31695	12.3452	1.0134	2.18635	4.35033	1.44557	5.08049	4.48584	6.9655	1.5922
C108042_c0_seq1_|_PREDICTED:_rho_GTPase-activating_protein_SYDE2-like_[Oreochromis_niloticus]	2.37408	1.64915	1.69136	1.53189	7.23023	1.39635	2.62828	1.46228	3.34362	7.45912	5.91309	4.76326	1.595
C132774_c0_seq1_|_PREDICTED:_LOW_QUALITY_PROTEIN:_protein_SZT2-like_[Oreochromis_niloticus]	2.16576	2.45349	1.45799	2.7737	4.97902	1.01803	1.87725	4.60169	1.62481	2.99714	2.5876	3.10361	1.59503
C118723_c0_seq1_|_PREDICTED:_zinc_finger_BED_domain-containing_protein_1-like_[Xenopus_(Silurana)_tropicalis]	3.36193	1.55394	1.23599	3.55203	4.47748	1.17534	1.48887	3.5588	1.30235	2.97123	1.93572	5.2833	1.59558
C53711_c2_seq1_|_PREDICTED:_rho_GTPase-activating_protein_4_[Oreochromis_niloticus]	1.31517	1.41908	3.78414	7.04315	4.73928	1.61176	2.41948	10.4239	2.47789	5.24388	7.96334	3.44774	1.59574
C20424_c0_seq1_|_PREDICTED:_AP-1_complex_subunit_gamma-1_[Oreochromis_niloticus]	2.25928	2.40696	2.66633	5.25202	9.52501	1.36438	2.0404	5.96258	2.15436	7.28046	3.30664	8.23982	1.59697
C8793_c1_seq1_|_Uncharacterized_protein_[Dicentrarchus_labrax]	1.80283	1.86063	1.06626	2.80115	12.2143	1.11606	2.94948	5.29838	2.16692	3.20507	3.36082	3.09353	1.59761
C81572_c0_seq1_|_PREDICTED:_pentatricopeptide_repeat-containing_protein_2-like_[Oreochromis_niloticus]	2.43057	1.05444	1.60112	3.30609	2.69898	2.48517	9.95108	1.80736	4.98547	3.17765	2.28146	4.0881	1.6046
C69916_c0_seq1_|_PREDICTED:_lysine-specific_demethylase_4A-like_[Oreochromis_niloticus]	1.85465	1.63656	1.78508	2.85957	24.3679	1.54147	2.71398	5.14459	1.33086	3.99631	2.36711	4.59035	1.60494
C90264_c0_seq1_|_PREDICTED:_long-chain_fatty_acid_transport_protein_4-like_[Oreochromis_niloticus]	5.68561	1.12831	2.48734	14.4653	19.2568	2.27813	2.45733	3.24823	2.51334	4.41207	2.78519	6.6663	1.60595
C45383_c0_seq1_|_PREDICTED:_phosphatidylinositol_3,4,5-trisphosphate-dependent_Rac_exchanger_2_protein_[Oreochromis_niloticus]	2.87376	1.26304	3.11448	5.59083	3.69246	1.43173	6.81259	1.73879	3.86004	1.75299	11.8947	5.01078	1.60635
C50897_c1_seq1_|_PREDICTED:_angiomotin-like_[Oreochromis_niloticus]	1.89752	1.72423	1.1593	8.76299	4.24804	1.07969	4.96107	6.78683	13.8333	2.48605	10.6352	11.8194	1.6083
C80850_c2_seq1_|_unnamed_protein_product_[Tetraodon_nigroviridis]	3.98495	1.2221	1.6434	3.93313	1.42931	2.1253	4.48199	3.597	2.80789	3.09484	2.20633	5.84842	1.61123
C56510_c0_seq1_|_Coiled-coil-helix-coiled-coil-helix_domain-containing_protein_8_[Salmo_salar]_gb|ACI67265.1|_Coiled-coil-helix-coiled-coil-helix_domain-containing_protein_8_[Salmo_salar]	2.83179	1.72086	2.72554	5.01978	16.2826	1.72321	2.4925	3.11653	2.82136	2.50004	2.8808	3.70164	1.61337
C99731_c0_seq1_|_transcription_initiation_factor_TFIID_subunit_6_[Danio_rerio]_gb|AAH81612.1|_TAF6_RNA_polymerase_II,_TATA_box_binding_protein_(TBP)-associated_factor_[Danio_rerio]	2.49234	1.40599	1.58029	6.86293	12.3363	1.03422	2.62284	6.98604	2.18432	5.04689	3.05721	6.40679	1.61561
C94032_c0_seq1_|_PREDICTED:_kelch-like_protein_8_[Oreochromis_niloticus]	3.95625	1.36105	2.42594	9.10533	10.2591	1.3754	2.13034	5.86831	2.05594	6.03066	3.43274	7.85305	1.618
C49957_c1_seq1_|_PREDICTED:_ATPase_family_AAA_domain-containing_protein_3-A-like_[Oreochromis_niloticus]	4.83792	1.2836	1.72441	9.79118	15.502	1.0427	5.74456	1.31238	4.0277	4.95717	3.03262	4.88337	1.6181
C63168_c1_seq1_|_PREDICTED:_GPI_transamidase_component_PIG-T-like_[Oreochromis_niloticus]	3.48585	1.53828	4.07113	7.84701	12.156	1.11732	3.09323	2.62921	2.34563	4.32648	4.69403	10.0742	1.61879
C19733_c0_seq1_|_PREDICTED:_homeobox_protein_cut-like_1-like_[Oreochromis_niloticus]	2.49185	2.35773	2.08772	5.49255	3.09982	1.22303	2.51105	7.77016	2.24611	5.30087	3.471	9.03568	1.62209
C61564_c0_seq1_|_PREDICTED:_transcription_elongation_factor_B_polypeptide_3-like_[Oreochromis_niloticus]	2.40748	1.20555	1.98699	4.06422	9.37923	1.43009	2.34612	2.09251	1.72053	2.76126	2.88409	4.71921	1.62287
C40221_c0_seq1_|_cell_division_cycle_5-like_protein_[Salmo_salar]_gb|ACN10861.1|_Cell_division_cycle_5-like_protein_[Salmo_salar]	1.8042	1.18945	1.10256	2.32115	2.34257	1.06429	1.56077	2.07173	2.02507	2.18797	1.79591	2.38488	1.62762
C44517_c0_seq1_|_PREDICTED:_exocyst_complex_component_6B-like_[Oreochromis_niloticus]	3.51392	1.26236	5.04351	4.75216	3.0008	1.13015	4.32872	3.60332	3.85556	3.91573	5.05495	7.71052	1.62821
C58416_c1_seq1_|_DNA-directed_RNA_polymerase_I_subunit_RPA43_[Salmo_salar]_gb|ACM09358.1|_DNA-directed_RNA_polymerase_I_subunit_RPA43_[Salmo_salar]	2.25448	2.02134	3.31913	6.69023	21.6149	1.27265	2.88813	5.4124	3.31408	4.70059	2.69123	4.83129	1.62983
C11955_c5_seq1_|_Nipped-B-like_protein_[Heterocephalus_glaber]	2.66431	1.62173	1.5027	4.62972	9.75375	1.00633	1.22538	5.67279	2.41619	5.28545	4.304	5.39154	1.63178
C31151_c1_seq1_|_PREDICTED:_A-kinase_anchor_protein_9_[Oreochromis_niloticus]	8.73256	1.31872	8.00818	10.7421	15.9503	1.78912	3.02566	4.58915	4.71597	9.03161	3.14823	14.6677	1.6336
C26621_c1_seq1_|_PREDICTED:_serine/threonine-protein_kinase_PAK_2-like_isoform_4_[Oreochromis_niloticus]	3.76131	2.35146	2.64816	6.43133	16.8496	2.35614	3.6961	4.31008	5.36726	5.3411	5.34529	7.43765	1.63397
C31130_c1_seq1_|_RecName:_Full=Calcitonin_gene-related_peptide_type_1_receptor;_Short=CGRP_type_1_receptor;_AltName:_Full=Calcitonin_receptor-like_receptor;_Flags:_Precursor_emb|CAD48406.1|_calcitonin_receptor-like_receptor_[Oncorhynchus_gorbuscha]	4.26964	1.11991	2.13017	10.5407	2.85367	1.28029	9.38672	4.2482	5.55965	3.88538	33.457	2.40337	1.63757
C124691_c0_seq1_|_Peroxisomal_biogenesis_factor_7_[Danio_rerio]	2.5874	1.53663	2.03688	5.23343	11.4095	1.12814	1.72483	2.28996	2.49254	4.71903	2.90759	7.04458	1.63764
C75525_c0_seq1_|_PREDICTED:_hypothetical_protein_LOC100700170_[Oreochromis_niloticus]	5.49999	2.26399	1.69406	9.47114	10.0472	1.49617	2.82075	2.66884	4.08699	6.72697	3.9827	9.62358	1.63771
C13740_c0_seq1_|_PREDICTED:_TBC1_domain_family_member_4-like_[Oreochromis_niloticus]	2.59356	1.41761	18.6378	7.92605	9.52975	2.86767	9.68651	5.83439	6.95472	28.6317	15.6989	16.736	1.63858
C45004_c1_seq1_|_Exocyst_complex_component_8_[Salmo_salar]	6.37551	1.69043	6.44448	12.5201	16.5169	1.38998	2.79297	7.35814	4.73541	8.6874	6.73343	10.8015	1.64128
C76285_c0_seq1_|_unnamed_protein_product_[Tetraodon_nigroviridis]	4.79052	3.46368	1.86745	1.93366	1.12882	3.37116	4.85475	17.9024	4.41217	7.65377	3.99382	2.14343	1.64202
C120_c80_seq1_|_Calpain-7_[Salmo_salar]_gb|ACN10740.1|_Calpain-7_[Salmo_salar]	3.28726	1.51445	3.39948	7.06899	6.89564	1.15624	1.03952	3.50306	2.16865	5.10307	2.1796	9.35484	1.64385
C43640_c0_seq1_|_PREDICTED:_probable_helicase_with_zinc_finger_domain-like_[Oreochromis_niloticus]	2.62563	2.18061	1.46669	4.05703	5.49574	1.59657	1.72216	6.29798	3.33335	4.50195	3.64348	4.10279	1.64452
C16914_c0_seq1_|_Nuclear_receptor_coactivator_5_[Salmo_salar]	3.50817	1.19325	2.90844	2.61456	2.24673	1.06751	1.25337	2.05208	1.86579	3.43327	1.64416	2.19812	1.64475
C96604_c0_seq1_|_unnamed_protein_product_[Tetraodon_nigroviridis]	1.70608	2.09871	2.1927	2.73937	10.9651	2.93407	3.63924	1.2158	3.14358	2.64679	2.58634	2.27793	1.646
C696_c144_seq1_|_PREDICTED:_protein_FAM65C-like_[Oreochromis_niloticus]	2.34656	1.00318	1.05875	2.89463	2.09687	1.09808	2.95253	23.8173	3.11697	6.59572	5.51973	2.15711	1.64811
C56225_c0_seq1_|_PREDICTED:_importin-4_[Danio_rerio]	4.57725	1.26703	5.29406	8.29816	20.5302	1.39435	2.7414	2.78235	4.08872	7.15029	3.881	5.6476	1.64907
C9953_c0_seq1_|_unnamed_protein_product_[Tetraodon_nigroviridis]	2.32581	2.97549	2.28272	5.05666	7.09752	1.2405	2.39147	5.95984	2.16417	4.05533	3.27944	5.85066	1.65023
C46862_c0_seq1_|_PREDICTED:_interleukin-10_receptor_subunit_beta-like_[Oreochromis_niloticus]	2.80249	1.85599	3.35269	3.62355	22.184	1.48916	1.05415	14.5421	2.62406	5.64285	2.50661	5.68081	1.65034
C54734_c0_seq1_|_PREDICTED:_mitochondrial_ubiquitin_ligase_activator_of_nfkb_1-A-like_[Oreochromis_niloticus]	2.44966	1.05263	5.20428	11.2103	8.23406	1.35638	1.90459	3.56336	3.21478	9.95281	3.06395	12.3177	1.65099
C1131_c53_seq1_|_ubiquitin-conjugating_enzyme_E2_R2_[Salmo_salar]_gb|ACH70775.1|_ubiquitin_coniugating_enzyme_3b_[Salmo_salar]	3.57688	1.71744	1.91215	3.69362	9.93291	1.12893	2.1486	6.27201	2.15845	5.27115	3.18781	5.95141	1.65175
C37319_c1_seq1_|_PREDICTED:_protein_VPRBP-like_[Oreochromis_niloticus]	2.93611	2.11562	1.8322	6.04786	36.8969	1.08984	2.17006	5.40601	2.07344	4.2868	4.34757	6.12335	1.65529
C55629_c0_seq1_|_PREDICTED:_tensin-1_[Danio_rerio]	1.43501	2.56884	2.26906	15.0073	1.75831	1.18979	4.67156	1.34118	9.25134	2.1723	9.81166	3.8587	1.65735
C44324_c1_seq1_|_PREDICTED:_hypothetical_protein_LOC100701460_[Oreochromis_niloticus]	2.63827	1.2713	1.51071	3.77929	10.8449	2.17355	5.17358	2.12002	3.68655	2.54454	3.67544	3.69992	1.65942
C41606_c0_seq1_|_PREDICTED:_WD_repeat-containing_protein_70-like_[Oreochromis_niloticus]	3.68311	2.06836	3.52033	7.494	6.39236	1.41588	2.99653	4.82689	4.9565	5.85236	4.49513	7.33791	1.66055
C13227_c0_seq1_|_Galactose-1-phosphate_uridylyltransferase_[Salmo_salar]_gb|ACI34141.1|_Galactose-1-phosphate_uridylyltransferase_[Salmo_salar]	1.7946	1.28655	2.86097	8.18916	3.44787	2.9074	2.66852	4.46524	3.52362	9.37394	3.17622	4.67488	1.6637
C3242_c25_seq1_|_PREDICTED:_hypothetical_protein_LOC564023_[Danio_rerio]	2.3381	1.2999	2.10046	13.0067	1.17682	1.20985	2.00674	6.45428	3.15718	13.2807	7.09245	6.69001	1.66486
C68664_c1_seq1_|_Nucleoporin-like_2_[Salmo_salar]_gb|ACI33315.1|_Nucleoporin-like_2_[Salmo_salar]	1.66562	1.84963	1.5027	4.32704	11.2148	1.47675	1.90808	3.15979	1.24366	5.31135	2.4475	5.00708	1.66575
C34964_c0_seq1_|_Actin-related_protein_6_[Oncorhynchus_mykiss]_gb|ACO08111.1|_Actin-related_protein_6_[Oncorhynchus_mykiss]	4.56304	1.73794	2.99495	5.37942	18.8785	1.23515	1.84385	4.12447	7.03052	11.2786	6.84458	9.60955	1.66619
C74602_c0_seq1_|_Uncharacterized_family_31_glucosidase_[Dicentrarchus_labrax]	3.57865	2.48674	2.90833	5.84835	16.7115	3.24273	4.17719	2.20832	1.83503	12.3376	12.2452	3.74084	1.66864
C72932_c0_seq1_|_transcriptional_repressor_p66-beta_[Danio_rerio]_emb|CAK11404.1|_novel_protein_similar_to_vertebrate_GATA_zinc_finger_domain_containing_2B_(GATAD2B)_[Danio_rerio]	6.81532	1.72981	2.38126	5.10783	5.32528	1.01972	2.47489	2.79079	2.59119	7.35735	3.244	5.70422	1.67239
C411_c46_seq1_|_PREDICTED:_nuclear_fragile_X_mental_retardation-interacting_protein_2-like_[Oreochromis_niloticus]	1.42585	2.32369	1.5258	3.32741	6.78163	1.32417	1.60352	2.69357	2.08478	2.70646	1.95623	3.7691	1.67335
C75258_c0_seq1_|_PREDICTED:_protein_FAM54B-like_[Oreochromis_niloticus]	2.61561	1.07836	1.10164	2.92881	6.87944	1.26005	4.76513	1.74713	2.43666	1.89787	1.96499	2.71733	1.67477
C54725_c1_seq1_|_unnamed_protein_product_[Tetraodon_nigroviridis]	5.0419	1.93713	1.1961	4.66386	5.74907	1.47201	2.32611	3.81879	2.3512	2.00734	1.6832	5.22103	1.67648
C93392_c0_seq1_|_PREDICTED:_ubiquitin-protein_ligase_E3B-like_[Oreochromis_niloticus]	3.6733	1.74812	1.27926	3.39896	5.39982	1.36621	2.39264	4.4771	2.36164	4.33402	3.30799	5.61452	1.67711
C37194_c0_seq1_|_NLR_family_member_X1_[Ictalurus_punctatus]_gb|ACM45228.1|_NLRX1_receptor_[Ictalurus_punctatus]	2.44056	1.13814	5.97761	3.38264	3.44263	1.04643	10.8708	3.10034	4.24318	3.58768	4.6514	7.07424	1.68015
C53501_c0_seq1_|_interleukin-1_receptor_activated_kinase_1_[Siniperca_chuatsi]	1.68689	1.05241	1.58587	4.86356	9.59028	1.14993	1.61149	6.21088	3.13994	4.65527	3.32238	7.73641	1.6807
C37426_c0_seq1_|_Sickle_tail_protein_homolog_[Dicentrarchus_labrax]	1.74453	1.28023	6.5155	12.7017	5.65381	1.61569	2.17619	1.82972	3.11509	6.18741	5.61017	6.68516	1.68265
C3735_c1_seq1_|_PREDICTED:_R3H_domain-containing_protein_2_[Oreochromis_niloticus]	6.9322	1.23393	1.08281	2.46088	12.234	1.14848	1.94523	3.15967	1.45167	1.77981	1.6272	2.01511	1.68316
C33954_c0_seq1_|_signal-induced_proliferation-associated_1-like_protein_2_[Danio_rerio]	3.67374	1.78869	4.95648	7.49384	11.544	2.63489	4.18522	2.55411	1.73463	2.97114	4.91288	6.85912	1.68375
C27270_c1_seq1_|_Jeltraxin_precursor_[Salmo_salar]_gb|ACI33251.1|_Jeltraxin_precursor_[Salmo_salar]	3.00228	1.01562	1.52338	28.5001	2.19046	1.07149	1.91661	46.1164	1.30841	8.18361	8.08526	20.7629	1.6838
C20376_c0_seq1_|_PREDICTED:_microtubule-associated_protein_RP/EB_family_member_1-like_[Oreochromis_niloticus]	11.1338	1.54474	6.09903	13.3016	32.5754	3.10227	5.99635	11.7656	7.24994	9.09948	11.4184	13.9204	1.68761
C59853_c0_seq1_|_PREDICTED:_DTW_domain-containing_protein_2-like_[Oreochromis_niloticus]	2.09297	1.7537	1.51176	4.28936	14.6535	1.49218	1.42719	5.36093	2.68711	4.41901	2.67805	4.41237	1.68858
C46650_c0_seq1_|_PREDICTED:_52_kDa_repressor_of_the_inhibitor_of_the_protein_kinase_[Oreochromis_niloticus]	2.43185	1.42894	1.18506	4.61963	26.3216	1.38862	1.2804	5.00499	1.77662	5.32375	2.85344	4.00382	1.68898
C28274_c0_seq1_|_PREDICTED:_pecanex-like_protein_1-like_[Oreochromis_niloticus]	3.81697	1.58236	1.52583	4.34124	7.01966	2.02846	3.64688	3.3618	3.35714	5.18903	3.74442	5.31999	1.6915
C37177_c0_seq1_|_Transforming_growth_factor-beta-inducible_early_growth_response_protein_3_[Salmo_salar]_gb|ACI32995.1|_Transforming_growth_factor-beta-inducible_early_growth_response_protein_3_[Salmo_salar]	7.3158	1.09219	1.72946	5.02296	1.66233	3.34117	7.32497	8.66398	4.44775	5.77509	6.62544	4.66901	1.69998
C49677_c0_seq1_|_PREDICTED:_zinc_fingers_and_homeoboxes_protein_3-like_[Oreochromis_niloticus]	3.64489	1.43683	1.95095	3.43077	6.66458	1.63719	2.73604	6.27005	3.43	9.63665	3.93567	3.74793	1.70368
C104788_c0_seq1_|_Per2_protein_[Danio_rerio]	2.10548	1.08737	1.16037	2.72647	3.93054	1.37834	3.36243	1.78864	2.03277	3.86552	1.32521	1.63859	1.70563
C41650_c0_seq1_|_unnamed_protein_product_[Tetraodon_nigroviridis]	2.42022	1.34895	3.6473	8.75115	18.4223	1.21174	3.66965	2.99034	1.33407	2.32939	2.94166	6.34519	1.70842
C64470_c0_seq1_|_PREDICTED:_protein_FAM63B-like_[Oreochromis_niloticus]	3.35215	1.31362	1.71915	3.32964	32.0324	2.42594	3.83178	14.8735	3.70945	5.31755	5.57585	4.62727	1.70914
C17692_c0_seq1_|_novel_protein_similar_to_vertebrate_B-cell_CLL/lymphoma_9_(BCL9)_[Danio_rerio]	4.10024	1.25731	4.2931	2.04552	21.0098	1.65906	1.53535	1.06296	5.5505	1.98367	2.68128	3.21972	1.71033
C33549_c0_seq1_|_syntaxin_4_[Lateolabrax_japonicus]	1.77716	1.50598	1.45462	7.15597	17.0208	1.17841	1.90638	7.41079	3.86944	4.91102	5.46421	9.31763	1.71126
C41397_c0_seq1_|_Polypyrimidine_tract-binding_protein_2_[Salmo_salar]	6.48606	1.50871	1.15	2.3501	1.56849	1.71727	3.34124	2.46862	2.56248	2.93718	1.73479	1.99001	1.71458
C29700_c0_seq1_|_nuclear_receptor-binding_factor_2_[Danio_rerio]_gb|AAH75978.1|_Nuclear_receptor_binding_factor_2_[Danio_rerio]	3.78447	3.6577	3.06738	5.63837	9.64559	2.18844	2.98777	5.59921	3.20951	7.14673	5.01183	11.1968	1.72199
C72301_c0_seq1_|_PREDICTED:_SWI/SNF-related_matrix-associated_actin-dependent_regulator_of_chromatin_subfamily_B_member_1-like_isoform_2_[Oreochromis_niloticus]	6.16681	1.08783	4.15496	12.9533	12.1915	1.94778	4.82978	15.616	5.48893	11.3138	9.84962	12.9271	1.7223
C57198_c0_seq1_|_LETM1_domain-containing_protein_1_[Salmo_salar]_gb|ACI67143.1|_LETM1_domain-containing_protein_1_[Salmo_salar]	3.15886	1.53497	3.97047	7.41373	2.89201	1.58854	1.82368	9.0061	1.47847	3.65287	4.20186	6.12301	1.72284
C50534_c0_seq1_|_LOC553490_protein_[Danio_rerio]	3.82834	1.77258	2.76917	3.35695	10.693	1.26984	3.82348	2.59309	2.21516	3.68766	3.7921	4.22026	1.72479
C35046_c1_seq1_|_PREDICTED:_UDP-N-acetylhexosamine_pyrophosphorylase-like_[Oreochromis_niloticus]	2.40368	1.25135	10.2429	21.8956	11.9461	1.03332	2.10738	2.90263	1.58564	3.69964	2.96161	21.4322	1.72498
C14836_c3_seq1_|_F-box_only_protein_8_[Danio_rerio]_gb|AAI15289.1|_F-box_protein_8_[Danio_rerio]	3.08115	1.29233	1.81574	4.72426	20.1262	1.58887	3.49077	15.4863	7.47292	4.41699	5.976	10.9398	1.72523
C48926_c0_seq1_|_unnamed_protein_product_[Tetraodon_nigroviridis]	3.94463	1.21853	1.90687	5.1908	20.765	1.78199	3.0225	3.53639	4.08796	5.99055	3.19411	7.30062	1.72915
C69205_c0_seq1_|_CK068_protein_[Salmo_salar]_gb|ACI69890.1|_C11orf68_[Salmo_salar]	3.68091	1.33069	1.4902	5.15692	45.4614	3.15773	1.93686	2.92284	1.35885	2.8939	1.45691	1.95185	1.72944
C35050_c0_seq1_|_protein_arginine_methyltransferase_[Ictalurus_punctatus]	5.57176	1.08352	3.65112	9.23076	22.5941	1.12494	2.38744	6.27427	3.05562	4.8677	3.23471	9.50075	1.7318
C707_c17_seq1_|_novel_protein_containing_a_T-complex_protein_11_domain_(zgc:73347)_[Danio_rerio]	2.71751	1.40389	2.22918	3.16933	3.35728	3.25465	4.85538	2.86973	4.42849	2.41607	2.65202	3.87577	1.7331
C30611_c0_seq1_|_RecName:_Full=Charged_multivesicular_body_protein_4c;_AltName:_Full=Chromatin-modifying_protein_4c;_Short=CHMP4c_gb|AAH71537.1|_Chromatin_modifying_protein_4B_[Danio_rerio]	2.75663	1.24834	7.39707	10.8429	6.40208	1.42344	1.97409	2.95803	2.78822	4.77106	4.38074	16.5159	1.734
C30192_c0_seq1_|_PREDICTED:_protein_RRP5_homolog_[Oreochromis_niloticus]	2.35953	2.6664	3.62501	9.78618	43.9697	1.22762	2.3838	3.93079	2.72312	5.53031	4.18719	8.61085	1.73487
C41577_c0_seq1_|_PREDICTED:_probable_ATP-dependent_RNA_helicase_DDX46_isoform_1_[Xenopus_(Silurana)_tropicalis]	3.66931	1.52388	1.47241	6.14185	15.4315	1.30716	2.98357	6.51783	2.99439	5.51119	4.00161	6.27879	1.73628
C47347_c0_seq1_|_Angiopoietin-related_protein_4_precursor_[Salmo_salar]_gb|ACI33186.1|_Angiopoietin-related_protein_4_precursor_[Salmo_salar]	2.48129	1.42017	4.42443	8.78535	12.0334	3.51883	16.5667	16.8184	1.37461	8.47709	25.5942	7.17846	1.73733
C34195_c0_seq1_|_K0020_protein_[Salmo_salar]_gb|ACI33989.1|_Pumilio_domain-containing_protein_KIAA0020_[Salmo_salar]	2.45883	1.9852	2.79151	10.9346	24.1004	1.21989	2.11052	4.44806	2.55354	6.03225	3.518	6.30194	1.73759
C22918_c0_seq1_|_splicing_factor_3A_subunit_1_[Salmo_salar]_gb|ACI33394.1|_Splicing_factor_3_subunit_1_[Salmo_salar]	3.30708	1.04928	2.22507	4.75858	4.66382	1.40916	1.40996	4.63619	2.24021	10.5042	3.75792	5.9131	1.73846
C42074_c0_seq1_|_PREDICTED:_anoctamin-10-like_[Oreochromis_niloticus]	2.85833	2.15107	4.22496	5.35832	8.6881	2.54562	3.25473	2.98714	3.52337	4.96151	6.7511	7.13586	1.73895
C56041_c0_seq1_|_mucin_30E_[Drosophila_melanogaster]_gb|AAS64673.3|_mucin_30E_[Drosophila_melanogaster]	1.75916	1.35066	1.13197	2.8201	18.1008	1.50227	1.44221	4.36909	1.38364	3.25196	2.33684	2.95004	1.73974
C57554_c0_seq1_|_PREDICTED:_homocysteine-responsive_endoplasmic_reticulum-resident_ubiquitin-like_domain_member_2_protein-like_[Oreochromis_niloticus]	2.38059	1.232	1.7751	4.55424	7.35787	1.11909	2.35952	2.74289	2.11662	2.59959	2.79133	4.24967	1.74073
C50468_c0_seq1_|_hypothetical_protein_[Siniperca_chuatsi]	2.98026	1.25291	2.14864	4.64011	24.5436	2.01004	3.86714	2.06986	5.73932	5.52555	3.04383	3.65929	1.74087
C34199_c1_seq1_|_PREDICTED:_phosphatidylinositol_transfer_protein_beta_isoform-like_[Equus_caballus]	2.46117	1.5697	8.71176	49.6087	71.9342	2.51582	4.23342	7.49625	4.92463	18.3414	5.23153	20.662	1.74269
C46190_c0_seq1_|_Uridine_5-monophosphate_synthase_[Salmo_salar]_gb|ACN11469.1|_Uridine_5-monophosphate_synthase_[Salmo_salar]	2.61149	1.69612	1.29722	6.4155	34.853	2.69291	1.26939	2.55693	1.29296	5.91976	2.24529	3.88381	1.74345
C37978_c0_seq1_|_PREDICTED:_hypothetical_protein_LOC100701460_[Oreochromis_niloticus]	2.71226	1.47376	2.04798	5.07846	15.1748	1.71968	5.83374	2.63561	5.04415	4.46255	3.99504	4.77875	1.74387
C6064_c0_seq1_|_PREDICTED:_tensin-like_C1_domain-containing_phosphatase-like_[Danio_rerio]	1.86172	1.2032	3.02643	6.04313	1.89411	1.07974	9.11758	16.0731	3.23137	1.94425	29.8993	4.31096	1.74484
C76020_c0_seq1_|_PREDICTED:_probable_ubiquitin_carboxyl-terminal_hydrolase_FAF-X_[Oreochromis_niloticus]	1.97884	1.26353	3.06048	5.81725	4.20793	2.83825	5.25751	5.46013	1.53181	4.11489	6.03778	8.36579	1.74489
C76832_c0_seq1_|_PREDICTED:_nuclear_factor_of_activated_T-cells,_cytoplasmic_3_[Oreochromis_niloticus]	3.10967	1.97496	2.09469	5.30463	1.38268	5.18557	3.30175	6.28608	2.78808	2.34745	2.70371	8.58199	1.74515
C70248_c0_seq1_|_Dag1_protein_[Danio_rerio]	3.251	1.20967	11.4635	3.28465	5.73321	8.54237	13.6813	1.03828	11.8775	3.40204	3.01226	1.53279	1.74799
C32022_c0_seq1_|_PREDICTED:_protein_FAM53C-like_[Oreochromis_niloticus]	2.49572	1.45079	6.37792	15.2659	29.5605	1.2563	2.10607	5.70137	2.66941	11.5979	4.92852	4.94658	1.75197
C25715_c2_seq1_|_cyclin_A_[Carassius_auratus]	3.95833	1.28985	1.03745	1.50069	130.704	3.09215	2.82142	1.9337	1.87324	2.70244	2.31426	1.64274	1.75394
C14039_c0_seq1_|_PREDICTED:_myosin-9-like_[Oreochromis_niloticus]	2.92498	1.36277	40.015	73.7412	161.195	1.63567	5.33567	25.5746	5.00066	43.4686	53.4588	279.529	1.75426
C50967_c0_seq1_|_PREDICTED:_hypothetical_protein_LOC100693386_[Oreochromis_niloticus]	3.74594	2.35387	3.44336	6.76253	12.609	1.62966	4.00425	7.53795	4.25013	7.07156	4.16472	7.14593	1.75449
C4559_c0_seq1_|_hypothetical_protein_EGK_13688_[Macaca_mulatta]	17.5319	1.63287	2.25938	4.25025	17.4228	2.60941	3.93913	5.5249	2.94082	5.66812	2.3799	10.0141	1.75644
C9315_c0_seq1_|_ATP-binding_cassette_sub-family_C_member_9_[Danio_rerio]_emb|CAI20786.1|_ATP-binding_cassette,_sub-family_C_(CFTR/MRP),_member_9_[Danio_rerio]	4.0177	1.65015	1.09846	6.27196	2.62297	4.84439	4.2323	2.21953	15.145	2.48416	8.07029	1.75843	1.75667
C22330_c2_seq1_|_PREDICTED:_E3_ubiquitin-protein_ligase_HERC2_[Oreochromis_niloticus]	4.73913	2.25045	1.89457	3.76943	3.1883	1.62659	3.6223	13.988	3.32443	5.78444	4.31923	5.3764	1.75817
C55908_c0_seq1_|_PREDICTED:_ras-responsive_element-binding_protein_1_[Danio_rerio]	1.64069	2.04768	3.48896	5.60466	5.00776	1.71253	3.53105	4.59269	2.29297	5.82394	3.13048	8.37482	1.75981
C71595_c0_seq1_|_PREDICTED:_neurochondrin_[Danio_rerio]	1.94985	1.47105	1.73569	3.76202	45.1312	1.27666	2.23613	3.45676	1.75864	3.25203	2.28244	4.42496	1.76382
C73505_c0_seq1_|_PREDICTED:_N-lysine_methyltransferase_SMYD2-A-like_[Oreochromis_niloticus]	3.63491	2.15615	3.38505	2.37913	10.9588	5.1353	5.05354	1.57111	3.39215	3.28408	3.33443	5.75216	1.76685
C34760_c0_seq1_|_RecName:_Full=CDGSH_iron-sulfur_domain-containing_protein_2A_gb|ACO08682.1|_Zinc_finger_CDGSH_domain-containing_protein_1_[Oncorhynchus_mykiss]	1.72636	1.1699	2.16907	5.83039	26.851	3.55214	1.63091	3.07033	4.62768	3.57216	3.14676	6.42807	1.76812
C85613_c0_seq1_|_PREDICTED:_uncharacterized_protein_LOC100858426_[Gallus_gallus]	4.27034	1.16449	1.9134	4.80669	11.4597	1.26019	5.89922	7.81354	4.31182	3.90832	4.55198	4.67289	1.76831
C4341_c5_seq1_|_PREDICTED:_DDB1-_and_CUL4-associated_factor_5-like_[Oreochromis_niloticus]	4.13302	1.65687	1.18834	3.53034	13.905	3.15414	2.41132	3.86655	2.54799	3.36399	3.24118	3.22645	1.77101
C1488_c3_seq1_|_PREDICTED:_terminal_uridylyltransferase_7-like_[Oreochromis_niloticus]	1.47949	2.31058	3.60117	6.70036	11.8665	2.19065	4.27881	6.09806	4.02398	5.44104	4.18727	7.90103	1.77613
C77482_c0_seq1_|_uncharacterized_protein_LOC767667_[Danio_rerio]_gb|AAI24181.1|_Family_with_sequence_similarity_125,_member_B,_duplicate_a_[Danio_rerio]	6.5869	1.16945	2.07543	5.87173	9.37363	1.81141	3.15395	10.6828	2.50999	5.60403	3.92105	7.7002	1.77777
C51148_c0_seq1_|_PREDICTED:_hypothetical_protein_LOC100695050_[Oreochromis_niloticus]	2.92483	3.17435	2.65536	5.47773	6.51894	1.16119	2.31618	3.59661	1.48111	4.09845	2.82144	6.44164	1.77797
C17802_c0_seq1_|_C16orf14_[Salmo_salar]	3.81648	2.69259	2.41775	7.41922	13.4391	1.5572	2.23857	27.3	3.53136	4.56367	5.65067	9.15679	1.7786
C45159_c0_seq1_|_PREDICTED:_golgin_subfamily_A_member_5-like_[Oreochromis_niloticus]	3.23068	2.0677	4.58745	5.4777	22.601	1.11073	1.9491	3.70919	2.23242	3.59897	4.00244	7.60589	1.78003
C14964_c0_seq1_|_RNA_polymerase_II-associated_factor_1_homolog_[Salmo_salar]	3.93916	1.65911	3.18355	9.76982	23.1577	1.32019	2.52063	8.13639	3.87582	8.19753	5.60545	11.0852	1.78007
C35495_c1_seq1_|_PREDICTED:_hypothetical_protein_LOC100150256_[Danio_rerio]	2.51695	1.76166	1.82691	3.71802	15.359	1.35142	1.12727	9.87232	2.33668	5.34342	2.28015	5.28937	1.78023
C44665_c0_seq1_|_lamin-B1_[Danio_rerio]_gb|AAH44402.1|_Lamin_B1_[Danio_rerio]_gb|AAI65769.1|_Lmnb1_protein_[Danio_rerio]	2.7024	1.34258	9.36898	34.8999	48.295	4.04004	4.39789	6.43164	3.70963	8.90269	3.39947	30.0856	1.78048
C29298_c0_seq1_|_Tumor_necrosis_factor,_alpha-induced_protein_2_[Salmo_salar]_gb|ACI33789.1|_Tumor_necrosis_factor,_alpha-induced_protein_2_[Salmo_salar]	2.44376	1.1445	2.13475	21.1936	4.28876	1.20577	1.30942	13.7575	3.077	10.1041	6.86232	23.418	1.78177
C53164_c1_seq1_|_PREDICTED:_RNA-binding_protein_NOB1_isoform_1_[Danio_rerio]	2.24511	1.63311	3.13618	9.0084	15.7621	1.05248	3.06911	3.39348	4.20533	3.78353	3.7847	5.34836	1.78306
C4448_c1_seq1_|_ribosome_biogenesis_protein_BOP1_[Salmo_salar]_gb|ACN10693.1|_Ribosome_biogenesis_protein_BOP1_[Salmo_salar]	3.95906	2.49559	3.09058	17.587	42.4053	1.33793	2.73993	6.92874	3.23168	4.73927	4.87041	9.81762	1.78321
C72_c51_seq1_|_PREDICTED:_zinc_finger_protein_16-like_isoform_2_[Danio_rerio]_ref|XP_003199628.1|_PREDICTED:_zinc_finger_protein_16-like_isoform_1_[Danio_rerio]	2.63814	1.33561	1.48594	3.07891	34.0663	1.00501	1.63262	3.96366	1.88834	2.64248	2.35268	3.57749	1.78338
C34574_c0_seq1_|_PREDICTED:_cirhin-like_[Oreochromis_niloticus]	3.08762	1.92586	3.97998	9.4566	82.2966	1.03854	2.19459	4.59703	3.395	7.106	3.42585	7.29516	1.7859
C50821_c2_seq1_|_PREDICTED:_proteasome_activator_complex_subunit_4-like_[Oreochromis_niloticus]	2.9083	2.29827	2.52201	6.21604	3.47595	1.68453	6.92115	3.86543	3.23254	4.90755	3.89361	7.85428	1.78642
C36712_c0_seq1_|_PREDICTED:_e3_ubiquitin-protein_ligase_RNF19A-like_[Danio_rerio]	3.42593	2.06777	4.70377	10.8407	15.0814	1.26909	2.27781	5.67795	4.09968	7.63619	3.61709	13.7735	1.78787
C52605_c2_seq1_|_PREDICTED:_ubiquitin_carboxyl-terminal_hydrolase_34,_partial_[Oreochromis_niloticus]	4.35183	2.0016	2.15424	4.7081	9.19821	1.00891	2.2794	4.82495	1.94631	4.18037	3.54351	7.20849	1.78901
C42276_c0_seq1_|_PREDICTED:_interleukin-10_receptor_subunit_beta-like_[Oreochromis_niloticus]	4.36348	1.19582	2.91461	4.25632	32.6533	1.54732	2.18265	11.609	1.87347	5.29153	3.71399	17.4146	1.7898
C37413_c0_seq1_|_phosphatase_1_regulatory_subunit_12C_[Salmo_salar]_gb|ACI33209.1|_phosphatase_1_regulatory_subunit_12C_[Salmo_salar]	4.49817	1.20828	4.20549	10.2399	16.8716	1.11177	2.06937	12.13	2.8252	8.40281	6.94033	15.383	1.79259
C95425_c0_seq1_|_serine/threonine-protein_kinase_SMG1_[Danio_rerio]_emb|CAX18774.1|_SMG1_homolog_phosphatidylinositol_3-kinase-related_kinase_(C._elegans)_[Danio_rerio]	2.71957	2.44204	2.19598	8.5719	7.81241	1.17827	3.00388	6.22505	1.92693	5.06589	3.7575	9.81727	1.79489
C72514_c2_seq1_|_RecName:_Full=Centrosomal_protein_of_63_kDa;_Short=Cep63	2.65151	2.58324	1.43017	3.79044	10.7353	1.86001	3.72886	9.66719	2.95932	6.26532	4.95813	5.55414	1.79628
C101597_c0_seq1_|_PREDICTED:_arginine-glutamic_acid_dipeptide_repeats_protein_[Oreochromis_niloticus]	3.13557	1.89864	2.32275	3.15995	2.96472	1.01458	2.27297	3.82834	1.32047	2.02719	4.45043	4.35484	1.79837
C47554_c1_seq1_|_PREDICTED:_AP-4_complex_subunit_epsilon-1_[Oreochromis_niloticus]	2.1566	1.6504	1.24359	2.79788	10.654	1.17354	1.38024	3.36738	1.67568	2.80666	2.64027	3.32114	1.80027
C48835_c0_seq1_|_Snurportin-1_[Salmo_salar]_gb|ACI33881.1|_Snurportin-1_[Salmo_salar]	1.13224	1.17547	1.40977	3.37104	57.4873	1.05416	2.03207	1.92252	2.66851	2.67482	3.40027	5.52983	1.80093
C2154_c1_seq1_|_Translation_initiation_factor_eIF-2B_subunit_epsilon_[Salmo_salar]_gb|ACN10430.1|_Translation_initiation_factor_eIF-2B_subunit_epsilon_[Salmo_salar]	4.11264	2.30972	4.1089	7.91754	9.89488	2.9271	3.65859	5.20288	4.82761	6.5012	3.66183	6.06789	1.80144
C12923_c1_seq1_|_Peptide_methionine_sulfoxide_reductase_msrB_[Osmerus_mordax]	1.68913	1.43229	5.94618	9.34235	6.61577	2.17548	4.54478	3.20895	9.70559	6.04589	5.5617	9.46246	1.80234
C83795_c1_seq1_|_PREDICTED:_BTB/POZ_domain-containing_protein_7_[Oreochromis_niloticus]	1.51629	1.95248	1.38481	2.42283	3.69344	2.18624	1.17444	1.85373	1.47352	2.93015	2.83702	3.44181	1.80334
C62180_c1_seq1_|_PREDICTED:_zinc_finger_protein_574-like_[Oreochromis_niloticus]	3.38868	1.78974	2.4969	6.75585	30.3326	1.33116	1.70309	4.13282	2.69542	6.36799	3.19534	8.60455	1.80511
C26029_c1_seq1_|_PREDICTED:_low-density_lipoprotein_receptor-related_protein_10-like_[Danio_rerio]	2.26717	2.32451	7.43478	11.3336	7.97845	1.51868	4.13196	11.2597	4.42842	8.5381	7.54845	18.5322	1.80567
C72050_c0_seq1_|_PREDICTED:_syntaxin-17-like_[Oreochromis_niloticus]	1.92983	2.133	2.83518	4.29056	5.00083	2.16135	1.49043	4.73698	1.37221	3.58251	5.67794	5.8251	1.80582
C38227_c0_seq1_|_MAP_kinase-interacting_serine/threonine_kinase_2_[Danio_rerio]	2.9385	1.4099	2.1307	6.77897	12.5463	3.75799	4.01789	9.11375	8.22047	3.85374	9.38828	7.16987	1.80734
C20200_c1_seq1_|_PREDICTED:_zinc_finger_CCCH_domain-containing_protein_14-like_[Oreochromis_niloticus]	5.29186	1.64574	2.33392	6.54546	31.9551	1.69552	4.37267	5.94949	3.85558	3.92848	4.5298	7.15534	1.8078
C5353_c12_seq1_|_PREDICTED:_A_disintegrin_and_metalloproteinase_with_thrombospondin_motifs_2_[Danio_rerio]	2.55522	1.08584	2.35929	7.53375	5.97652	2.16213	8.05662	4.82669	2.89678	4.54323	8.1719	3.23449	1.81066
C63214_c0_seq1_|_PREDICTED:_autophagy-related_protein_9A-like_[Oreochromis_niloticus]	3.32643	2.49779	1.88008	3.56214	7.39973	1.42522	1.86491	9.95137	2.7716	4.44614	4.19939	5.34631	1.81089
C17301_c0_seq1_|_PREDICTED:_UPF0668_protein_C10orf76_homolog_[Oreochromis_niloticus]	1.67801	2.08608	2.03204	3.42299	1.92036	2.47774	2.83638	2.02438	2.2677	3.05819	4.29225	3.18899	1.81228
C67626_c0_seq1_|_casein_kinase_II_alpha_1_subunit_[Danio_rerio]_gb|AAH71303.1|_Zgc:86598_[Danio_rerio]_gb|AAI54299.1|_Zgc:86598_[Danio_rerio]_emb|CAQ14695.1|_casein_kinase_2_alpha_1_[Danio_rerio]	3.72623	1.13123	2.95585	7.15294	34.1079	1.22898	1.32568	3.18267	2.56288	7.23165	3.07791	6.81522	1.81389
C31121_c1_seq1_|_unnamed_protein_product_[Tetraodon_nigroviridis]	7.095	1.21104	3.84048	7.19286	8.8584	1.2764	3.68769	8.64715	5.40414	10.5552	5.52083	9.78221	1.815
C71522_c0_seq1_|_PREDICTED:_probable_ubiquitin_carboxyl-terminal_hydrolase_FAF-X_[Oreochromis_niloticus]	2.26526	2.4244	1.94766	7.64451	8.4365	2.39566	2.87503	5.13549	1.84144	4.40134	4.80412	8.11853	1.8194
C12450_c0_seq1_|_hypothetical_protein_YPH_0521_[Yersinia_pestis_biovar_Orientalis_str._PEXU2]_ref|ZP_04513998.1|_hypothetical_protein_YPF_3294_[Yersinia_pestis_biovar_Orientalis_str._India_195]_gb|EEO80472.1|_hypothetical_protein_YPF_3294_[Yersinia_pestis_biovar_Orientalis_str._India_195]_gb|EEO84702.1|_hypothetical_protein_YPH_0521_[Yersinia_pestis_biovar_Orientalis_str._PEXU2]	3.58444	1.54604	1.60909	3.18386	3.67733	4.1536	3.5799	8.44001	2.09696	6.15795	3.19691	7.18914	1.82003
C142384_c0_seq1_|_PREDICTED:_nuclease_EXOG,_mitochondrial_[Gallus_gallus]	1.81363	1.80251	1.20081	4.58351	5.48762	1.03741	2.85369	2.63996	2.42129	2.72392	2.48333	4.37596	1.82016
C819_c2_seq1_|_Dolichyl-P-Man:Man5GlcNAc2-PP-dolichyl_mannosyltransferase_[Salmo_salar]	2.33952	3.56166	2.13055	5.47888	14.5963	1.51169	1.48911	3.56021	1.06661	4.7783	2.41535	6.77056	1.82189
C62193_c1_seq1_|_PREDICTED:_NCK-interacting_protein_with_SH3_domain-like_[Oreochromis_niloticus]	5.97726	1.41326	1.23109	3.98894	12.4317	1.37868	2.37739	4.833	3.77679	3.29747	6.62422	4.15024	1.82198
C82552_c0_seq1_|_protein_phosphatase_type_2C_beta_[Danio_rerio]	4.53261	1.42666	2.90847	6.99651	10.2857	1.45935	2.92179	2.60898	2.16061	4.24816	4.38235	8.88236	1.82388
C24195_c0_seq1_|_AN1-type_zinc_finger_protein_2B_[Salmo_salar]_gb|ACI66313.1|_AN1-type_zinc_finger_protein_2B_[Salmo_salar]	4.13085	1.79599	4.60723	8.29844	28.8314	2.40042	3.18442	10.8979	5.25866	8.39866	7.07507	7.90005	1.82549
C55766_c0_seq1_|_PolyADP-ribose_glycohydrolase_ARH3_[Salmo_salar]_gb|ACI69858.1|_PolyADP-ribose_glycohydrolase_ARH3_[Salmo_salar]	5.02159	1.04902	1.42242	2.91432	7.66795	1.04987	2.5759	2.36595	3.48013	4.70572	1.97729	6.18172	1.82568
C40753_c0_seq1_|_PREDICTED:_armadillo_repeat-containing_protein_1-like_[Oreochromis_niloticus]	5.53738	1.08351	1.81806	4.21643	6.85776	1.03888	16.6138	2.28054	6.975	2.90834	4.01577	2.94736	1.82616
C4833_c0_seq1_|_Inorganic_pyrophosphatase_2,_mitochondrial_precursor_[Salmo_salar]	3.12567	1.39443	1.84344	5.19497	20.2402	1.05707	2.2341	3.85999	2.14914	6.39166	1.5521	3.85867	1.82696
C29152_c0_seq1_|_uncharacterized_protein_LOC558619_precursor_[Danio_rerio]_emb|CAK11037.1|_novel_protein_[Danio_rerio]	3.3585	1.29948	6.05971	14.7985	12.2979	2.4192	4.29619	9.63411	5.57864	8.78726	13.1886	26.4571	1.82743
C24946_c0_seq1_|_PREDICTED:_chloride_intracellular_channel_protein_1-like_[Oreochromis_niloticus]	3.13396	1.22241	9.73016	27.0244	10.4887	1.50847	4.90869	21.4617	9.07124	14.4015	14.1107	31.4615	1.82823
C8165_c1_seq1_|_N-acetyltransferase_UNQ2771/PRO7155_homolog_[Salmo_salar]_gb|ACN10955.1|_N-acetyltransferase_UNQ2771/PRO7155_homolog_[Salmo_salar]	4.75466	3.0695	6.63123	11.1785	23.1682	1.04072	2.32151	7.7087	3.5612	10.9414	7.11439	11.8196	1.8293
C66228_c0_seq1_|_PREDICTED:_transmembrane_protein_63B-like_[Oreochromis_niloticus]	7.25726	2.01214	2.17157	4.79402	5.18686	2.88242	4.63767	2.07209	1.61296	2.5723	9.20612	6.68138	1.82946
C16642_c0_seq1_|_PREDICTED:_periodic_tryptophan_protein_1_homolog_[Oreochromis_niloticus]	2.58856	1.26917	3.26357	5.71544	19.1635	1.58027	2.66527	3.75453	3.42747	5.81678	3.00119	4.68556	1.83023
C117080_c0_seq1_|_PREDICTED:_pecanex-like_protein_1-like_[Oreochromis_niloticus]	3.05919	2.02072	1.305	3.43263	5.60791	1.14734	3.37908	3.58688	2.55609	4.99422	2.98033	4.1059	1.83144
C51568_c0_seq1_|_PREDICTED:_eukaryotic_translation_initiation_factor_5B_[Danio_rerio]	4.30014	1.12158	1.9434	6.67304	21.6718	1.2153	1.08055	8.89491	1.81636	5.50998	2.38547	13.133	1.83258
C75056_c2_seq1_|_PREDICTED:_kelch-like_protein_29-like_[Oreochromis_niloticus]	3.98158	2.35977	2.06796	7.06276	13.3387	1.24153	2.00145	5.5243	3.58579	5.21923	4.18866	7.57161	1.83629
C36208_c0_seq1_|_FAM105B_[Salmo_salar]	1.92651	1.48371	3.23209	6.58816	47.571	1.08587	2.19642	2.63268	3.38849	5.32405	3.466	4.76596	1.83895
C77947_c0_seq1_|_DNA_topoisomerase_3-beta-1_[Salmo_salar]_gb|ACN10865.1|_DNA_topoisomerase_3-beta-1_[Salmo_salar]	3.23328	1.88275	2.97436	7.02661	24.7736	2.21597	3.26968	6.48466	3.62501	6.17038	3.4757	7.20826	1.84004
C49806_c0_seq1_|_inositol_polyphosphate_multikinase_[Danio_rerio]_gb|AAI28842.1|_Zgc:158331_[Danio_rerio]	4.54753	1.5627	10.5399	18.6432	18.5732	1.2537	1.40279	4.1615	3.47317	5.55782	2.44188	38.4192	1.84231
C45943_c0_seq1_|_PREDICTED:_dymeclin-like_[Oreochromis_niloticus]	3.04157	1.91851	3.26699	4.03651	9.36898	1.68839	4.29323	3.78884	2.77893	3.21993	3.7053	4.93487	1.8435
C45376_c0_seq1_|_PREDICTED:_dnaJ_homolog_subfamily_C_member_14-like_[Oreochromis_niloticus]	2.86921	2.14545	2.81118	5.35704	8.57795	1.12239	2.31499	4.53	2.84908	4.18084	3.00675	5.98247	1.8435
C60137_c1_seq1_|_PREDICTED:_importin-4_[Danio_rerio]	3.33804	1.8621	4.42527	6.95796	22.4349	1.11368	3.50548	1.76522	2.34275	5.28741	5.88614	6.22015	1.84557
C60529_c0_seq1_|_p21-activated_protein_kinase-interacting_protein_1-like_[Salmo_salar]_gb|ACM09000.1|_p21-activated_protein_kinase-interacting_protein_1-like_[Salmo_salar]	2.35397	2.05291	2.55915	7.68541	18.0731	1.20373	2.55656	3.10598	2.73062	4.62476	3.38169	4.49401	1.84615
C14747_c0_seq1_|_C7orf55_protein_[Salmo_salar]_gb|ACI69948.1|_C7orf55_protein_[Salmo_salar]	2.18739	1.00906	1.35145	2.85624	7.48715	1.34142	4.41269	1.70045	5.21676	3.968	1.49118	2.85334	1.84693
C38515_c0_seq1_|_Alba-like_protein_C9orf23_[Salmo_salar]_gb|ACI68619.1|_Alba-like_protein_C9orf23_[Salmo_salar]_gb|ACM09834.1|_Alba-like_protein_C9orf23_[Salmo_salar]	3.96157	1.11991	3.74648	6.18287	18.0861	1.08062	2.15238	4.15097	2.68096	3.64643	4.80196	6.29013	1.85023
C50643_c0_seq1_|_PREDICTED:_BTB/POZ_domain-containing_protein_2-like_[Oreochromis_niloticus]	3.32206	2.19826	2.44697	4.33184	4.70682	1.97275	3.83553	4.52482	3.57228	4.16427	4.5931	5.79509	1.85145
C71313_c1_seq1_|_PREDICTED:_protein_Hook_homolog_3_[Oreochromis_niloticus]	3.68191	1.55842	1.46665	4.76165	6.54305	2.12841	4.14145	9.60941	3.61109	3.61609	7.19732	7.81203	1.85151
C46531_c0_seq1_|_PREDICTED:_plasma_membrane_calcium-transporting_ATPase_1-like_isoform_1_[Oreochromis_niloticus]	4.2235	1.51586	2.38118	4.67227	3.11608	1.02706	2.01026	4.8621	2.11542	4.31168	4.77993	4.81981	1.85226
C43868_c0_seq1_|_Cysteine_rich_transmembrane_BMP_regulator_1_(chordin_like)_[Danio_rerio]	3.32717	1.17916	1.02605	7.87792	6.65359	2.11711	4.20766	2.95499	3.41415	9.73392	12.8139	6.73538	1.85311
C37396_c1_seq1_|_PREDICTED:_DNA-binding_protein_RFX7-like_[Danio_rerio]	3.76543	2.38426	1.89734	2.47113	5.29829	3.01356	8.89866	4.64364	2.28811	5.36456	2.46157	4.27836	1.85353
C20220_c5_seq1_|_PREDICTED:_zinc_finger_protein_335-like_[Danio_rerio]	2.99156	1.63916	1.85172	3.47142	18.0466	1.00801	2.15242	5.14751	2.01189	3.91164	2.40635	4.66051	1.85546
C2525_c2_seq1_|_PREDICTED:_hypothetical_protein_LOC100699980_[Oreochromis_niloticus]	3.28101	1.60381	8.35994	10.5858	10.7727	1.34233	5.45122	6.08091	6.35934	7.94231	6.38266	13.3428	1.85587
C55704_c0_seq1_|_PREDICTED:_N-alpha-acetyltransferase_25,_NatB_auxiliary_subunit_[Oreochromis_niloticus]	3.61661	1.87169	1.95989	7.18799	10.9404	1.59492	2.63986	5.54844	3.74195	7.22826	4.20043	5.83823	1.85674
C42930_c0_seq1_|_PREDICTED:_tubulin_delta_chain-like_[Oreochromis_niloticus]	1.67754	1.51195	2.11918	6.36826	25.3986	1.60114	1.1952	5.032	1.55465	5.76919	2.7678	5.21531	1.85696
C1470_c3_seq1_|_unnamed_protein_product_[Tetraodon_nigroviridis]	8.70212	1.38185	11.4849	14.0711	25.099	2.70348	7.13759	6.63794	21.0242	10.6366	18.5532	33.1511	1.85828
C18856_c0_seq1_|_RecName:_Full=Transforming_growth_factor_beta-1;_Short=TGF-beta-1;_Flags:_Precursor_emb|CAA07707.1|_transforming_growth_factor-beta_[Oncorhynchus_mykiss]	1.00737	1.61837	5.97834	13.8816	3.9012	1.12323	2.74911	31.6711	10.1453	8.88158	17.4299	32.6689	1.85972
C33632_c1_seq1_|_ZK652.6_[Salmo_salar]_gb|ACN10280.1|_ZK652.6_[Salmo_salar]_gb|ACN10446.1|_ZK652.6_[Salmo_salar]_gb|ACN12638.1|_ZK652.6_[Salmo_salar]	2.84353	1.29726	3.27873	5.07391	8.33741	3.55224	2.54421	3.97169	2.90353	4.13038	3.22259	6.08323	1.8653
C14593_c1_seq1_|_PREDICTED:_serine/threonine-protein_kinase_WNK4-like_[Oreochromis_niloticus]	2.97442	1.0145	2.023	3.89784	5.40603	1.38595	4.0113	5.48166	5.31944	5.6923	2.88741	3.72897	1.86642
C54331_c0_seq1_|_PREDICTED:_YTH_domain_family_protein_3_[Loxodonta_africana]	3.71554	1.43819	1.78472	4.13072	5.3691	1.53777	2.31226	3.01205	2.77037	4.94222	2.98035	4.8967	1.86646
C8141_c1_seq1_|_cullin-4B_[Danio_rerio]	5.09378	1.41525	1.80182	5.04275	25.2991	1.82193	2.98438	4.52511	3.17515	4.78764	5.30909	4.40943	1.86648
C24599_c0_seq1_|_PREDICTED:_SH2B_adapter_protein_3-like_[Oreochromis_niloticus]	3.68442	1.04176	2.3075	6.36526	14.4369	1.1986	2.91069	10.035	4.34676	6.53189	4.43806	6.53104	1.86805
C53641_c0_seq1_|_solute_carrier_family_25_member_46_[Danio_rerio]_sp|Q6DGU5.1|S2546_DANRE_RecName:_Full=Solute_carrier_family_25_member_46_gb|AAH76244.1|_Solute_carrier_family_25,_member_46_[Danio_rerio]_emb|CAM14355.1|_novel_protein_(zgc:92767)_[Danio_rerio]_emb|CAM56400.1|_novel_protein_(zgc:92767)_[Danio_rerio]	4.48621	1.22265	1.58359	5.62282	6.57868	1.3169	4.86823	5.04566	7.32752	5.2021	3.2796	3.98049	1.86841
C26389_c1_seq1_|_Spindlin-1_[Esox_lucius]	7.09705	2.77642	3.17634	8.9079	8.54429	3.0377	3.75579	1.91664	6.42718	3.49671	6.45109	12.0454	1.87029
C8272_c0_seq1_|_PREDICTED:_chromatin_complexes_subunit_BAP18-like_isoform_1_[Danio_rerio]	6.09647	1.23214	2.20071	5.20413	21.8059	1.2087	1.89267	2.7349	3.15687	4.13521	2.11012	4.93671	1.87048
C93938_c0_seq1_|_Archaemetzincin-2_[Dicentrarchus_labrax]	1.07639	1.09985	1.45896	3.49083	11.0153	1.39796	1.52818	7.1772	1.7499	2.53399	2.07381	3.46004	1.87436
C18682_c0_seq1_|_myelin_expression_factor_2_[Salmo_salar]_gb|ACN11343.1|_Myelin_expression_factor_2_[Salmo_salar]	4.74613	2.26534	2.28783	12.3834	16.8801	1.04831	1.71322	5.53024	2.97175	5.35222	3.84821	11.2271	1.87452
C55742_c0_seq1_|_PREDICTED:_phosphatidylinositol_3-kinase_regulatory_subunit_alpha-like_[Oreochromis_niloticus]	4.90439	1.97457	2.23315	5.66608	17.432	1.03277	1.34984	7.42488	2.10117	3.56088	4.40111	7.62325	1.87504
C48948_c0_seq1_|_Translation_initiation_factor_eIF-2B_subunit_gamma_[Salmo_salar]_gb|ACN11296.1|_Translation_initiation_factor_eIF-2B_subunit_gamma_[Salmo_salar]	2.68584	1.03275	4.03077	6.47357	18.2574	2.75539	2.25815	2.30431	2.47545	3.58748	3.06904	6.08673	1.87528
C59705_c0_seq1_|_histone-lysine_N-methyltransferase_setd3_[Danio_rerio]_sp|Q7SXS7.1|SETD3_DANRE_RecName:_Full=Histone-lysine_N-methyltransferase_setd3;_AltName:_Full=SET_domain-containing_protein_3_gb|AAH55261.1|_SET_domain_containing_3_[Danio_rerio]	3.28193	1.319	1.68102	2.81437	14.168	1.52454	2.18592	3.12486	1.10496	3.6048	1.62107	3.04511	1.87597
C53900_c1_seq1_|_PREDICTED:_MMP37-like_protein,_mitochondrial-like_[Oreochromis_niloticus]	3.15528	1.31185	1.0773	4.02207	11.68	1.16743	2.10836	1.55337	4.06039	2.14162	2.18904	2.72804	1.87674
C27498_c0_seq1_|_nucleoporin_54_[Salmo_salar]_gb|ACI33780.1|_Nucleoporin_p54_[Salmo_salar]	4.92871	2.5569	2.90912	6.03892	17.2708	1.24606	2.67941	5.03446	3.87982	7.37775	3.14281	6.47915	1.8769
C33373_c0_seq1_|_unnamed_protein_product_[Tetraodon_nigroviridis]	2.00581	1.61481	2.2296	5.15332	4.89094	1.44224	2.75057	3.2069	2.86522	2.69109	5.66151	8.6686	1.87873
C92430_c0_seq1_|_PREDICTED:_general_transcription_factor_3C_polypeptide_1-like_[Callithrix_jacchus]	4.72613	2.21574	1.28887	4.85536	11.709	1.2371	3.065	5.26425	2.17115	4.19983	3.41772	4.96525	1.87978
C46954_c0_seq1_|_copper_transporting_ATPase_1_[Sparus_aurata]	3.42992	2.31663	2.59261	6.65882	36.0869	1.36695	2.61189	6.32527	2.85253	5.80773	5.21071	7.9192	1.88147
C14020_c4_seq1_|_PREDICTED:_LOW_QUALITY_PROTEIN:_netrin-G2-like_[Oreochromis_niloticus]	3.00311	2.10092	2.19877	6.62443	6.96329	1.03821	3.55652	1.7194	5.67118	3.72966	5.58676	2.51752	1.88495
C58951_c1_seq1_|_PREDICTED:_protein_cereblon-like_[Oreochromis_niloticus]	3.72808	1.27148	2.95245	5.22917	7.08342	1.14529	3.06365	3.30984	2.65333	4.06498	4.68796	11.1505	1.88565
C38046_c1_seq1_|_DnaJ_homolog_subfamily_C_member_1_precursor_[Salmo_salar]_gb|ACI32983.1|_DnaJ_homolog_subfamily_C_member_1_[Salmo_salar]	1.56078	1.49298	2.71803	6.4567	59.2832	1.43326	1.19681	3.78563	2.73021	4.29898	4.61663	5.31338	1.88872
C19267_c0_seq1_|_cullin_4A_[Danio_rerio]_gb|AAH54607.1|_Cullin_4A_[Danio_rerio]	2.39562	2.10664	2.15983	4.61408	15.0186	1.1914	2.182	5.57419	3.33058	4.5498	3.77045	5.04689	1.88978
C44577_c0_seq1_|_PREDICTED:_tRNA-dihydrouridine_synthase_2-like_[Oreochromis_niloticus]	2.11449	2.03466	2.33811	6.06037	7.75192	1.47664	2.59132	4.77062	2.04433	5.12437	3.1004	5.55507	1.89028
C8165_c2_seq1_|_PREDICTED:_fibronectin-like_isoform_1_[Oreochromis_niloticus]	3.43764	2.2887	5.55744	21.0954	9.72673	3.84432	24.924	6.23474	2.25218	6.57088	106.6	77.0029	1.89378
C37276_c0_seq1_|_PREDICTED:_hypothetical_protein_LOC100706354_[Oreochromis_niloticus]	2.093	1.31996	1.48749	5.04333	29.3949	1.03079	1.84974	3.991	2.11511	4.07753	3.48892	4.34603	1.89428
C75727_c0_seq1_|_PREDICTED:_mitogen-activated_protein_kinase_kinase_kinase_7-like_[Oreochromis_niloticus]	4.07606	1.67636	3.35544	10.6409	5.79479	1.79282	4.20988	7.40797	5.31075	7.4275	8.45735	12.9729	1.89549
C73106_c0_seq1_|_PREDICTED:_mitochondrial_GTPase_1-like_[Oreochromis_niloticus]	1.85611	1.4561	1.78969	2.97287	12.1234	2.29525	4.63991	1.30039	4.57362	3.03439	2.23714	1.80866	1.89606
C88238_c0_seq1_|_Uracil_phosphoribosyltransferase_[Esox_lucius]	4.95072	2.00081	8.40874	9.98381	1.41431	4.02731	4.7577	10.2775	4.78415	8.68241	3.96612	10.9139	1.89668
C52017_c0_seq1_|_PREDICTED:_hypothetical_protein_LOC100005485_[Danio_rerio]	7.17788	1.97067	1.24126	9.14024	30.1276	2.2149	3.47213	5.75279	3.6991	7.39767	5.25991	7.21341	1.89706
C37366_c1_seq1_|_PREDICTED:_MAU2_chromatid_cohesion_factor_homolog_[Oreochromis_niloticus]	3.38404	1.86864	1.45366	4.83545	19.6658	2.36216	8.15109	6.60915	5.74359	4.39257	4.19412	5.56802	1.8977
C12905_c0_seq1_|_THUMP_domain-containing_protein_1_[Salmo_salar]	7.47924	1.2216	5.30659	16.2283	46.2312	1.30624	2.25712	4.93719	3.35387	7.06888	2.76907	13.6883	1.90028
C68754_c0_seq1_|_zinc_finger_and_BTB_domain-containing_protein_11_[Danio_rerio]	5.54063	1.7495	2.71509	9.44553	39.3079	1.45365	2.85999	6.56644	3.61686	8.44569	4.16086	8.95104	1.90314
C103766_c0_seq1_|_PREDICTED:_CREB-binding_protein-like_[Oreochromis_niloticus]	2.08814	2.13816	1.85763	5.00071	10.216	1.10769	1.42969	6.17963	1.88059	4.24629	2.97734	6.90209	1.90399
C23579_c0_seq1_|_PREDICTED:_protein_GPR108-like_[Oreochromis_niloticus]	5.28504	3.74709	11.2266	19.84	30.5278	1.78011	4.19775	9.45744	4.62527	11.3278	15.9416	25.6396	1.90804
C75228_c0_seq1_|_mitogen-activated_protein_kinase_kinase_kinase_kinase_5_[Danio_rerio]	2.82741	2.30165	1.46042	8.69851	9.82903	1.31392	2.68245	11.8329	3.48131	4.8002	5.77362	12.5757	1.91096
C32702_c1_seq1_|_host_cell_factor_C1b_[Danio_rerio]_emb|CAP19556.1|_novel_protein_similar_to_host_cell_factor_C1_(hcfc1)_[Danio_rerio]	4.62333	2.55637	2.00747	7.04636	8.61668	1.35826	2.86474	4.1636	2.3835	5.6335	3.74168	10.2578	1.91542
C40082_c0_seq1_|_PREDICTED:_extended_synaptotagmin-1_[Danio_rerio]	3.32726	2.08004	8.44283	15.2267	2.61393	1.48824	8.96754	11.0157	6.92972	5.75446	47.8802	14.0723	1.91786
C29841_c1_seq1_|_mammary_gland_protein-like_[Salmo_salar]_gb|ACH70761.1|_mammary_gland_protein-like_[Salmo_salar]	4.56455	1.24344	3.70696	6.32876	10.6995	3.99009	5.43393	5.0568	13.114	6.43105	6.05755	6.71167	1.91868
C6132_c0_seq1_|_unnamed_protein_product_[Tetraodon_nigroviridis]	3.42783	1.09951	3.65406	3.86428	6.96033	1.92475	6.006	2.54374	4.39428	2.76491	3.86418	3.11185	1.91998
C44667_c3_seq1_|_PREDICTED:_retrotransposable_element_Tf2_155_kDa_protein_type_1-like_[Danio_rerio]	2.13507	1.25501	1.15031	3.39337	15.7464	1.15626	1.53633	3.71251	1.17268	3.92143	1.61384	2.99163	1.92007
C4870_c14_seq1_|_unnamed_protein_product_[Tetraodon_nigroviridis]	1.50437	1.47658	1.8035	7.55353	1.5074	2.73593	3.89148	4.51155	3.7485	2.81673	4.10669	3.99579	1.92018
C47957_c0_seq1_|_PREDICTED:_probable_alpha-ketoglutarate-dependent_dioxygenase_ABH5-like_[Oreochromis_niloticus]	4.34405	2.63602	3.27514	4.50676	11.4805	2.54663	3.95137	6.3495	4.68214	5.76065	3.77885	7.18115	1.92325
C45966_c0_seq1_|_PREDICTED:_mRNA-capping_enzyme-like_[Oreochromis_niloticus]	4.83497	2.44015	1.79588	5.05277	8.40427	1.75214	2.25684	5.4475	3.19889	4.67474	3.37657	5.19021	1.92372
C1131_c31_seq1_|_Dynactin_subunit_6_[Salmo_salar]	6.20851	1.21449	2.72567	5.50378	17.5504	1.03573	2.11378	6.86641	5.30835	5.96289	5.08095	6.20558	1.9251
C32810_c1_seq1_|_Syntaxin-10_[Salmo_salar]_gb|ACI33575.1|_Syntaxin-10_[Salmo_salar]	3.02769	2.26811	8.38095	12.8498	18.4463	1.51864	4.13902	8.37514	6.14619	8.10543	11.1978	11.4056	1.92819
C48870_c0_seq1_|_PREDICTED:_caskin-2_[Danio_rerio]	2.23882	2.15838	3.17812	5.23532	5.31871	1.00008	5.61713	2.92992	3.01511	4.09037	7.32613	6.20787	1.92892
C36232_c1_seq1_|_deoxyhypusine_hydroxylase/monooxygenase_[Danio_rerio]	3.26071	1.60066	2.18583	6.86134	19.7703	1.3567	2.21387	5.81276	2.06803	2.83435	2.56828	4.82606	1.93114
C2573_c0_seq1_|_pyrroline-5-carboxylate_reductase_1_[Danio_rerio]_ref|XP_003198231.1|_PREDICTED:_pyrroline-5-carboxylate_reductase_1,_mitochondrial-like_[Danio_rerio]_gb|AAH60905.1|_Pyrroline-5-carboxylate_reductase_1_[Danio_rerio]	2.67017	1.72261	4.13614	6.95482	30.709	1.02473	2.49342	6.35468	2.90369	6.25883	3.87737	9.78218	1.93155
C453_c2_seq1_|_Glycogen_phosphorylase,_brain_form_[Salmo_salar]	7.41716	1.65313	9.31819	18.0994	26.6794	1.95479	2.43543	12.6399	4.72886	18.7429	14.9341	18.9456	1.93235
C39694_c1_seq1_|_solute_carrier_family_43,_member_1b_[Danio_rerio]	1.308	2.86471	2.97361	2.14847	6.43944	5.57671	22.8261	1.20603	22.1336	1.10524	5.6067	3.34978	1.93246
C43282_c0_seq1_|_PREDICTED:_kelch-like_13-like_[Danio_rerio]	2.20717	2.39438	2.26512	5.72124	5.60128	2.86954	2.84482	3.86288	3.08848	5.06665	2.39895	4.02163	1.93364
C43890_c2_seq1_|_Spermatogenesis-associated_protein_20_[Dicentrarchus_labrax]	3.82835	1.00913	1.89693	2.21903	2.76817	2.25027	3.24935	3.10312	3.10961	3.34931	2.47291	2.6432	1.93439
C58174_c0_seq1_|_PREDICTED:_cohesin_subunit_SA-2-like_[Oreochromis_niloticus]	3.08024	2.14107	2.20345	5.33944	1.50815	1.30468	2.20125	7.26337	2.47316	4.68076	4.22232	4.8874	1.936
C55496_c0_seq1_|_PREDICTED:_homocysteine-responsive_endoplasmic_reticulum-resident_ubiquitin-like_domain_member_2_protein-like_[Oreochromis_niloticus]	2.97614	1.95556	1.93917	2.82215	17.343	1.34665	2.49757	1.6293	2.24099	5.99389	2.51527	4.1485	1.93667
C440_c143_seq1_|_PREDICTED:_coronin-7-like_[Oreochromis_niloticus]	7.6868	1.12868	2.84179	16.7406	13.5282	1.22705	2.75643	16.1218	3.04225	11.8533	5.63521	19.7141	1.93971
C47280_c1_seq1_|_PC4_and_SFRS1_interacting_protein_1_[Salmo_salar]_gb|ACI34089.1|_Lens_epithelium-derived_growth_factor_[Salmo_salar]	6.74936	1.42175	2.36499	11.2751	18.9134	2.01619	2.22102	6.18555	3.86852	6.37934	4.72592	12.2001	1.93984
C75848_c0_seq1_|_PREDICTED:_ubiquitin_carboxyl-terminal_hydrolase_36_[Oreochromis_niloticus]	3.93401	2.39767	3.37931	6.22247	7.0888	1.13723	2.53344	5.5527	3.01547	5.43659	4.23018	5.48206	1.94221
C62385_c0_seq1_|_PREDICTED:_zinc_finger_CCHC_domain-containing_protein_7_[Danio_rerio]	2.78471	2.16005	1.8511	5.35136	3.57817	1.66887	2.08148	3.58946	4.51326	5.07844	2.44416	2.84236	1.9447
C28754_c0_seq1_|_PREDICTED:_uncharacterized_protein_KIAA1370_homolog_[Oreochromis_niloticus]	4.23695	1.23946	1.29616	2.15679	6.1371	1.87693	8.6037	1.61497	4.6783	2.11019	3.32122	2.74853	1.94759
C78893_c0_seq1_|_PREDICTED:_hypothetical_protein_LOC100498623_[Xenopus_(Silurana)_tropicalis]	2.30629	1.46386	2.27003	4.81526	3.46207	1.8483	3.3453	1.94876	5.69134	4.5651	2.77326	3.27418	1.94906
C62635_c1_seq1_|_PREDICTED:_PWWP_domain-containing_protein_2B-like_[Oreochromis_niloticus]	2.89097	1.49889	4.68805	4.32468	24.2697	1.00961	2.4477	3.57683	1.84912	5.53016	3.35451	4.26968	1.94951
C58555_c0_seq1_|_PREDICTED:_nucleolar_complex_protein_4_homolog_[Oreochromis_niloticus]	4.36349	2.23904	5.77105	13.6691	31.9506	1.87105	3.71838	5.31261	6.13879	7.52722	4.90014	9.11907	1.95014
C54419_c2_seq1_|_zinc_finger_CCCH_domain-containing_protein_18_[Danio_rerio]_sp|Q1LUE5.1|ZCH18_DANRE_RecName:_Full=Zinc_finger_CCCH_domain-containing_protein_18_emb|CAK04265.1|_novel_protein_[Danio_rerio]_emb|CAK04529.1|_novel_protein_[Danio_rerio]	5.25901	2.06618	3.34079	11.5249	27.6261	2.00709	3.70781	7.91015	3.44208	8.06015	5.82411	11.508	1.95132
C5733_c0_seq1_|_S100-A14_[Salmo_salar]_gb|ACN10249.1|_S100-A14_[Salmo_salar]_gb|ACN12605.1|_S100-A14_[Salmo_salar]	2.03029	1.63286	3.26329	2.36901	5.87708	1.61263	2.13492	4.8373	2.70488	4.26111	15.2385	15.154	1.95142
C37199_c0_seq1_|_Tubulin-specific_chaperone_C_[Esox_lucius]	3.1686	1.54753	1.6717	4.71885	90.3456	1.40812	1.70593	7.92151	1.91824	4.44109	4.86463	5.15218	1.95144
C29465_c0_seq1_|_Zinc_finger_protein_572_precursor_[Salmo_salar]_gb|ACI69402.1|_Zinc_finger_protein_572_[Salmo_salar]	3.58601	1.83217	2.63698	5.04749	84.9388	1.14958	3.25071	5.9811	3.11823	4.6041	4.05398	5.83785	1.95248
C23486_c0_seq1_|_PREDICTED:_protein_transport_protein_Sec24A-like_[Oreochromis_niloticus]	2.87892	2.46948	4.19435	7.20061	27.3207	1.67812	2.64436	3.11704	1.81963	4.44341	5.45878	5.64634	1.95293
C38255_c0_seq1_|_PREDICTED:_uncharacterized_protein_KIAA0232-like_[Oreochromis_niloticus]	3.95341	2.41145	3.21326	5.24731	10.6881	1.35406	3.63585	12.0894	3.43922	8.7155	5.67947	8.06165	1.95439
C15876_c0_seq1_|_PREDICTED:_sialomucin_core_protein_24-like_[Oreochromis_niloticus]	2.9042	6.08482	14.8033	13.0345	14.7422	2.07685	6.66738	7.92774	5.63053	9.52925	5.33609	6.71156	1.9564
C9269_c0_seq1_|_Proteasome_subunit_beta_type_8_[Oncorhynchus_mykiss]_gb|ACO08790.1|_Proteasome_subunit_beta_type_8_precursor_[Oncorhynchus_mykiss]	1.13345	1.2596	6.80582	78.9484	1.97893	1.32961	1.41419	17.3332	2.133	20.3971	3.1082	61.1864	1.95761
C54350_c0_seq1_|_PREDICTED:_mediator_of_RNA_polymerase_II_transcription_subunit_14_[Oreochromis_niloticus]	2.92694	1.62971	2.83117	9.45572	29.8274	1.50723	3.0355	6.09944	2.89196	6.32864	4.58293	12.552	1.96073
C50835_c1_seq1_|_PREDICTED:_limkain-b1-like_[Oreochromis_niloticus]	3.78297	1.94635	2.26327	5.17692	9.4927	1.10087	2.2371	4.17881	2.03269	4.38819	3.61457	6.38172	1.96197
C14397_c1_seq1_|_PREDICTED:_TBC1_domain_family_member_4-like_[Oreochromis_niloticus]	1.43597	1.09284	16.3193	5.89409	6.58524	1.53281	9.98191	3.0955	5.94832	17.1296	16.3903	9.73117	1.96339
C59827_c0_seq1_|_PREDICTED:_RING_finger_and_transmembrane_domain-containing_protein_1-like_[Oreochromis_niloticus]	2.70655	1.4303	2.79095	8.61341	6.62005	2.38049	2.45296	7.99689	5.02533	6.58821	3.63767	5.85038	1.96341
C84829_c0_seq1_|_PREDICTED:_zinc_finger_CCCH_domain-containing_protein_10-like_[Oreochromis_niloticus]	4.24237	1.34289	1.69263	4.29291	16.3012	1.33618	1.81556	6.68914	2.49409	4.51395	3.26177	5.12313	1.96403
C62841_c0_seq1_|_SNF-related_serine/threonine-protein_kinase_[Danio_rerio]	6.10086	1.28103	3.64169	5.61351	6.41782	1.5235	5.3452	5.10382	2.28976	6.7536	1.97994	13.8495	1.96875
C35382_c0_seq1_|_nuclear_factor_I/A,_isoform_CRA_b_[Mus_musculus]	5.99368	2.4789	3.13124	5.42301	1.7618	1.38285	4.73038	2.23286	4.24955	1.50853	10.1279	1.83081	1.9705
C42677_c0_seq1_|_DnaJ_homolog_subfamily_C_member_11_[Salmo_salar]_gb|ACI33526.1|_DnaJ_homolog_subfamily_C_member_11_[Salmo_salar]	2.74394	1.14726	4.17053	10.318	19.7197	2.43162	9.68614	3.32914	7.0328	6.93299	5.02674	8.41873	1.9707
C22050_c1_seq1_|_elongator_complex_protein_3_[Danio_rerio]_sp|Q5RIC0.3|ELP3_DANRE_RecName:_Full=Elongator_complex_protein_3_gb|AAH96810.1|_Elongation_protein_3_homolog_(S._cerevisiae)_[Danio_rerio]_gb|AAI65402.1|_Elp3_protein_[Danio_rerio]	2.74563	1.48678	2.57963	5.14803	11.1741	2.09656	3.52785	5.486	4.39461	5.76726	3.17082	4.81072	1.9712
C16548_c1_seq1_|_interferon_regulatory_factor_2-binding_protein_1_[Danio_rerio]_gb|AAI34861.1|_Si:dkey-223n17.3_[Danio_rerio]	2.49637	1.5482	1.7287	5.38325	19.093	1.18589	1.75424	3.40036	2.48167	4.13111	4.27616	3.77178	1.9722
C18640_c0_seq1_|_RecName:_Full=Mediator_of_RNA_polymerase_II_transcription_subunit_23;_AltName:_Full=Cofactor_required_for_Sp1_transcriptional_activation_subunit_3;_Short=CRSP_complex_subunit_3;_AltName:_Full=Mediator_complex_subunit_23_emb|CAX13819.1|_cofactor_required_for_Sp1_transcriptional_activation,_subunit_3_[Danio_rerio]	5.35161	1.41476	2.81187	8.76256	33.2104	1.99147	3.14736	7.58453	4.48359	5.87276	6.41428	9.33421	1.97266
C46653_c0_seq1_|_PREDICTED:_ubiquitin_thioesterase_Zranb1-like_[Oreochromis_niloticus]	5.61908	1.61232	2.35934	3.68861	22.0325	3.13204	4.36343	6.6932	5.86038	3.73684	4.99056	3.85047	1.97284
C19288_c2_seq1_|_UDP-N-acetylglucosamine_transferase_subunit_ALG13_homolog_[Oncorhynchus_mykiss]_gb|ACO08147.1|_UDP-N-acetylglucosamine_transferase_subunit_alg13_[Oncorhynchus_mykiss]	1.83257	2.22206	2.31677	3.99896	2.76298	1.35283	2.24103	4.85139	2.37459	4.30922	6.17717	4.57329	1.97368
C44778_c0_seq1_|_PREDICTED:_mRNA-capping_enzyme-like_[Oreochromis_niloticus]	4.55801	1.77119	2.51896	4.13851	11.1903	1.09134	2.24087	5.34544	2.20433	4.79964	2.70103	4.64649	1.97518
C57810_c1_seq1_|_PREDICTED:_AT-rich_interactive_domain-containing_protein_1B-like_[Oreochromis_niloticus]	4.61233	1.30512	2.01931	4.7919	11.6174	1.06414	2.3392	4.96197	2.78835	5.35878	4.29267	6.63625	1.97519
C7732_c9_seq1_|_PREDICTED:_B-cell_CLL/lymphoma_6_member_B_protein-like_[Oreochromis_niloticus]	2.40553	1.33027	1.25046	3.10876	3.43599	1.77906	7.49052	6.31274	3.08179	2.07	22.4119	2.28067	1.97543
C82948_c2_seq1_|_PREDICTED:_nuclear_receptor_subfamily_1_group_D_member_2-like_[Oreochromis_niloticus]	4.21212	2.20385	2.47987	4.17091	23.9808	1.01136	2.88017	2.70269	2.21932	1.89533	1.4828	3.58584	1.97565
C13771_c0_seq1_|_PREDICTED:_ribonuclease_H2_subunit_B-like_[Oreochromis_niloticus]	4.37832	2.48438	3.16015	9.58451	3.27545	1.01688	3.64871	7.04485	3.70952	6.04618	4.27402	7.3621	1.97599
C37290_c0_seq1_|_AP-1_complex_subunit_gamma-like_2_[Salmo_salar]	6.00396	1.45002	4.52909	9.04089	21.3038	1.29498	3.99837	5.42022	3.15165	9.95921	6.82237	26.7561	1.97707
C22175_c2_seq1_|_PREDICTED:_tether_containing_UBX_domain_for_GLUT4-like_[Oreochromis_niloticus]	2.82648	1.8525	3.50659	6.35277	17.5915	1.09389	2.23398	4.52765	2.2895	3.93281	3.15341	4.93711	1.97824
C14122_c1_seq1_|_F-box_only_protein_8_[Danio_rerio]_gb|AAI15289.1|_F-box_protein_8_[Danio_rerio]	4.10941	1.48829	1.61507	3.76123	15.4489	1.17717	3.23864	15.8182	4.69068	4.69201	5.76416	7.30299	1.97915
C14480_c0_seq1_|_PREDICTED:_e3_ubiquitin-protein_ligase_UBR4_[Danio_rerio]	5.86097	3.11872	3.98053	12.2703	6.64134	3.2728	5.59892	7.72906	5.0765	8.8117	6.16863	16.07	1.98016
C45698_c1_seq1_|_hypothetical_protein_VOLCADRAFT_95759_[Volvox_carteri_f._nagariensis]_gb|EFJ44110.1|_hypothetical_protein_VOLCADRAFT_95759_[Volvox_carteri_f._nagariensis]	6.61649	1.17981	2.74476	4.7505	9.45123	1.76241	2.38928	10.1063	3.97986	6.58592	3.89138	8.23953	1.98129
C20474_c0_seq1_|_PREDICTED:_cysteinyl-tRNA_synthetase,_cytoplasmic-like_[Oreochromis_niloticus]	4.6998	2.81821	3.26092	29.9742	12.5692	3.37385	1.47511	7.0652	1.07283	3.80387	2.85603	9.02177	1.9814
C13708_c1_seq1_|_QIL1_[Salmo_salar]_gb|ACI69289.1|_QIL1_[Salmo_salar]_gb|ACM09712.1|_QIL1_[Salmo_salar]_gb|ADM15921.1|_QIL1_[Salmo_salar]_gb|ADM15929.1|_QIL1_[Salmo_salar]	7.02205	1.21607	1.24009	8.08188	15.8672	2.86696	13.2153	1.44777	13.6618	4.23659	3.95419	7.13901	1.98557
C34881_c1_seq1_|_RecName:_Full=Activating_transcription_factor_7-interacting_protein_1;_AltName:_Full=MBD1-containing_chromatin-associated_factor_1_emb|CAM16111.1|_novel_protein_similar_to_vertebrate_activating_transcription_factor_7_interacting_protein_(ATF7IP)_[Danio_rerio]	8.13579	1.59761	2.00064	13.5003	14.9256	1.12819	4.54999	10.6	6.57866	11.7635	6.21089	14.941	1.98666
C29436_c2_seq1_|_PREDICTED:_SUN_domain-containing_protein_1-like_[Oreochromis_niloticus]	7.86228	1.12017	3.20431	6.64314	13.0942	2.60319	8.07184	5.39212	4.80661	5.99279	6.54353	8.78373	1.98707
C107150_c0_seq1_|_Ras-related_protein_Rab-22A_[Salmo_salar]_gb|ACI66560.1|_Ras-related_protein_Rab-22A_[Salmo_salar]	3.76008	2.86569	1.49437	4.72376	6.8854	1.26533	2.28397	3.78427	1.44921	2.50364	3.96408	5.97496	1.98781
C8877_c0_seq1_|_PREDICTED:_ras_GTPase-activating_protein-binding_protein_2-like_[Oreochromis_niloticus]	2.97453	2.39287	1.36632	3.95654	4.07371	1.52376	1.08064	4.82226	1.73222	2.91121	3.13185	5.35042	1.98782
C98500_c0_seq1_|_Zgc:65944_protein_[Danio_rerio]	3.65905	1.5641	2.98698	2.46285	2.76487	1.01949	1.76528	3.41427	2.03783	5.35966	2.14323	3.16739	1.99526
C54604_c0_seq1_|_Dehydrogenase/reductase_SDR_family_member_7B_[Salmo_salar]	2.49615	1.76904	2.45612	4.68301	6.59546	1.27018	1.47888	2.01883	1.69624	5.32612	3.54083	5.87281	1.99555
C14154_c3_seq1_|_E3_ubiquitin-protein_ligase_BRE1A_[Danio_rerio]	7.78056	2.59815	3.62971	12.1962	31.1351	1.73305	4.03246	8.72833	4.37181	9.64055	5.19084	14.0425	1.99679
C49436_c1_seq1_|_Angio-associated_migratory_cell_protein_[Salmo_salar]	1.75549	2.14683	2.54192	4.64155	3.79939	1.00813	2.50898	2.52941	2.98596	4.09287	3.17189	3.63407	1.99714
C44556_c0_seq1_|_PREDICTED:_kelch-like_13-like_[Danio_rerio]	2.7326	1.44458	2.27445	3.42952	4.93986	2.05963	2.9676	3.76739	2.81804	5.53928	3.31787	3.97052	1.99776
C17384_c1_seq1_|_PREDICTED:_up-regulated_during_skeletal_muscle_growth_protein_5-like_[Oreochromis_niloticus]	5.08636	1.22817	1.29157	7.38526	6.46526	2.92206	13.0749	5.04305	12.0698	9.01039	5.90995	5.4565	1.99995
C53900_c0_seq1_|_PREDICTED:_protein_ELYS_[Oreochromis_niloticus]	3.61063	1.75364	3.3335	8.48873	24.6196	1.39934	2.79639	8.3668	2.5935	6.46983	3.11396	7.12122	2.00127
C27283_c0_seq1_|_Transmembrane_protein_199_[Salmo_salar]_gb|ACI67389.1|_Transmembrane_protein_199_[Salmo_salar]	3.09036	1.46681	2.69018	6.87012	22.8934	1.4841	3.32615	7.31561	3.20373	5.60338	4.44346	7.7127	2.00363
C50766_c0_seq1_|_LOC553490_protein_[Danio_rerio]	5.22237	2.15621	2.74829	8.46901	16.8831	1.22929	4.21543	6.3388	4.08031	5.98881	6.47551	10.2397	2.0042
C3242_c26_seq1_|_PREDICTED:_TBC_domain-containing_protein_kinase-like_protein-like_[Oreochromis_niloticus]	4.23845	1.24303	6.45672	5.49059	11.6797	5.15011	11.1139	2.72995	10.6692	4.53385	2.82721	4.19243	2.00454
C50383_c2_seq1_|_PREDICTED:_uncharacterized_protein_LOC423151_[Gallus_gallus]	3.88853	2.21934	4.00314	6.31968	6.18321	1.46308	3.87559	4.11568	5.00561	10.6427	4.15682	11.0156	2.00504
C23754_c1_seq1_|_solute_carrier_family_35_member_E1_[Danio_rerio]_gb|AAH46896.1|_Solute_carrier_family_35,_member_E1_[Danio_rerio]	4.09391	1.32705	7.82226	5.9291	16.4116	1.10485	1.63508	5.65124	2.48153	5.01451	2.76152	7.45326	2.0065
C833_c0_seq1_|_PREDICTED:_E3_ubiquitin-protein_ligase_HERC2_[Oreochromis_niloticus]	5.76385	2.5213	1.77502	3.79041	3.20139	1.41826	4.37221	13.5226	4.45305	6.36914	5.03062	5.8811	2.00715
C65908_c0_seq1_|_PREDICTED:_cyclin-dependent_kinase_16_[Danio_rerio]_emb|CAQ13945.1|_novel_protein_similar_to_vertebrate_PCTAIRE_protein_kinase_1_(PCTK1)_[Danio_rerio]	7.73695	1.37802	2.37045	1.69216	1.35003	4.47378	6.14723	2.7619	8.40802	5.60979	5.38375	2.26221	2.00826
C14787_c3_seq1_|_CN119_protein_[Salmo_salar]_gb|ACM08834.1|_C14orf119_homolog_[Salmo_salar]	3.06751	1.11256	6.89595	11.0551	43.0292	2.20755	2.49581	8.23656	3.22414	7.92396	3.70786	11.1658	2.00914
C55937_c1_seq1_|_PREDICTED:_ubiquitin_carboxyl-terminal_hydrolase_37-like_[Oreochromis_niloticus]	4.42718	1.20219	2.2673	7.10803	32.9395	1.89139	2.7347	7.45917	3.96742	7.25747	3.30027	8.80613	2.0092
C34451_c0_seq1_|_PREDICTED:_paxillin-like_[Oreochromis_niloticus]	1.94649	2.34544	5.22858	6.65765	13.2719	1.50581	3.69511	3.45623	2.85634	4.68063	4.99284	4.9729	2.01086
C1158_c0_seq1_|_PREDICTED:_hypothetical_protein_LOC100708071_[Oreochromis_niloticus]	5.38868	2.01496	3.11896	7.20185	18.394	1.38694	1.81517	4.18463	3.21335	5.11537	4.62877	6.87268	2.01441
C302_c2_seq1_|_PREDICTED:_UPF0760_protein_C2orf29_homolog_[Oreochromis_niloticus]	3.23994	1.12077	1.47355	6.03121	20.1691	1.9578	4.5397	6.34404	3.4647	5.45288	4.26259	6.81036	2.01446
C77978_c0_seq1_|_Methyltransferase-like_protein_2_[Osmerus_mordax]	3.55891	1.18554	2.93501	7.87859	14.7613	1.74516	3.1616	2.9705	2.58337	3.23245	3.82919	8.73511	2.0154
C51755_c2_seq1_|_unnamed_protein_product_[Tetraodon_nigroviridis]	3.99995	1.5107	4.00752	3.76229	16.9667	1.18212	2.18927	4.39223	1.94779	5.7891	3.47496	4.38587	2.01632
C159152_c0_seq1_|_PREDICTED:_hypothetical_protein_LOC100704716_[Oreochromis_niloticus]	2.48093	1.29726	1.27023	2.47836	8.79747	1.09584	1.32987	2.03256	1.29599	2.35969	1.48243	3.32131	2.01717
C61991_c2_seq1_|_protein_FAM168B_[Danio_rerio]_sp|Q08BY2.1|F168B_DANRE_RecName:_Full=Protein_FAM168B_gb|AAI24507.1|_Zgc:153980_[Danio_rerio]	5.78214	1.1056	2.34896	7.65782	12.0213	1.48869	4.65597	7.7372	7.48821	6.69964	6.54637	8.0667	2.0173
C39251_c0_seq1_|_PREDICTED:_evolutionarily_conserved_signaling_intermediate_in_Toll_pathway,_mitochondrial-like_[Oreochromis_niloticus]	3.61078	1.23965	1.96433	4.47812	15.0822	2.05337	13.4084	1.35162	10.9437	5.62518	3.77216	6.28382	2.01759
C65999_c0_seq1_|_unnamed_protein_product_[Tetraodon_nigroviridis]	5.22033	2.01864	9.59655	20.9102	5.18779	1.41767	2.3329	3.51865	3.31635	7.83454	4.78278	20.7398	2.01782
C26848_c0_seq1_|_PREDICTED:_ubiquitin_carboxyl-terminal_hydrolase_38_[Oreochromis_niloticus]	4.1152	2.03263	2.24212	5.97775	41.4294	1.44408	2.06682	5.90574	1.6204	4.70827	3.54012	6.76352	2.0187
C32515_c0_seq1_|_PREDICTED:_SPRY_domain-containing_protein_7-like_[Oreochromis_niloticus]	8.23911	1.35477	1.84322	2.32035	8.23465	1.2649	1.31634	1.96669	2.11301	3.44318	2.01522	1.30602	2.01922
C61704_c0_seq1_|_Lamin_B2_protein_[Oncorhynchus_mykiss]	3.76805	2.01176	4.78595	28.9984	14.0714	1.02775	2.828	9.16552	3.6668	17.2586	6.28309	25.1522	2.0211
C62298_c0_seq1_|_unnamed_protein_product_[Tetraodon_nigroviridis]	1.52475	1.91867	2.40747	6.51461	23.1823	2.93992	2.67282	4.29079	1.85845	3.1121	5.40711	10.3609	2.02345
C56969_c0_seq1_|_PREDICTED:_rho_guanine_nucleotide_exchange_factor_6-like_[Oreochromis_niloticus]	3.5182	2.41851	2.66601	13.0161	20.1863	1.66072	3.89584	12.6632	3.63773	7.25137	7.50252	20.5719	2.0267
C3199_c3_seq1_|_IKKbeta_[Siniperca_chuatsi]	2.48885	1.51948	4.12368	14.3809	4.82021	2.54924	1.7955	9.38266	2.17502	8.60446	3.8651	11.5603	2.02797
C34515_c2_seq1_|_PREDICTED:_fibronectin_type-III_domain-containing_protein_3A_[Oreochromis_niloticus]	4.01284	1.99436	4.10947	5.6201	11.4316	1.23941	5.33731	24.0497	16.2742	25.8657	6.81565	7.27052	2.02846
C23860_c0_seq1_|_PREDICTED:_type_II_inositol-1,4,5-trisphosphate_5-phosphatase_[Oreochromis_niloticus]	2.99034	1.28792	2.65774	5.38975	11.5898	1.28763	2.05765	8.84783	3.30111	6.58037	4.00877	11.3392	2.02846
C17614_c0_seq1_|_PREDICTED:_son_of_sevenless_homolog_2_[Oreochromis_niloticus]	4.26105	3.09864	2.16959	7.6933	9.44239	1.20871	2.51863	5.34351	3.40685	4.77407	4.68611	7.51216	2.02906
C21881_c2_seq1_|_Transmembrane_protein_43_[Salmo_salar]_gb|ACN11108.1|_Transmembrane_protein_43_[Salmo_salar]	2.56968	1.12487	3.87073	7.10008	23.681	1.36199	2.39102	7.90285	3.9689	11.2418	8.62022	10.0685	2.02939
C44306_c0_seq1_|_PREDICTED:_limkain-b1-like_[Oreochromis_niloticus]	3.87969	2.0569	2.43957	5.60363	7.72363	1.00398	2.1447	4.79402	2.56062	4.67381	3.57798	5.43759	2.02974
C58842_c0_seq1_|_PREDICTED:_uncharacterized_protein_C7orf26_homolog_[Oreochromis_niloticus]	5.13115	1.92856	1.95006	7.27312	13.0367	1.69891	1.94055	5.15186	3.94766	5.87469	4.64631	7.17407	2.03107
C22486_c0_seq1_|_PREDICTED:_uncharacterized_protein_C14orf43-like_[Danio_rerio]	4.1767	1.21384	3.58174	6.82519	7.62128	2.00335	4.13449	5.29645	2.28159	4.42412	4.65613	9.15933	2.03209
C41919_c1_seq1_|_PREDICTED:_coenzyme_Q-binding_protein_COQ10_homolog_A,_mitochondrial-like_[Oreochromis_niloticus]	2.45814	1.3177	1.94679	3.06663	16.4947	3.57266	11.8109	2.9303	6.43784	3.69334	3.73488	3.11091	2.0348
C89318_c0_seq1_|_DnaJ_homolog_subfamily_C_member_16_[Dicentrarchus_labrax]	4.71331	1.75596	1.73561	7.69656	16.8322	1.568	2.28545	2.27196	3.07011	5.2675	3.70109	5.12263	2.03598
C37796_c0_seq1_|_unnamed_protein_product_[Tetraodon_nigroviridis]	4.78789	4.72356	3.5481	14.0687	1.83649	4.38373	5.08917	12.1886	6.34582	7.91388	8.97121	11.8647	2.03968
C28285_c0_seq1_|_PREDICTED:_thyroid_receptor-interacting_protein_11_[Oreochromis_niloticus]	2.90217	3.59499	4.69157	6.09022	6.95852	1.37269	2.59686	5.41303	2.55342	5.00983	5.14233	7.45411	2.03968
C54550_c1_seq1_|_Fmr1_protein_[Danio_rerio]_gb|AAI65355.1|_Fmr1_protein_[Danio_rerio]	2.80588	2.91978	2.84154	6.33613	12.8547	2.03799	4.05757	9.46703	3.28492	4.2046	5.65982	6.55913	2.04059
C71298_c0_seq1_|_PREDICTED:_hypothetical_protein_LOC100703969_[Oreochromis_niloticus]	4.81963	3.85973	3.0325	8.29786	12.1062	1.0471	3.21093	8.13134	4.14492	6.99873	5.31519	11.8234	2.04271
C45835_c0_seq1_|_Cathepsin_H_precursor_[Salmo_salar]	3.35871	1.62767	1.0493	3.70647	3.90843	1.92311	4.46657	3.66433	8.67165	3.57757	5.00994	3.56688	2.04408
C70249_c0_seq1_|_PREDICTED:_AT-rich_interactive_domain-containing_protein_1B_[Danio_rerio]	5.34911	1.66937	1.62824	4.77865	10.8992	1.55395	2.5215	4.81678	2.45334	5.15489	4.58969	8.73847	2.04486
C62757_c0_seq1_|_PREDICTED:_DNA_polymerase_lambda-like_[Oreochromis_niloticus]	1.90033	1.40387	2.44249	4.47488	25.566	5.86822	4.24764	2.90075	3.19622	3.77993	3.35617	5.26054	2.04506
C54617_c0_seq1_|_PREDICTED:_hypothetical_protein_LOC100707070_[Oreochromis_niloticus]	4.27461	1.45733	4.50625	12.4306	29.0572	1.29156	3.01627	6.30505	3.87673	5.89759	4.66415	9.10751	2.04772
C8383_c0_seq1_|_RNA_polymerase_II-associated_protein_3_[Salmo_salar]_gb|ACI34156.1|_RNA_polymerase_II-associated_protein_3_[Salmo_salar]	2.6579	1.22987	122.287	3.95602	7.9895	1.72282	1.87581	3.12499	1.84495	3.39002	3.03379	3.88169	2.04901
C12580_c2_seq1_|_PREDICTED:_hypothetical_protein_LOC100332618_[Danio_rerio]	5.41343	1.69131	3.62479	6.9294	3.11558	2.60376	7.9959	7.71563	5.7017	7.9144	5.02046	7.92218	2.05026
C40367_c0_seq1_|_PREDICTED:_autism_susceptibility_gene_2_protein_[Danio_rerio]	5.60052	1.09147	1.2915	6.18703	1.62763	4.38141	2.57941	5.46872	3.42976	8.00838	4.39469	5.43393	2.05082
C2067_c6_seq1_|_noggin-2_[Salmo_salar]_gb|ACI34017.1|_Nucleolar_GTP-binding_protein_2_[Salmo_salar]	2.68763	1.74954	2.86666	5.81202	14.0345	2.97874	2.35522	1.45161	1.96036	3.66183	1.60705	2.67479	2.05139
C49198_c0_seq1_|_Dual_specificity_mitogen-activated_protein_kinase_kinase_2_[Salmo_salar]_gb|ACI32964.1|_Dual_specificity_mitogen-activated_protein_kinase_kinase_2_[Salmo_salar]	8.64656	1.47732	2.26903	5.82573	14.816	1.09567	2.86491	3.94705	1.82852	3.05324	5.04239	6.62649	2.05167
C55660_c0_seq1_|_ubiquitin-protein_ligase_E3A_[Danio_rerio]_gb|AAH85646.1|_Ubiquitin_protein_ligase_E3A_[Danio_rerio]	4.52318	2.90755	3.03968	7.29068	16.2819	5.81987	8.10295	3.54446	4.31212	4.86128	4.741	6.52895	2.05173
C38001_c1_seq1_|_PREDICTED:_threonyl-tRNA_synthetase,_cytoplasmic-like_[Oreochromis_niloticus]	6.54555	2.08852	3.13087	7.48063	11.2255	1.6312	5.51243	4.19336	6.00856	8.17976	5.00296	7.91396	2.05286
C117445_c0_seq1_|_retinoblastoma-binding_protein_6_isoform_1_[Danio_rerio]	3.40327	3.14969	3.3528	6.39142	11.641	1.01371	3.76945	5.41703	2.86428	6.98288	3.41587	6.21379	2.05598
C51417_c0_seq1_|_PREDICTED:_hypothetical_protein_LOC100695050_[Oreochromis_niloticus]	3.05188	3.1929	2.63353	5.39411	6.95457	1.17595	2.41383	3.42712	1.47371	4.09831	2.46599	6.49287	2.0575
C35259_c5_seq1_|_PREDICTED:_hypothetical_protein_LOC100702688_[Oreochromis_niloticus]	5.56136	1.53541	2.59945	6.08813	12.2465	1.02793	2.70759	4.8103	2.84612	4.2991	4.8213	6.72227	2.058
C98985_c0_seq1_|_PREDICTED:_hypothetical_protein_LOC100699848_[Oreochromis_niloticus]	5.66419	1.13948	4.04986	1.62517	1.67554	7.00545	16.9268	2.96112	3.62532	3.69437	1.52297	5.11353	2.05827
C62479_c0_seq1_|_zinc_finger_CCCH_domain-containing_protein_13_[Danio_rerio]_emb|CAQ15405.1|_novel_protein_(zgc:66359)_[Danio_rerio]	3.85455	1.74953	2.27614	6.92503	2.58754	2.05003	2.47282	2.91439	2.10972	3.32366	5.89511	4.67985	2.05842
C13123_c2_seq1_|_PREDICTED:_probable_JmjC_domain-containing_histone_demethylation_protein_2C_[Danio_rerio]	3.58472	1.61024	1.85099	3.393	15.5612	1.87663	4.77804	4.00114	5.04358	5.08841	4.21718	4.26427	2.06133
C64020_c0_seq1_|_protein_kinase_containing_Z-DNA_binding_domains_[Salmo_salar]_gb|ABA64562.1|_dsRNA_activated_Z-DNA_binding_protein_kinase_[Salmo_salar]	3.08205	2.09414	6.78933	16.3955	1.55952	1.02953	2.18205	12.8698	1.96757	5.82516	4.28883	9.61771	2.06217
C68040_c0_seq1_|_PREDICTED:_hypothetical_protein_LOC100705211_[Oreochromis_niloticus]	3.88041	1.98204	2.8771	7.13967	15.1752	1.31766	2.0168	5.78906	3.54869	7.27057	3.11363	6.80495	2.06348
C8514_c0_seq1_|_Importin_subunit_alpha-2_[Salmo_salar]_gb|ACI33609.1|_Importin_subunit_alpha-2_[Salmo_salar]	2.76344	1.59453	5.53289	28.4145	208.791	1.2527	2.63048	7.45619	3.63235	9.42101	4.39461	18.8088	2.06444
C39202_c2_seq1_|_5'-3'_exoribonuclease_1_[Danio_rerio]	3.94226	3.09322	3.60765	10.4817	21.4264	2.03715	4.42555	9.17062	4.15464	9.10051	6.55853	12.6038	2.06474
C9914_c1_seq1_|_unnamed_protein_product_[Macaca_fascicularis]	2.32202	3.96129	1.87177	4.41208	10.2572	1.99122	4.90542	5.76067	7.03002	5.06712	4.51359	5.83	2.065
C14977_c5_seq1_|_PREDICTED:_geranylgeranyl_transferase_type-1_subunit_beta-like_[Oreochromis_niloticus]	4.02108	1.53499	3.09059	5.43237	9.16588	1.4816	2.75406	4.2276	2.85357	4.63601	4.09413	5.91617	2.06578
C45098_c0_seq1_|_Translation_initiation_factor_eIF-2B_subunit_epsilon_[Salmo_salar]_gb|ACN10430.1|_Translation_initiation_factor_eIF-2B_subunit_epsilon_[Salmo_salar]	2.84198	2.0559	3.49404	6.73822	8.47249	3.47118	4.01972	3.09869	4.38791	6.6511	4.01913	6.19034	2.06602
C42876_c0_seq1_|_PREDICTED:_yorkie_homolog_[Oreochromis_niloticus]	2.0535	1.82822	2.05252	7.72241	3.49009	1.13952	4.43881	3.01024	3.98305	2.53241	10.1219	8.48964	2.06638
C21643_c1_seq1_|_PREDICTED:_protein_scribble_homolog_[Oreochromis_niloticus]	2.47488	1.49141	2.28856	7.11233	9.71149	1.33195	4.64379	4.61203	3.86995	3.99114	3.40742	12.7531	2.06662
C12633_c0_seq1_|_C20orf24_homolog_[Osmerus_mordax]	1.73469	1.73137	3.66844	12.0358	15.8056	3.00858	1.677	5.19754	2.53147	6.04016	4.31484	7.88171	2.06852
C21168_c1_seq1_|_PREDICTED:_plectin-like_isoform_2_[Oreochromis_niloticus]	5.98761	1.0848	9.56329	6.78577	2.08865	6.37994	17.5736	2.17488	4.36538	6.99316	14.2701	20.3329	2.06972
C13790_c3_seq1_|_Sjoegren_syndrome/scleroderma_autoantigen_1_homolog_[Salmo_salar]_gb|ACI68560.1|_Sjoegren_syndrome/scleroderma_autoantigen_1_homolog_[Salmo_salar]_gb|ADM16152.1|_Sjoegren_syndrome/scleroderma_autoantigen_1_homolog_[Salmo_salar]	4.33049	1.21714	3.04202	7.19319	44.7433	1.61118	1.92134	4.52352	4.16777	5.44398	4.11842	6.27754	2.07173
C61910_c1_seq1_|_PREDICTED:_DNA-binding_protein_RFX7-like_[Danio_rerio]	3.80596	1.84093	1.31017	1.797	3.91846	2.49952	6.44341	3.62214	1.85352	3.96138	1.63176	2.85498	2.07206
C15784_c0_seq1_|_PREDICTED:_golgin-45-like_[Oreochromis_niloticus]	3.29691	2.04843	1.95808	5.08423	8.56366	1.91304	2.28446	4.00618	3.01516	3.39621	4.16552	5.40388	2.07516
C48199_c0_seq1_|_PREDICTED:_cap-specific_mRNA_(nucleoside-2'-O-)-methyltransferase_1-like_[Oreochromis_niloticus]	3.03234	2.01578	2.2937	6.30633	5.44326	1.16439	2.14839	6.41746	3.2636	4.7536	4.02376	6.91839	2.07557
C27354_c0_seq1_|_pherophorin-dz1_protein_[Volvox_carteri_f._nagariensis]	2.15028	2.1722	11.1328	27.6401	3.45011	3.48053	22.0207	4.86271	3.50935	6.53397	14.7867	5.96793	2.07586
C11402_c0_seq1_|_RE37683p_[Drosophila_melanogaster]	7.66102	1.87601	2.28727	14.121	3.5457	1.31721	4.78775	11.9969	6.09638	9.67513	10.1531	61.9636	2.07883
C6541_c10_seq1_|_Succinate_dehydrogenase_iron-sulfur_protein,_mitochondrial_precursor_[Oncorhynchus_mykiss]	1.13594	1.26746	1.3223	2.25556	1.93216	1.36533	3.61424	1.57254	4.63384	3.63534	2.40345	2.55543	2.07913
C62229_c1_seq1_|_PREDICTED:_zinc_finger_protein_462_[Oreochromis_niloticus]	7.14075	2.1264	4.2562	12.7197	6.33971	3.28252	5.73295	5.39534	8.10006	13.9228	4.91506	23.5466	2.07925
C118439_c0_seq1_|_PREDICTED:_kelch-like_protein_15-like_[Oreochromis_niloticus]	4.14641	1.21012	1.76171	2.83154	11.7518	1.02369	1.52186	4.44753	1.46976	2.90168	1.80294	3.2196	2.07942
C42244_c0_seq1_|_PREDICTED:_ankyrin_repeat_domain-containing_protein_27_[Oreochromis_niloticus]	3.94152	1.44893	1.72337	6.71446	21.4284	1.41233	2.58816	7.6488	2.23455	5.1418	5.43966	7.09461	2.08008
C17825_c0_seq1_|_Mitochondrial_import_receptor_subunit_TOM22_homolog_[Salmo_salar]	4.65111	1.1083	2.70464	8.04307	12.511	1.88994	6.16553	2.13124	4.96037	4.46334	2.87054	5.66731	2.08159
C97412_c0_seq1_|_PREDICTED:_lysine-specific_demethylase_4C-like_[Oreochromis_niloticus]	4.22999	2.44915	1.84192	3.8244	18.646	1.54139	2.39283	4.15944	2.72076	3.34736	3.66792	5.24073	2.08208
C61241_c0_seq1_|_PREDICTED:_rho_GTPase-activating_protein_6-like_[Oreochromis_niloticus]	1.93991	1.32635	4.3697	24.3295	2.08551	1.14138	3.42745	19.4365	3.94644	5.29799	5.82452	11.4849	2.0841
C26911_c0_seq1_|_C-Myc-binding_protein_[Oncorhynchus_mykiss]_gb|ACO08031.1|_C-Myc-binding_protein_[Oncorhynchus_mykiss]	1.86153	2.69826	3.69042	4.39275	10.3257	1.63166	2.62612	6.94096	5.17639	6.13018	4.31411	4.22204	2.086
C124735_c0_seq1_|_PREDICTED:_hypothetical_protein_LOC100701384_[Oreochromis_niloticus]	2.99704	1.16809	1.43572	3.6578	13.188	1.37895	2.21064	4.17403	1.67423	3.85617	2.62196	3.64742	2.08642
C23125_c0_seq1_|_PREDICTED:_calcium-transporting_ATPase_type_2C_member_1-like_[Oreochromis_niloticus]	4.95686	1.72552	10.6925	7.01551	10.6177	1.58651	2.59228	10.1203	5.12373	6.66969	5.54089	6.91642	2.08769
C44340_c0_seq1_|_serine/threonine-protein_kinase_RIO1_[Danio_rerio]_gb|AAH45984.1|_RIO_kinase_1_(yeast)_[Danio_rerio]	3.90517	1.24347	4.2579	6.59201	21.3836	1.09647	2.42049	5.29663	3.30835	4.76501	4.66464	7.49204	2.09013
C26423_c0_seq1_|_PREDICTED:_ATP-binding_cassette_sub-family_D_member_3-like_[Ailuropoda_melanoleuca]	3.06759	1.6985	1.01625	2.91735	5.8536	1.00825	4.06058	2.20992	2.86043	3.50053	2.29079	2.41697	2.09218
C59788_c0_seq1_|_PREDICTED:_phospholipase_D3_[Danio_rerio]	2.12961	2.21947	6.65969	20.3443	19.6692	1.26419	3.17507	12.7911	3.85475	9.22808	7.39168	26.5851	2.09254
C47742_c0_seq1_|_phosphatidylinositol_phosphate_5-kinase_type_III_isoform_d_[Danio_rerio]	3.96762	1.99947	1.86682	6.15653	5.78504	1.12898	2.79092	6.10228	4.02435	8.04989	3.97512	4.93226	2.0941
C26166_c0_seq1_|_DEAH_(Asp-Glu-Ala-His)_box_polypeptide_15_[Danio_rerio]	3.85429	1.15953	2.52759	9.62399	10.1272	1.12357	2.35215	4.31962	1.80301	5.60518	2.27588	7.90892	2.09576
C55048_c0_seq1_|_PREDICTED:_SH3_domain-binding_protein_5-like_[Oreochromis_niloticus]	6.06136	1.22783	1.2405	3.78162	12.1427	1.01375	1.34356	6.37738	3.29165	5.1477	3.40857	3.23868	2.0965
C61853_c0_seq1_|_PREDICTED:_thiamin_pyrophosphokinase_1-like_[Oreochromis_niloticus]	2.05956	2.18767	1.61409	4.50714	1.93075	2.00207	3.02547	2.0495	3.35447	29.777	1.85092	3.71057	2.09734
C13372_c2_seq1_|_Transmembrane_protein_180_[Dicentrarchus_labrax]	2.79562	1.89591	41.5115	7.15101	37.3447	1.06639	1.08944	2.01014	1.0904	3.30561	6.26504	8.13835	2.098
C21180_c4_seq1_|_PREDICTED:_guanine_nucleotide-binding_protein_G(q)_subunit_alpha-like_isoform_3_[Oreochromis_niloticus]	4.43384	1.71331	5.63085	5.09283	8.57056	1.1135	2.1036	2.04126	2.3551	3.43947	3.58721	4.94428	2.09899
C11631_c0_seq1_|_Apoptosis-associated_speck-like_protein_containing_a_CARD_[Oncorhynchus_mykiss]	2.93569	1.59133	32.7098	83.3869	2.7416	1.74024	2.57396	63.9605	5.37013	21.2088	13.8475	68.1276	2.09962
C21916_c0_seq1_|_PREDICTED:_translational_activator_GCN1_[Oreochromis_niloticus]	4.55066	3.06446	5.05264	11.7994	13.2375	7.32258	6.29406	4.92581	4.94272	7.73532	5.74245	12.5473	2.10037
C73953_c0_seq1_|_PREDICTED:_BAH_and_coiled-coil_domain-containing_protein_1-like_[Danio_rerio]	6.39111	1.63365	2.30197	4.2683	3.81787	1.14742	4.62775	2.19581	4.22878	8.93687	9.8089	3.86256	2.10065
C8029_c0_seq1_|_PREDICTED:_probable_ATP-dependent_RNA_helicase_DDX52-like_[Oreochromis_niloticus]	3.85883	2.58368	6.16617	11.3194	17.8384	1.13238	2.77905	4.26542	4.07518	7.79509	4.14262	8.51454	2.10118
C53069_c0_seq1_|_PREDICTED:_116_kDa_U5_small_nuclear_ribonucleoprotein_component-like_[Oreochromis_niloticus]	5.93192	1.57905	2.387	11.9746	26.1274	1.00972	2.7512	4.95331	3.58249	7.43168	3.85128	11.1275	2.10123
C43973_c0_seq1_|_RING_finger_protein_103_[Danio_rerio]_gb|AAH81585.1|_Ring_finger_protein_103_[Danio_rerio]	5.56019	2.60895	2.80344	5.29684	17.1207	1.21373	2.62373	7.57857	4.12358	4.53954	5.12685	5.49859	2.10458
C38079_c2_seq1_|_sirtuin_3_[Danio_rerio]_gb|AAI29443.1|_Sirtuin_(silent_mating_type_information_regulation_2_homolog)_3_(S._cerevisiae)_[Danio_rerio]_emb|CAQ14722.1|_sirtuin_(silent_mating_type_information_regulation_2_homolog)_3_(S._cerevisiae)_[Danio_rerio]	3.47668	1.74649	1.07148	2.44072	10.4195	1.81353	13.4646	2.40461	6.43353	4.2889	3.10637	2.80979	2.10476
C61103_c0_seq1_|_PREDICTED:_dual_specificity_protein_phosphatase_8-like_[Oreochromis_niloticus]	6.41613	1.03958	15.0484	6.46288	3.01485	2.48817	8.60514	1.52943	10.3994	1.47996	7.51959	7.40634	2.10972
C50048_c0_seq1_|_PREDICTED:_anoctamin-10-like_[Oreochromis_niloticus]	2.45726	1.5799	3.89033	4.21079	5.47579	1.95179	2.62922	3.26201	2.8298	4.07062	6.24889	5.39087	2.10992
C21521_c0_seq1_|_aspartyl_aminopeptidase_[Salmo_salar]_gb|ACI33253.1|_Aspartyl_aminopeptidase_[Salmo_salar]	2.56968	1.42663	1.91649	7.35043	33.6189	1.7555	2.45378	2.0278	4.03957	7.00632	2.28458	6.54614	2.111
C42472_c1_seq1_|_unnamed_protein_product_[Tetraodon_nigroviridis]	5.00685	1.2353	1.59514	5.06001	9.25961	1.12211	2.05196	4.38872	2.05465	4.17641	3.25256	5.85443	2.11158
C42075_c1_seq1_|_PREDICTED:_fizzy-related_protein_homolog_[Oreochromis_niloticus]	2.639	1.15422	2.31344	2.39466	2.60241	2.70563	9.32842	5.60886	7.44672	3.45976	3.03044	2.07619	2.11244
C30941_c0_seq1_|_transcription_elongation_factor_A_protein_1_[Salmo_salar]_gb|ACM08754.1|_Transcription_elongation_factor_A_protein_1_[Salmo_salar]	5.26237	2.89849	2.33434	7.01336	2.24206	2.52802	2.91841	2.03844	4.78297	3.01573	4.35236	4.25366	2.11374
C11567_c0_seq1_|_Bladder_cancer-associated_protein_[Oncorhynchus_mykiss]_gb|ACI68410.1|_Bladder_cancer-associated_protein_[Salmo_salar]_gb|ACO07493.1|_Bladder_cancer-associated_protein_[Oncorhynchus_mykiss]_gb|ACO08593.1|_Bladder_cancer-associated_protein_[Oncorhynchus_mykiss]	9.86525	9.10573	10.3351	3.44402	26.1655	3.47701	3.00623	4.59988	8.57471	4.73656	7.49125	3.68241	2.11414
C78732_c0_seq1_|_PREDICTED:_protein_Hook_homolog_3_[Nomascus_leucogenys]	6.76599	2.41906	2.2258	6.99028	7.60905	2.80014	7.0478	13.2773	5.94331	6.89755	11.43	10.3538	2.11482
C23706_c0_seq1_|_G_protein_pathway_suppressor_2_[Danio_rerio]_gb|AAH54126.1|_Gps2_protein_[Danio_rerio]_gb|AAH96776.1|_G_protein_pathway_suppressor_2_[Danio_rerio]_emb|CAQ14598.1|_novel_protein_(zgc:63588)_[Danio_rerio]_gb|AAI64184.1|_Gps2_protein_[Danio_rerio]	3.10958	2.16725	2.61995	5.52661	13.2182	2.03419	1.89023	5.01356	2.10134	6.80377	3.68324	5.08271	2.11666
C2842_c10_seq1_|_unnamed_protein_product_[Tetraodon_nigroviridis]	3.52375	1.55371	3.36846	8.22447	12.8105	1.71404	2.14767	4.58207	3.36781	6.80002	3.74685	7.32673	2.11892
C61538_c0_seq1_|_PREDICTED:_N-alpha-acetyltransferase_30,_NatC_catalytic_subunit-like_[Oreochromis_niloticus]	3.10771	1.53542	2.20834	5.17777	11.437	1.71809	3.43327	5.42258	3.48162	3.91901	4.64684	7.12087	2.11945
C28484_c0_seq1_|_tyrosine-protein_phosphatase_non-receptor_type_2_[Danio_rerio]_gb|AAH44373.1|_Protein_tyrosine_phosphatase,_non-receptor_type_2,_like_[Danio_rerio]_gb|AAI64031.1|_Ptpn2l_protein_[Danio_rerio]	3.67302	4.87296	1.78738	4.71295	8.00148	1.05138	1.80172	5.51736	1.97661	4.56398	4.19614	6.12707	2.11964
C12579_c0_seq1_|_Sjoegren_syndrome/scleroderma_autoantigen_1_homolog_[Salmo_salar]_gb|ACI68560.1|_Sjoegren_syndrome/scleroderma_autoantigen_1_homolog_[Salmo_salar]_gb|ADM16152.1|_Sjoegren_syndrome/scleroderma_autoantigen_1_homolog_[Salmo_salar]	3.31079	1.34434	2.92394	8.34046	73.2154	1.20504	3.02791	6.96283	4.57404	4.21192	4.01582	4.66093	2.12018
C14704_c0_seq1_|_crk-like_protein_[Danio_rerio]_gb|AAH56763.1|_V-crk_sarcoma_virus_CT10_oncogene_homolog_(avian)-like_[Danio_rerio]_gb|AAI71398.1|_V-crk_sarcoma_virus_CT10_oncogene_homolog_(avian)-like_[Danio_rerio]_gb|AAI71400.1|_V-crk_sarcoma_virus_CT10_oncogene_homolog_(avian)-like_[Danio_rerio]	4.65443	1.68515	1.70718	4.14604	15.8825	1.92108	3.09901	4.19552	5.43041	3.72735	2.93871	9.40735	2.12079
C103722_c0_seq1_|_PREDICTED:_si:dkey-100n23.5_[Danio_rerio]	1.74353	1.20711	1.94862	4.29131	2.07679	1.12099	1.37197	3.4704	3.03853	2.75479	3.71304	3.38918	2.12236
C25575_c1_seq1_|_Choroideremia_[Danio_rerio]	6.95958	1.65945	3.25077	7.80723	10.2416	3.09337	4.2348	9.25439	5.86153	7.21913	7.77441	9.86912	2.12273
C62683_c0_seq1_|_PREDICTED:_vezatin-like_[Oreochromis_niloticus]	8.15626	1.15819	3.39052	6.02714	17.7343	1.70875	3.66586	5.608	4.03491	5.86323	7.37129	3.63921	2.12785
C54715_c0_seq1_|_F-box_only_protein_42_[Salmo_salar]_gb|ACI34331.1|_F-box_only_protein_42_[Salmo_salar]	3.83483	1.44516	3.01555	4.57378	29.5757	1.65675	2.29321	6.23469	2.01703	4.31345	4.39707	5.7175	2.12849
C59892_c2_seq1_|_PREDICTED:_regulatory-associated_protein_of_mTOR-like_isoform_1_[Oreochromis_niloticus]	4.04813	2.93323	1.71829	4.13994	13.7546	1.55877	4.30244	2.84055	2.39228	3.34155	2.43564	4.90638	2.12891
C118668_c0_seq1_|_PREDICTED:_probable_E3_ubiquitin-protein_ligase_HERC1-like_[Danio_rerio]	6.78045	1.00224	1.49407	2.6553	5.93681	6.31537	6.14004	2.87907	2.8671	2.97838	2.84083	4.37601	2.12934
C48236_c1_seq1_|_Activin_receptor_type-1B_precursor_[Salmo_salar]_gb|ACI34362.1|_Activin_receptor_type-1B_precursor_[Salmo_salar]	7.18051	1.94872	4.80322	13.8681	60.8895	1.8879	2.28287	2.9616	8.46317	7.64133	3.88278	9.25103	2.12996
C39825_c3_seq1_|_Cugbp1_protein_[Danio_rerio]	4.00373	1.42998	1.15033	2.96137	3.0138	1.5888	2.64166	6.42843	3.40938	3.15787	3.50393	2.40251	2.13196
C8684_c1_seq1_|_Enhancer_of_polycomb_homolog_2_[Salmo_salar]	4.53433	1.39033	2.72921	5.39461	18.3275	1.51596	2.83511	8.84284	3.24426	4.84265	4.44224	6.44387	2.13285
C80490_c0_seq1_|_zinc_finger_CCCH-type_with_G_patch_domain-containing_protein_[Salmo_salar]_sp|C0HAV3.1|ZGPAT_SALSA_RecName:_Full=Zinc_finger_CCCH-type_with_G_patch_domain-containing_protein_gb|ACN11172.1|_Zinc_finger_CCCH-type_with_G_patch_domain-containing_protein_[Salmo_salar]	4.60768	1.14454	2.34117	6.89122	14.8761	1.238	3.03468	6.43372	2.95279	5.06703	3.97381	8.08432	2.13412
C8131_c3_seq1_|_PREDICTED:_matrix_metalloproteinase-15-like_[Oreochromis_niloticus]	1.78308	1.43299	3.39404	23.2955	173.721	2.17573	6.98285	5.07061	4.14567	7.45493	10.3696	9.9117	2.1347
C16998_c0_seq1_|_Metalloproteinase_inhibitor_2_precursor_[Salmo_salar]_gb|ACN10794.1|_Metalloproteinase_inhibitor_2_precursor_[Salmo_salar]	4.57287	2.14494	6.29588	41.4627	112.592	3.43212	9.80525	31.058	4.36968	24.4017	49.3329	43.2046	2.13471
C66004_c0_seq1_|_optic_atrophy_3_protein_homolog_[Danio_rerio]_sp|Q1L9A2.1|OPA3_DANRE_RecName:_Full=Optic_atrophy_3_protein_homolog_emb|CAK05152.1|_novel_protein_similar_to_vertebrate_optic_atrophy_3_(autosomal_recessive,_with_chorea_and_spastic_paraplegia)_(OPA3)_[Danio_rerio]	3.53404	1.47844	3.28445	7.41577	26.7847	1.23218	10.1736	4.46111	9.38274	7.38859	3.88161	8.60945	2.1353
C25594_c1_seq1_|_proline-rich_protein_PRCC_[Salmo_salar]_gb|ACI34088.1|_Proline-rich_protein_PRCC_[Salmo_salar]	3.54327	1.55871	2.35555	5.22879	39.5273	1.07435	1.75053	3.85786	1.6144	4.34058	3.58248	6.55444	2.13545
C32753_c1_seq1_|_E3_ubiquitin-protein_ligase_RNF25_[Salmo_salar]_gb|ACI34291.1|_E3_ubiquitin-protein_ligase_RNF25_[Salmo_salar]	3.19385	1.30448	1.869	7.07957	50.9096	1.32377	2.06517	10.079	3.81542	5.93325	1.867	3.47355	2.13568
C4767_c3_seq1_|_replication_factor_C_subunit_5_[Salmo_salar]_gb|ACI69994.1|_Replication_factor_C_subunit_5_[Salmo_salar]	4.35138	1.96654	2.84469	12.7882	36.7104	1.07179	1.62754	8.10401	3.16793	10.8113	5.20949	14.5333	2.13624
C77221_c2_seq1_|_PREDICTED:_LOW_QUALITY_PROTEIN:_transcription_factor_4-like_[Pan_troglodytes]	11.2174	1.32802	1.79417	3.76875	2.21882	1.44213	6.66692	1.938	1.51245	1.15757	6.41304	4.63207	2.1365
C37893_c0_seq1_|_28S_ribosomal_protein_S31,_mitochondrial_precursor_[Salmo_salar]	4.80592	1.62902	3.54616	8.04427	24.0902	2.11664	14.8608	1.67329	17.1216	7.04205	4.51948	6.71329	2.137
C4455_c3_seq1_|_PREDICTED:_serine/threonine-protein_phosphatase_PP1-beta-like_isoform_3_[Oreochromis_niloticus]	3.3017	1.76767	5.24291	15.1256	8.72753	2.74238	5.73429	9.34115	6.76678	10.2824	5.54294	13.3403	2.1379
C73206_c0_seq1_|_PREDICTED:_abhydrolase_domain-containing_protein_13-like_[Oreochromis_niloticus]	3.20407	1.74646	2.04743	5.06345	17.7863	1.07008	1.85748	6.80392	2.60244	5.37994	4.74962	5.15851	2.13873
C18146_c0_seq1_|_PREDICTED:_E3_SUMO-protein_ligase_RanBP2_[Oreochromis_niloticus]	4.82142	1.50697	3.20218	14.3934	23.5703	2.4688	3.41145	8.12813	3.48797	8.63395	6.05529	16.1067	2.13937
C121261_c0_seq1_|_PREDICTED:_inositol_hexakisphosphate_kinase_1-like_[Danio_rerio]	5.7173	2.65261	2.54415	5.22797	6.74192	1.61838	5.32262	3.46287	5.01214	3.53802	3.09258	4.35056	2.13959
C108063_c0_seq1_|_CP068_protein_[Salmo_salar]_gb|ACI32924.1|_C16orf68_[Salmo_salar]	5.4066	1.56379	2.70961	5.14437	10.7909	1.62771	4.06313	4.48481	3.96252	8.00461	2.76517	5.38271	2.14003
C49131_c0_seq1_|_PREDICTED:_ATP-dependent_RNA_helicase_DQX1-like_[Oreochromis_niloticus]	5.07022	2.4852	5.09927	9.45161	7.61807	2.10889	3.17385	5.89767	5.81848	5.18277	3.99547	7.59743	2.14134
C57_c65_seq1_|_PREDICTED:_dimethyladenosine_transferase_1,_mitochondrial-like_[Oreochromis_niloticus]	2.76375	1.40225	1.78575	4.6275	3.81244	1.08454	1.80202	2.67216	3.21797	3.64468	3.4197	2.81558	2.14395
C36036_c1_seq1_|_Porphobilinogen_deaminase_[Salmo_salar]	2.49851	1.19537	8.22196	7.29973	11.3187	2.78875	6.75632	58.41	9.25697	31.8415	7.68251	11.3194	2.1444
C2101_c6_seq1_|_Hsp90_co-chaperone_Cdc37-like_1_[Salmo_salar]_gb|ACN11339.1|_Hsp90_co-chaperone_Cdc37-like_1_[Salmo_salar]	3.18845	1.52563	5.0089	5.48495	29.4847	2.53781	5.63185	3.92681	8.26344	4.6824	13.2611	5.78583	2.14627
C54602_c0_seq1_|_zinc_finger_and_homeobox_protein_2_isoform_[Salmo_salar]	5.04253	1.37179	3.67947	6.56707	30.6198	1.09446	3.07664	4.80106	2.98768	5.61871	4.96436	10.2653	2.14776
C39536_c0_seq1_|_forkhead_box_O5_[Oryzias_latipes]_gb|ACO57477.1|_forkhead_box_O5_[Oryzias_latipes]	4.42738	1.84543	1.9639	4.22843	21.2449	3.28532	5.27276	10.0915	6.54824	3.51356	7.17238	3.78233	2.15029
C20668_c1_seq1_|_ATP-dependent_DNA_helicase_2_subunit_1_[Salmo_salar]_gb|ACI33233.1|_ATP-dependent_DNA_helicase_2_subunit_1_[Salmo_salar]	2.22235	1.34714	2.57197	5.36511	26.0802	1.06202	1.52233	4.45353	2.78186	5.13429	2.83304	7.75407	2.15131
C51865_c0_seq1_|_PREDICTED:_leucine-rich_repeat-containing_protein_8A-like_[Oreochromis_niloticus]	3.29473	2.22503	2.48745	7.72	28.5633	1.40079	2.95445	7.5577	3.86244	6.38435	6.25904	5.53115	2.15167
C13529_c0_seq1_|_PREDICTED:_regulation_of_nuclear_pre-mRNA_domain-containing_protein_1A-like_[Danio_rerio]	5.4527	1.77477	3.2902	6.59868	1.34	2.92874	4.52547	5.82479	6.77696	5.56849	4.00505	5.5664	2.15266
C7457_c0_seq1_|_RecName:_Full=Uncharacterized_protein_U88_emb|CAA58337.1|_U88_[Human_herpesvirus_6]	5.66937	1.13921	19.4985	6.0412	1.16835	7.42765	16.7695	2.57975	25.1285	2.32745	4.02871	4.03939	2.15315
C2010_c16_seq1_|_novel_protein_[Danio_rerio]	2.30498	1.28509	5.59684	22.9744	40.4775	2.87355	6.03601	10.4114	12.9151	10.0081	10.9643	15.2861	2.15437
C44455_c0_seq1_|_potential_DNA-binding_protein_C17orf49_homolog_[Salmo_salar]_gb|ACI33938.1|_potential_DNA-binding_protein_C17orf49_homolog_[Salmo_salar]	4.35819	2.7477	3.30755	8.24473	28.8317	2.55912	4.96588	7.32288	4.36685	5.73645	5.97837	8.91963	2.15672
C85787_c0_seq1_|_breast_carcinoma_amplified_sequence_3_[Danio_rerio]_gb|AAH56819.1|_Breast_carcinoma_amplified_sequence_3_[Danio_rerio]	4.28243	2.58757	1.41114	3.09754	4.73004	1.18171	2.85833	3.01031	2.87939	3.83658	3.62958	3.59128	2.15675
C40278_c0_seq1_|_PREDICTED:_uncharacterized_protein_C19orf29-like_[Oreochromis_niloticus]	4.5368	2.64699	3.52844	9.29014	11.7487	1.03706	3.65386	5.25815	4.85503	6.39276	4.86101	9.11506	2.15706
C39221_c1_seq1_|_Cathepsin_Z_precursor_[Osmerus_mordax]	5.88976	2.48613	2.40166	5.07545	3.0017	3.11469	4.24279	2.81464	5.90419	5.38302	6.03711	4.87987	2.15935
C61450_c1_seq1_|_PREDICTED:_TGF-beta-activated_kinase_1_and_MAP3K7-binding_protein_1-like_[Oreochromis_niloticus]	3.33293	4.39884	3.79361	8.85862	2.10115	1.69385	3.42284	9.5648	4.8401	5.96596	5.91089	11.6439	2.15956
C52942_c0_seq1_|_chromobox_protein_homolog_1_[Danio_rerio]_gb|AAH45443.1|_Chromobox_homolog_1a_(HP1_beta_homolog_Drosophila)_[Danio_rerio]_gb|AAH75782.1|_Chromobox_homolog_1a_(HP1_beta_homolog_Drosophila)_[Danio_rerio]_gb|AAI65019.1|_Cbx1a_protein_[Danio_rerio]	7.655	2.67587	1.59793	5.70855	17.7011	2.13185	3.78959	3.07477	2.32239	3.89842	1.62291	4.88364	2.16158
C22984_c0_seq1_|_39S_ribosomal_protein_L22,_mitochondrial_precursor_[Salmo_salar]_gb|ACN12212.1|_39S_ribosomal_protein_L22,_mitochondrial_precursor_[Salmo_salar]	5.77956	3.34174	2.91685	4.44082	15.6347	2.99998	7.62991	2.44001	6.63754	6.9072	5.214	4.22748	2.16187
C16691_c0_seq1_|_PREDICTED:_transcription_initiation_factor_TFIID_subunit_3-like_[Oreochromis_niloticus]	4.17077	2.05649	2.35374	7.46306	18.0015	1.69655	2.33002	8.27742	3.30605	5.92308	4.94355	8.96869	2.16275
C14829_c0_seq1_|_PREDICTED:_puromycin-sensitive_aminopeptidase_[Oreochromis_niloticus]	6.14248	2.076	3.01501	9.02682	23.2478	2.98984	8.43279	6.9643	6.61093	7.30671	9.73009	12.6698	2.16308
C58571_c0_seq1_|_PREDICTED:_spindlin-Z-like_[Danio_rerio]	4.87368	1.02165	1.44327	4.50389	7.18134	1.08963	3.49398	3.45799	3.1461	3.93548	4.74379	7.33993	2.16407
C2892_c7_seq1_|_novel_protein_similar_to_human_and_mouse_coiled-coil_and_C2_domain_containing_1A_(CC2D1A)_[Danio_rerio]_emb|CAX14673.1|_novel_protein_similar_to_human_and_mouse_coiled-coil_and_C2_domain_containing_1A_(CC2D1A)_[Danio_rerio]	2.98877	1.83831	1.48443	6.19612	24.1959	1.54455	3.20763	7.05318	3.82106	5.86158	6.65416	7.71177	2.16472
C11040_c0_seq1_|_PREDICTED:_metalloproteinase_inhibitor_2-like_[Oreochromis_niloticus]	2.25452	1.1463	7.43264	32.4592	77.5502	2.63461	6.22933	32.9173	2.95805	26.6855	31.7278	32.4825	2.16692
C34062_c0_seq1_|_NLR_family_member_X1_[Ictalurus_punctatus]_gb|ACM45228.1|_NLRX1_receptor_[Ictalurus_punctatus]	2.09826	1.09379	5.3351	3.31011	3.36008	1.35801	10.9143	3.0585	4.32915	3.64922	3.96426	9.00502	2.16744
C56729_c0_seq1_|_PREDICTED:_transmembrane_protein_55B-B-like_[Oreochromis_niloticus]	4.85901	1.80107	4.1727	6.29969	11.0549	1.26174	2.93993	8.95188	4.54102	10.3719	6.01432	8.59649	2.16755
C67406_c2_seq1_|_PREDICTED:_E3_ubiquitin-protein_ligase_RNF6-like_[Oreochromis_niloticus]	4.21177	1.60518	2.3817	3.76317	36.6414	1.1044	1.73169	4.66701	2.41692	3.29557	2.80779	4.20208	2.1682
C64035_c0_seq1_|_PREDICTED:_LOW_QUALITY_PROTEIN:_erythroid_differentiation-related_factor_1-like_[Oreochromis_niloticus]	3.4561	1.77637	1.62259	5.24149	21.2239	1.54259	2.58216	5.32098	4.00888	5.73907	4.23435	5.49157	2.16858
C40617_c2_seq1_|_PREDICTED:_brefeldin_A-inhibited_guanine_nucleotide-exchange_protein_1_[Danio_rerio]	4.98463	3.0299	5.0237	6.66829	15.3185	1.84024	4.26331	4.80933	4.33251	6.26959	3.70622	12.3028	2.16918
C26116_c0_seq1_|_Bactericidal_permeability-increasing_protein_precursor_[Salmo_salar]_gb|ACI33182.1|_Bactericidal_permeability-increasing_protein_precursor_[Salmo_salar]	2.79383	1.70599	2.69759	49.0361	2.96063	1.51915	1.80015	73.6688	2.96471	14.4415	9.61456	51.108	2.17123
C8062_c2_seq1_|_PREDICTED:_A_disintegrin_and_metalloproteinase_with_thrombospondin_motifs_10_[Oreochromis_niloticus]	1.94672	1.66787	1.20848	7.09374	2.87371	1.70787	6.05834	2.91819	2.22923	4.13277	9.09222	5.38059	2.17182
C13364_c0_seq1_|_RNA_polymerase-associated_protein_LEO1_[Salmo_salar]_gb|ACN11412.1|_RNA_polymerase-associated_protein_LEO1_[Salmo_salar]	7.54241	1.94191	4.01706	10.6532	8.79465	1.39094	3.4657	4.36178	8.52806	8.324	5.06541	7.69585	2.1721
C71794_c0_seq1_|_PREDICTED:_BRISC_and_BRCA1-A_complex_member_1-like_[Oreochromis_niloticus]	5.61121	2.05164	4.039	8.65243	16.1335	2.44642	1.87277	5.63759	1.71604	6.51872	4.52204	14.2227	2.17277
C21645_c0_seq1_|_PREDICTED:_inositol_hexakisphosphate_and_diphosphoinositol-pentakisphosphate_kinase_1-like_[Danio_rerio]	4.79325	2.27014	1.80122	4.70408	9.76157	1.17548	4.31973	3.71725	4.45831	4.47802	2.20083	3.98309	2.17404
C3864_c2_seq1_|_regulator_of_nonsense_transcripts_3B_[Danio_rerio]_gb|AAH55632.1|_UPF3_regulator_of_nonsense_transcripts_homolog_B_(yeast)_[Danio_rerio]_emb|CAX18773.1|_UPF3_regulator_of_nonsense_transcripts_homolog_B_(yeast)_[Danio_rerio]	3.96028	1.29512	1.71625	7.42207	9.1146	1.27404	2.7846	11.4179	5.28531	8.62091	8.8258	4.73399	2.17409
C38225_c2_seq1_|_PREDICTED:_PAB-dependent_poly(A)-specific_ribonuclease_subunit_3-like_[Oreochromis_niloticus]	3.79135	2.18109	1.85135	6.8773	31.6947	1.08514	3.03175	11.0963	2.60433	5.15534	5.21648	9.47955	2.17621
C23_c2_seq1_|_Vigilin_[Salmo_salar]_gb|ACN10888.1|_Vigilin_[Salmo_salar]	3.47449	74.4656	5.45325	30.0135	24.6896	1.56435	2.45666	15.5012	3.05168	36.5956	10.671	10.9939	2.17661
C48916_c1_seq1_|_PREDICTED:_hypothetical_protein_LOC100690539_[Oreochromis_niloticus]	3.31536	1.82826	2.8403	9.59167	32.6263	1.18716	3.2515	6.18628	2.68984	5.22312	5.52376	9.91204	2.17809
C29991_c0_seq1_|_zinc_fingers_and_homeoboxes_protein_2_[Danio_rerio]_gb|AAI41783.1|_Zhx2_protein_[Danio_rerio]	7.0197	1.82888	3.47817	7.82632	37.3933	1.19191	3.23958	5.27569	5.36365	9.31432	7.31773	9.78122	2.17979
C67930_c0_seq1_|_PREDICTED:_transmembrane_protein_65-like_[Oreochromis_niloticus]	1.91234	1.84026	2.83788	2.97443	12.6739	2.99062	3.71054	4.09641	2.94449	3.63982	4.10132	4.27776	2.18016
C45075_c0_seq1_|_PREDICTED:_RNA/RNP_complex-1-interacting_phosphatase-like_[Oreochromis_niloticus]	2.47544	1.99705	4.11878	6.85199	20.2411	1.1712	2.94685	3.42984	2.746	5.37085	3.77386	7.58555	2.18119
C21751_c0_seq1_|_deoxyhypusine_hydroxylase/monooxygenase_[Danio_rerio]	4.39844	1.36461	7.66757	10.8107	60.2577	2.23225	2.98833	4.78521	5.21739	6.78444	5.05276	7.54149	2.18162
C51362_c0_seq1_|_PREDICTED:_galectin-3_[Danio_rerio]	3.84864	1.88983	2.19075	4.76726	7.38204	1.95503	3.93609	3.28104	3.83298	2.3314	4.63665	3.80713	2.18409
C27426_c0_seq1_|_EH_domain-containing_protein_1_[Danio_rerio]_gb|AAH81648.1|_EH-domain_containing_1_[Danio_rerio]	2.26297	1.54874	13.1132	42.4388	34.1689	2.00475	4.18126	9.31568	5.36648	16.6853	4.94768	34.7421	2.18411
C32099_c0_seq1_|_ATPase_family_AAA_domain-containing_protein_2_[Salmo_salar]	6.48579	1.28194	3.41695	15.8595	40.6555	1.12245	3.01589	9.95746	4.0514	13.092	5.59592	14.5068	2.1843
C35895_c0_seq1_|_PREDICTED:_myc_target_protein_1_homolog_[Oreochromis_niloticus]	2.65699	1.03454	1.21637	9.19404	2.98065	1.22398	10.712	20.2467	8.70125	4.36171	24.0746	1.80063	2.18458
C2544_c0_seq1_|_novel_protein_similar_to_semaphorin_3_family_(sema3)_[Danio_rerio]	2.94391	3.47495	4.76581	5.11354	4.45336	1.26264	6.90491	15.9579	6.17768	13.0419	25.7554	1.79015	2.18468
C45580_c0_seq1_|_PREDICTED:_hypothetical_protein_LOC100707118_[Oreochromis_niloticus]	2.21779	2.15088	7.41854	11.5356	14.5731	1.28255	3.50266	10.4086	3.74261	7.11055	5.92312	26.1766	2.18528
C65643_c0_seq1_|_PREDICTED:_HMG_domain-containing_protein_4-like_[Oreochromis_niloticus]	5.62565	1.04891	1.96875	6.87705	13.1878	1.33207	4.20902	6.35156	6.41411	6.76395	3.08953	5.96782	2.18559
C9539_c1_seq1_|_AKT-interacting_protein_[Salmo_salar]_sp|B5X1G6.1|AKTIP_SALSA_RecName:_Full=AKT-interacting_protein;_AltName:_Full=Fused_toes_protein_homolog_gb|ACI33147.1|_AKT-interacting_protein_[Salmo_salar]	3.68773	1.49585	1.58385	5.2019	1.26503	1.23454	3.84737	5.72679	2.92196	6.26227	3.5917	4.01098	2.18567
C54477_c0_seq1_|_PREDICTED:_translation_initiation_factor_eIF-2B_subunit_delta-like_[Oreochromis_niloticus]	2.32585	1.79012	2.75075	6.0114	10.4154	1.72951	2.02527	3.43043	1.85537	3.00896	2.90746	5.92117	2.18683
C37922_c0_seq1_|_PREDICTED:_highly_divergent_homeobox-like_[Oreochromis_niloticus]	3.62879	1.59329	3.64171	5.64929	32.0386	1.72818	3.93209	2.60538	4.11814	3.63396	2.72205	3.36372	2.18752
C33936_c0_seq1_|_PREDICTED:_tyrosine-protein_kinase_BAZ1B-like_[Oreochromis_niloticus]	3.65594	1.66756	3.64568	13.1336	49.529	1.09256	3.19315	9.38369	4.08871	11.1962	5.59839	17.3777	2.18835
C29553_c0_seq1_|_PREDICTED:_F-box-like/WD_repeat-containing_protein_TBL1X-like_[Oreochromis_niloticus]	3.89379	2.60489	1.69643	5.44975	2.27604	1.0593	2.29307	10.2389	2.82102	6.8956	5.84982	5.89503	2.18933
C92928_c0_seq1_|_CLOCK1a_[Oncorhynchus_tshawytscha]	6.27108	1.41529	3.90205	3.92787	7.34334	1.28094	3.0546	3.28214	2.51131	4.41362	4.18326	2.96543	2.18939
C111117_c0_seq1_|_PREDICTED:_neuronal_PAS_domain-containing_protein_2-like_[Oreochromis_niloticus]	5.04735	1.77487	1.97622	3.89205	2.61742	2.17453	2.77538	1.23069	7.34583	4.38862	2.60982	2.48055	2.19065
C49351_c0_seq1_|_SEC14_domain_and_spectrin_repeat-containing_protein_1_[Danio_rerio]_sp|Q7SX85.3|SESD1_DANRE_RecName:_Full=SEC14_domain_and_spectrin_repeat-containing_protein_1;_AltName:_Full=Protein_Solo_gb|AAI34894.1|_SEC14_and_spectrin_domains_1_[Danio_rerio]	6.64974	1.22548	3.19809	4.8117	11.1767	2.05767	4.11188	1.62965	6.17892	4.97277	5.46057	2.62978	2.1907
C39057_c0_seq1_|_PREDICTED:_hypothetical_protein_LOC100705851_[Oreochromis_niloticus]	4.79903	1.18432	2.95443	5.66384	13.5602	1.72968	1.87519	3.1078	1.92892	7.75062	3.04975	5.08432	2.191
C11462_c0_seq1_|_39S_ribosomal_protein_L46,_mitochondrial_precursor_[Salmo_salar]	5.66169	2.55796	4.52996	11.598	48.661	1.03927	6.64063	5.32358	7.8534	9.50206	4.01868	7.8004	2.19405
C51806_c0_seq1_|_CDK5_regulatory_subunit_associated_protein_3-like_[Salmo_salar]_gb|ABW77495.1|_CDK5_regulatory_subunit_associated_protein_3_[Salmo_salar]_gb|ACH70671.1|_CDK5_regulatory_subunit_associated_protein_3-like_[Salmo_salar]	4.69715	2.64751	3.83313	6.47022	8.58134	1.6594	2.6804	5.47564	2.83566	4.50732	6.08163	4.79968	2.19508
C1900_c2_seq1_|_PREDICTED:_PAB-dependent_poly(A)-specific_ribonuclease_subunit_2-like_[Oreochromis_niloticus]	5.43846	1.8763	3.89742	10.4372	6.62165	1.12792	2.98302	5.98466	4.46915	7.37347	6.83406	12.1119	2.19582
C10711_c0_seq1_|_unnamed_protein_product_[Tetraodon_nigroviridis]	3.20096	3.01434	12.1378	8.6005	11.8472	5.56379	4.68633	5.36135	5.46449	4.39468	5.65193	4.46958	2.1964
C4451_c2_seq1_|_PREDICTED:_mitogen-activated_protein_kinase_kinase_kinase_12-like_[Oreochromis_niloticus]	6.86878	1.0363	2.15037	4.1095	11.6413	1.0755	2.93747	10.0498	7.08855	6.23898	4.05859	4.11956	2.19692
C18171_c1_seq1_|_Solute_carrier_family_25_member_33_[Salmo_salar]_gb|ACI33739.1|_Solute_carrier_family_25_member_33_[Salmo_salar]	4.54433	1.93146	6.39209	6.07434	25.5825	6.71056	14.24	6.06356	10.6694	15.6435	3.66554	11.2442	2.19698
C29761_c0_seq1_|_PREDICTED:_protein_farnesyltransferase/geranylgeranyltransferase_type-1_subunit_alpha-like_[Oreochromis_niloticus]	4.99105	1.59809	2.2533	7.97604	32.4332	1.56644	3.97034	4.07847	3.73106	5.09916	5.04728	6.99061	2.20105
C14953_c0_seq1_|_26S_protease_regulatory_subunit_6B_[Salmo_salar]_gb|ACM09405.1|_26S_protease_regulatory_subunit_6B_[Salmo_salar]	4.17782	1.58789	2.39396	7.75021	8.6779	1.09994	1.92219	4.05043	2.94678	5.38081	3.75205	6.02171	2.20193
C52333_c4_seq1_|_PREDICTED:_collagen_alpha-1(XV)_chain-like_[Oreochromis_niloticus]	1.49422	1.75512	3.14523	15.88	1.45299	2.39233	8.64559	8.42651	2.65461	2.37521	4.6295	32.8804	2.20304
C28039_c0_seq1_|_Nuclear_pore_complex_protein_Nup107_[Salmo_salar]_gb|ACI33001.1|_Nuclear_pore_complex_protein_Nup107_[Salmo_salar]	5.70185	1.73775	3.67896	11.3043	40.5572	1.23724	3.27363	8.24701	3.66116	9.45746	4.68287	9.7477	2.20559
C43406_c0_seq1_|_PREDICTED:_transmembrane_protein_C2orf18-like_[Oreochromis_niloticus]	2.08357	1.21316	3.10242	12.3626	13.5493	1.16457	1.1201	7.81687	2.39682	8.13488	4.05053	10.2661	2.20576
C42920_c0_seq1_|_PREDICTED:_hypothetical_protein_LOC100705851_[Oreochromis_niloticus]	4.40437	2.97679	4.51387	11.1962	19.8388	1.544	3.33151	6.54332	3.71435	10.6546	3.15633	10.7571	2.20784
C53030_c0_seq1_|_protein_strawberry_notch_homolog_1_[Danio_rerio]_dbj|BAJ08249.1|_strawberry_notch_homologue_1_[Danio_rerio]	2.9414	2.05311	2.62492	7.33467	29.9035	1.03298	2.68584	7.69763	2.3709	5.88309	3.04782	6.66735	2.20934
C79007_c0_seq1_|_Limb_region_1_protein_homolog_[Dicentrarchus_labrax]	4.4479	2.54506	3.24766	5.33654	17.7025	1.47739	4.09913	10.9686	3.4202	6.48803	4.4114	5.80411	2.20943
C4369_c2_seq1_|_Splicing_factor_3A_subunit_3_[Salmo_salar]	4.44989	4.48221	3.13108	7.60184	10.7844	1.16151	2.86283	3.21152	9.41436	12.1915	6.59396	6.81207	2.20977
C14505_c0_seq1_|_PREDICTED:_cullin-1-like_[Oreochromis_niloticus]	4.53309	2.05744	1.70217	9.73373	20.0607	1.78566	2.83161	5.412	2.31831	5.39192	2.79274	5.69778	2.21066
C1497_c0_seq1_|_PREDICTED:_LOW_QUALITY_PROTEIN:_zinc_finger_protein_609-like_[Oreochromis_niloticus]	4.35678	2.01954	3.20305	8.48005	38.5139	1.31743	2.53516	5.5147	2.99818	6.36525	4.6059	10.188	2.21167
C77972_c0_seq1_|_PREDICTED:_prolyl_3-hydroxylase_1-like_[Oreochromis_niloticus]	1.72426	2.74312	3.11052	3.28461	1.58729	1.05577	1.92561	1.84749	1.59535	1.42349	5.39985	3.86202	2.21168
C32141_c0_seq1_|_PREDICTED:_histone-lysine_N-methyltransferase_MLL2-like_[Oreochromis_niloticus]	4.46695	2.39332	2.83845	7.02024	14.3016	1.38894	4.09971	9.64373	4.04899	7.78909	4.94665	10.8121	2.21209
C62825_c1_seq1_|_PREDICTED:_probable_ATP-dependent_RNA_helicase_DDX10_[Danio_rerio]	4.9544	1.78734	3.67951	12.3487	26.7901	1.22566	2.00401	4.45225	3.14497	6.79013	4.77524	9.03961	2.21242
C36662_c0_seq1_|_NF-kappa-B_inhibitor_epsilon_[Salmo_salar]_gb|ACI34018.1|_NF-kappa-B_inhibitor_epsilon_[Salmo_salar]_gb|ACN11190.1|_NF-kappa-B_inhibitor_epsilon_[Salmo_salar]	2.83004	1.16391	5.19245	14.0467	33.0057	5.30807	2.51269	11.8599	3.42774	8.45582	3.67169	38.0793	2.21319
C7388_c3_seq1_|_Suppressor_of_tumorigenicity_protein_7_homolog_[Dicentrarchus_labrax]	4.4097	2.36748	2.87538	5.83822	8.42166	1.06986	1.44286	4.55805	2.28143	6.72774	4.62093	5.48152	2.21379
C7390_c0_seq1_|_28S_ribosomal_protein_S15,_mitochondrial_precursor_[Salmo_salar]_gb|ACN10411.1|_28S_ribosomal_protein_S15,_mitochondrial_precursor_[Salmo_salar]_gb|ACN12776.1|_28S_ribosomal_protein_S15,_mitochondrial_precursor_[Salmo_salar]	3.32007	1.26574	2.53075	18.44	9.06012	2.15103	5.09392	9.42571	4.61102	14.1726	2.53495	17.9981	2.21449
C15306_c1_seq1_|_Dynein_light_chain_2B,_cytoplasmic_[Oncorhynchus_mykiss]_gb|ACO08407.1|_Dynein_light_chain_2B,_cytoplasmic_[Oncorhynchus_mykiss]	13.2467	1.25987	3.90842	5.79769	14.3776	2.42736	1.69551	7.76994	7.02222	7.6251	6.71505	5.32682	2.21452
C22813_c1_seq1_|_PREDICTED:_hypothetical_protein_LOC100709243_[Oreochromis_niloticus]	6.27644	2.30826	4.8033	10.3297	23.2437	2.30723	4.4572	8.07426	5.48048	9.25206	5.30451	10.8017	2.21462
C40716_c0_seq1_|_trafficking_protein_particle_complex_subunit_11_[Danio_rerio]_gb|AAT68061.1|_foie_gras_[Danio_rerio]	5.98078	2.41681	3.80224	8.42688	5.94553	1.48068	5.6235	5.80458	5.47321	8.27245	6.54421	8.44516	2.21469
C88944_c0_seq1_|_PREDICTED:_NF-kappa-B_inhibitor-interacting_Ras-like_protein_1-like_[Oreochromis_niloticus]	6.73123	2.03795	2.05056	4.23287	10.1727	1.07003	1.12695	1.57869	1.43076	2.99065	3.49021	4.36308	2.21518
C45180_c0_seq1_|_PREDICTED:_nuclear_pore_complex_protein_Nup155_[Oreochromis_niloticus]	2.47792	1.56098	1.1796	7.96721	12.8516	1.14411	1.77802	5.52402	2.60505	5.39193	3.73712	5.08573	2.21623
C17485_c2_seq1_|_Casein_kinase_II_subunit_alpha_[Salmo_salar]	5.45936	3.29395	3.17996	9.55441	50.376	1.07845	3.7732	10.7351	5.54441	8.20558	5.59406	10.7948	2.2165
C39389_c0_seq1_|_PREDICTED:_LOW_QUALITY_PROTEIN:_phosphatidylinositol_3-kinase_regulatory_subunit_beta-like_[Oreochromis_niloticus]	4.61366	4.0843	1.655	2.93383	2.26055	1.18514	2.55024	3.37955	2.1368	4.31603	5.33024	2.78031	2.21716
C61245_c0_seq1_|_PREDICTED:_e3_ubiquitin-protein_ligase_MARCH6_isoform_2_[Danio_rerio]	3.5987	2.25572	2.39895	4.25575	5.42431	2.88153	2.24167	6.02986	1.77808	4.26291	2.99969	6.07434	2.21778
C28121_c0_seq1_|_pre-mRNA-splicing_factor_RBM22_[Danio_rerio]_ref|XP_003200934.1|_PREDICTED:_pre-mRNA-splicing_factor_RBM22-like_[Danio_rerio]_sp|Q6NZZ9.1|RBM22_DANRE_RecName:_Full=Pre-mRNA-splicing_factor_RBM22;_AltName:_Full=RNA-binding_motif_protein_22_gb|AAH65892.1|_RNA_binding_motif_protein_22_[Danio_rerio]_gb|AAT68112.1|_FLJ10290-like_[Danio_rerio]	3.90156	1.75622	2.79357	3.44582	14.2169	2.8313	2.35465	9.04277	2.77512	4.59981	2.97207	5.57899	2.219
C44642_c0_seq1_|_PREDICTED:_leukocyte_receptor_cluster_member_1-like_[Oreochromis_niloticus]	7.01222	1.57536	2.15483	7.91933	13.504	1.5047	2.21894	5.09397	2.44234	5.97907	2.96666	7.09837	2.21901
C53604_c0_seq1_|_Translation_initiation_factor_IF-2,_mitochondrial_precursor_[Salmo_salar]	4.13211	1.22561	3.65584	8.76862	14.4346	2.0367	6.57799	3.52272	6.64238	5.81326	3.93314	8.28325	2.22142
C43441_c0_seq1_|_General_transcription_factor_3C_polypeptide_6_[Esox_lucius]	4.10387	1.73424	2.61103	5.76579	15.4543	1.06047	1.23933	4.51543	1.90991	4.26454	3.53659	5.24136	2.22166
C30612_c0_seq1_|_PREDICTED:_DENN_domain-containing_protein_4B-like_[Oreochromis_niloticus]	7.66433	1.11625	1.95663	10.2539	10.9255	2.94377	4.61378	15.1254	3.43868	6.16094	4.61214	9.03564	2.22188
C30338_c2_seq1_|_serine/threonine-protein_kinase_mTOR_[Danio_rerio]_gb|ABG56082.2|_target_of_rapamycin_[Danio_rerio]	5.55979	3.23199	2.32078	5.65716	3.82639	1.65014	2.56846	4.38337	2.41961	2.47503	3.88185	6.40569	2.22233
C74457_c0_seq1_|_PREDICTED:_tetratricopeptide_repeat_protein_19_[Danio_rerio]	3.8866	1.59956	1.52604	5.40268	8.4806	2.08787	4.35745	6.16354	4.33673	4.61249	3.67806	5.05916	2.22258
C5205_c8_seq1_|_PREDICTED:_pantothenate_kinase_2,_mitochondrial_[Oreochromis_niloticus]	3.3011	2.71254	1.30137	5.70893	15.5267	1.784	3.04755	9.17097	3.5074	5.20853	3.94486	5.92117	2.22293
C29550_c2_seq1_|_unnamed_protein_product_[Tetraodon_nigroviridis]	5.00257	1.45989	4.21491	6.84806	9.50482	2.25504	4.42986	11.6895	3.36257	8.22407	4.89343	9.15852	2.22494
C4064_c0_seq1_|_PREDICTED:_utrophin_[Oreochromis_niloticus]	3.42662	3.84441	6.3329	9.16505	2.86735	3.01466	7.46339	3.58674	9.87865	8.9723	15.5107	14.9529	2.22546
C13245_c1_seq1_|_epithelial_membrane_protein_2_[Oncorhynchus_mykiss]_gb|ACO08699.1|_Epithelial_membrane_protein_2_[Oncorhynchus_mykiss]	2.04557	1.31538	25.0731	5.72642	46.2749	2.09847	15.9941	25.216	6.70211	4.76046	22.7164	4.54309	2.22688
C11450_c2_seq1_|_PREDICTED:_F-box/WD_repeat-containing_protein_5_[Oreochromis_niloticus]	3.97115	1.50141	1.71655	3.59584	7.72769	1.92903	3.55546	3.91703	6.36762	4.11699	3.47573	4.43668	2.22704
C39050_c0_seq1_|_E3_ubiquitin-protein_ligase_RING2_[Danio_rerio]_sp|Q803I4.1|RING2_DANRE_RecName:_Full=E3_ubiquitin-protein_ligase_RING2;_AltName:_Full=RING_finger_protein_1B;_Short=RING1b;_AltName:_Full=RING_finger_protein_2_gb|AAH44472.1|_Ring_finger_protein_2_[Danio_rerio]_gb|AAI64137.1|_Rnf2_protein_[Danio_rerio]	5.97387	2.96703	1.66875	5.02364	13.8915	2.13831	3.6519	8.33927	2.96922	4.81212	4.27838	5.30616	2.22845
C9187_c1_seq1_|_PREDICTED:_tudor_domain-containing_protein_3-like_[Oreochromis_niloticus]	5.22021	1.23952	2.26698	7.79547	10.0613	1.31255	3.08362	8.5516	4.01614	9.16847	4.69476	13.4822	2.23038
C47376_c0_seq1_|_PREDICTED:_RNA-binding_protein_28-like_[Oreochromis_niloticus]	3.37627	3.05767	3.2213	9.58786	20.8627	1.3682	2.81678	4.78292	3.24999	5.97818	4.0903	5.89332	2.23296
C6712_c0_seq1_|_N-acetyltransferase_5_[Salmo_salar]	3.34111	1.18921	3.79911	11.1954	3.13477	1.23945	1.71159	4.88335	2.40586	6.00037	5.62272	6.73199	2.23311
C70949_c0_seq1_|_unnamed_protein_product_[Tetraodon_nigroviridis]	3.79017	2.17098	3.79512	8.77963	25.7853	1.76046	2.06787	8.61344	1.85727	5.26651	6.13008	11.6209	2.23344
C37030_c0_seq1_|_Protein_FAM100A_[Dicentrarchus_labrax]	5.67221	2.20123	5.0389	9.47684	5.48172	2.8192	1.95834	8.41248	2.53593	10.8219	4.08958	10.9682	2.2372
C12514_c3_seq1_|_Lipase_member_H_precursor_[Salmo_salar]_gb|ACN11174.1|_Lipase_member_H_precursor_[Salmo_salar]	1.63142	1.77526	2.24794	3.94621	19.0395	1.04878	9.25121	3.69261	12.9091	4.26663	4.26759	11.8535	2.23874
C47781_c1_seq1_|_PREDICTED:_mannose-1-phosphate_guanyltransferase_beta-like_[Oreochromis_niloticus]	2.24768	3.55823	8.19682	10.2527	13.4141	1.28812	2.44368	2.52592	2.97814	4.71964	2.76552	19.9062	2.23882
C21000_c0_seq1_|_adiponectin_2_[Oncorhynchus_mykiss]	2.3585	1.53471	1.2269	22.6928	5.51251	1.05157	3.45009	16.2172	5.59153	3.47999	29.7696	5.50424	2.23941
C29064_c0_seq1_|_PREDICTED:_hypothetical_protein_LOC100701357_[Oreochromis_niloticus]	2.42313	1.06914	11.5131	18.2348	18.0144	2.59	4.39822	17.9519	6.24119	13.3122	17.9461	36.2842	2.24042
C66099_c1_seq1_|_lys-63-specific_deubiquitinase_BRCC36_[Salmo_salar]_sp|B5X8M4.1|BRCC3_SALSA_RecName:_Full=Lys-63-specific_deubiquitinase_BRCC36;_AltName:_Full=BRCA1-A_complex_subunit_BRCC36;_AltName:_Full=BRCA1/BRCA2-containing_complex_subunit_3;_AltName:_Full=BRCA1/BRCA2-containing_complex_subunit_36;_AltName:_Full=BRISC_complex_subunit_BRCC36_gb|ACI67194.1|_BRCA1/BRCA2-containing_complex_subun…	4.42556	1.55968	1.43814	3.85402	5.16724	1.4362	2.54117	5.5562	3.25051	4.65882	2.88145	4.03748	2.24114
C20862_c0_seq1_|_a_disintegrin_and_metalloproteinase_domain_9_[Danio_rerio]	2.00857	2.76298	3.57767	8.71919	7.07847	1.41342	4.53172	4.41245	4.60041	4.50315	7.17132	8.74442	2.24161
C47308_c0_seq1_|_PREDICTED:_teashirt_homolog_1-like_[Oreochromis_niloticus]	9.40684	1.72958	2.86126	9.34753	13.4095	1.08135	1.91567	2.24217	3.63775	8.77744	3.82365	8.33845	2.24182
C103885_c0_seq1_|_PREDICTED:_protein_FAM98A_isoform_1_[Danio_rerio]	4.97734	1.40374	4.72352	8.22205	11.1093	6.51419	5.10615	3.01099	4.9693	4.22114	4.7231	7.97111	2.24409
C33030_c0_seq1_|_PREDICTED:_ephrin-A1-like_[Oreochromis_niloticus]	7.01796	2.22514	7.30825	5.65178	32.6851	1.99116	5.44565	1.80146	8.88878	6.55703	7.85703	19.4468	2.24516
C42928_c1_seq1_|_EH_domain-containing_protein_4_[Salmo_salar]_gb|ACI32891.1|_EH_domain-containing_protein_4_[Salmo_salar]	1.70722	2.57599	10.8456	15.096	15.5428	1.03745	4.32714	8.95284	2.12897	5.01905	15.6672	33.7743	2.24577
C46069_c0_seq1_|_PREDICTED:_cap-specific_mRNA_(nucleoside-2'-O-)-methyltransferase_1-like_[Oreochromis_niloticus]	3.77991	2.40825	2.56183	6.35509	6.6009	2.11607	5.04012	6.70726	2.53889	4.71895	3.94461	7.04981	2.24789
C30494_c1_seq1_|_39S_ribosomal_protein_L47,_mitochondrial_precursor_[Oncorhynchus_mykiss]	3.02863	2.45596	2.85184	5.8957	24.5633	1.69546	8.05231	1.97199	6.71344	7.82019	4.80382	6.62358	2.24802
C30482_c2_seq1_|_PREDICTED:_protein_SMG5-like_[Oreochromis_niloticus]	6.00904	2.29971	4.58258	8.74578	45.6628	2.65777	4.77827	7.52036	4.26573	7.0718	7.56209	10.7362	2.24862
C40816_c0_seq1_|_brain_protein_16_[Salmo_salar]_gb|ACH70726.1|_brain_protein_16_[Salmo_salar]	4.45603	1.58717	5.04265	8.08598	59.2631	1.25041	2.3743	5.06877	4.68093	6.17798	4.24485	5.1077	2.25057
C26032_c1_seq1_|_PREDICTED:_zinc_finger_protein_ZFAT_[Danio_rerio]	3.41099	1.59579	2.09469	4.8362	25.1118	1.4823	3.5254	4.40077	4.42141	5.24166	3.63135	5.02101	2.25061
C50962_c0_seq1_|_Dacha_protein_[Danio_rerio]	6.89258	1.02949	1.34685	3.57717	28.436	1.31016	5.71639	3.04542	7.34078	23.1539	7.92064	1.47192	2.25121
C50705_c0_seq1_|_DNA-directed_RNA_polymerase_I_subunit_RPA43_[Salmo_salar]_gb|ACM09358.1|_DNA-directed_RNA_polymerase_I_subunit_RPA43_[Salmo_salar]	2.1597	1.80435	3.64859	5.87554	24.8373	1.24833	2.04371	5.65747	3.12902	6.39387	4.11278	3.7208	2.25279
C65820_c0_seq1_|_component_of_oligomeric_golgi_complex_6_[Salmo_salar]_gb|ACN11440.1|_Conserved_oligomeric_Golgi_complex_component_6_[Salmo_salar]	4.267	2.09443	3.63514	6.81815	10.7103	2.05917	4.16012	5.19048	5.02604	4.8608	4.99599	8.36475	2.25327
C2587_c0_seq1_|_PREDICTED:_polypyrimidine_tract-binding_protein_1_isoform_2_[Canis_lupus_familiaris]	3.30837	2.63978	5.91434	11.0918	2.31321	1.09177	3.0408	8.15111	3.04083	7.07431	7.26492	27.5022	2.25421
C106896_c0_seq1_|_ribonucleoside-diphosphate_reductase_subunit_M2_B_[Danio_rerio]_emb|CAD87804.1|_novel_protein_similar_to_vertebrate_ribonucleotide_reductase_M2_B_(TP53_inducible)_(RRM2B)_[Danio_rerio]	7.45363	2.23638	1.05972	2.20186	1.85812	2.61225	5.68072	3.42184	4.5553	2.99527	3.1524	4.00524	2.25464
C74814_c1_seq1_|_PREDICTED:_serine/threonine-protein_kinase_11-interacting_protein-like_[Oreochromis_niloticus]	3.82661	1.92072	2.21001	5.87969	13.2417	1.09908	3.16411	9.71499	2.86734	6.30071	4.52845	4.23773	2.25472
C7356_c0_seq1_|_RNA_polymerase_II-associated_protein_3_[Salmo_salar]_gb|ACI34156.1|_RNA_polymerase_II-associated_protein_3_[Salmo_salar]	2.42997	1.26972	151.966	6.05895	10.3555	1.19989	2.39036	4.49188	2.64356	6.12992	3.19502	5.93979	2.25545
C45019_c1_seq1_|_PREDICTED:_uncharacterized_protein_C19orf29-like_[Oreochromis_niloticus]	3.9188	2.71043	3.75712	7.18429	11.1394	1.64835	3.70264	6.29188	4.71601	6.55057	5.18076	8.67179	2.25974
C55905_c0_seq1_|_PREDICTED:_rho_GTPase-activating_protein_32_[Oreochromis_niloticus]	6.57183	1.25005	4.01805	5.46454	4.83643	1.52459	2.36706	2.22674	1.38123	4.92826	2.09338	2.66232	2.25976
C46380_c4_seq1_|_PREDICTED:_GRB2-related_adapter_protein-like_[Oreochromis_niloticus]	6.34982	1.80282	2.08627	8.15682	3.82322	1.4097	2.36903	8.31211	4.40384	7.91529	7.80557	7.51422	2.26305
C688_c1_seq1_|_uncharacterized_protein_C17orf85_homolog_[Danio_rerio]_sp|Q803E1.1|CQ085_DANRE_RecName:_Full=Uncharacterized_protein_C17orf85_homolog_gb|AAH44520.1|_Zgc:55870_[Danio_rerio]	5.66295	2.14572	5.30773	13.3251	28.9944	1.6459	3.46815	10.5084	4.14351	9.12916	4.85438	12.669	2.26391
C43213_c2_seq1_|_PREDICTED:_inositol_hexakisphosphate_and_diphosphoinositol-pentakisphosphate_kinase_1-like_[Danio_rerio]	4.83823	2.88867	4.96016	5.89157	18.1765	4.12776	5.13905	3.2999	3.01735	4.16723	3.75771	6.98665	2.26524
C39845_c0_seq1_|_dead_eye_[Salmo_salar]	3.61921	1.90489	12.3247	26.7782	62.1796	1.55779	2.79419	14.4177	6.09259	14.0532	6.88406	20.2418	2.26565
C45650_c0_seq1_|_phosphatidylinositol-glycan_biosynthesis_class_X_protein_precursor_[Salmo_salar]_gb|ACI66891.1|_Phosphatidylinositol-glycan_biosynthesis_class_X_protein_precursor_[Salmo_salar]	3.18881	1.45908	2.94219	5.34674	5.4532	1.45914	4.74564	4.17773	6.5461	6.55027	5.38068	5.6731	2.26569
C57596_c1_seq1_|_PREDICTED:_DNA_repair_protein_REV1_[Oreochromis_niloticus]	2.706	1.63993	2.2588	3.82983	19.0535	1.26084	2.18077	4.15527	1.66727	4.99086	2.44163	3.98509	2.26633
C74863_c0_seq1_|_LOC449616_protein_[Danio_rerio]	6.21266	1.63027	7.78069	3.07448	31.2157	2.41382	1.5263	1.75	4.27822	2.96018	3.90022	4.23121	2.26673
C46637_c0_seq1_|_PREDICTED:_GTPase_NRas_[Macaca_mulatta]	7.57503	2.89545	6.94136	9.30947	27.9418	1.54609	2.54719	4.22858	3.03369	4.93639	4.78231	15.9475	2.26732
C25495_c0_seq1_|_PREDICTED:_hypothetical_protein_LOC100699980_[Oreochromis_niloticus]	4.92491	1.88658	15.5621	13.9871	13.3659	1.90129	5.91032	6.7347	9.24256	10.6901	8.04247	15.2131	2.26991
C44288_c1_seq1_|_PREDICTED:_rapamycin-insensitive_companion_of_mTOR_[Oreochromis_niloticus]	5.31488	1.75548	2.25599	5.25846	18.7566	1.02952	2.70473	15.6295	4.30431	7.59468	4.6006	7.32178	2.27218
C4774_c5_seq1_|_Immunoglobulin_G-binding_protein_A_precursor_[Salmo_salar]	3.18316	4.1638	4.56528	4.9976	17.9666	1.48393	4.94499	5.34189	4.04078	7.06085	3.38742	5.09689	2.27328
C22559_c1_seq1_|_PREDICTED:_FH1/FH2_domain-containing_protein_3_[Danio_rerio]	3.45432	2.2132	4.74689	11.2793	18.8513	1.77132	12.3364	11.4448	2.55769	9.47358	11.8948	19.5218	2.27499
C13228_c0_seq1_|_Carbonyl_reductase_1_[Salmo_salar]	3.53199	2.18412	11.8314	10.3231	6.13791	2.56511	2.43224	6.74922	8.79035	9.64857	6.98029	22.4497	2.27682
C22991_c0_seq1_|_PREDICTED:_LOW_QUALITY_PROTEIN:_constitutive_coactivator_of_PPAR-gamma-like_protein_1-like_[Oreochromis_niloticus]	8.07463	5.60106	4.32196	7.51476	5.03235	1.44981	2.94976	2.47889	2.45273	4.96648	7.04954	8.61586	2.27765
C19387_c0_seq1_|_PREDICTED:_serine/threonine-protein_phosphatase_5_isoform_1_[Oreochromis_niloticus]	6.00325	1.08709	15.9549	10.4752	15.7144	3.09629	4.64685	4.58467	14.5798	5.69159	4.90253	4.85016	2.27808
C16633_c0_seq1_|_PREDICTED:_coiled-coil_domain-containing_protein_50-like_[Oreochromis_niloticus]	2.03727	1.40379	3.27703	2.79312	33.907	1.24791	11.415	7.04702	89.1361	3.99291	22.5641	7.61714	2.27845
C58230_c1_seq1_|_PREDICTED:_translation_initiation_factor_eIF-2B_subunit_delta-like_[Oreochromis_niloticus]	6.06598	2.66275	4.65074	9.92699	15.8531	3.99353	5.82891	8.34904	5.77021	5.90628	5.9853	9.26313	2.28031
C26535_c0_seq1_|_unnamed_protein_product_[Tetraodon_nigroviridis]	5.4601	1.80967	2.28524	4.0889	5.83947	1.93737	4.00006	5.58545	1.58075	7.66531	2.51573	3.811	2.28101
C20612_c2_seq1_|_PREDICTED:_metalloendopeptidase_OMA1,_mitochondrial-like_[Oreochromis_niloticus]	3.45431	1.57817	2.26124	4.72645	19.3308	1.61919	7.49677	4.91121	4.81107	5.24819	3.3815	4.64311	2.28202
C49093_c0_seq1_|_PREDICTED:_coiled-coil_and_C2_domain-containing_protein_1A_[Oreochromis_niloticus]	4.57205	2.48776	6.36028	9.34007	9.79599	1.32504	2.45354	4.89984	2.52262	9.04256	4.94991	20.0519	2.28405
C34530_c0_seq1_|_unnamed_protein_product_[Tetraodon_nigroviridis]	3.32998	4.1938	6.30068	16.7945	10.7083	2.09648	4.34036	9.34118	6.74795	9.16421	12.6623	21.727	2.28468
C44889_c1_seq1_|_unnamed_protein_product_[Tetraodon_nigroviridis]	4.01085	2.03097	3.1402	5.03706	33.0472	1.3194	4.37874	4.20907	3.47871	4.16741	4.85116	6.50759	2.28498
C47815_c2_seq1_|_PREDICTED:_nucleoprotein_TPR_[Danio_rerio]	4.59035	3.06861	3.20929	10.0654	20.7772	1.30328	4.05546	7.83659	3.43786	8.93749	6.71927	10.8262	2.28607
C24752_c0_seq1_|_pumilio-1_[Oncorhynchus_mykiss]	5.93483	2.28459	4.09975	10.0676	6.07724	2.07255	3.25534	5.92783	2.68844	8.4339	4.72076	10.3828	2.28611
C117206_c0_seq1_|_SSM4_protein_[Oncorhynchus_mykiss]_gb|ACO07644.1|_SSM4_[Oncorhynchus_mykiss]	4.8586	3.04833	1.83991	5.41542	7.79543	1.09133	2.70068	5.14944	1.76738	5.31275	4.08582	7.85061	2.28622
C82246_c0_seq1_|_arginyl-tRNA_protein_transferase_[Danio_rerio]	3.38963	2.76941	2.32579	7.26877	4.13399	1.02734	3.18624	5.7037	3.80238	4.47598	5.76994	6.38783	2.28678
C70154_c0_seq1_|_glutamine-dependent_NAD(+)_synthetase_[Danio_rerio]_gb|AAI42820.1|_Zgc:165489_protein_[Danio_rerio]	2.36649	3.11742	1.17094	3.49693	3.64446	2.41952	4.4561	1.35631	1.72693	6.2089	1.91528	3.453	2.2871
C51636_c0_seq1_|_PREDICTED:_receptor-binding_cancer_antigen_expressed_on_SiSo_cells-like_isoform_1_[Oreochromis_niloticus]	3.68695	2.44694	4.4947	5.63994	16.8482	1.06455	1.92327	3.39461	2.68725	4.23321	4.09757	7.29783	2.2874
C51020_c0_seq1_|_PREDICTED:_TP53-regulating_kinase-like_[Oreochromis_niloticus]	3.82255	2.20062	2.76911	6.39287	18.2059	1.02387	1.85535	2.97115	2.73044	2.9763	2.58585	4.47807	2.28764
C59223_c0_seq1_|_PREDICTED:_armadillo_repeat-containing_protein_6-like_[Oreochromis_niloticus]	7.31501	1.18473	2.58101	5.40892	25.3687	1.68073	3.2698	6.81478	4.66765	7.62452	5.99907	5.9941	2.28954
C73868_c0_seq1_|_1-acyl-sn-glycerol-3-phosphate_acyltransferase_zeta_[Salmo_salar]_gb|ACI33638.1|_1-acyl-sn-glycerol-3-phosphate_acyltransferase_zeta_precursor_[Salmo_salar]	5.71148	1.07122	3.26491	5.65057	14.9833	2.32369	2.01519	8.22955	3.50496	2.78405	6.16637	4.02149	2.29087
C53732_c0_seq1_|_Cryptochrome-1_[Salmo_salar]	2.4723	1.58152	1.29443	3.48356	8.81057	1.78042	3.27004	6.14722	3.47832	6.22115	3.40781	2.8119	2.29103
C25532_c0_seq1_|_DAXX_[Salmo_salar]	3.5171	1.95419	3.15071	13.1391	49.0403	1.0052	1.85132	10.8923	2.59028	8.91846	5.03907	13.4945	2.29194
C3895_c1_seq1_|_PREDICTED:_PAP-associated_domain-containing_protein_5-like_[Oreochromis_niloticus]	1.22161	3.36784	6.54384	4.0327	29.7669	2.67362	3.10382	2.02669	2.06113	3.40487	2.26495	3.34124	2.29348
C3737_c2_seq1_|_AN1-type_zinc_finger_protein_3_[Salmo_salar]	2.7499	1.82002	3.95722	7.46126	11.0199	2.23439	3.91931	8.24363	4.22646	7.99195	5.63846	15.9389	2.29451
C11998_c2_seq1_|_dnaJ_homolog_subfamily_B_member_9_precursor_[Danio_rerio]_gb|AAH97212.1|_Zgc:114162_[Danio_rerio]	1.71314	1.63681	5.84442	4.65419	71.1789	1.67485	3.3146	2.73119	2.52875	2.64613	4.78168	6.11608	2.29526
C33963_c0_seq1_|_RecName:_Full=Calcitonin_gene-related_peptide_type_1_receptor;_Short=CGRP_type_1_receptor;_AltName:_Full=Calcitonin_receptor-like_receptor;_Flags:_Precursor_emb|CAD48406.1|_calcitonin_receptor-like_receptor_[Oncorhynchus_gorbuscha]	2.63739	1.55623	2.03011	6.39033	2.41675	1.11512	8.21163	3.5587	5.03326	3.83514	18.5459	2.39037	2.29545
C36175_c0_seq1_|_Death-inducer_obliterator_1_[Dicentrarchus_labrax]	4.10245	2.25372	3.68747	8.08744	22.5372	1.44772	2.69614	5.59603	3.35032	8.22528	3.58329	7.25964	2.29572
C2702_c3_seq1_|_PREDICTED:_protein_zer-1_homolog_[Oreochromis_niloticus]	4.81894	2.35627	2.64645	5.94645	17.6429	1.95895	4.81665	8.36618	7.25329	7.15173	3.85251	7.08057	2.29841
C44615_c0_seq1_|_PREDICTED:_KN_motif_and_ankyrin_repeat_domain-containing_protein_1-like_[Oreochromis_niloticus]	2.11149	1.33874	2.90377	6.36822	9.73377	2.5896	8.47692	7.50483	9.75663	3.38454	16.2712	6.06306	2.29923
C36974_c2_seq1_|_Ubiquitin-associated_domain-containing_protein_2_precursor_[Salmo_salar]	5.58545	3.00312	4.35207	7.17699	17.646	1.33833	3.47979	4.13356	3.00307	10.1261	5.01742	6.04317	2.29964
C33587_c2_seq1_|_Syntaxin-10_[Salmo_salar]_gb|ACI33575.1|_Syntaxin-10_[Salmo_salar]	5.82493	1.40762	11.3028	11.276	15.9918	1.92753	4.5868	8.00585	5.88048	8.83708	8.03636	10.8819	2.30054
C19622_c1_seq1_|_autocrine_motility_factor_receptor_[Danio_rerio]_gb|AAH57411.1|_Autocrine_motility_factor_receptor_[Danio_rerio]	4.71165	2.55751	3.29117	6.94073	17.4052	1.00261	3.14765	6.48153	7.74727	6.98836	5.55569	7.47896	2.30125
C440_c150_seq1_|_PREDICTED:_UPF0366_protein_C11orf67_homolog_isoform_1_[Oreochromis_niloticus]_ref|XP_003449002.1|_PREDICTED:_UPF0366_protein_C11orf67_homolog_isoform_2_[Oreochromis_niloticus]	3.4321	2.46102	1.96953	4.39712	5.71061	1.18664	4.01628	5.80567	4.85896	7.0999	3.86259	4.88788	2.30304
C42843_c0_seq1_|_PREDICTED:_ubiquitin_carboxyl-terminal_hydrolase_CYLD-like_[Oreochromis_niloticus]	8.09242	1.51754	2.32117	6.08066	13.6959	1.94936	3.85695	4.3715	4.56895	5.18861	3.22822	9.17829	2.3038
C67426_c0_seq1_|_CC001_protein_[Salmo_salar]_gb|ACI68257.1|_C3orf1_homolog_[Salmo_salar]	4.37294	1.64349	1.29252	5.96399	5.55417	1.65688	3.72866	1.75187	5.99939	3.24265	2.12227	4.66268	2.30424
C19083_c0_seq1_|_PREDICTED:_serine/threonine-protein_phosphatase_5_isoform_1_[Oreochromis_niloticus]	7.43606	1.11574	29.0963	7.81785	20.9309	3.23895	25.9637	2.42367	28.5787	4.91587	5.58749	8.84791	2.30479
C696_c59_seq1_|_Nucleoside_diphosphate_kinase_3_precursor_[Salmo_salar]_gb|ACI69105.1|_Nucleoside_diphosphate_kinase_3_[Salmo_salar]	2.4341	1.64072	7.10294	17.8711	8.24269	3.58316	6.45383	12.1987	8.92208	11.8437	10.9173	24.2144	2.30546
C42057_c0_seq1_|_PREDICTED:_polycystin-1-like_[Oreochromis_niloticus]	2.48057	1.32879	3.45793	20.1657	3.4821	1.82817	7.68602	3.4245	4.6644	5.08215	12.2698	6.23002	2.30643
C34290_c0_seq1_|_PREDICTED:_polyribonucleotide_nucleotidyltransferase_1,_mitochondrial_[Oreochromis_niloticus]	3.38286	1.52487	2.40681	9.24641	28.3906	1.54365	4.10115	5.66487	6.68343	7.15178	5.77677	8.14235	2.30665
C17801_c0_seq1_|_PREDICTED:_MHD_domain-containing_death-inducing_protein-like_[Oreochromis_niloticus]	3.32937	1.90724	2.0305	4.94474	17.7608	1.18701	2.37547	6.32207	2.2359	4.89407	3.80925	6.91574	2.30667
C22514_c2_seq1_|_valyl-tRNA_synthetase,_mitochondrial_[Danio_rerio]_gb|AAI63242.1|_Si:ch211-152p11.2_protein_[Danio_rerio]	4.00603	2.77502	3.05375	5.71906	16.0211	1.45736	3.67822	3.41588	4.01764	4.71856	3.33879	5.19145	2.30715
C7760_c1_seq1_|_PREDICTED:_U4/U6.U5_tri-snRNP-associated_protein_2_[Oreochromis_niloticus]	6.86823	1.71736	3.12319	18.0125	21.5335	2.99458	4.97414	21.5945	8.47367	11.1059	7.14482	19.0661	2.30967
C18959_c2_seq1_|_PREDICTED:_serine/threonine-protein_kinase_tousled-like_1-B-like_isoform_4_[Oreochromis_niloticus]	3.84186	1.67987	3.4737	5.73221	6.01673	2.61831	3.07881	4.58357	4.08638	7.7957	3.76111	4.12212	2.31117
C10588_c0_seq1_|_NMDA_receptor-regulated_protein_1_[Salmo_salar]_gb|ACI33602.1|_NMDA_receptor-regulated_protein_1_[Salmo_salar]	5.00078	2.03755	6.2997	18.2336	41.4826	4.54877	4.75294	7.06111	5.06275	9.26203	7.3605	16.4126	2.31224
C8777_c2_seq1_|_PREDICTED:_zyxin-like_[Oreochromis_niloticus]	4.00807	1.74561	8.88164	23.086	20.0276	1.06281	4.73145	14.1392	7.65119	9.22004	9.70081	20.2562	2.31349
C46777_c0_seq1_|_uncharacterized_protein_LOC100148025_[Danio_rerio]_emb|CAN87957.1|_novel_protein_[Danio_rerio]	3.28736	2.04373	2.00717	3.86401	7.9476	2.53144	5.15712	7.9823	6.45419	5.01862	4.10458	4.28366	2.31523
C17283_c0_seq1_|_phosphatidylinositol-glycan_biosynthesis_class_F_protein_[Salmo_salar]_gb|ACI67997.1|_Phosphatidylinositol-glycan_biosynthesis_class_F_protein_[Salmo_salar]_gb|ADM15985.1|_Phosphatidylinositol-glycan_biosynthesis_class_F_protein_[Salmo_salar]	6.22429	1.96102	6.09157	8.32666	11.2387	1.42965	3.24027	3.14536	3.78052	6.90228	4.15741	14.5925	2.32195
C44336_c0_seq1_|_PREDICTED:_trinucleotide_repeat-containing_gene_6B_protein_[Danio_rerio]	5.3675	2.74742	4.12207	9.72009	22.718	1.58459	4.05641	8.22736	5.81455	11.4827	6.00981	12.9276	2.32364
C34292_c0_seq1_|_PREDICTED:_protein_TBRG4-like_[Oreochromis_niloticus]	3.80928	1.31601	2.42501	5.94586	29.4992	2.61348	10.972	3.61963	6.04765	6.64402	3.11683	5.55024	2.32397
C18200_c0_seq1_|_Protein_phosphatase_1B_[Dicentrarchus_labrax]	3.93377	1.83328	1.61028	4.15635	10.7067	2.00159	4.60632	3.45211	5.01266	5.64105	3.90382	5.45115	2.32435
C2669_c4_seq1_|_PREDICTED:_cleavage_stimulation_factor_subunit_2-like_[Danio_rerio]	4.38832	1.38304	3.62312	9.76801	10.3562	1.40632	2.38631	4.07297	3.08769	5.32907	3.15184	70.5636	2.32553
C57916_c0_seq1_|_PREDICTED:_WD_repeat-containing_protein_20-like_isoform_2_[Oreochromis_niloticus]	4.14262	1.5015	3.10117	5.83222	17.3185	1.14218	2.44895	4.92226	4.08559	6.41153	4.62342	5.8705	2.32632
C17705_c2_seq1_|_translin-associated_factor_X-interacting_protein_1_[Danio_rerio]_emb|CAN87951.1|_novel_protein_similar_to_H.sapiens_TSNAXIP1,_translin-associated_factor_X_interacting_protein_1_(TSNAXIP1)_[Danio_rerio]	2.20553	1.48551	2.86811	6.88659	8.38318	3.18956	2.01323	5.98618	4.23303	5.77042	5.22682	6.11022	2.32653
C95094_c0_seq1_|_uncharacterized_protein_LOC777623_[Danio_rerio]_gb|AAI25955.1|_Zgc:154093_[Danio_rerio]	1.36733	1.51675	1.47332	7.79458	1.98957	1.15593	6.02017	10.5905	2.33993	3.63774	16.9051	4.17741	2.32703
C46480_c1_seq1_|_vacuolar_protein_sorting-associated_protein_37C_[Danio_rerio]_gb|AAI27404.1|_Zgc:153996_[Danio_rerio]_emb|CAX13314.1|_novel_protein_with_a_Modifier_of_rudimentary_(Mod(r))_protein_domain_(zgc:153996)_[Danio_rerio]	2.96827	2.1843	4.20109	11.6009	18.4776	2.76309	5.57208	6.97411	4.36821	6.22416	4.88888	10.8573	2.32706
C49821_c1_seq1_|_Histone_acetyltransferase_MYST2_[Dicentrarchus_labrax]	4.8794	1.4773	1.50494	7.45922	26.4068	1.33598	2.19357	9.31941	2.86958	5.39754	4.42989	8.47011	2.32778
C52005_c0_seq1_|_PREDICTED:_transmembrane_protein_39A-like_[Oreochromis_niloticus]	3.56761	2.87341	2.56325	8.98362	35.5207	1.56654	2.73478	7.07277	2.44333	6.57554	6.13381	12.2688	2.32892
C46252_c0_seq1_|_PREDICTED:_hypothetical_protein_LOC100693757_[Oreochromis_niloticus]	5.73801	1.01248	2.1791	3.07109	5.05592	1.41622	9.85543	1.12692	5.44554	3.6179	1.27035	3.18824	2.32927
C82110_c0_seq1_|_retinoblastoma-binding_protein_6_isoform_1_[Danio_rerio]	3.78742	4.8101	2.35163	6.21862	19.1763	1.40713	3.54962	9.44011	4.48223	8.52708	5.94786	7.76678	2.3296
C50362_c0_seq1_|_nesprin-3_[Danio_rerio]	5.0189	2.62949	9.12335	13.1759	11.4127	1.87585	7.34124	6.51748	9.96988	9.19912	10.4265	10.6548	2.33019
C37189_c0_seq1_|_unnamed_protein_product_[Tetraodon_nigroviridis]	3.90281	3.84718	2.14613	7.50891	12.1757	1.6302	3.86683	7.11187	3.70274	6.26813	3.2389	7.84665	2.33055
C19084_c0_seq1_|_PREDICTED:_histone_deacetylase_7-like_[Oreochromis_niloticus]	1.55012	2.00743	5.37584	9.44208	3.51435	1.15614	6.38568	7.52056	5.97686	11.3942	15.9558	8.13837	2.33101
C36959_c0_seq1_|_Nucleoporin_p58/p45_[Dicentrarchus_labrax]	3.18916	2.02773	3.32253	11.4729	22.6396	1.18277	3.11404	8.87842	2.76536	6.80209	4.251	9.99009	2.33116
C23448_c0_seq1_|_PREDICTED:_transmembrane_protease_serine_9-like_[Oreochromis_niloticus]	2.94457	1.24849	1.67555	5.77976	14.5241	2.50102	4.81834	1.20116	5.5626	2.83581	2.8993	4.8412	2.33126
C26997_c0_seq1_|_PREDICTED:_TATA-binding_protein-associated_factor_172_[Oreochromis_niloticus]	5.04373	2.45071	2.58952	6.57875	36.7788	1.10303	2.8975	8.42391	3.13075	8.56054	3.78552	7.21695	2.33219
C7034_c20_seq1_|_Si:ch211-204a13.4_protein_[Danio_rerio]	6.83879	1.50304	1.38645	3.66002	1.67216	1.12924	3.07467	4.26506	3.16028	4.48298	3.59466	4.33912	2.33303
C50053_c2_seq1_|_PREDICTED:_E3_ubiquitin-protein_ligase_UHRF2-like_[Oreochromis_niloticus]	7.40122	1.98148	3.10482	6.91016	12.7267	1.76676	5.26128	7.36184	7.74366	5.36906	8.13606	7.02424	2.33348
C304_c21_seq1_|_A-kinase_anchor_protein_2_[Danio_rerio]	3.43646	1.4378	2.34958	6.61473	2.37838	1.43725	6.88426	5.06647	19.338	2.04605	13.7728	2.09855	2.33461
C21296_c2_seq1_|_PREDICTED:_tropomodulin-1-like_[Oreochromis_niloticus]	2.80431	1.74972	6.04729	11.8404	13.6523	1.50054	7.6148	3.52855	21.3824	3.92516	5.82323	3.47722	2.33535
C66910_c1_seq1_|_transposase_[Rana_pipiens]_tpg|DAA01561.1|_TPA_exp:_transposase_[Rana_pipiens]	2.39382	1.22865	1.70561	8.72553	2.59782	1.01024	2.34641	8.28644	3.67419	3.6885	7.13676	18.2843	2.33564
C95384_c0_seq1_|_PREDICTED:_ubiquitin_carboxyl-terminal_hydrolase_19-like_[Oreochromis_niloticus]	6.2268	1.94835	3.09888	8.57728	19.7532	4.27317	3.43667	7.07071	3.64092	5.06951	4.95117	10.613	2.33602
C45895_c2_seq1_|_Coiled-coil_domain-containing_protein_22_[Salmo_salar]_gb|ACN10596.1|_Coiled-coil_domain-containing_protein_22_[Salmo_salar]	4.38427	1.67582	4.4648	11.7716	42.399	2.60836	3.3454	6.60331	3.91949	11.4799	6.39835	8.85595	2.33636
C38380_c2_seq1_|_IGHM_enhancer_3a-binding_transcription_factor_[Danio_rerio]	5.15906	2.45102	2.51044	7.74252	5.40428	1.17538	4.00184	11.0037	3.36023	13.1813	5.4899	11.2968	2.33732
C18803_c0_seq1_|_PREDICTED:_TGF-beta-activated_kinase_1_and_MAP3K7-binding_protein_2-like_[Oreochromis_niloticus]	2.17755	2.06813	2.89787	8.14858	5.3644	2.01262	2.79131	15.7226	5.55516	6.74892	5.42019	11.6481	2.33756
C67609_c0_seq1_|_Protoporphyrinogen_oxidase_[Salmo_salar]_gb|ACN11461.1|_Protoporphyrinogen_oxidase_[Salmo_salar]	2.99222	2.54514	3.00776	2.91231	12.3325	1.50507	3.21084	6.18537	2.48083	8.14915	2.0161	4.00663	2.33841
C68726_c0_seq1_|_unnamed_protein_product_[Tetraodon_nigroviridis]	2.41245	1.66765	3.02298	6.37919	11.415	3.37849	4.28463	2.97126	7.32441	4.89105	7.04619	6.50683	2.33934
C5343_c0_seq1_|_Trans-1,2-dihydrobenzene-1,2-diol_dehydrogenase_[Anoplopoma_fimbria]	1.50683	1.68931	1.31808	4.20542	1.31031	1.25525	1.19798	1.90647	2.1455	17.2197	5.43054	1.68709	2.33997
C15768_c2_seq1_|_Sf1_protein_[Danio_rerio]	4.24972	2.79642	2.25967	6.51643	5.60101	1.2978	3.34274	6.59031	3.72396	6.06471	4.61743	7.0464	2.34057
C21615_c3_seq1_|_PREDICTED:_cullin-2-like_[Oreochromis_niloticus]	2.4385	1.62583	1.83304	6.05376	12.8325	2.26415	2.70308	5.08682	4.989	3.35016	3.82195	4.34012	2.34082
C4680_c0_seq1_|_anti-mullerian_hormone_[Oncorhynchus_kisutch]	2.98377	1.61204	1.88893	4.78987	24.7665	2.77657	3.69407	5.68448	2.3796	6.27373	2.12005	5.40489	2.341
C27073_c1_seq1_|_procollagen-proline,_2-oxoglutarate_4-dioxygenase_(proline_4-hydroxylase),_alpha_1_polypeptide_precursor_[Salmo_salar]_gb|ACN10808.1|_Prolyl_4-hydroxylase_subunit_alpha-1_precursor_[Salmo_salar]	2.39509	3.26303	3.88825	9.16581	3.62006	1.21076	2.44965	4.68117	4.76389	7.26693	4.72367	8.42522	2.34239
C36990_c0_seq1_|_MHC_class_II_beta_chain_[Oncorhynchus_mykiss]	3.95499	1.25061	1.98305	3.81271	3.23991	1.0507	5.73324	4.59539	6.08161	3.75768	3.21445	3.25224	2.34253
C69995_c0_seq1_|_PREDICTED:_G_patch_domain-containing_protein_2-like_[Oreochromis_niloticus]	4.78745	2.53513	2.36807	4.77832	37.695	1.12947	2.24562	3.90793	2.07988	4.50086	3.60084	5.32522	2.34289
C11566_c1_seq1_|_PREDICTED:_hypothetical_protein_LOC563160_[Danio_rerio]	2.29028	1.7594	4.49828	8.88765	7.12401	1.00892	2.30877	5.53119	2.9321	6.40402	3.0414	7.19173	2.34454
C36988_c0_seq1_|_Mitochondrial_Rho_GTPase_2_[Dicentrarchus_labrax]	3.71649	1.1422	4.7051	11.5891	9.4882	1.331	5.91098	5.83895	5.99079	8.32333	5.55441	10.2607	2.34566
C2842_c14_seq1_|_novel_protein_similar_to_inositol_polyphosphate-4-phosphatase,_type_I_(inpp4a)_[Danio_rerio]	9.95866	1.2672	1.61245	13.4731	29.1096	1.48266	2.48069	4.80639	2.66725	4.5642	5.36772	4.16389	2.34621
C26334_c0_seq1_|_PREDICTED:_protein_EMSY-like_[Oreochromis_niloticus]	4.52123	1.10934	3.84591	5.28071	7.43934	3.10702	3.84259	3.50961	5.65136	7.48113	3.62116	5.32469	2.34644
C43_c81_seq1_|_laminin_subunit_beta-1_precursor_[Danio_rerio]_gb|AAM61767.1|AF468049_1_laminin_beta_1_[Danio_rerio]	3.05387	1.69401	3.51097	13.9138	17.7306	4.01172	6.92478	8.25146	10.7722	34.402	9.49129	6.13473	2.34708
C35269_c0_seq1_|_PREDICTED:_probable_helicase_with_zinc_finger_domain-like_[Oreochromis_niloticus]	2.57576	1.78084	1.57062	3.74587	7.14268	1.97153	2.0404	4.83176	2.30627	3.22379	3.34989	4.40245	2.34802
C27704_c1_seq1_|_histone_acetyltransferase_type_B_catalytic_subunit_[Ictalurus_punctatus]_gb|ADO29134.1|_histone_acetyltransferase_type_b_catalytic_subunit_[Ictalurus_punctatus]	5.6051	2.11336	2.48042	12.0854	2.58048	1.54514	2.45928	4.95942	3.26642	16.5712	6.62447	4.14758	2.34843
C53549_c0_seq1_|_RNA-binding_protein_4_[Salmo_salar]_gb|ACN11133.1|_RNA-binding_protein_4_[Salmo_salar]	2.49679	1.54517	1.27504	3.56834	7.08223	1.12832	2.4901	2.91707	2.16351	2.93564	1.11828	2.9595	2.34858
C29041_c0_seq1_|_PREDICTED:_exosome_complex_exonuclease_RRP44-like_[Oreochromis_niloticus]	4.21994	2.60935	5.03746	9.31874	15.6414	1.61572	3.02471	5.81734	4.87347	7.82382	4.639	11.3592	2.34967
C44415_c0_seq1_|_PREDICTED:_ferrochelatase,_mitochondrial-like_[Oreochromis_niloticus]	3.38087	2.44476	4.9725	6.00913	17.779	2.2666	9.3943	31.1282	16.0048	17.9884	7.87096	9.64638	2.35068
C21111_c2_seq1_|_PREDICTED:_ribosomal_protein_S6_kinase_alpha-4-like_[Oreochromis_niloticus]	4.38546	2.44625	3.93442	9.60238	9.86851	1.21076	4.6526	7.45105	4.20684	6.17003	7.33939	11.8387	2.35133
C50226_c0_seq1_|_LOC553335_protein_[Danio_rerio]	4.96568	1.77936	2.84442	9.59859	26.1853	1.3977	2.91225	9.01334	4.90069	8.899	5.55864	12.3206	2.35236
C34034_c3_seq1_|_PREDICTED:_zinc_finger_protein_192-like_[Danio_rerio]	4.40458	2.38909	7.64262	11.4805	77.8041	2.40122	3.1613	7.14195	3.2614	6.84189	3.7004	11.2924	2.35306
C122088_c0_seq1_|_PREDICTED:_oxysterol-binding_protein-related_protein_1-like_[Oreochromis_niloticus]	2.1184	1.14656	1.69378	2.2174	4.99685	7.1092	13.3832	2.94328	4.08381	3.17187	2.33109	2.01727	2.35412
C827_c7_seq1_|_PREDICTED:_rho_guanine_nucleotide_exchange_factor_12_[Danio_rerio]	6.51951	1.1727	1.65197	10.0197	8.70771	1.0425	6.4485	10.451	4.83566	6.18055	15.2635	8.45896	2.35448
C20547_c5_seq1_|_PREDICTED:_zinc_finger_protein_438-like_[Oreochromis_niloticus]	3.84901	2.30759	2.66668	4.95006	14.0323	2.03931	2.9628	6.36888	2.86867	5.01033	4.21503	5.29256	2.35732
C44058_c0_seq1_|_DnaJ_homolog_subfamily_C_member_11_[Salmo_salar]_gb|ACI33526.1|_DnaJ_homolog_subfamily_C_member_11_[Salmo_salar]	2.43578	1.72151	3.59307	7.68654	13.8477	1.165	4.44071	4.34419	4.6338	6.98548	4.25079	8.50475	2.35834
C26201_c0_seq1_|_PREDICTED:_c-Jun-amino-terminal_kinase-interacting_protein_3-like_[Oreochromis_niloticus]	1.80257	2.3066	5.28552	17.03	15.4418	2.73103	10.0903	13.4649	4.11791	12.4308	2.72835	20.7185	2.3592
C18306_c0_seq1_|_deoxyhypusine_hydroxylase/monooxygenase_[Danio_rerio]	3.47096	2.44555	3.80436	7.8758	30.2553	2.64873	2.67986	5.91401	3.44249	6.06562	3.1957	8.47966	2.35923
C311_c21_seq1_|_PREDICTED:_citrate_lyase_subunit_beta-like_protein,_mitochondrial-like_[Oreochromis_niloticus]	3.56359	1.22749	2.47587	3.28671	2.99191	2.69134	8.03252	1.45512	8.46052	4.00638	2.83571	3.36676	2.3597
C83737_c0_seq1_|_PREDICTED:_protein_FAM54B-like_[Oreochromis_niloticus]	3.18164	1.66151	1.44667	4.16745	11.2447	3.52596	4.11381	1.79194	2.63555	3.06939	3.38024	5.81138	2.36256
C35415_c0_seq1_|_m-calpain_[Oncorhynchus_mykiss]_dbj|BAD77825.1|_m-calpain_[Oncorhynchus_mykiss]	3.97213	1.6196	24.525	34.3274	3.85166	4.18301	12.1871	12.432	7.63433	9.75077	30.4666	14.7514	2.36274
C17978_c0_seq1_|_unnamed_protein_product_[Tetraodon_nigroviridis]	2.74701	1.39679	3.11799	7.09199	28.1681	3.58412	7.40533	9.58417	11.9466	4.88188	7.59538	5.37949	2.36292
C19222_c0_seq1_|_uncharacterized_protein_LOC100148025_[Danio_rerio]_emb|CAN87957.1|_novel_protein_[Danio_rerio]	2.08339	1.70152	1.60583	4.36417	6.62501	3.47423	10.2277	4.94193	6.2204	2.82606	4.799	6.30682	2.363
C23169_c1_seq1_|_PREDICTED:_ubiquinone_biosynthesis_protein_COQ4_homolog,_mitochondrial-like_[Oreochromis_niloticus]	3.20971	2.09656	2.00641	4.90338	2.87153	1.14416	4.41456	4.69807	5.53775	5.77999	4.26409	7.22603	2.36912
C48886_c0_seq1_|_Actin-related_protein_3_[Salmo_salar]	5.0278	2.67534	5.26874	13.1156	56.3161	1.36995	2.16531	5.8526	2.85356	6.61641	5.76138	19.4744	2.36966
C70922_c0_seq1_|_PREDICTED:_tetratricopeptide_repeat_protein_19_[Danio_rerio]	4.5021	1.92557	1.51989	3.64887	4.08021	1.0225	7.87039	1.60548	5.73101	5.51815	2.69593	3.70451	2.37014
C36261_c0_seq1_|_PREDICTED:_transcription_initiation_factor_TFIID_subunit_1-like_[Oreochromis_niloticus]	3.70802	2.69859	2.61998	7.99067	14.4941	1.34946	3.47465	7.41666	2.97892	7.35674	4.97234	9.54397	2.37093
C54984_c0_seq1_|_PREDICTED:_smad_nuclear-interacting_protein_1-like_[Oreochromis_niloticus]	3.34367	2.07105	2.66208	6.58799	54.7415	1.09536	2.18422	7.50071	2.67148	5.57927	4.31577	9.24006	2.37224
C27481_c0_seq1_|_Eukaryotic_translation_initiation_factor_1b_[Salmo_salar]_gb|ACI69667.1|_Eukaryotic_translation_initiation_factor_1b_[Salmo_salar]	3.34975	1.36398	1.30462	2.82865	1.26865	3.73665	2.98372	3.36582	2.32179	2.26411	3.19627	1.50019	2.37479
C27358_c0_seq1_|_ras-related_protein_Rab-9A_[Salmo_salar]_gb|ACN11419.1|_Ras-related_protein_Rab-9A_[Salmo_salar]	3.80225	2.58287	5.66983	6.79491	16.1698	1.07818	2.22897	9.91393	3.15339	8.07199	5.69391	6.17037	2.3763
C31032_c0_seq1_|_PREDICTED:_glutamate-rich_WD_repeat-containing_protein_1-like_[Oreochromis_niloticus]	3.49828	1.51708	6.15332	14.1251	37.5651	1.14836	2.30401	6.77413	4.79572	9.09904	4.35757	7.66394	2.37661
C12192_c0_seq1_|_PREDICTED:_fibrillin-1_[Oreochromis_niloticus]	4.76012	3.52422	2.24059	7.18582	1.91259	1.82519	6.03318	3.03546	2.61055	2.93943	11.2046	1.80928	2.37675
C46347_c2_seq1_|_PREDICTED:_histone-lysine_N-methyltransferase_MLL2-like_[Oreochromis_niloticus]	4.1055	3.27043	2.9919	7.88398	14.097	1.56392	4.22878	10.1671	3.65804	8.75089	5.31524	12.2485	2.37719
C56752_c0_seq1_|_PREDICTED:_exportin-T-like_[Oreochromis_niloticus]	5.6641	1.90207	4.0377	10.2367	33.1514	1.16785	2.47176	4.55167	4.18328	7.77194	7.19267	8.71073	2.38163
C25670_c1_seq1_|_PREDICTED:_HEAT_repeat-containing_protein_3_[Oreochromis_niloticus]	4.89214	2.99987	4.98843	13.4749	30.0643	2.00928	3.23517	7.5808	4.29267	7.89369	5.85616	8.79715	2.38236
C54492_c1_seq1_|_protein_SMG9_[Salmo_salar]_sp|B5X165.1|SMG9_SALSA_RecName:_Full=Protein_SMG9;_AltName:_Full=Protein_smg-9_homolog_gb|ACI33046.1|_C19orf61_homolog_[Salmo_salar]	3.35835	1.32656	1.94253	5.68714	6.87609	1.04174	2.27028	3.61532	2.73488	4.44345	2.7167	5.19433	2.38377
C28084_c0_seq1_|_Pre-mRNA-splicing_factor_38A_[Salmo_salar]_gb|ACI33619.1|_Pre-mRNA-splicing_factor_38A_[Salmo_salar]_gb|ACM09802.1|_Pre-mRNA-splicing_factor_38A_[Salmo_salar]	2.81279	1.70932	2.32688	6.86017	17.0036	1.16756	2.44232	8.12777	2.81318	5.58	3.8604	7.04748	2.38389
C59154_c0_seq1_|_PREDICTED:_LOW_QUALITY_PROTEIN:_pseudopodium-enriched_atypical_kinase_1-like_[Oreochromis_niloticus]	5.56394	1.29047	2.75561	14.0234	6.53418	3.1372	5.68763	4.30819	6.47814	4.98591	17.7607	5.08966	2.38482
C338_c122_seq1_|_Transmembrane_protein_34_[Salmo_salar]_gb|ACN10721.1|_Transmembrane_protein_34_[Salmo_salar]	3.85624	2.64261	1.55996	3.56213	7.34866	1.09279	2.46923	3.9942	2.99868	4.704	3.24014	5.84166	2.38692
C58064_c0_seq1_|_PREDICTED:_probable_threonyl-tRNA_synthetase_2,_cytoplasmic-like_[Oreochromis_niloticus]	2.6752	1.17326	4.84023	4.35604	11.9765	8.26294	7.48418	2.2231	5.64218	5.72514	2.29801	5.15444	2.38699
C31633_c0_seq1_|_PREDICTED:_matrix_metalloproteinase-14-like_[Oreochromis_niloticus]	1.62731	1.75359	6.17961	22.1695	2.8424	1.86616	6.14597	3.12254	5.04957	11.1712	13.0313	18.8253	2.38716
C9704_c1_seq1_|_Kinetochore_protein_Nuf2_[Dicentrarchus_labrax]	4.63917	1.45991	3.10101	14.1429	30.8215	1.36303	2.66956	8.49172	4.77819	10.6926	3.62929	10.6364	2.38965
C16984_c5_seq1_|_Leukocyte_elastase_inhibitor_[Salmo_salar]_gb|ACI34221.1|_Leukocyte_elastase_inhibitor_[Salmo_salar]_gb|ACI70060.1|_Leukocyte_elastase_inhibitor_[Salmo_salar]_gb|ADM16269.1|_Leukocyte_elastase_inhibitor_[Salmo_salar]	2.63081	1.35165	7.28741	51.4845	12.6977	3.18411	2.74938	7.92255	3.9299	13.2708	4.50947	12.1325	2.39003
C73437_c0_seq1_|_PREDICTED:_hypothetical_protein_LOC100708194_[Oreochromis_niloticus]	4.03046	1.69082	3.05355	5.7634	27.0031	1.16202	1.42132	2.90369	1.47812	4.0646	4.94798	3.49141	2.39067
C104757_c0_seq1_|_PREDICTED:_serine/threonine-protein_kinase_24-like_[Oreochromis_niloticus]	6.70919	3.59924	1.59776	3.90956	8.11968	1.00253	3.36147	7.26921	3.8596	3.82078	5.29709	5.18289	2.39113
C11480_c0_seq1_|_Mitochondrial_fission_1_protein_[Oncorhynchus_mykiss]	5.84678	1.01057	4.73795	37.692	19.0171	4.70032	3.37683	17.9548	5.59797	15.2409	13.218	11.9505	2.39163
C45557_c0_seq1_|_PREDICTED:_uncharacterized_protein_LOC282034_[Bos_taurus]	7.09284	4.25869	4.57054	9.61882	16.8683	1.07486	4.20326	8.09174	6.87871	11.0986	5.70812	10.0644	2.39265
C24842_c0_seq1_|_PREDICTED:_E3_SUMO-protein_ligase_RanBP2_[Oreochromis_niloticus]	5.1282	2.0764	4.91298	18.6328	27.8703	3.21057	4.16346	11.0486	4.48482	9.28035	6.96156	18.4987	2.393
C73259_c0_seq1_|_unnamed_protein_product_[Tetraodon_nigroviridis]	4.65652	1.8412	4.28961	8.35176	6.83387	1.81942	4.24563	2.26772	2.42084	4.03779	7.86413	6.74743	2.3957
C63156_c0_seq1_|_Ubiquinone_biosynthesis_methyltransferase_COQ5,_mitochondrial_precursor_[Salmo_salar]	3.20852	2.44041	2.3444	5.12253	12.3859	1.52911	7.03521	2.40936	8.13566	4.16622	3.93269	5.28607	2.39734
C38537_c3_seq1_|_PREDICTED:_protein_FAM13B-like_[Oreochromis_niloticus]	7.60848	1.20077	6.47326	6.94058	12.7716	4.69549	6.53341	8.04977	12.1777	12.1209	9.89022	11.0868	2.3989
C27945_c0_seq1_|_hypothetical_protein_EAI_14210_[Harpegnathos_saltator]	4.26979	1.45902	4.66048	53.456	10.8928	1.11831	1.16217	19.8854	3.22465	10.496	6.81312	11.4235	2.39994
C38945_c2_seq1_|_Endothelin-converting_enzyme_1_[Dicentrarchus_labrax]	1.84747	3.29208	5.75559	5.66544	7.1641	1.01431	1.7018	1.44082	3.70324	8.3544	5.34271	9.89721	2.40011
C23814_c1_seq1_|_PREDICTED:_hypothetical_protein_LOC100700170_[Oreochromis_niloticus]	3.88265	1.83999	3.96385	6.7801	26.4402	1.41668	2.4265	6.99437	3.24352	6.44208	4.23942	9.31655	2.4016
C28417_c0_seq1_|_Uroporphyrinogen_decarboxylase_[Salmo_salar]_gb|ACI33757.1|_Uroporphyrinogen_decarboxylase_[Salmo_salar]	4.98611	2.54574	4.18165	8.70626	8.75097	2.58513	3.24208	4.64551	6.64027	9.84618	8.08141	8.25455	2.40313
C49258_c1_seq1_|_PREDICTED:_xylosyltransferase_2_[Oreochromis_niloticus]	5.01506	2.21863	2.57905	5.78313	24.8064	1.38698	2.98101	5.11867	3.37268	4.93959	7.83192	6.35166	2.40669
C85363_c0_seq1_|_dnaJ_homolog_subfamily_C_member_4_[Danio_rerio]_gb|AAH47848.1|_Zgc:77513_[Danio_rerio]_gb|AAH67159.1|_Zgc:77513_protein_[Danio_rerio]	2.37332	2.37823	1.05369	2.31751	1.85886	2.58267	2.93987	3.03675	1.91083	2.54074	1.7619	2.64505	2.40712
C28187_c0_seq1_|_solute_carrier_family_4,_sodium_bicarbonate_cotransporter,_member_7_[Mustela_putorius_furo]	3.30596	2.31388	1.38115	16.0308	20.8996	1.70775	3.28835	11.4066	2.32559	9.81673	3.03068	12.0697	2.40741
C66205_c1_seq1_|_uncharacterized_protein_LOC563207_[Danio_rerio]_emb|CAI21155.1|_novel_protein_[Danio_rerio]	2.99424	2.88496	3.20207	4.15349	4.684	2.94054	3.28707	1.32129	3.76886	2.89184	1.4475	4.64434	2.40772
C58215_c0_seq1_|_PREDICTED:_pericentriolar_material_1_protein_[Oreochromis_niloticus]	6.25157	2.2387	2.68607	6.21322	24.1561	2.4561	2.71308	3.80401	2.96896	9.24887	4.05687	6.60425	2.408
C63255_c1_seq1_|_Microfibrillar-associated_protein_3-like_precursor_[Salmo_salar]_gb|ACI34201.1|_Microfibrillar-associated_protein_3-like_precursor_[Salmo_salar]	8.71925	2.86525	1.68993	5.45457	3.83842	2.79946	5.96739	7.2631	11.4382	5.76297	9.91008	7.75082	2.40859
C47872_c0_seq1_|_PREDICTED:_probable_ATP-dependent_RNA_helicase_DDX46_isoform_1_[Xenopus_(Silurana)_tropicalis]	5.03873	3.07114	3.71518	8.30414	13.4301	1.38031	2.71218	4.93738	3.9502	8.03336	5.44766	9.48675	2.4096
C48193_c0_seq1_|_aryl_hydrocarbon_receptor_beta_[Oncorhynchus_mykiss]_gb|AAC95336.4|_aryl_hydrocarbon_receptor_beta_[Oncorhynchus_mykiss]	1.76728	1.95527	5.86495	8.71526	1.40966	1.07466	9.44524	3.62626	19.7182	2.24946	9.37538	32.638	2.40991
C45641_c0_seq1_|_PREDICTED:_rho_guanine_nucleotide_exchange_factor_12-like_[Oreochromis_niloticus]	10.296	1.68838	2.64454	7.2527	36.0928	1.02795	2.53484	5.17295	3.40862	6.88934	5.9194	6.72323	2.41009
C32083_c0_seq1_|_protein_lunapark-A_[Salmo_salar]_gb|ACN11347.1|_lunapark-A_[Salmo_salar]	3.44331	1.50505	1.20572	5.34611	51.8721	2.8055	3.83062	6.79699	2.19169	3.75695	4.12463	3.72392	2.41031
C2797_c0_seq1_|_Trp4-associated_protein_Tap1A_[Dicentrarchus_labrax]	3.47373	1.74724	2.55186	7.66664	10.555	1.43166	4.63336	8.03111	4.41256	6.26722	3.94286	9.08519	2.41076
C49372_c0_seq1_|_PREDICTED:_solute_carrier_family_25_member_40-like_[Oreochromis_niloticus]	3.32761	1.69827	3.27399	9.88593	8.14825	1.1795	4.52198	4.28407	4.91597	17.0386	4.46168	7.363	2.41131
C39375_c0_seq1_|_PREDICTED:_adenosine_3'-phospho_5'-phosphosulfate_transporter_1-like_[Oreochromis_niloticus]	4.28608	2.56313	1.40917	3.20194	6.19046	1.45356	2.56183	3.28061	2.48693	3.02251	4.54604	6.55905	2.41287
C30550_c1_seq1_|_Vacuolar_protein_sorting-associated_protein_33A_[Salmo_salar]_gb|ACN10580.1|_Vacuolar_protein_sorting-associated_protein_33A_[Salmo_salar]	5.87904	1.34806	1.49537	6.01903	13.1725	1.02151	2.17316	6.68187	2.43158	4.87343	5.69689	5.26414	2.41474
C49937_c0_seq1_|_Y+L_amino_acid_transporter_1_(Y+LAT1)-like_[Salmo_salar]_gb|ACH70619.1|_Y+L_amino_acid_transporter_1_(Y+LAT1)-like_[Salmo_salar]	2.85972	1.3376	1.77701	2.81427	3.28548	1.1834	1.90537	6.39361	2.8017	3.50295	3.03882	2.70718	2.41895
C37126_c0_seq1_|_NADPH-dependent_diflavin_oxidoreductase_1_[Salmo_salar]_gb|ACI33533.1|_NADPH-dependent_diflavin_oxidoreductase_1_[Salmo_salar]	2.50271	1.4604	2.61751	7.5169	8.74527	1.29345	4.73904	2.25696	3.96351	4.74829	2.22328	3.80805	2.41948
C33057_c0_seq1_|_PREDICTED:_tyrosine-protein_kinase_CSK-like_[Oreochromis_niloticus]	4.72416	1.96407	2.98827	12.8053	9.11808	1.18164	2.08061	9.95977	3.19175	9.49301	4.92443	10.0762	2.42079
C32981_c0_seq1_|_PREDICTED:_presequence_protease,_mitochondrial-like_[Oreochromis_niloticus]	4.92947	2.68327	1.97886	6.06968	15.5734	2.70156	6.52816	2.6167	4.44573	6.5863	3.88561	8.241	2.4211
C4447_c1_seq1_|_Extended_synaptotagmin-2-B_[Dicentrarchus_labrax]	2.98751	1.78479	5.79195	16.3	8.47341	1.24375	5.33356	8.85192	8.44885	7.28073	16.8267	17.4811	2.42341
C29164_c0_seq1_|_Lmnb1_protein_[Danio_rerio]	3.7613	1.41441	9.03902	33.6495	42.9815	3.81545	4.44881	11.3802	6.08441	16.7658	4.56823	30.5514	2.42394
C85948_c0_seq1_|_PREDICTED:_hypothetical_protein_LOC566825_[Danio_rerio]	3.58671	2.73006	2.7447	7.74561	7.81938	1.26686	4.21719	11.2604	2.59242	7.34133	5.39654	8.86799	2.42504
C38569_c0_seq1_|_GK13950_[Drosophila_willistoni]_gb|EDW86741.1|_GK13950_[Drosophila_willistoni]	4.56604	2.80747	3.84581	7.21159	8.62469	1.14358	2.04558	8.91956	3.31003	8.64901	4.87632	7.89957	2.42599
C54741_c0_seq1_|_PREDICTED:_zinc_finger_RNA-binding_protein_[Oreochromis_niloticus]	9.30359	1.99099	3.49184	7.72629	30.8746	4.28556	5.55048	6.15237	4.17641	7.31143	5.87149	7.89106	2.4322
C30700_c1_seq1_|_HSPC020_homolog_[Esox_lucius]	4.03988	1.65567	2.33912	8.57395	19.4617	1.70832	4.83699	7.412	4.9718	8.27429	4.73974	7.60783	2.43222
C47624_c0_seq1_|_Death-inducer_obliterator_1_[Dicentrarchus_labrax]	5.1722	1.94849	3.54633	9.41115	24.7114	1.26873	1.84083	5.81586	4.97253	12.0536	3.40834	7.00194	2.43602
C8304_c2_seq1_|_WASH_complex_subunit_strumpellin_[Danio_rerio]_sp|Q7ZVM1.1|STRUM_DANRE_RecName:_Full=WASH_complex_subunit_strumpellin_gb|AAH45490.1|_Zgc:55908_[Danio_rerio]	4.87711	2.31457	2.27929	10.2867	8.71673	1.60917	3.16786	8.3058	3.21624	6.71609	9.38603	11.0883	2.43609
C46115_c0_seq1_|_PREDICTED:_ras-related_protein_Rab-23-like_[Oreochromis_niloticus]	4.94972	1.71303	2.06795	7.57215	68.1674	1.48363	2.24039	1.70473	1.70502	4.07958	3.49112	4.10704	2.43613
C32582_c0_seq1_|_PREDICTED:_Golgi_resident_protein_GCP60-like_[Oreochromis_niloticus]	5.52419	3.34807	7.73078	10.7731	17.7068	1.41351	3.13145	6.45956	3.3914	7.0094	5.57065	17.7697	2.43715
C29071_c0_seq1_|_UDP-N-acetylglucosamine_transporter_[Salmo_salar]_gb|ACI33550.1|_UDP-N-acetylglucosamine_transporter_[Salmo_salar]	1.48855	2.45709	2.57406	4.62537	19.6769	1.08993	6.11676	5.45177	5.00496	8.83938	5.15486	19.6396	2.43965
C48420_c3_seq1_|_muscleblind-like_2_isoform_C_[Danio_rerio]_emb|CAX13229.1|_muscleblind-like_2_(Drosophila)_[Danio_rerio]	5.8579	2.18685	3.21089	4.64228	6.43008	1.33174	3.7831	2.10531	2.58011	4.62472	5.45411	4.88565	2.44105
C4089_c7_seq1_|_PREDICTED:_hypothetical_protein_LOC100694897_[Oreochromis_niloticus]	6.33506	2.44535	4.25041	10.5748	32.0827	1.52027	3.90552	4.12765	5.73638	11.6192	5.96933	7.09886	2.44621
C30236_c1_seq1_|_Alcohol_dehydrogenase_[Salmo_salar]_gb|ACN12549.1|_Alcohol_dehydrogenase_[Salmo_salar]	4.32581	2.31027	3.37817	14.0736	18.0955	1.36613	1.76297	7.68442	2.85456	10.8409	5.5573	18.036	2.44734
C411_c39_seq1_|_PREDICTED:_leucine-rich_repeat_and_calponin_homology_domain-containing_protein_3_[Danio_rerio]	5.64453	2.80661	6.13095	8.04551	12.3562	2.12794	4.04181	10.775	5.28446	6.66067	7.45726	14.8035	2.44779
C29854_c1_seq1_|_novel_protein_[Danio_rerio]	3.44622	2.75677	3.09309	5.37132	2.93254	1.0623	2.02758	6.63074	2.63478	5.62764	6.14887	8.62148	2.4482
C4574_c0_seq1_|_PREDICTED:_hypothetical_protein_LOC100695913_[Oreochromis_niloticus]	2.82551	1.35973	2.97547	7.80749	4.32108	1.40249	7.02677	3.29622	8.28271	6.34403	4.58087	12.2326	2.44836
C22320_c1_seq1_|_phosphopantothenate--cysteine_ligase_[Salmo_salar]_gb|ACI67433.1|_Phosphopantothenate--cysteine_ligase_[Salmo_salar]	3.77517	2.14444	4.07901	9.51462	13.655	1.30601	3.84363	5.81493	8.18131	8.55572	5.70044	10.8614	2.44881
C16246_c0_seq1_|_PREDICTED:_SHC-transforming_protein_1-like_[Oreochromis_niloticus]	1.87058	2.11229	6.8211	10.5066	5.72249	1.06182	3.60145	7.36638	3.47507	7.22985	6.6498	12.9985	2.45186
C24268_c0_seq1_|_PREDICTED:_calcium-binding_protein_p22-like_[Oreochromis_niloticus]	6.33145	2.50952	3.57712	8.11005	19.6409	1.22126	4.0958	20.2251	4.83961	31.8038	39.2029	33.7106	2.45272
C17099_c2_seq1_|_PREDICTED:_uncharacterized_protein_KIAA0247-like_[Oreochromis_niloticus]	6.57616	2.29001	5.42526	17.2733	5.48331	2.66534	6.2243	11.6231	3.48134	6.7803	14.2345	29.6081	2.45318
C22050_c3_seq1_|_CDKN2A-interacting_protein_[Danio_rerio]_gb|AAH83234.1|_Zgc:101658_[Danio_rerio]_gb|AAI64098.1|_Zgc:101658_protein_[Danio_rerio]	3.25028	2.56646	2.81689	10.0819	10.4885	1.02981	1.52941	5.61234	3.4863	8.12681	3.01637	8.06395	2.45638
C16963_c0_seq1_|_hypothetical_protein_AKAW_02478_[Aspergillus_kawachii_IFO_4308]	4.77436	5.35636	1.71623	9.72814	42.2191	1.73888	4.23126	14.0701	4.29671	9.41516	6.90019	8.23664	2.45671
C110861_c0_seq1_|_pygopus-like_protein_1_[Homo_sapiens]	1.92604	2.23057	1.5628	3.14038	7.09886	1.3864	2.30513	1.82187	2.38541	2.97406	2.17458	3.4292	2.45671
C65451_c0_seq1_|_PREDICTED:_fasciculation_and_elongation_protein_zeta-2-like_[Oreochromis_niloticus]	10.4772	2.3219	1.73701	5.15951	30.9016	1.61203	2.89341	3.9251	3.59445	3.38584	6.17562	6.4936	2.45682
C34061_c0_seq1_|_Ras_association_domain-containing_protein_2_[Salmo_salar]_gb|ACN10952.1|_Ras_association_domain-containing_protein_2_[Salmo_salar]	8.12502	1.19201	3.25369	13.9522	23.3874	2.59314	4.62465	25.1867	7.43413	13.3075	9.46556	11.6615	2.45695
C55676_c1_seq1_|_unnamed_protein_product_[Tetraodon_nigroviridis]	6.17503	1.85576	1.8602	8.62945	3.57106	5.87398	5.33075	3.90249	32.1016	5.76758	13.788	2.06182	2.45776
C53391_c1_seq1_|_PREDICTED:_protein_CYR61-like_[Oreochromis_niloticus]	5.16559	2.58293	6.52398	5.44711	6.07251	3.26433	9.46616	3.82446	11.284	4.20786	3.80787	9.74239	2.46044
C57511_c0_seq1_|_unnamed_protein_product_[Tetraodon_nigroviridis]	1.76562	2.71557	1.62457	26.0237	2.71404	1.89991	9.6829	5.87505	6.36396	4.25808	11.8978	1.36316	2.46212
C11757_c0_seq1_|_ATP-binding_cassette_sub-family_E_member_1_[Salmo_salar]_gb|ACI32886.1|_ATP-binding_cassette_sub-family_E_member_1_[Salmo_salar]	6.38011	3.11427	8.40849	14.6764	38.5082	3.45863	3.93716	7.33461	6.71255	10.1969	6.46171	11.3366	2.46286
C41234_c0_seq1_|_akirin_2(2b)_[Oncorhynchus_mykiss]_gb|ACV49724.1|_akirin_2(2b)_[Oncorhynchus_mykiss]	4.01514	1.44097	2.50875	8.64233	21.6427	1.61206	2.50609	7.7841	3.13127	5.01467	5.95421	8.75521	2.46324
C15468_c1_seq1_|_PREDICTED:_WD_repeat-containing_protein_43_[Oreochromis_niloticus]	4.05299	2.4056	7.20315	11.1237	27.1108	1.43734	3.84292	5.4792	4.20383	9.3347	3.78039	12.5977	2.46848
C52677_c0_seq1_|_unnamed_protein_product_[Tetraodon_nigroviridis]	3.51166	1.20833	2.70261	15.3067	1.135	1.69202	15.5975	3.58125	4.46319	1.88887	25.3485	2.37074	2.46855
C26600_c0_seq1_|_Cytoplasmic_protein_NCK1_[Dicentrarchus_labrax]	6.90157	1.86205	3.72074	11.1468	27.351	1.45507	7.97222	15.8383	7.53649	8.16064	19.1102	11.8871	2.46872
C60868_c1_seq1_|_PREDICTED:_N-alpha-acetyltransferase_25,_NatB_auxiliary_subunit_[Oreochromis_niloticus]	4.40751	1.42222	3.21977	7.23003	6.05726	1.87082	4.78771	4.17091	5.82253	6.95388	4.23749	5.38575	2.46956
C56277_c0_seq1_|_PREDICTED:_vasculin_isoform_2_[Nomascus_leucogenys]	5.23776	1.87635	3.91393	6.99721	54.2683	1.56604	2.4484	10.213	6.24166	7.06557	4.69988	7.67864	2.47045
C21681_c0_seq1_|_PREDICTED:_proactivator_polypeptide-like_[Oreochromis_niloticus]	2.52596	1.11166	2.18255	46.3438	26.3567	2.27611	2.35432	46.6692	5.04897	16.2639	4.86921	13.3644	2.47113
C35110_c0_seq1_|_protein_YIPF3_[Salmo_salar]_gb|ACI33381.1|_YIPF3_[Salmo_salar]	5.68266	1.7024	3.88159	3.21572	2.39126	1.04303	1.97355	2.20884	2.82544	5.43626	2.93939	7.03617	2.47333
C20006_c2_seq1_|_PREDICTED:_EGF-like_module-containing_mucin-like_hormone_receptor-like_1-like_[Oreochromis_niloticus]	3.32059	2.20508	11.8795	32.3324	1.66477	2.60091	5.84456	18.1943	1.51367	11.1219	21.1206	17.3047	2.47344
C78059_c0_seq1_|_PREDICTED:_histone-lysine_N-methyltransferase_SETD2-like_[Oreochromis_niloticus]	3.91983	3.20794	3.14823	7.38833	12.8604	1.39863	3.41025	5.851	2.44885	6.53426	5.30552	8.71047	2.47438
C79800_c0_seq1_|_PREDICTED:_UPF0532_protein_C7orf60_homolog_[Oreochromis_niloticus]	4.22283	1.97792	1.57	4.29447	21.1477	1.41261	2.0778	3.35138	1.54339	5.11949	1.7236	5.84747	2.47606
C14242_c9_seq1_|_5'-3'_exoribonuclease_1_[Danio_rerio]	4.52527	3.97191	4.09039	13.0419	26.8572	3.10956	4.18577	10.7688	4.03222	10.0877	7.97991	14.1179	2.47695
C42510_c0_seq1_|_trafficking_protein_particle_complex_subunit_11_[Danio_rerio]_gb|AAT68061.1|_foie_gras_[Danio_rerio]	4.24887	2.16273	1.56875	6.3244	3.90173	1.51416	3.84257	6.03374	4.83976	7.72765	6.37286	8.21738	2.47703
C72_c330_seq1_|_PREDICTED:_hypothetical_protein_LOC100699927_[Oreochromis_niloticus]	3.11369	1.57695	1.69195	8.44611	8.03978	1.01043	2.83974	13.1635	2.7202	10.8658	2.72065	7.94903	2.47704
C64655_c0_seq1_|_MRG-binding_protein_[Salmo_salar]_gb|ACN10236.1|_MRG-binding_protein_[Salmo_salar]_gb|ACN12591.1|_MRG-binding_protein_[Salmo_salar]	4.83536	2.0559	2.97981	5.93385	15.825	2.70277	3.46246	5.2652	4.7718	3.68843	3.52154	4.68482	2.47761
C13599_c2_seq1_|_PREDICTED:_[Pyruvate_dehydrogenase_[acetyl-transferring]]-phosphatase_1,_mitochondrial_[Oreochromis_niloticus]	5.24827	1.12666	2.54301	3.75151	16.2496	5.98859	13.6195	3.53025	11.03	5.21053	4.57563	6.84971	2.47885
C65366_c0_seq1_|_PREDICTED:_hypothetical_protein_LOC100701498_[Oreochromis_niloticus]	3.78014	3.13692	2.16197	4.82903	9.79695	1.22297	2.76493	5.67823	2.72562	5.7466	4.20938	4.57474	2.47906
C39707_c0_seq1_|_PREDICTED:_notchless_protein_homolog_1_[Oreochromis_niloticus]	3.91033	2.90755	5.2932	9.51278	44.9638	1.25593	2.0166	4.8847	3.97837	10.2052	3.89134	7.22924	2.47935
C5680_c0_seq1_|_PREDICTED:_elongator_complex_protein_4-like_[Oreochromis_niloticus]	5.29591	1.42906	6.23967	7.13381	34.5103	2.7069	5.08332	5.91524	9.59501	7.36441	5.92671	8.43813	2.48118
C28462_c0_seq1_|_N-acetylgalactosaminyltransferase_7_[Danio_rerio]_gb|AAH95642.1|_UDP-N-acetyl-alpha-D-galactosamine:_polypeptide_N-acetylgalactosaminyltransferase_7_[Danio_rerio]	6.84024	1.88586	34.8488	25.1922	57.0102	1.0991	2.83571	5.95625	5.0342	7.44924	5.50531	39.4806	2.48129
C48779_c0_seq1_|_PREDICTED:_exosome_complex_component_RRP46-like_[Oreochromis_niloticus]	2.90383	2.49992	4.45011	7.52135	30.6498	1.19651	1.63578	4.87106	2.92738	6.14775	3.26985	7.00051	2.48317
C59214_c2_seq1_|_VIP36-like_protein_precursor_[Esox_lucius]	5.05037	3.2449	2.64427	10.9031	35.8782	2.17699	2.70714	3.54287	2.78379	6.44061	3.63427	7.02975	2.48345
C27271_c0_seq1_|_PREDICTED:_microtubule-associated_serine/threonine-protein_kinase_2_[Gallus_gallus]	9.24411	2.44637	2.19936	5.20647	5.13347	1.46805	6.13173	3.89444	13.4494	6.60842	4.79214	5.64697	2.48393
C82452_c0_seq1_|_PREDICTED:_serine/threonine-protein_kinase_TAO1-like_isoform_2_[Anolis_carolinensis]	3.58811	2.69084	2.70274	4.59202	9.84283	1.14591	2.75974	5.48439	1.98655	4.51479	6.01611	10.4027	2.48433
C967_c8_seq1_|_Glyoxylate_reductase_[Salmo_salar]_gb|ACI33319.1|_Glyoxylate_reductase_[Salmo_salar]	2.77265	2.89486	1.30744	2.45491	3.87602	1.04542	2.66724	1.17868	3.72127	249.534	1.61274	1.57474	2.48469
C29364_c0_seq1_|_PREDICTED:_run_domain_Beclin-1_interacting_and_cystein-rich_containing_protein-like,_partial_[Oreochromis_niloticus]	4.53801	1.71736	2.87519	5.82768	10.1325	1.09708	3.3508	8.74355	3.34133	5.64335	4.9582	12.1396	2.48577
C17815_c2_seq1_|_PREDICTED:_zinc_finger_protein_16-like_[Oreochromis_niloticus]	5.11502	2.54604	3.41553	8.02426	17.3427	1.31336	2.4145	10.3767	3.07109	6.77389	3.75617	10.8201	2.4866
C39661_c1_seq1_|_zinc_finger_and_homeobox_protein_2_isoform_[Salmo_salar]	4.634	1.50134	2.37086	4.96962	7.03516	1.71464	5.39506	5.54403	2.29947	3.00913	10.4734	8.24937	2.48661
C31894_c0_seq1_|_PREDICTED:_UPF0458_protein_C7orf42_homolog_[Oreochromis_niloticus]	2.61181	2.63059	2.0165	5.26911	8.54271	1.09816	2.42591	7.00867	3.09855	5.71562	4.15524	7.31006	2.48796
C90285_c0_seq1_|_PREDICTED:_YTH_domain_family_protein_1_[Oreochromis_niloticus]	4.51058	3.28984	2.29834	5.69422	21.3283	2.99682	4.39267	3.71245	2.95087	4.66684	4.49541	11.2279	2.491
C94550_c0_seq1_|_PREDICTED:_nucleoside_diphosphate_kinase_6-like_[Oreochromis_niloticus]	4.2791	1.58678	1.68145	3.48008	2.62303	1.66767	2.56671	3.77987	3.71006	3.99515	2.39309	4.11661	2.4924
C18798_c0_seq1_|_PREDICTED:_poly_[ADP-ribose]_polymerase_4_[Danio_rerio]	2.63546	2.7682	13.8069	19.1341	6.51786	1.53217	2.52403	14.4992	4.58817	12.3507	6.70758	14.5032	2.49299
C43807_c0_seq1_|_PREDICTED:_diphosphoinositol_polyphosphate_phosphohydrolase_1-like_[Oreochromis_niloticus]	3.42296	1.74105	2.06048	5.64232	9.9804	5.92651	3.20528	6.27504	3.10128	3.49277	4.16963	5.34565	2.49338
C2275_c2_seq1_|_PREDICTED:_armadillo_repeat-containing_protein_8-like_[Oreochromis_niloticus]	3.41605	2.03361	2.45497	4.56417	30.5872	4.8607	9.76414	5.24591	6.8746	4.94006	3.51226	5.56575	2.49375
C71724_c0_seq1_|_nicotinic_acetylcholine_receptor_epsilon_subunit_[Takifugu_rubripes]	1.20544	1.17122	1.58912	2.86037	5.0048	8.22144	11.146	1.93437	4.49859	1.36644	1.97971	2.23966	2.49385
C24249_c0_seq1_|_Mps_one_binder_kinase_activator-like_2_[Osmerus_mordax]	1.89947	1.47081	2.80025	3.79757	8.88161	2.15275	2.32242	3.75806	2.683	2.68538	2.73973	7.06087	2.49411
C92442_c0_seq1_|_PREDICTED:_glycogen_synthase_kinase-3_beta-like_[Oreochromis_niloticus]	9.98623	1.60224	2.93786	5.76395	5.37246	1.53272	3.66348	2.79232	2.69948	5.18822	7.4185	9.06438	2.49507
C9962_c5_seq1_|_carnitine_O-acetyltransferase_[Danio_rerio]_gb|AAH81647.1|_Zgc:92317_[Danio_rerio]	1.96945	2.27832	1.34081	3.34021	1.8774	3.87504	23.8257	2.43709	7.2864	14.4843	6.13059	3.15911	2.49574
C101188_c0_seq1_|_PREDICTED:_cytosolic_purine_5'-nucleotidase-like_[Oreochromis_niloticus]	5.37079	2.75686	3.1521	5.36169	1.74816	4.39091	18.3602	3.72881	4.9954	4.2851	4.25941	7.30239	2.49608
C92762_c0_seq1_|_PREDICTED:_dual_specificity_protein_phosphatase_5-like_[Oreochromis_niloticus]	4.19798	1.54762	3.30003	14.1553	3.68441	1.29383	6.4858	4.40638	4.79079	3.38352	13.9484	21.1865	2.49784
C14779_c2_seq1_|_protein_NEDD1_[Salmo_salar]_gb|ACN10852.1|_NEDD1_[Salmo_salar]	2.06678	2.35825	2.51385	7.35941	16.2359	1.83831	4.21622	5.43273	4.0728	6.42874	5.18371	7.7916	2.49876
C2998_c3_seq1_|_PREDICTED:_putative_pre-mRNA-splicing_factor_ATP-dependent_RNA_helicase_DHX16-like_[Oreochromis_niloticus]	4.24241	2.27818	3.73158	8.30475	19.9489	2.79959	4.46403	5.80856	3.92162	7.36269	5.27637	8.6026	2.5
C47243_c1_seq1_|_Mitogen-activated_protein_kinase_13_[Salmo_salar]_gb|ACI34085.1|_Mitogen-activated_protein_kinase_13_[Salmo_salar]	4.94905	2.08707	7.0829	15.1164	11.0699	1.09576	3.83786	11.7424	5.6373	8.36749	7.74081	24.6217	2.50016
C52052_c0_seq1_|_PREDICTED:_transcriptional_activator_protein_Pur-alpha-like_[Oreochromis_niloticus]	8.5799	1.15804	1.72838	3.97722	8.11954	1.26861	2.29483	2.86445	4.3459	3.15983	3.53553	4.39098	2.50094
C15573_c2_seq1_|_v-akt_murine_thymoma_viral_oncogene_2-like_protein_[Salmo_salar]	8.16667	2.43722	2.74192	7.91859	18.7288	1.14934	3.4047	6.73509	4.60969	8.94733	6.09881	6.63799	2.50187
C18796_c0_seq1_|_WD40_repeat-containing_protein_SMU1_[Salmo_salar]_gb|ACN10645.1|_WD40_repeat-containing_protein_SMU1_[Salmo_salar]	3.89401	1.54433	3.91592	6.26597	31.0814	2.12623	2.50582	4.58343	38.0252	7.98891	9.35992	7.39073	2.502
C90628_c0_seq1_|_BTB/POZ_domain-containing_protein_KCTD2_[Dicentrarchus_labrax]	6.56543	1.41398	2.43738	5.87791	4.18987	1.53381	2.64283	4.84818	2.28023	4.06063	5.43285	6.67106	2.50349
C62016_c0_seq1_|_PREDICTED:_serine/threonine-protein_kinase_ULK2-like_[Danio_rerio]	4.43681	3.62163	3.46394	3.64099	11.5753	1.04999	4.90004	1.6484	1.65117	3.12522	4.87632	4.15933	2.50685
C61913_c0_seq1_|_PREDICTED:_serine-protein_kinase_ATM_[Oreochromis_niloticus]	3.24361	3.03137	3.63069	7.51675	14.8191	1.48313	2.27165	3.87546	2.55429	7.37621	4.55141	7.02815	2.5075
C73654_c0_seq1_|_PREDICTED:_tight_junction-associated_protein_1-like_[Danio_rerio]	3.96131	2.90942	3.24028	6.50384	18.9562	2.489	2.43556	2.22266	1.33719	7.30651	2.52936	2.4847	2.50782
C54902_c0_seq1_|_LOC100003387_protein_[Danio_rerio]	2.15938	2.38103	2.63358	10.6771	57.9923	1.83837	1.96625	7.3714	2.0515	5.38614	2.89577	9.02077	2.51053
C67421_c0_seq1_|_transmembrane_protein_184B_[Danio_rerio]	4.55059	2.08147	1.64142	3.44641	8.55852	1.75158	2.72513	2.08004	3.49268	4.3757	1.92302	2.80797	2.51227
C1026_c3_seq1_|_PREDICTED:_zinc_finger_protein_658B-like_[Oreochromis_niloticus]	3.00215	1.52792	1.38598	6.49109	35.4704	1.20893	2.85868	8.99914	2.97749	5.91879	3.96293	5.8757	2.51248
C74100_c0_seq1_|_mCG140712_[Mus_musculus]	3.94991	2.39885	2.59763	4.81843	3.93355	1.78333	3.06857	3.00615	4.49097	44.6729	2.13468	5.04086	2.51267
C72196_c0_seq1_|_Aflatoxin_B1_aldehyde_reductase_member_2_[Osmerus_mordax]	3.13238	1.37993	3.32312	6.76619	9.14285	1.42232	1.25948	2.77185	2.5901	4.17033	2.52104	4.06712	2.51278
C77320_c0_seq1_|_PREDICTED:_oxysterol-binding_protein-related_protein_1-like_[Oreochromis_niloticus]	2.90224	1.13015	1.57667	2.03217	4.44897	5.29474	13.0895	3.34342	4.33189	4.07955	1.94947	2.40224	2.51323
C22647_c0_seq1_|_Methenyltetrahydrofolate_synthetase_domain-containing_protein_[Salmo_salar]	4.20905	1.79731	3.15949	6.18197	11.0138	2.3757	4.23103	3.3461	4.24056	4.57585	4.76207	3.50778	2.51555
C3252_c14_seq1_|_unnamed_protein_product_[Tetraodon_nigroviridis]	8.46204	1.34904	1.37209	5.42991	3.91048	1.96642	4.44914	11.3518	3.58335	74.3251	11.3605	4.03692	2.51619
C9630_c0_seq1_|_Probable_mitochondrial_import_receptor_subunit_TOM7_homolog_[Oncorhynchus_mykiss]	2.40653	1.27358	1.5363	2.30499	7.75142	1.59487	1.93888	1.60888	2.79255	1.06774	1.70244	2.64428	2.51709
C35439_c0_seq1_|_PREDICTED:_general_transcription_factor_II-I_repeat_domain-containing_protein_1_[Oreochromis_niloticus]	4.21344	1.5364	2.63855	4.98952	13.4186	3.23988	4.3328	5.20451	4.93886	4.48411	6.41962	5.04752	2.51746
C59087_c0_seq1_|_PREDICTED:_ATP-dependent_zinc_metalloprotease_YME1L1-like_[Oreochromis_niloticus]	2.74859	2.04305	1.81601	3.96428	3.05241	1.12021	2.80765	4.15629	2.45542	2.97134	2.81988	4.56822	2.51914
C9221_c0_seq1_|_PREDICTED:_neuroblast_differentiation-associated_protein_AHNAK-like_[Oreochromis_niloticus]	3.77587	2.00928	90.7787	20.3621	14.6953	5.58819	41.3566	31.2594	38.7629	16.6591	34.4598	48.8554	2.51964
C35983_c1_seq1_|_unknown_[Homo_sapiens]	5.64639	2.18375	1.63513	5.18385	8.0705	1.01188	1.59432	10.6832	2.7387	6.02789	4.03549	5.50526	2.52482
C31746_c0_seq1_|_PREDICTED:_polyribonucleotide_nucleotidyltransferase_1,_mitochondrial_[Oreochromis_niloticus]	3.61684	1.94039	2.80802	12.9812	35.5229	1.77778	6.39912	4.90711	6.98546	7.99561	6.46654	8.55997	2.5249
C39261_c0_seq1_|_ribonuclease_P_protein_subunit_p14_[Salmo_salar]_gb|ACI33849.1|_Ribonuclease_P_protein_subunit_p14_[Salmo_salar]	3.18148	2.67641	2.33228	5.74771	2.38141	1.01945	3.23854	5.67568	3.6847	8.99038	2.89539	3.23341	2.52491
C75052_c1_seq1_|_RecName:_Full=Isochorismatase_domain-containing_protein_1_gb|ACI32950.1|_Isochorismatase_domain-containing_protein_1_[Salmo_salar]	4.27631	1.6658	3.06908	10.5763	8.61607	1.28357	4.00797	6.14906	5.47472	7.59632	4.33973	11.6352	2.52601
C56941_c0_seq1_|_PREDICTED:_ubiquitin_carboxyl-terminal_hydrolase_10_isoform_1_[Danio_rerio]	4.51282	2.99684	5.16409	14.3749	18.1438	2.2554	4.9682	5.07787	2.70816	11.007	6.56327	13.5891	2.52776
C38590_c0_seq1_|_RING_finger_and_SPRY_domain-containing_protein_1_precursor_[Danio_rerio]_gb|AAI34971.1|_Si:ch211-257c9.1_[Danio_rerio]	5.34512	1.81935	4.97416	8.95544	33.8555	2.31212	2.93249	10.3999	3.41227	8.18021	5.73524	9.85907	2.52824
C82603_c0_seq1_|_hypothetical_protein_TcasGA2_TC006862_[Tribolium_castaneum]	2.54479	2.20955	1.84964	6.17871	17.3821	1.13005	5.42967	6.9902	3.21585	5.92275	3.80914	5.6535	2.52847
C53283_c1_seq1_|_Retinoblastoma-binding_protein_6_[Salmo_salar]	3.86138	2.88018	1.91762	5.93345	6.03104	1.04376	3.69453	9.29673	4.06807	6.66929	4.62993	6.10246	2.52876
C55870_c3_seq1_|_ODR4_homolog_[Salmo_salar]_gb|ACI33695.1|_ODR4_homolog_[Salmo_salar]	3.88672	2.20669	3.8195	3.90811	10.3578	1.13181	2.30989	2.43403	2.04677	3.66595	3.83293	4.04521	2.53138
C69185_c2_seq1_|_ubiquitin-conjugating_enzyme_E2_variant_3_[Salmo_salar]_gb|ACI33865.1|_Ubiquitin-conjugating_enzyme_E2_variant_3_[Salmo_salar]	3.86267	1.23074	4.00884	8.4404	8.51163	1.68475	2.92864	5.78732	4.66386	7.65903	5.89365	15.933	2.5322
C21456_c1_seq1_|_PREDICTED:_wings_apart-like_protein_homolog_[Oreochromis_niloticus]	3.7357	2.52123	1.99153	12.5584	26.1289	1.1438	2.15908	5.30563	3.61981	7.24046	3.62859	13.0728	2.53224
C36641_c2_seq1_|_PREDICTED:_alpha-soluble_NSF_attachment_protein-like_[Oreochromis_niloticus]	1.79888	2.01368	1.85492	5.71185	3.29187	1.01222	3.47112	4.6635	4.25453	4.9112	7.93288	4.68757	2.53248
C26065_c0_seq1_|_StAR-related_lipid_transfer_protein_7_[Salmo_salar]_gb|ACN11304.1|_StAR-related_lipid_transfer_protein_7_[Salmo_salar]	3.17087	2.34902	3.70679	4.68411	10.837	1.2717	9.68021	2.85733	6.5873	5.57492	4.32754	4.57868	2.53624
C42987_c0_seq1_|_ankyrin_repeat_and_SAM_domain-containing_protein_4B_[Danio_rerio]_gb|AAH74086.1|_Zgc:91874_[Danio_rerio]	3.15566	3.08445	1.58206	57.6847	5.17759	1.79767	1.2329	2.16072	1.32162	28.527	1.42835	4.35962	2.53774
C104_c2_seq1_|_5'-3'_exoribonuclease_1_[Danio_rerio]	4.87377	2.21689	3.34937	11.1296	22.9086	2.25111	3.72434	9.43479	3.99391	7.65889	5.67264	10.8053	2.53865
C16876_c0_seq1_|_PREDICTED:_deoxyribonuclease-2-alpha-like_[Oreochromis_niloticus]	4.97068	2.24523	4.44728	49.4182	42.944	1.84825	4.58756	48.4366	3.01476	25.3664	12.0548	51.6059	2.53959
C27122_c0_seq1_|_ras-related_protein_Rab-9A_[Salmo_salar]_gb|ACN11419.1|_Ras-related_protein_Rab-9A_[Salmo_salar]	3.35879	1.87257	1.08969	4.62378	15.9607	1.05774	2.82479	3.76081	4.04345	6.15044	4.11862	3.73923	2.54327
C106308_c0_seq1_|_PREDICTED:_round_spermatid_basic_protein_1-like,_partial_[Danio_rerio]	5.67759	2.19126	4.28799	9.51434	6.18901	1.46131	2.64267	8.53517	2.94718	3.55712	3.21851	3.88339	2.54369
C42251_c0_seq1_|_novel_protein_similar_to_human_and_mouse_protein_inhibitor_of_activated_STAT,_4_(PIAS4)_(zgc:66410)_[Danio_rerio]	4.97575	2.61655	2.06537	5.81622	36.4047	1.14354	1.57446	5.3375	1.69349	4.01062	2.82006	5.69091	2.54396
C14435_c2_seq1_|_Ubiquitin_carboxyl-terminal_hydrolase_5_[Salmo_salar]_gb|ACI34254.1|_Ubiquitin_carboxyl-terminal_hydrolase_5_[Salmo_salar]	5.54827	3.15333	4.58395	10.0527	13.7291	1.5186	3.81891	3.2329	3.16437	3.97271	5.65805	8.62187	2.54531
C27127_c0_seq1_|_PREDICTED:_eukaryotic_translation_initiation_factor_2-alpha_kinase_1-like_[Oreochromis_niloticus]	3.48111	1.83413	3.77331	7.07431	7.68864	3.3634	3.80522	16.5147	5.4247	9.53943	5.24653	5.72867	2.54537
C34666_c2_seq1_|_WD_repeat-containing_protein_75_[Salmo_salar]	4.17002	1.84155	3.62175	11.8594	44.2134	1.50243	3.90419	5.93964	4.88053	8.43699	5.55741	9.20161	2.54612
C13481_c1_seq1_|_Serine/threonine-protein_kinase_PRP4_homolog_[Dicentrarchus_labrax]	6.24344	3.9247	4.36534	14.0628	18.5278	1.50809	4.61306	8.96948	5.07855	10.2167	7.09702	15.1499	2.54633
C82634_c1_seq1_|_PREDICTED:_macoilin-1-like_isoform_1_[Oreochromis_niloticus]	4.72897	2.56651	2.01769	5.04435	14.0566	1.69395	5.03907	7.2222	4.83367	5.19742	5.66801	6.32313	2.54654
C81034_c1_seq1_|_Zinc_finger_protein_ubi-d4_[Salmo_salar]_gb|ACN10680.1|_Zinc_finger_protein_ubi-d4_[Salmo_salar]	3.54044	1.75767	1.08113	3.72707	1.68899	1.00117	2.99751	8.95222	3.97125	4.94926	4.65534	4.85324	2.54689
C46772_c0_seq1_|_CU070_protein_[Salmo_salar]_gb|ACM09366.1|_C21orf70_homolog_[Salmo_salar]	4.31876	1.55823	2.7856	4.77342	9.72761	1.40522	2.45831	4.33735	2.8168	5.26658	4.30657	4.30835	2.54788
C29190_c1_seq1_|_PREDICTED:_uncharacterized_protein_KIAA0232-like_[Oreochromis_niloticus]	3.55908	2.27916	2.51781	4.7457	9.09848	1.83581	3.16707	11.6567	3.4243	8.04599	5.55743	7.09311	2.54911
C79478_c0_seq1_|_glucocorticoid_receptor_2_[Oncorhynchus_mykiss]_gb|AAR87479.1|_glucocorticoid_receptor_2_[Oncorhynchus_mykiss]	3.06511	3.68082	2.63475	8.50438	5.8309	1.1641	4.13518	10.3375	2.64711	5.48635	7.73652	14.8381	2.55227
C2639_c1_seq1_|_PREDICTED:_rabenosyn-5-like_[Oreochromis_niloticus]	5.52893	1.90606	4.30229	7.69248	7.83052	1.17382	2.57805	3.71348	4.02899	7.75971	6.39502	8.2322	2.55228
C127431_c0_seq1_|_eukaryotic_translation_initiation_factor_4E_type_3_[Danio_rerio]_sp|Q66HY7.1|IF4E3_DANRE_RecName:_Full=Eukaryotic_translation_initiation_factor_4E_type_3;_Short=eIF-4E_type_3;_Short=eIF-4E3;_Short=eIF4E_type_3;_Short=eIF4E-3_gb|AAH81620.1|_Eukaryotic_translation_initiation_factor_4E_family_member_3_[Danio_rerio]_gb|ADK74830.1|_eukaryotic_translation_initiation_factor_4E_class_II…	3.45533	1.76399	1.81643	5.92607	4.64959	1.60114	2.72874	4.15933	2.15339	3.41204	4.19484	9.03198	2.55244
C31591_c0_seq1_|_unnamed_protein_product_[Tetraodon_nigroviridis]	2.02876	1.41995	1.67427	36.5696	2.69728	1.20037	1.90248	54.2428	2.67	15.8593	12.2624	43.7734	2.55309
C31448_c0_seq1_|_PREDICTED:_RNA_polymerase_I-specific_transcription_initiation_factor_RRN3_isoform_2_[Danio_rerio]	4.07189	2.04863	2.26521	6.39977	25.5612	1.25305	2.03492	5.38918	2.61009	6.59218	5.49176	9.07738	2.55462
C35592_c1_seq1_|_PREDICTED:_fibronectin_type_III_domain-containing_protein_1-like_[Oreochromis_niloticus]	7.31944	2.09656	3.12885	8.68252	5.76775	2.15408	6.29267	14.6266	4.21679	8.06979	4.39355	12.5974	2.55463
C40354_c0_seq1_|_PREDICTED:_MAP_kinase-interacting_serine/threonine-protein_kinase_2_[Oreochromis_niloticus]	3.17095	1.79291	3.10703	7.35047	17.8739	3.59589	5.48646	8.42235	6.06064	5.76347	12.1062	8.19491	2.55624
C78078_c0_seq1_|_PREDICTED:_mitochondrial_ribonuclease_P_protein_1-like_[Oreochromis_niloticus]	3.857	2.24783	3.16683	7.85017	14.7707	1.26831	4.71577	3.92238	4.12722	6.89534	3.43287	7.20248	2.55626
C26372_c0_seq1_|_WD_repeat-containing_protein_61_[Salmo_salar]	7.91151	1.98154	3.61182	9.75512	23.0787	2.608	4.67762	7.49196	9.53396	10.2434	7.96441	11.0911	2.55697
C55631_c1_seq1_|_PREDICTED:_uncharacterized_protein_C9orf72_homolog_isoform_2_[Oreochromis_niloticus]	7.70754	1.42863	3.15055	11.1632	63.3369	2.46703	2.33199	7.06658	3.40106	6.83823	5.90673	13.7316	2.55874
C44567_c1_seq1_|_Malonyl_CoA-acyl_carrier_protein_transacylase,_mitochondrial_precursor_[Salmo_salar]	3.89072	2.2508	3.06857	7.24256	19.4289	2.30637	8.06447	2.99192	6.12035	4.5201	3.73029	5.28456	2.55879
C21813_c0_seq1_|_MAK16-like_protein_RBM13_[Esox_lucius]	2.24674	1.42902	4.18345	4.86339	22.4497	2.1743	3.46908	7.25193	2.98608	4.46763	3.46636	7.40026	2.5623
C56215_c1_seq1_|_PREDICTED:_death_effector_domain-containing_protein-like_[Oreochromis_niloticus]	2.86752	2.09268	2.67062	5.07124	41.6336	1.59919	2.66396	7.4416	2.6418	4.79086	4.30222	7.08715	2.56243
C52362_c0_seq1_|_ODR4_homolog_[Salmo_salar]_gb|ACI33695.1|_ODR4_homolog_[Salmo_salar]	3.63847	3.15363	3.81011	5.4229	8.49479	1.08601	2.21087	4.34308	2.00643	6.69985	5.11717	3.42005	2.56335
C61329_c0_seq1_|_lin10_[Salmo_salar]	4.19729	3.5026	1.1765	3.88869	8.48329	1.25064	2.33071	8.43912	1.83849	3.3477	3.57211	6.13821	2.56497
C30205_c2_seq1_|_polycomb_complex_protein_BMI-1-A_[Salmo_salar]_gb|ACN11201.1|_Polycomb_complex_protein_BMI-1-A_[Salmo_salar]	4.6902	1.97073	1.51129	4.34561	21.2344	1.20663	2.59558	5.4669	1.86655	5.59451	2.71792	7.56991	2.56522
C42018_c0_seq1_|_nesprin-3_[Danio_rerio]	5.91555	2.43067	7.29123	14.5652	21.7954	1.71617	9.68004	12.4799	9.86267	11.0213	9.10211	10.2959	2.56524
C656_c76_seq1_|_PREDICTED:_protein_KIAA0284_homolog_[Oreochromis_niloticus]	3.45377	1.56284	7.80225	13.0757	13.8434	1.60862	5.24208	5.04502	10.1925	8.4577	12.3947	11.3039	2.56573
C35671_c0_seq1_|_L-seryl-tRNASec_kinase_[Esox_lucius]	3.84399	3.04581	1.97012	3.2722	5.34847	1.07203	3.08442	2.67463	3.25116	3.78418	2.91318	3.5273	2.56712
C10544_c1_seq1_|_Hcfc1a_protein_[Dicentrarchus_labrax]	8.33388	1.4905	3.06249	13.9951	30.8049	1.95777	5.25083	32.0791	6.7146	13.2468	6.43618	18.5237	2.57132
C338_c113_seq1_|_PREDICTED:_zinc_finger_protein_26-like_[Cricetulus_griseus]	3.22527	2.41343	3.8284	6.69888	17.8062	2.02647	3.77714	8.60352	4.66863	7.14043	7.7822	5.56466	2.57256
C32892_c0_seq1_|_PREDICTED:_nuclear_pore_complex_protein_Nup98-Nup96_[Oreochromis_niloticus]	3.716	1.60106	2.73451	7.40023	17.6986	1.71627	3.4829	12.9119	3.76583	7.70136	4.62034	7.68556	2.57269
C46563_c0_seq1_|_PREDICTED:_hypothetical_protein_LOC100710899_[Oreochromis_niloticus]	4.2585	3.96471	3.55638	14.7296	22.6287	1.94346	3.01884	7.64586	3.23901	10.4218	7.5007	17.8102	2.57317
C69538_c0_seq1_|_kinase-like_protein_SgK196_[Salmo_salar]_gb|ACN10125.1|_kinase-like_protein_SgK196_[Salmo_salar]_gb|ACN12476.1|_kinase-like_protein_SgK196_[Salmo_salar]	3.08664	2.82977	1.9426	4.73798	10.3801	3.563	2.664	6.58858	3.52582	5.1978	3.68735	6.04468	2.57328
C47034_c2_seq1_|_PREDICTED:_RNA-binding_protein_27-like_[Danio_rerio]	4.33533	2.93768	2.80329	6.65206	26.5693	1.14021	2.55273	6.07033	3.30031	6.22646	3.73121	6.07789	2.57376
C49519_c0_seq1_|_Immediate_early_response_gene_2_protein_[Esox_lucius]	2.11146	1.71403	5.63164	18.3822	32.1358	1.39438	9.45578	8.09219	5.39118	6.79192	4.60876	8.29028	2.57381
C2570_c1_seq1_|_PREDICTED:_lysocardiolipin_acyltransferase_1-like_[Oreochromis_niloticus]	2.63737	2.79013	3.13112	4.99609	5.08488	3.19958	3.046	5.74069	12.9251	3.77504	21.9952	5.06095	2.57575
C32080_c1_seq1_|_myotubularin-related_protein_10_[Danio_rerio]	4.54061	1.66789	3.60964	10.5135	45.1791	1.86011	4.61419	8.86133	8.76559	16.4424	4.09021	21.8933	2.57645
C7466_c6_seq1_|_PREDICTED:_hypothetical_protein_LOC100694318_[Oreochromis_niloticus]	5.23567	2.99794	4.82865	10.6049	16.1196	1.29452	3.45438	14.0562	5.00075	11.9039	7.48369	10.1073	2.57687
C72764_c0_seq1_|_Methyltransferase-like_protein_2_[Osmerus_mordax]	4.92183	1.48861	3.17766	8.66126	17.9953	1.56552	2.4093	3.01984	3.21476	5.85148	2.91921	8.16418	2.57941
C85423_c0_seq1_|_SJCHGC03025_protein_[Schistosoma_japonicum]	11.4798	2.01837	2.76675	7.2809	5.58241	1.09236	2.1057	11.0281	5.69322	7.27644	8.37677	8.71484	2.58037
C26352_c0_seq1_|_cytokine_receptor-like_factor_3_[Salmo_salar]_gb|ACN10837.1|_Cytokine_receptor-like_factor_3_[Salmo_salar]	3.41825	1.63342	3.56782	22.1037	13.7761	1.58461	4.83563	22.8432	5.29622	11.5423	11.8467	25.4366	2.58078
C65993_c0_seq1_|_PREDICTED:_N-lysine_methyltransferase_SMYD2-A-like_[Oreochromis_niloticus]	4.35323	2.64856	2.64913	4.78477	12.7448	5.95822	6.32368	2.08113	2.26815	2.72725	2.44308	4.06224	2.58103
C6890_c3_seq1_|_PREDICTED:_hypothetical_protein_LOC100704070_[Oreochromis_niloticus]	2.00707	1.85715	8.73095	7.71673	9.69393	4.92958	10.673	5.95869	7.46397	2.52313	108.304	12.2591	2.58194
C53679_c0_seq1_|_PREDICTED:_kelch-like_protein_20-like_isoform_2_[Oreochromis_niloticus]	4.10595	2.58679	2.59611	7.25534	32.0623	2.68567	2.96365	5.69837	5.03275	6.69416	5.39286	7.81604	2.58221
C7163_c0_seq1_|_PREDICTED:_extracellular_matrix_protein_2-like_[Oreochromis_niloticus]	4.62396	1.19659	6.41784	27.7364	8.64871	3.64762	13.4335	2.65551	4.48074	2.89293	31.1461	19.244	2.58293
C14963_c0_seq1_|_PREDICTED:_structural_maintenance_of_chromosomes_protein_5-like_isoform_1_[Oreochromis_niloticus]	4.57534	1.35	3.12118	5.2247	11.0194	2.40651	5.71854	7.29753	4.41575	4.82978	4.79625	5.13118	2.58294
C59265_c0_seq1_|_Mediator_of_RNA_polymerase_II_transcription_subunit_16_[Salmo_salar]_gb|ACI34010.1|_Mediator_of_RNA_polymerase_II_transcription_subunit_16_[Salmo_salar]	4.61854	1.7945	3.35688	9.63056	28.2274	1.91109	3.45501	5.55435	4.60432	6.42597	5.42623	8.32567	2.5834
C45494_c0_seq1_|_PREDICTED:_protein_SCAF11-like_[Oreochromis_niloticus]	5.11213	2.17409	3.48268	5.75653	12.7195	1.02939	2.53676	6.50918	26.5718	6.45554	5.81971	6.90477	2.58404
C80104_c0_seq1_|_PREDICTED:_autophagy-related_protein_2_homolog_A-like_[Oreochromis_niloticus]	3.81903	4.07007	4.09376	7.12045	8.87551	2.97563	4.41573	7.49408	2.07297	4.64595	5.89057	12.5873	2.58594
C40849_c0_seq1_|_PREDICTED:_dual_specificity_protein_phosphatase_8-like_[Oreochromis_niloticus]	7.34568	1.38432	16.3997	8.11132	4.4154	2.47523	7.11077	2.12823	17.6914	2.66232	7.60061	6.95471	2.58596
C21046_c4_seq1_|_PREDICTED:_hypothetical_protein_LOC559514_[Danio_rerio]	6.1963	2.6554	3.32371	5.13107	3.09371	1.43777	3.08971	8.26188	5.97963	5.71759	7.00974	4.65386	2.58727
C45769_c1_seq1_|_fam151b_[Ictalurus_punctatus]_gb|ADO29503.1|_fam151b_[Ictalurus_punctatus]	3.0638	1.93979	3.61769	4.49785	10.7639	1.00395	1.00247	2.18866	3.78581	2.74048	1.25058	1.3197	2.59055
C32628_c1_seq1_|_Mars_protein_[Danio_rerio]	3.77983	2.08467	4.26558	11.5477	15.7685	7.37862	4.11591	5.44953	3.81975	6.8852	3.25091	12.7219	2.59124
C731_c0_seq1_|_Trans-2-enoyl-CoA_reductase,_mitochondrial_precursor_[Salmo_salar]	3.58036	1.81972	2.25085	10.4283	7.15587	2.96129	19.6502	1.84009	10.4881	6.21995	1.62527	3.11743	2.59142
C99686_c0_seq1_|_PREDICTED:_serine/threonine-protein_kinase_tousled-like_2-like_isoform_2_[Oreochromis_niloticus]	3.96801	2.80179	2.50693	5.63939	23.7115	1.14621	3.2577	11.7745	3.10244	4.83142	5.89597	5.78657	2.59169
C18053_c1_seq1_|_MAK16-like_protein_RBM13_[Esox_lucius]	3.53389	1.91292	5.60642	14.7554	17.6283	2.00134	2.43475	3.36649	7.24928	8.82183	5.09427	7.5748	2.59245
C18112_c0_seq1_|_unnamed_protein_product_[Tetraodon_nigroviridis]	5.97011	1.65547	6.36662	16.3771	5.70408	1.14333	4.45667	5.7921	3.99661	5.28496	10.6859	5.22409	2.59321
C21062_c1_seq1_|_28S_ribosomal_protein_S18b,_mitochondrial_precursor_[Salmo_salar]_gb|ACI69777.1|_28S_ribosomal_protein_S18b,_mitochondrial_precursor_[Salmo_salar]_gb|ADM16221.1|_28S_ribosomal_protein_S18b,_mitochondrial_precursor_[Salmo_salar]	6.70681	1.4334	2.07488	11.4158	7.90335	1.17975	7.4907	2.54556	4.49843	10.5453	2.44407	5.43608	2.59453
C31293_c0_seq1_|_PREDICTED:_importin_subunit_alpha-3-like_[Oreochromis_niloticus]	4.0585	3.19116	3.75005	5.72881	27.8344	2.85521	1.91777	5.68395	2.75063	4.24007	4.68724	8.66874	2.59554
C28790_c0_seq1_|_phosphatidylinositol_N-acetylglucosaminyltransferase_subunit_P_[Oncorhynchus_mykiss]_gb|ACO08085.1|_Phosphatidylinositol_N-acetylglucosaminyltransferase_subunit_P_[Oncorhynchus_mykiss]_gb|ACO08819.1|_Phosphatidylinositol_N-acetylglucosaminyltransferase_subunit_P_[Oncorhynchus_mykiss]	3.61319	2.70496	2.44672	8.64921	9.19869	1.94754	2.54148	8.19481	4.70987	8.94608	6.85304	5.48379	2.59558
C77796_c0_seq1_|_DEAD_(Asp-Glu-Ala-Asp)_box_polypeptide_55_[Salmo_salar]	3.15276	1.92742	3.13661	7.68978	13.9038	1.47876	2.43122	5.8447	3.3572	5.20481	4.00365	5.75175	2.59582
C10737_c2_seq1_|_PREDICTED:_uncharacterized_protein_C18orf25-like_[Oreochromis_niloticus]	3.87693	1.925	2.36898	5.73345	11.2187	1.95871	3.34943	4.62336	3.59983	5.27351	3.28571	6.29283	2.59661
C31580_c0_seq1_|_tyrosine-protein_phosphatase_non-receptor_type_2_[Danio_rerio]_gb|AAH44373.1|_Protein_tyrosine_phosphatase,_non-receptor_type_2,_like_[Danio_rerio]_gb|AAI64031.1|_Ptpn2l_protein_[Danio_rerio]	2.66855	2.47995	3.78694	10.8206	6.30149	1.18702	2.44629	8.95176	2.95479	6.38037	5.33433	13.5792	2.59823
C38541_c0_seq1_|_UDP-galactose_translocator_[Danio_rerio]_emb|CAQ14394.1|_novel_protein_similar_to_vertebrate_solute_carrier_family_35_(UDP-galactose_transporter),_member_A2_(SLC35A2)_[Danio_rerio]	3.47455	2.05751	17.2792	9.9973	14.9453	1.00357	2.75498	3.74618	3.49764	5.09025	5.82273	46.0101	2.59824
C30846_c0_seq1_|_PREDICTED:_FAS-associated_factor_1-like_[Oreochromis_niloticus]	6.32238	2.75864	3.80386	7.80003	31.4098	2.71692	5.00095	9.47691	5.79839	5.59047	7.94124	7.96136	2.60177
C32217_c3_seq1_|_unnamed_protein_product_[Tetraodon_nigroviridis]	3.33577	4.07789	4.17861	5.82776	10.1083	3.37449	3.52261	17.398	3.1865	7.0885	5.28161	6.17969	2.60224
C38598_c0_seq1_|_DNA-directed_RNA_polymerase_III_subunit_RPC9_[Esox_lucius]	4.72923	2.1736	2.5094	5.16986	23.4509	3.42338	3.56142	5.51584	3.46702	4.22646	4.29274	5.61661	2.60268
C55563_c0_seq1_|_MKL/myocardin-like_protein_2_[Dicentrarchus_labrax]	4.92756	1.31472	5.29267	11.0913	5.71421	1.05238	4.79601	7.33429	5.29487	6.14291	12.6777	8.84285	2.60407
C102897_c0_seq1_|_PREDICTED:_dexamethasone-induced_protein_homolog_[Oreochromis_niloticus]	5.6757	3.01582	1.42083	4.50738	7.18842	2.51886	5.02404	8.55601	4.52111	4.66711	6.1414	5.33094	2.60789
C66798_c0_seq1_|_PREDICTED:_hepatocyte_nuclear_factor_6-like_[Oreochromis_niloticus]	8.31028	1.6484	1.69229	4.96827	15.0704	1.36673	2.80699	3.18896	2.90887	3.00843	3.74498	4.98674	2.60804
C15951_c2_seq1_|_PREDICTED:_huntingtin-like_[Oreochromis_niloticus]	7.32322	3.23466	4.37869	9.25423	10.4568	1.54981	5.17203	12.6055	4.35153	12.0261	5.79486	12.2063	2.60877
C646_c4_seq1_|_opioid_growth_factor_receptor_[Salmo_salar]	2.55223	1.88272	7.2576	50.5128	7.30296	1.3805	1.764	19.1806	4.04198	9.53522	8.3148	27.0287	2.61015
C13693_c2_seq1_|_PREDICTED:_tyrosine-protein_phosphatase_non-receptor_type_12_[Oreochromis_niloticus]	5.64648	3.22089	3.90147	9.9352	58.7674	1.29257	4.0169	9.30695	4.30767	13.7016	21.1899	13.3505	2.61112
C50157_c0_seq1_|_ATP-binding_cassette_sub-family_B_member_6,_mitochondrial_[Danio_rerio]_emb|CAX14429.1|_ATP-binding_cassette,_sub-family_B_(MDR/TAP),_member_6_[Danio_rerio]	8.16546	3.32408	4.5808	8.59813	21.072	2.46971	5.45576	9.7204	4.99784	8.00341	2.79501	10.4159	2.6116
C16662_c2_seq1_|_PREDICTED:_pantothenate_kinase_4-like_[Oreochromis_niloticus]	3.12783	2.42783	1.98146	2.95261	23.872	1.37387	1.84755	2.45723	2.61065	4.51048	3.82446	2.85717	2.61234
C39720_c0_seq1_|_factor_inhibiting_hypoxia-inducible_factor_1_alpha_[Oncorhynchus_mykiss]	2.88142	1.55013	5.97619	5.29098	2.93034	3.40846	2.49282	3.12068	4.00019	3.35422	2.02939	2.94668	2.61244
C2504_c0_seq1_|_PREDICTED:_bromodomain-containing_protein_3-like_[Anolis_carolinensis]	2.43799	2.63865	1.70206	3.46416	3.86225	1.39547	2.53028	4.30256	1.50669	2.30867	3.17118	3.5819	2.61247
C23607_c0_seq1_|_PREDICTED:_39S_ribosomal_protein_L53,_mitochondrial-like_[Oreochromis_niloticus]	4.23275	1.62344	4.2627	10.346	26.3609	1.20517	9.7631	6.14044	14.2496	7.44133	9.38121	4.10698	2.61249
C74969_c0_seq1_|_PREDICTED:_calcium_signal-modulating_cyclophilin_ligand-like_[Oreochromis_niloticus]	8.25902	1.3145	2.96301	5.11233	14.6224	1.39815	2.69142	3.2005	2.77174	3.21804	2.46299	5.88406	2.61349
C63336_c0_seq1_|_PREDICTED:_histone-lysine_N-methyltransferase_MLL2-like_[Oreochromis_niloticus]	4.01385	3.1358	2.55491	8.1541	14.3249	1.37509	4.4751	10.3942	3.97764	10.1087	6.31338	12.4632	2.61369
C93762_c0_seq1_|_protein-L-isoaspartate_(D-aspartate)_O-methyltransferase_domain_containing_2_[Danio_rerio]_gb|AAI14316.1|_Zgc:136935_[Danio_rerio]	7.74806	1.45906	2.41282	5.6399	7.36838	1.18357	3.26172	4.29589	6.97432	5.34748	4.01516	3.10634	2.61533
C56188_c0_seq1_|_PREDICTED:_uncharacterized_protein_C9orf82_homolog_[Danio_rerio]	2.90817	2.25311	2.3792	6.73315	71.4055	1.27602	2.37206	7.22313	2.40289	5.69971	4.16708	7.52371	2.6161
C17662_c0_seq1_|_PREDICTED:_neuroblast_differentiation-associated_protein_AHNAK-like_[Oreochromis_niloticus]	1.58693	3.14714	62.8051	29.33	5.79843	2.99043	23.3908	16.7879	14.7772	5.62263	78.9357	33.4215	2.61799
C56260_c0_seq1_|_PREDICTED:_DIS3-like_exonuclease_2-like_[Oreochromis_niloticus]	7.90218	3.8244	4.03494	11.608	44.1731	1.43525	3.60753	7.46018	3.41718	6.68654	5.16479	11.5771	2.61829
C25513_c0_seq1_|_uncharacterized_protein_LOC777626_[Danio_rerio]_gb|AAI25850.1|_Zgc:153012_[Danio_rerio]	3.8356	1.62932	5.49228	8.04424	5.57563	1.08317	2.22233	11.3712	7.7558	7.29693	9.06796	14.3864	2.61959
C28298_c0_seq1_|_PREDICTED:_sister_chromatid_cohesion_protein_PDS5_homolog_A-like_[Oreochromis_niloticus]	4.16606	2.78386	4.43236	10.6243	11.2252	4.79067	4.10226	12.6559	4.10229	7.84593	6.7081	11.9393	2.62004
C1644_c0_seq1_|_Leukotriene_A-4_hydrolase_[Salmo_salar]_gb|ACI33534.1|_Leukotriene_A-4_hydrolase_[Salmo_salar]	3.3677	1.93479	2.66611	14.5404	9.03438	3.09342	4.39725	8.10502	3.82786	12.7662	3.62216	8.57315	2.62321
C47090_c2_seq1_|_serine/threonine-protein_kinase_SMG1_[Danio_rerio]_emb|CAX18774.1|_SMG1_homolog_phosphatidylinositol_3-kinase-related_kinase_(C._elegans)_[Danio_rerio]	4.2132	2.29922	2.6	9.53665	8.03715	1.29143	2.28186	7.61908	2.6277	5.41481	3.64908	9.02438	2.62372
C964_c7_seq1_|_PREDICTED:_nicalin-1-like_[Oreochromis_niloticus]	6.16315	3.63271	5.93759	14.229	22.8942	1.84501	2.85531	4.31816	3.49222	9.37112	6.7327	19.3177	2.62396
C36575_c0_seq1_|_iron-sulfur_cluster_assembly_1_homolog,_mitochondrial_precursor_[Danio_rerio]_sp|Q4QRC6.1|ISCA1_DANRE_RecName:_Full=Iron-sulfur_cluster_assembly_1_homolog,_mitochondrial;_AltName:_Full=HESB-like_domain-containing_protein_2;_AltName:_Full=Iron-sulfur_assembly_protein_IscA;_Flags:_Precursor_gb|AAH97234.1|_Zgc:114185_[Danio_rerio]	7.41256	1.0454	4.79563	3.78774	6.48198	4.24018	16.2465	26.5947	13.3104	9.0845	3.85912	6.40125	2.62443
C80836_c0_seq1_|_PREDICTED:_lysine-specific_demethylase_4B-like_[Oreochromis_niloticus]	4.21441	3.59112	2.30193	6.31828	14.4988	1.7816	2.97326	10.5046	2.01256	6.19009	6.5812	9.02561	2.62464
C45381_c0_seq1_|_DNA-directed_DNA_polymerase_epsilon_4_[Salmo_salar]_gb|ACI67331.1|_DNA_polymerase_epsilon_subunit_4_[Salmo_salar]_gb|ACI69722.1|_DNA_polymerase_epsilon_subunit_4_[Salmo_salar]	3.60797	1.50367	2.17611	5.07458	16.8532	1.12513	2.70316	3.71201	4.2839	3.91648	1.90344	4.1298	2.62485
C5975_c1_seq1_|_uncharacterized_protein_LOC100192510_[Zea_mays]_gb|ACF79512.1|_unknown_[Zea_mays]	8.47759	1.26322	8.30926	9.93835	31.5253	1.03677	2.94382	6.09784	4.46974	7.03115	3.58834	7.89874	2.62762
C75360_c0_seq1_|_PREDICTED:_transmembrane_and_TPR_repeat-containing_protein_3_[Oreochromis_niloticus]	3.76819	2.45771	2.97066	6.77047	13.3092	2.3463	5.04918	4.89781	3.7394	3.41118	5.16786	7.26386	2.62838
C20547_c2_seq1_|_Dual_specificity_mitogen-activated_protein_kinase_kinase_2_[Salmo_salar]_gb|ACI32964.1|_Dual_specificity_mitogen-activated_protein_kinase_kinase_2_[Salmo_salar]	6.99364	1.11897	4.03649	9.14003	10.2905	1.03927	3.55311	6.05152	3.05534	4.26907	3.88229	11.0149	2.62946
C36675_c0_seq1_|_RAB5B,_member_RAS_oncogene_family_[Danio_rerio]	5.96557	2.42885	1.33833	3.77595	4.63493	1.21434	2.21975	2.4587	2.2888	4.14453	3.49927	5.15966	2.62965
C31026_c0_seq1_|_PREDICTED:_PHD_and_RING_finger_domain-containing_protein_1_[Danio_rerio]	3.85802	2.52348	3.16749	6.71448	13.6193	1.85412	3.57147	7.50697	4.2209	6.80737	4.36606	7.11232	2.63063
C37157_c7_seq1_|_PREDICTED:_BEN_domain-containing_protein_3-like_[Oreochromis_niloticus]	4.45043	2.10628	2.73048	5.99699	27.258	1.44525	5.85345	4.85291	6.5461	5.6006	5.87634	6.49369	2.63152
C57553_c0_seq1_|_PREDICTED:_interferon-inducible_double_stranded_RNA-dependent_protein_kinase_activator_A_homolog_[Oreochromis_niloticus]	9.62152	1.88039	1.92129	5.55484	11.0418	2.01747	3.36133	8.02866	3.27217	6.43295	5.83061	7.968	2.63322
C48514_c1_seq1_|_TGF-beta_receptor_type-2_[Salmo_salar]_gb|ACI33794.1|_TGF-beta_receptor_type-2_precursor_[Salmo_salar]	1.81895	1.84343	7.65818	16.1759	12.828	2.07944	6.04602	10.7073	6.56177	28.0716	15.7816	21.0723	2.63348
C5318_c0_seq1_|_Cathepsin_B_precursor_[Salmo_salar]_gb|ACI34275.1|_Cathepsin_B_precursor_[Salmo_salar]	2.28685	1.70434	3.9577	18.5883	9.7421	4.51145	1.5722	27.5444	4.43965	32.5905	6.69608	21.1748	2.6356
C1932_c5_seq1_|_PREDICTED:_myosin-11-like_[Oreochromis_niloticus]	2.26117	1.9101	16.5108	118.139	61.0468	2.88301	5.54199	22.7534	2.20341	20.8426	20.7425	99.4859	2.63737
C6853_c0_seq1_|_unnamed_protein_product_[Oncorhynchus_mykiss]	4.51893	2.40616	10.5781	96.6244	4.41315	1.73453	6.4881	68.5566	8.78933	78.8886	15.8918	82.1918	2.63738
C60742_c1_seq1_|_protein_strawberry_notch_homolog_1_[Danio_rerio]_dbj|BAJ08249.1|_strawberry_notch_homologue_1_[Danio_rerio]	3.77216	2.05574	4.44541	11.1967	43.5262	1.36714	3.23606	9.91375	3.77958	7.72877	4.52403	9.01715	2.63748
C16508_c0_seq1_|_FAM57A_[Esox_lucius]	2.37682	2.7874	2.26964	11.0381	35.9217	1.36851	10.2762	40.7855	11.8985	28.848	30.1355	32.7726	2.63872
C14117_c0_seq1_|_PREDICTED:_ankyrin-1_[Bos_taurus]	5.74138	1.07257	7.41999	22.2838	6.18792	1.41016	8.15308	37.0466	4.26312	9.15201	15.3054	32.4395	2.639
C12927_c1_seq1_|_Splicing_factor,_arginine/serine-rich_9_[Salmo_salar]_gb|ACI34079.1|_Splicing_factor,_arginine/serine-rich_9_[Salmo_salar]_gb|ACN11334.1|_Splicing_factor,_arginine/serine-rich_9_[Salmo_salar]	4.5479	2.46629	5.10873	14.8584	19.5838	1.1738	3.22354	11.5226	5.25844	11.8842	5.75587	14.1687	2.63951
C59015_c0_seq1_|_PREDICTED:_dnaJ_homolog_subfamily_A_member_3,_mitochondrial-like_[Oreochromis_niloticus]	4.82994	2.21619	2.64433	7.49256	19.1591	4.94925	15.9183	4.13187	10.2257	8.74117	3.18319	7.02594	2.6398
C29652_c9_seq1_|_PREDICTED:_protein_fem-1_homolog_A-like_[Oreochromis_niloticus]	3.526	1.87936	3.5258	5.07249	29.1449	6.09458	4.96053	5.95191	4.36771	4.48883	4.68298	5.92419	2.63995
C27013_c1_seq1_|_poly_[ADP-ribose]_polymerase_14_[Danio_rerio]_emb|CAQ14204.1|_novel_protein_similar_to_vertebrate_poly_(ADP-ribose)_polymerase_family,_member_14_(PARP14,zgc:113527)_[Danio_rerio]	2.11591	3.04192	7.47763	20.3637	8.2486	1.5278	3.29622	19.1421	4.40402	7.83128	7.71393	17.7429	2.64371
C15335_c1_seq1_|_NF-kappa-B_inhibitor_alpha_[Salmo_salar]_gb|ACN10235.1|_NF-kappa-B_inhibitor_alpha_[Salmo_salar]_gb|ACN12590.1|_NF-kappa-B_inhibitor_alpha_[Salmo_salar]	2.19319	1.05677	1.99819	18.9176	8.16577	4.7627	4.41718	16.4981	5.98898	9.58192	5.36246	17.9047	2.64422
C92935_c0_seq1_|_PREDICTED:_vascular_endothelial_zinc_finger_1-like_[Oreochromis_niloticus]	4.61813	1.87712	4.1414	5.61391	24.9746	1.69382	2.39161	4.46199	1.32915	5.36204	3.78802	7.01578	2.64499
C19075_c2_seq1_|_PREDICTED:_hypothetical_protein_LOC795005_[Danio_rerio]	5.47682	3.83837	3.46649	8.37432	29.4579	1.50531	3.56795	8.24438	2.9883	8.01387	7.57306	10.8686	2.64555
C35071_c0_seq1_|_PREDICTED:_hypothetical_protein_LOC100698395_[Oreochromis_niloticus]	6.15498	1.9642	3.15051	6.79611	23.38	2.98572	5.8355	5.08144	4.1598	5.6098	4.20434	10.3885	2.64591
C12636_c0_seq1_|_unnamed_protein_product_[Tetraodon_nigroviridis]	3.92006	1.55026	3.53039	3.71829	22.3149	1.08454	11.6988	14.9559	24.0824	5.58845	4.82485	2.42922	2.64621
C51630_c0_seq1_|_PREDICTED:_bromodomain-containing_protein_4_[Equus_caballus]	8.31149	2.82616	3.07855	8.52832	13.9661	1.32482	1.84547	4.97116	2.78895	6.13699	4.49744	6.65151	2.64775
C2274_c0_seq1_|_testis_catalytic_subunit_of_cyclic_adenosine_3',_5'-monophosphate_dependent_protein_kinase_[Oncorhynchus_mykiss]_pir||JC7968_cyclic_adenosine_3',5'-monophosphate_(cAMP)-dependent_protein_kinase_(EC_2.7.1.37),_catalytic_subunit_-_rainbow_trout_dbj|BAC65325.1|_testis_catalytic_subunit_of_cyclic_adenosine_3',_5'-monophosphate_dependent_protein_kinase_[Oncorhynchus_mykiss]	5.90461	1.43358	1.95308	4.44705	9.16875	1.15245	3.29396	8.30212	6.70372	5.01134	5.36117	4.43379	2.64793
C18885_c0_seq1_|_PREDICTED:_histone-lysine_N-methyltransferase_SETD2-like_[Oreochromis_niloticus]	4.13013	2.4976	3.08599	6.97989	14.7727	1.05363	2.75997	4.92887	3.80117	6.28082	4.31579	9.90045	2.6484
C47522_c0_seq1_|_PREDICTED:_hypothetical_protein_LOC100705851_[Oreochromis_niloticus]	5.23952	3.75474	5.32968	11.9916	22.3794	1.80496	3.45324	4.89742	2.6586	12.1748	4.19957	11.6206	2.6494
C26233_c3_seq1_|_Calpain-7_[Salmo_salar]_gb|ACN10740.1|_Calpain-7_[Salmo_salar]	3.64476	2.23313	5.36036	10.8846	14.8031	1.83055	2.20332	7.66288	2.9986	6.7057	3.78775	14.5651	2.65039
C35787_c0_seq1_|_Protein_transport_protein_Sec31A_[Dicentrarchus_labrax]	5.28549	1.9585	4.54945	12.3274	36.9705	3.32633	5.43038	7.78613	6.1821	7.3497	11.8804	12.3777	2.65269
C126274_c0_seq1_|_unnamed_protein_product_[Tetraodon_nigroviridis]	6.03261	2.41184	2.70348	5.15713	2.71877	2.25182	3.88167	3.71532	2.14986	4.34549	2.47254	4.16603	2.65311
C46212_c0_seq1_|_COMM_domain-containing_protein_5_[Oncorhynchus_mykiss]_gb|ACO08718.1|_COMM_domain-containing_protein_5_[Oncorhynchus_mykiss]	4.17354	2.10994	1.59189	4.84997	6.5952	1.78837	4.49319	3.03619	4.26678	4.05434	3.00571	3.03501	2.65331
C55692_c0_seq1_|_PREDICTED:_glycosylphosphatidylinositol_anchor_attachment_1_protein-like_[Oreochromis_niloticus]	5.50578	2.25739	3.54079	10.5459	23.2378	1.57966	3.02457	5.89093	4.07796	7.65117	9.82895	10.3358	2.65432
C23252_c0_seq1_|_Serine/threonine-protein_phosphatase_2B_catalytic_subunit_gamma_isoform_[Salmo_salar]_gb|ACI33493.1|_Serine/threonine-protein_phosphatase_2B_catalytic_subunit_gamma_isoform_[Salmo_salar]	8.44061	2.29639	4.73239	10.2903	10.128	7.15749	4.09178	10.8789	2.93936	6.41547	5.64233	14.5452	2.65703
C6691_c11_seq1_|_N-glycosylase/DNA_lyase_[Salmo_salar]_gb|ACI34323.1|_N-glycosylase/DNA_lyase_[Salmo_salar]	4.43302	3.49341	3.68817	4.32724	3.55441	2.98426	3.92478	4.53839	7.09153	8.05551	4.52307	5.28456	2.65706
C151_c87_seq1_|_Molybdenum_cofactor_synthesis_protein_2_large_subunit_[Esox_lucius]	3.19333	1.61456	2.54541	7.00095	8.75886	1.08569	2.00518	12.5202	4.57358	4.9126	3.13856	11.5556	2.65729
C8705_c10_seq1_|_PREDICTED:_guanine_nucleotide-binding_protein-like_3-like_[Oreochromis_niloticus]	3.04577	3.16038	3.86432	9.3484	30.0726	1.9003	2.49148	4.78538	3.63973	5.61686	5.74736	6.13614	2.65966
C23591_c0_seq1_|_novel_protein_similar_to_vertebrate_integrin,_alpha_6_(ITGA6)_[Danio_rerio]	1.74865	1.62032	22.665	20.9209	8.35281	1.35142	7.68409	1.78372	2.92163	2.98799	23.185	22.9634	2.65983
C36424_c0_seq1_|_PREDICTED:_ribosomal_RNA_processing_protein_1_homolog_B-like_[Oreochromis_niloticus]	3.24121	1.46492	4.93289	15.698	26.2622	1.19597	3.44996	7.64148	4.17692	8.1016	4.88801	9.49144	2.66032
C39856_c0_seq1_|_uncharacterized_protein_C17orf85_homolog_[Danio_rerio]_sp|Q803E1.1|CQ085_DANRE_RecName:_Full=Uncharacterized_protein_C17orf85_homolog_gb|AAH44520.1|_Zgc:55870_[Danio_rerio]	5.46945	2.20173	4.96263	10.372	17.6601	1.1796	3.46661	8.97649	6.2736	8.98372	4.99655	10.963	2.66033
C9077_c6_seq1_|_PREDICTED:_hypothetical_protein_LOC100706980_[Oreochromis_niloticus]	1.4007	1.07791	4.35165	18.1109	1.47329	6.53283	11.0723	6.0041	101.624	4.27241	12.4546	9.08936	2.6615
C62761_c0_seq1_|_transcription_factor_binding_to_IGHM_enhancer_3b_isoform_1,_partial_[Danio_rerio]	2.20894	2.56546	2.92115	6.70745	5.68312	1.25264	3.83293	11.9133	4.48497	6.5474	8.10497	12.1037	2.66202
C7988_c0_seq1_|_RNA-binding_region_RNP-1_domain-containing_protein_[Polysphondylium_pallidum_PN500]	5.21614	2.57243	5.08906	12.6308	9.47748	1.19522	4.87068	15.5413	7.44056	11.8706	7.82799	8.18954	2.66285
C23268_c1_seq1_|_PREDICTED:_cohesin_subunit_SA-1_[Oreochromis_niloticus]	7.18339	3.28595	2.87336	9.3267	35.082	2.13706	4.09355	8.47813	3.7475	7.0968	6.48203	11.3228	2.66365
C28800_c0_seq1_|_PREDICTED:_ras-related_protein_Rap-2b-like_[Oreochromis_niloticus]	4.70344	1.07121	8.5464	21.004	29.5849	1.12334	2.68984	21.3378	2.79209	10.2417	9.02044	22.097	2.66526
C29112_c0_seq1_|_PREDICTED:_tRNA_(cytosine(34)-C(5))-methyltransferase-like_[Oreochromis_niloticus]	3.99009	2.65058	2.80809	9.4103	16.5376	1.34044	2.43794	3.54217	2.16521	4.45445	3.57371	6.43053	2.66527
C47870_c0_seq1_|_chromobox_protein_homolog_1_[Danio_rerio]_gb|AAH45443.1|_Chromobox_homolog_1a_(HP1_beta_homolog_Drosophila)_[Danio_rerio]_gb|AAH75782.1|_Chromobox_homolog_1a_(HP1_beta_homolog_Drosophila)_[Danio_rerio]_gb|AAI65019.1|_Cbx1a_protein_[Danio_rerio]	10.6713	1.49406	2.75009	4.65268	14.6155	1.51051	3.64299	1.7277	4.77693	3.1017	1.79847	5.67498	2.66631
C15857_c0_seq1_|_PREDICTED:_protein_IWS1_homolog_[Oreochromis_niloticus]	5.96064	2.95467	2.43519	8.2874	13.5239	1.11626	2.91719	6.87992	2.83462	7.56677	5.84465	7.08491	2.6678
C24735_c0_seq1_|_Ubiquitin_fusion_degradation_protein_1_homolog_[Oncorhynchus_mykiss]	4.51418	1.62357	2.51199	7.11065	5.28938	1.64396	3.53565	7.80399	6.59378	10.0957	5.81066	8.14979	2.67017
C31526_c0_seq1_|_PREDICTED:_BTB/POZ_domain-containing_protein_KCTD9-like_[Oreochromis_niloticus]	4.0428	1.52643	3.80607	9.01842	37.3799	1.02903	2.92894	5.56535	3.92403	6.3792	4.49524	8.1154	2.67047
C49256_c0_seq1_|_PREDICTED:_transcriptional_activator_protein_Pur-alpha-like_[Oreochromis_niloticus]	7.35677	1.34813	1.87411	7.40203	8.28159	1.96218	3.08175	2.92055	4.84471	4.70547	3.82845	6.47754	2.67111
C54937_c0_seq1_|_nuclear_transcription_factor_Y,_alpha_[Salmo_salar]_gb|ACI34286.1|_Nuclear_transcription_factor_Y_subunit_alpha_[Salmo_salar]	7.40685	4.10793	3.67092	11.8877	12.877	1.50381	4.40313	7.07216	3.62311	7.53326	4.59646	12.0383	2.67215
C88764_c0_seq1_|_PREDICTED:_zinc_finger_protein_652-like_[Oreochromis_niloticus]	4.50619	3.84336	1.4611	7.22889	13.3145	1.52399	2.21611	4.21432	1.46518	3.31499	3.47429	6.50703	2.67239
C18710_c1_seq1_|_E3_ubiquitin-protein_ligase_arih1_[Danio_rerio]_sp|Q6PFJ9.1|ARI1_DANRE_RecName:_Full=E3_ubiquitin-protein_ligase_arih1;_AltName:_Full=Protein_ariadne-1_homolog;_Short=ARI-1_gb|AAH57523.1|_Ariadne_ubiquitin-conjugating_enzyme_E2_binding_protein_homolog_1_(Drosophila)_[Danio_rerio]_emb|CAM56728.1|_novel_protein_(zgc:66364)_[Danio_rerio]_emb|CAQ13584.1|_novel_protein_(zgc:66364)_[Da…	3.29362	1.9288	2.37428	6.70896	15.528	1.54713	4.00917	11.934	3.70314	5.92603	6.02855	7.18849	2.67255
C44879_c2_seq1_|_LIM_and_senescent_cell_antigen-like-containing_domain_protein_1_[Salmo_salar]_gb|ACI32993.1|_LIM_and_senescent_cell_antigen-like-containing_domain_protein_1_[Salmo_salar]	2.81775	1.8736	7.92399	15.1626	15.0057	2.76215	8.20682	11.0975	10.2884	5.98467	13.9439	12.1657	2.67323
C55140_c0_seq1_|_Zinc_finger_protein_572_[Salmo_salar]_gb|ACN12615.1|_Zinc_finger_protein_572_[Salmo_salar]	3.69998	1.51128	1.77016	5.46581	39.3552	1.11348	2.04823	6.70435	5.30216	4.9684	4.27593	5.43619	2.67649
C35616_c0_seq1_|_PREDICTED:_UDP-N-acetylhexosamine_pyrophosphorylase-like_[Oreochromis_niloticus]	5.31138	2.12221	5.48688	50.5288	13.4542	2.45835	4.09948	1.81322	3.16414	2.56898	5.66005	5.94232	2.67878
C37245_c1_seq1_|_uncharacterized_protein_LOC402967_[Danio_rerio]_gb|AAH65600.1|_Zgc:77285_[Danio_rerio]_emb|CAM56651.1|_novel_protein_(zgc:77285_)_[Danio_rerio]	2.38536	1.28576	1.52543	4.45417	9.77933	5.42309	3.1058	6.16984	2.0835	4.19838	3.90264	3.43586	2.67907
C18505_c0_seq1_|_PREDICTED:_heat_shock_protein_75_kDa,_mitochondrial-like_[Oreochromis_niloticus]	6.02668	1.75858	2.59071	7.51168	3.72093	2.26597	9.95905	1.24048	7.22468	5.35947	6.6018	5.0424	2.67915
C57_c71_seq1_|_protein_WWC2_[Homo_sapiens]_sp|Q6AWC2.2|WWC2_HUMAN_RecName:_Full=Protein_WWC2;_AltName:_Full=BH-3-only_member_B;_AltName:_Full=WW_domain-containing_protein_2	2.86891	2.67158	1.85675	4.13737	7.71227	1.09872	2.96758	5.14702	4.41497	8.94866	10.6038	8.21354	2.67991
C25879_c0_seq1_|_PREDICTED:_cell_division_cycle_protein_16_homolog_[Oreochromis_niloticus]	4.7657	1.64434	2.83023	8.60897	36.5958	2.3261	3.9497	4.63157	4.52024	6.31263	4.29467	10.4859	2.68015
C33383_c0_seq1_|_PREDICTED:_epsin-2-like_[Oreochromis_niloticus]	6.92758	2.38343	2.66365	6.34533	29.7754	1.87753	5.17864	8.95805	7.13678	4.05052	13.5236	30.4	2.68036
C50356_c1_seq1_|_hypothetical_protein_[Siniperca_chuatsi]	4.55327	1.52308	1.97402	4.39079	14.3137	3.74348	6.42425	1.63159	6.17518	4.93582	2.83455	3.56415	2.68197
C3621_c14_seq1_|_periphilin-1_[Danio_rerio]_gb|AAI28825.1|_Periphilin_1_[Danio_rerio]	4.46913	2.62459	2.38625	6.11253	18.9518	1.04568	1.63406	4.32188	2.25588	5.24682	4.61827	7.13996	2.6823
C56532_c0_seq1_|_PREDICTED:_kelch_domain-containing_protein_2-like_[Oreochromis_niloticus]	4.75229	2.03478	1.42759	5.95462	17.9332	1.99561	6.37549	13.8753	4.52902	8.29805	5.07238	6.03032	2.68234
C9209_c0_seq1_|_PREDICTED:_short-chain_dehydrogenase/reductase_3-like_[Oreochromis_niloticus]	6.61246	1.20736	5.57969	9.09583	72.0381	1.11445	13.8084	1.82377	2.81493	1.73093	7.01223	5.2684	2.68329
C59670_c0_seq1_|_PREDICTED:_nipped-B-like_protein-like_[Oreochromis_niloticus]	6.7581	2.44633	2.80024	8.69238	13.7207	1.52867	3.37453	10.019	2.79222	8.74563	6.89592	10.7705	2.68539
C12106_c1_seq1_|_Protein_transport_protein_Sec31A_[Dicentrarchus_labrax]	4.31615	1.07183	2.62666	8.55819	19.067	1.77277	2.60581	6.55728	6.57137	6.30412	9.21616	7.27936	2.6859
C301_c0_seq1_|_apoptosis_inhibitor_5_[Salmo_salar]_gb|ACI33952.1|_Apoptosis_inhibitor_5_[Salmo_salar]	7.07896	2.31606	4.96745	16.0452	9.68384	1.61312	3.02993	11.5939	5.75126	8.68082	5.60133	11.0542	2.68751
C18837_c0_seq1_|_Rho-related_GTP-binding_protein_RhoG_[Salmo_salar]_gb|ACI68843.1|_Rho-related_GTP-binding_protein_RhoG_precursor_[Salmo_salar]	4.16804	2.19041	7.26982	67.9596	7.87292	2.54398	4.44612	113.611	7.70169	60.88	19.9032	80.4111	2.68894
C81277_c0_seq1_|_PREDICTED:_putative_RNA-binding_protein_15-like_[Oreochromis_niloticus]	4.63274	3.43406	2.3585	4.74007	11.4208	2.85484	4.9317	7.10065	4.11857	4.916	4.94177	6.19915	2.6906
C29216_c1_seq1_|_PREDICTED:_hypothetical_protein_LOC100699272_[Oreochromis_niloticus]	4.16528	2.70442	2.87492	5.88219	31.6309	1.27062	2.56002	10.2477	2.99822	7.27808	4.65782	5.81101	2.69091
C66_c104_seq1_|_PREDICTED:_nardilysin_[Oreochromis_niloticus]	8.30345	1.3633	2.31042	6.52651	10.495	1.81185	3.87163	5.4227	5.98558	4.7284	4.15999	7.20741	2.69091
C28428_c0_seq1_|_E3_ubiquitin-protein_ligase_BRE1A_[Dicentrarchus_labrax]	3.49811	3.93852	4.49337	8.2433	15.5112	2.00805	2.36098	5.66487	2.19073	6.89964	4.38432	10.4309	2.69219
C73237_c0_seq1_|_PREDICTED:_E3_ubiquitin/ISG15_ligase_TRIM25-like_[Oreochromis_niloticus]	5.98152	1.74123	3.69201	7.59228	11.9414	2.23714	4.52317	7.18848	4.93087	6.73609	6.64937	6.11911	2.69425
C37504_c0_seq1_|_PREDICTED:_ubiquitin-protein_ligase_E3C-like_[Oreochromis_niloticus]	4.22513	3.1149	2.90801	9.23439	25.5587	2.05779	3.86567	7.88725	3.33537	6.25835	6.00625	10.2419	2.69563
C28335_c1_seq1_|_recombination_signal_binding_protein_for_immunoglobulin_kappa_J_region_a_[Danio_rerio]_gb|AAR05133.1|_Su(h)A_[Danio_rerio]_gb|AAI63922.1|_Rbpja_protein_[Danio_rerio]	2.56059	4.18496	2.563	8.34944	19.7615	1.06783	3.43691	11.1749	3.52105	7.30105	6.81792	9.69034	2.69679
C37334_c0_seq1_|_PREDICTED:_protein_DDI1_homolog_2-like_[Oreochromis_niloticus]	4.09482	2.7158	2.67696	9.24424	22.2524	1.88018	3.05735	7.64216	2.48253	6.51441	5.28812	8.31493	2.69985
C26437_c0_seq1_|_Mitochondrial_import_receptor_subunit_TOM34_[Salmo_salar]	3.16927	2.30023	1.84446	6.01229	19.3188	2.61884	2.70738	3.18387	3.5044	3.76258	4.37862	6.00156	2.70143
C14123_c0_seq1_|_PREDICTED:_BCL2/adenovirus_E1B_19_kDa_protein-interacting_protein_2-like_[Oreochromis_niloticus]	4.12655	2.05704	2.57934	6.40824	13.2446	1.83005	4.64349	6.52125	6.9498	5.54672	6.88694	7.10161	2.70235
C67205_c1_seq1_|_transmembrane_and_coiled-coil_domain-containing_protein_6_[Danio_rerio]_gb|AAI39554.1|_Zgc:162240_protein_[Danio_rerio]	3.47706	2.12745	1.8797	3.83662	8.85826	1.13847	1.95915	5.39503	3.32027	5.28327	3.3332	4.6923	2.70531
C29634_c0_seq1_|_PREDICTED:_OTU_domain-containing_protein_3-like_[Oreochromis_niloticus]	2.86322	2.56962	3.40028	6.57523	35.8485	3.69912	2.82686	6.72888	3.09895	6.42966	4.45248	4.98215	2.70543
C35576_c0_seq1_|_PREDICTED:_myotubularin-related_protein_4-like_[Oreochromis_niloticus]	7.3718	2.44156	3.14416	4.31717	9.76922	8.50423	6.39285	8.77925	3.47532	4.00561	3.82685	7.97967	2.70775
C28271_c0_seq1_|_DNA-directed_RNA_polymerase_II_subunit_RPB3_[Salmo_salar]_gb|ACI68248.1|_DNA-directed_RNA_polymerase_II_subunit_RPB3_[Salmo_salar]_gb|ACN10391.1|_DNA-directed_RNA_polymerase_II_subunit_RPB3_[Salmo_salar]_gb|ACN12754.1|_DNA-directed_RNA_polymerase_II_subunit_RPB3_[Salmo_salar]	6.52037	3.53907	2.057	6.82852	7.87034	1.0615	3.52731	3.15409	1.66435	4.4233	2.95085	4.28103	2.70782
C58604_c0_seq1_|_PREDICTED:_E3_ubiquitin-protein_ligase_RNF146-like_[Oreochromis_niloticus]	6.63725	1.74971	2.46899	6.91899	20.9048	1.03853	3.05291	7.90558	4.48318	5.2084	6.70926	8.17144	2.70858
C44763_c0_seq1_|_PREDICTED:_folliculin-interacting_protein_1_[Oreochromis_niloticus]	5.79038	1.94297	6.50231	10.5562	20.5168	3.08679	7.76328	10.673	12.177	10.8224	7.14739	11.1292	2.71096
C11532_c0_seq1_|_tubulin-specific_chaperone_D_[Salmo_salar]_gb|ACI34321.1|_Tubulin-specific_chaperone_D_[Salmo_salar]	8.05093	1.86755	4.48284	5.77335	13.5146	1.44147	2.30966	6.64664	4.05516	5.16138	4.74393	5.75563	2.71109
C40380_c0_seq1_|_Male-specific_lethal_3-like_1_[Salmo_salar]_gb|ACI33981.1|_Male-specific_lethal_3-like_1_[Salmo_salar]	6.04867	1.7814	3.3644	9.95043	33.8693	1.55577	3.17021	21.0167	3.45653	12.5207	7.27232	12.9905	2.71186
C23037_c0_seq1_|_Cardiolipin_synthetase_[Salmo_salar]_gb|ACN11460.1|_Cardiolipin_synthetase_[Salmo_salar]	2.62582	1.04053	6.77092	7.20321	24.6813	9.39704	13.6096	2.8847	10.3931	9.34813	4.68072	6.91999	2.71262
C10227_c1_seq1_|_PDZ_and_LIM_domain_protein_1_[Salmo_salar]	2.09056	1.03128	10.341	24.714	26.5361	1.17657	5.12428	10.2794	31.6057	12.3139	12.2876	18.1011	2.71387
C7610_c1_seq1_|_Calpastatin_[Salmo_salar]_gb|ACN10964.1|_Calpastatin_[Salmo_salar]	2.6361	1.89339	30.965	35.3964	6.48723	12.3156	24.7229	11.4909	35.2274	9.02381	49.3994	59.162	2.71394
C15525_c1_seq1_|_PREDICTED:_transforming_growth_factor_beta_receptor_type_3-like_[Danio_rerio]	1.87616	2.25605	1.30162	18.7222	26.2676	1.08664	2.63752	24.3575	2.221	3.32965	39.5328	4.19147	2.71434
C24116_c1_seq1_|_PREDICTED:_ras-related_protein_Rab-4B-like_[Anolis_carolinensis]	5.14542	1.48047	2.87143	2.67643	5.30728	1.62178	2.57564	4.30843	2.24724	3.39307	3.6607	3.90762	2.71505
C17939_c0_seq1_|_unnamed_protein_product_[Tetraodon_nigroviridis]	3.84453	1.61183	5.64501	9.25732	13.5864	3.13226	7.56172	8.14788	14.8571	5.34505	9.61762	7.75373	2.71536
C14331_c0_seq1_|_PREDICTED:_pyruvate_dehydrogenase_phosphatase_regulatory_subunit,_mitochondrial_[Oreochromis_niloticus]	5.175	2.32018	3.82269	7.38714	10.6127	2.36635	9.67459	7.5677	9.36642	8.83328	7.08672	7.21768	2.71547
C5149_c2_seq1_|_PREDICTED:_metalloreductase_STEAP3-like_[Oreochromis_niloticus]	4.64216	2.5449	3.36067	6.53899	12.9445	1.55699	4.61092	14.1449	8.5378	10.6163	21.648	10.2418	2.716
C13320_c0_seq1_|_PREDICTED:_proto-oncogene_serine/threonine-protein_kinase_pim-1-like_[Oreochromis_niloticus]	3.00245	1.11892	8.33836	18.6086	22.1702	4.06269	5.60413	20.3674	12.2249	11.2438	7.7837	23.0778	2.7174
C25511_c0_seq1_|_Tensin-like_C1_domain-containing_phosphatase_[Salmo_salar]	4.52209	2.26833	3.97584	10.8071	26.8865	1.90959	5.40438	14.3171	6.49988	5.42063	24.8055	6.98049	2.71775
C47650_c4_seq1_|_PREDICTED:_mitogen-activated_protein_kinase_kinase_kinase_4_[Oreochromis_niloticus]	4.86282	3.53788	2.81967	4.60913	23.0835	1.00822	3.17212	4.57512	4.88794	5.92806	5.87246	5.0527	2.71843
C50215_c1_seq1_|_PREDICTED:_ankyrin_repeat_domain-containing_protein_11_[Oreochromis_niloticus]	5.15714	2.56986	3.43165	9.61144	12.9437	1.20315	3.44273	7.93756	4.15608	6.51318	7.13563	9.36373	2.71953
C31829_c1_seq1_|_unnamed_protein_product_[Tetraodon_nigroviridis]	2.86978	2.03069	2.63349	6.02908	8.44781	1.7665	3.19392	4.78947	3.04253	3.12221	3.5326	3.5891	2.71956
C82070_c0_seq1_|_Constitutive_coactivator_of_PPAR-gamma-like_protein_1_[Dicentrarchus_labrax]	6.34257	4.7068	5.3471	8.71947	5.08458	1.39915	3.3592	2.77847	2.95878	4.53839	5.63393	9.39881	2.72076
C15771_c0_seq1_|_Integrin_beta-1_precursor_[Salmo_salar]	3.29594	1.52397	2.59163	12.9411	9.68425	6.86422	14.3393	10.6285	9.77615	6.81157	73.2278	13.1505	2.72088
C55891_c0_seq1_|_Pyridoxal_phosphate_phosphatase_PHOSPHO2_[Salmo_salar]_gb|ACI33038.1|_Pyridoxal_phosphate_phosphatase_PHOSPHO2_[Salmo_salar]_gb|ACI66661.1|_Pyridoxal_phosphate_phosphatase_PHOSPHO2_[Salmo_salar]	4.91818	2.10929	3.36583	10.312	4.54091	2.02926	3.13014	5.14029	2.18858	7.42616	2.84242	3.79593	2.72139
C28581_c0_seq1_|_Minpp1_protein_[Danio_rerio]	2.24045	2.41267	3.56871	5.59986	14.9456	1.05745	1.2322	5.36595	2.11044	6.02011	3.67054	6.77794	2.7221
C925_c3_seq1_|_PREDICTED:_dysferlin_[Oreochromis_niloticus]	4.92138	2.37007	6.05893	10.903	7.37571	6.44847	11.7453	7.00571	5.95594	4.70167	11.7025	11.2697	2.72362
C53365_c0_seq1_|_KTI12_homolog_[Salmo_salar]_gb|ACI67078.1|_KTI12_homolog_[Salmo_salar]	3.32741	1.55201	2.59978	5.93308	20.5752	1.90821	3.16003	6.25161	3.94558	3.60267	3.56487	4.89933	2.72365
C29802_c0_seq1_|_Mitochondrial_39S_ribosomal_protein_L4_[Esox_lucius]	5.68467	2.71125	2.53887	6.90341	17.5243	1.02225	5.34574	4.2808	5.33469	6.22174	4.95468	6.13249	2.72388
C11288_c0_seq1_|_PREDICTED:_tuftelin-like_[Oreochromis_niloticus]	3.90423	1.67228	24.1081	72.2691	3.83322	1.72126	3.6188	4.03656	28.5136	5.2775	11.0478	11.068	2.72505
C39_c12_seq1_|_unnamed_protein_product_[Tetraodon_nigroviridis]	2.97435	4.43261	5.83192	14.3711	8.32673	1.12941	2.62211	9.14194	3.25118	8.40587	10.227	18.2576	2.72562
C59285_c0_seq1_|_unnamed_protein_product_[Tetraodon_nigroviridis]	5.98507	3.13092	1.08446	4.84828	37.1747	1.03287	3.15701	6.43977	2.64601	6.96837	4.98111	7.76598	2.73074
C101166_c0_seq1_|_unnamed_protein_product_[Tetraodon_nigroviridis]	3.25333	2.12476	2.44101	6.42228	4.33644	1.5536	2.29236	11.8534	2.77592	5.64807	5.36815	6.9324	2.73094
C33573_c1_seq1_|_Transcription_factor_HES-1_[Salmo_salar]	5.077	1.27276	3.52638	9.69981	4.9457	1.63406	4.40226	6.81605	8.45741	4.01828	7.2379	10.5752	2.73187
C29760_c2_seq1_|_PREDICTED:_sorting_nexin-27-like_[Oreochromis_niloticus]	9.73506	2.13363	5.8038	11.861	15.5318	1.78691	4.91792	15.8224	6.97746	9.43912	9.18874	10.0261	2.7322
C23345_c0_seq1_|_death-associated_protein_kinase_3_[Salmo_salar]_gb|ACN10625.1|_Death-associated_protein_kinase_3_[Salmo_salar]	6.79382	2.18975	12.3668	20.4285	23.497	1.07209	4.06903	11.4569	5.27753	9.38589	12.4062	15.7313	2.73223
C71275_c0_seq1_|_PREDICTED:_importin_subunit_alpha-7-like_[Oreochromis_niloticus]	3.82429	3.06683	3.06527	5.40697	11.3039	1.54778	3.55611	7.32793	5.99678	6.05849	5.30493	6.52836	2.73229
C86495_c0_seq1_|_selenoprotein_O_[Danio_rerio]_sp|Q1LVN8.2|SELO_DANRE_RecName:_Full=Selenoprotein_O;_Short=SelO	5.236	3.24655	1.30733	4.1579	19.2085	1.69302	3.57307	3.51069	3.46986	4.88048	4.9695	5.19359	2.73286
C1416_c2_seq1_|_PREDICTED:_WD_repeat-containing_protein_85-like_[Oreochromis_niloticus]	3.40392	2.1118	3.29688	5.65885	18.2867	1.00172	3.68418	5.50161	4.62715	5.22024	3.16046	6.79574	2.73343
C20599_c4_seq1_|_PREDICTED:_ankyrin_repeat_and_FYVE_domain-containing_protein_1_[Oreochromis_niloticus]	5.54155	3.84748	7.52814	16.8047	18.0016	1.36825	2.70588	8.17215	2.68568	11.2827	8.42052	10.0072	2.7341
C82835_c0_seq1_|_putative_nuclease_HARBI1_[Danio_rerio]_sp|Q6AZB8.1|HARB1_DANRE_RecName:_Full=Putative_nuclease_HARBI1;_AltName:_Full=Harbinger_transposase-derived_nuclease_gb|AAH78390.1|_Harbinger_transposase_derived_1_[Danio_rerio]	7.28368	1.47721	1.00136	5.10463	16.2408	1.10702	1.95968	13.786	1.81	5.82286	5.03986	6.01743	2.7355
C25797_c1_seq1_|_PREDICTED:_cell_division_cycle_protein_16_homolog_[Oreochromis_niloticus]	7.51129	1.95033	2.58773	11.7378	80.1728	1.18628	2.81129	7.58907	3.37913	10.2205	4.42833	11.4869	2.73651
C64697_c0_seq1_|_PREDICTED:_FAD-dependent_oxidoreductase_domain-containing_protein_1-like_[Oreochromis_niloticus]	3.97028	2.35667	2.58267	5.3405	14.7841	2.70774	7.06991	3.94024	6.37365	7.54743	4.91888	4.74037	2.73689
C46958_c1_seq1_|_PREDICTED:_ski-like_protein-like_[Oreochromis_niloticus]	4.16128	3.24383	6.20535	8.60798	28.2094	1.05993	2.80109	1.90841	3.95341	3.74628	4.59816	7.91717	2.73849
C21628_c2_seq1_|_RING_finger_protein_121_[Salmo_salar]_gb|ACI69607.1|_RING_finger_protein_121_[Salmo_salar]	4.55778	2.50844	3.4524	7.8786	13.6276	1.64014	2.38653	4.95316	3.23687	5.41966	4.23592	31.5784	2.73936
C44978_c0_seq1_|_activin_receptor_type_IB_[Ctenopharyngodon_idella]	4.19436	1.75584	8.73134	10.9083	17.2556	1.55054	2.41814	1.46756	3.10399	4.45124	2.13794	6.39279	2.73944
C30241_c0_seq1_|_Ribonucleoside-diphosphate_reductase_large_subunit_[Salmo_salar]_gb|ACI34262.1|_Ribonucleoside-diphosphate_reductase_large_subunit_[Salmo_salar]_gb|ACN11136.1|_Ribonucleoside-diphosphate_reductase_large_subunit_[Salmo_salar]	6.37344	1.88659	5.20848	39.8341	64.6458	2.331	3.85492	17.5225	6.53422	27.3557	7.78031	49.8342	2.74017
C21554_c0_seq1_|_predicted_protein_[Helicobacter_pullorum_MIT_98-5489]_gb|EEQ64521.1|_predicted_protein_[Helicobacter_pullorum_MIT_98-5489]	6.16148	1.35277	2.62526	8.41975	24.6336	3.23523	4.97078	1.10467	17.6012	3.90436	2.51568	1.09992	2.74028
C57383_c0_seq1_|_Canopy3_[Danio_rerio]	4.43044	1.85102	6.69239	10.1217	6.05388	2.11896	5.07988	8.97249	5.94295	5.81116	6.39586	13.0388	2.74115
C3169_c1_seq1_|_Cytochrome_c_oxidase_subunit_VIb_isoform_1_[Salmo_salar]_gb|ACI69828.1|_Cytochrome_c_oxidase_subunit_VIb_isoform_1_[Salmo_salar]	2.74226	1.05737	5.82894	1.2167	2.64529	3.49933	13.1488	4.5694	4.39494	2.03285	1.41635	3.2242	2.74249
C32569_c0_seq1_|_PREDICTED:_nuclear_pore_complex_protein_Nup98-Nup96_[Oreochromis_niloticus]	4.66536	2.58802	4.25228	14.3537	24.3225	1.56802	2.83317	11.8059	5.63676	13.1312	7.33012	14.5007	2.743
C44161_c0_seq1_|_PREDICTED:_pre-rRNA-processing_protein_TSR1_homolog_[Oreochromis_niloticus]	4.58907	3.42759	7.59076	14.9019	24.2016	3.63704	5.69712	6.80173	7.29119	8.7254	4.92474	8.37171	2.74516
C3119_c1_seq1_|_PREDICTED:_zinc_finger_protein_276-like_[Monodelphis_domestica]	2.28586	1.40372	4.8542	2.83599	1.01002	4.22697	10.1165	6.27563	3.45581	5.62879	10.9673	5.70153	2.74636
C39492_c0_seq1_|_PREDICTED:_hypothetical_protein_LOC100695418_[Oreochromis_niloticus]	1.99263	2.14143	2.94265	4.00719	5.34314	5.03095	7.21557	4.35471	6.89483	6.88377	1.40544	3.51068	2.74731
C15696_c0_seq1_|_PREDICTED:_protein_strawberry_notch_homolog_2-like_[Oreochromis_niloticus]	3.48979	4.04791	8.52696	16.3739	3.03279	1.16165	2.93635	18.6952	3.00816	8.2005	8.69805	34.2807	2.74732
C88124_c0_seq1_|_unnamed_protein_product_[Tetraodon_nigroviridis]	4.15037	1.86359	2.05375	7.44869	19.9145	1.27462	2.48559	8.19017	2.96416	5.93651	4.48374	8.68427	2.74735
C33779_c1_seq1_|_N-terminal_asparagine_amidohydrolase_[Salmo_salar]	3.30378	1.6137	2.91605	8.02868	2.61751	1.20873	3.66655	15.0026	3.74073	8.07001	7.69732	8.90361	2.74855
C5717_c1_seq1_|_PREDICTED:_phosphatidylinositol_3-kinase_regulatory_subunit_beta_[Gallus_gallus]	4.89519	4.55711	2.02206	4.0916	2.33552	1.67256	3.76274	4.63645	2.77838	6.06542	6.52294	3.07905	2.74865
C12502_c5_seq1_|_PREDICTED:_queuine_tRNA-ribosyltransferase-like_[Oreochromis_niloticus]	5.0022	2.42754	2.98025	7.67218	9.92105	1.0528	2.64523	4.08348	4.53622	7.77551	3.28755	6.45617	2.75013
C64356_c0_seq1_|_PREDICTED:_high_affinity_cAMP-specific_and_IBMX-insensitive_3',5'-cyclic_phosphodiesterase_8A_[Oreochromis_niloticus]	8.86235	2.28985	2.29383	5.72969	4.46942	1.10126	4.03905	3.48196	3.10315	2.41775	9.98968	3.40866	2.75028
C26267_c0_seq1_|_RNA-binding_protein_42_[Danio_rerio]_gb|AAT68116.1|_MGC10433-like_[Danio_rerio]	4.96559	2.89436	3.81473	10.2978	33.182	1.84025	3.97062	7.20464	4.56844	8.06492	5.56864	9.21589	2.75181
C58399_c0_seq1_|_THUMP_domain-containing_protein_3_[Salmo_salar]_gb|ACI34237.1|_THUMP_domain-containing_protein_3_[Salmo_salar]	4.20445	1.93392	6.66182	15.4312	34.8502	2.3574	4.58997	7.37209	6.17674	10.9285	6.12103	12.0586	2.75216
C42596_c1_seq1_|_propionyl-Coenzyme_A_carboxylase,_alpha_polypeptide_[Danio_rerio]_emb|CAQ15187.1|_propionyl-Coenzyme_A_carboxylase,_alpha_polypeptide_[Danio_rerio]	5.43939	3.36568	3.14924	6.32867	12.6051	2.60146	19.4652	2.76915	19.158	10.3072	6.7485	10.7788	2.7526
C10324_c0_seq1_|_PREDICTED:_PI-PLC_X_domain-containing_protein_1-like_[Danio_rerio]	5.67318	1.48636	4.13234	4.95115	5.3308	1.02882	2.35148	5.79252	2.70508	5.85195	3.3346	9.34085	2.75274
C21552_c0_seq1_|_PREDICTED:_dolichyl-diphosphooligosaccharide--protein_glycosyltransferase_subunit_STT3B_[Oreochromis_niloticus]	6.56071	5.51236	2.64352	12.172	18.0363	1.29245	2.86048	2.63218	1.69563	7.12811	7.46802	4.3546	2.75404
C25523_c0_seq1_|_Immediate_early_response_gene_5_protein_[Salmo_salar]	2.68139	1.04884	4.64245	12.25	44.6513	2.45345	9.61944	7.49253	10.7309	5.66948	10.8364	16.4964	2.75509
C9443_c4_seq1_|_PREDICTED:_insulin_receptor_substrate_2-B-like_[Oreochromis_niloticus]	3.80355	3.33433	2.86106	2.77267	13.7765	1.64204	3.19804	4.58887	3.40426	4.16238	1.83644	2.89854	2.75525
C38880_c0_seq1_|_early_growth_response_1_[Haplochromis_burtoni]	5.12591	1.88414	5.3679	74.0197	5.98502	2.39039	14.0391	5.77921	1.05101	5.23512	4.83016	31.4095	2.75565
C31380_c0_seq1_|_nuclear_cap-binding_protein_subunit_1_[Salmo_salar]_sp|C0H906.1|NCBP1_SALSA_RecName:_Full=Nuclear_cap-binding_protein_subunit_1;_AltName:_Full=80_kDa_nuclear_cap-binding_protein;_Short=CBP80;_Short=NCBP_80_kDa_subunit_gb|ACN10525.1|_Nuclear_cap-binding_protein_subunit_1-A_[Salmo_salar]	4.40829	2.3149	2.94031	11.3923	33.6134	2.20853	3.02942	7.14287	3.69407	7.39409	5.70601	9.13199	2.7569
C47293_c1_seq1_|_PREDICTED:_ubiquitin_carboxyl-terminal_hydrolase_11-like_[Oreochromis_niloticus]	5.2467	4.59638	4.3866	17.4952	19.3934	1.0103	2.32785	10.7208	3.29325	10.6809	5.42556	21.7009	2.7571
C84924_c1_seq1_|_PREDICTED:_forkhead_box_protein_N3-like_[Oreochromis_niloticus]	6.25508	1.76334	4.84631	5.8523	1.96981	4.71964	8.89488	7.09829	4.79271	3.52748	5.96716	9.18137	2.75827
C27739_c0_seq1_|_PREDICTED:_mitochondrial_import_inner_membrane_translocase_subunit_TIM50-like_[Oreochromis_niloticus]	5.72038	1.96109	4.04991	8.84352	41.2286	2.28055	7.58783	2.70748	7.76067	7.85787	6.09914	7.61533	2.75894
C43343_c0_seq1_|_unnamed_protein_product_[Tetraodon_nigroviridis]	4.02887	2.18469	2.50609	6.77946	34.4441	1.38938	4.04818	11.1174	4.77167	5.7052	4.78672	9.00023	2.75928
C44029_c0_seq1_|_PREDICTED:_striatin-like_isoform_2_[Oreochromis_niloticus]	11.413	1.48268	7.09349	6.10916	14.1002	1.23787	2.64428	6.56336	6.23033	4.74057	4.85144	14.9446	2.76015
C14026_c2_seq1_|_PREDICTED:_small_subunit_processome_component_20_homolog_[Oreochromis_niloticus]	4.72481	2.22567	4.62365	9.04523	18.7615	1.13499	1.9592	4.02063	2.74012	6.18873	4.9405	11.4355	2.7619
C25078_c3_seq1_|_PREDICTED:_PHD_and_RING_finger_domain-containing_protein_1-like_[Meleagris_gallopavo]	3.34486	2.29254	2.38699	6.33625	10.8781	2.17736	4.36456	7.17297	4.53804	6.24799	4.39848	4.57482	2.76576
C14161_c2_seq1_|_Mitochondrial_28S_ribosomal_protein_S25_[Salmo_salar]	6.00826	2.18191	2.17443	7.07719	8.00809	1.36352	2.77298	7.19636	4.24118	8.93076	6.02462	5.65059	2.76608
C22399_c0_seq1_|_PREDICTED:_importin_subunit_alpha-6-like_[Oreochromis_niloticus]	4.5126	2.88602	5.32726	7.62336	22.9586	2.68667	4.81375	12.6699	7.67374	7.16625	7.31839	9.10964	2.76639
C47463_c0_seq1_|_Hypothetical_tRNA/rRNA_methyltransferase_slr1673_[Osmerus_mordax]	4.16405	1.80961	2.6397	8.19633	25.7447	1.54464	3.47028	4.72202	6.17645	5.06913	5.88555	6.60958	2.76662
C32932_c0_seq1_|_rab3_GTPase-activating_protein_catalytic_subunit_[Danio_rerio]_sp|Q6NUV0.2|RB3GP_DANRE_RecName:_Full=Rab3_GTPase-activating_protein_catalytic_subunit	5.63364	2.22064	3.49295	5.59836	5.31736	2.7017	2.26183	7.87497	3.28687	5.03107	3.91587	5.13909	2.76747
C23948_c3_seq1_|_PREDICTED:_serine/threonine-protein_kinase_N2-like_[Oreochromis_niloticus]	9.57978	1.0543	3.1556	26.285	8.08781	1.06769	5.62869	31.1596	4.73901	21.9136	11.4711	36.7533	2.76778
C27374_c0_seq1_|_PREDICTED:_inhibitor_of_Bruton_tyrosine_kinase_[Oreochromis_niloticus]	3.4083	2.73507	3.26396	5.34782	20.0932	1.97453	4.92108	12.9497	4.35563	5.51128	5.25691	7.92014	2.76798
C104004_c0_seq1_|_Translation_initiation_factor_IF-3,_mitochondrial_precursor_[Anoplopoma_fimbria]	3.38985	1.68306	2.39206	4.74362	12.8165	1.55792	3.55607	2.84703	3.82842	6.66845	3.25861	5.14655	2.76829
C8013_c4_seq1_|_PREDICTED:_endothelin-converting_enzyme_2_[Danio_rerio]	12.252	1.05367	2.55277	23.9584	8.09644	1.76379	4.64791	6.05976	5.77479	3.96896	9.83254	20.9445	2.77103
C42589_c0_seq1_|_PREDICTED:_BTB/POZ_domain-containing_protein_2-like_[Oreochromis_niloticus]	5.62178	2.70138	2.73317	5.23039	9.79856	1.88784	3.33307	7.18533	3.61376	5.39563	6.33599	7.852	2.77132
C24457_c0_seq1_|_Choroideremia_[Danio_rerio]	5.58562	1.99926	3.67762	10.2745	8.49276	2.41173	4.58308	9.07936	4.85715	7.16882	6.70336	9.80254	2.77237
C3171_c1_seq1_|_PREDICTED:_lysine-specific_demethylase_NO66-like_[Oreochromis_niloticus]	2.61436	1.26964	2.11273	6.68459	35.0397	1.46168	2.01571	2.95432	3.51644	5.69722	4.15185	5.11098	2.77283
C22683_c1_seq1_|_PREDICTED:_CCR4-NOT_transcription_complex_subunit_2-like_[Anolis_carolinensis]	4.51713	1.99351	2.50187	6.84614	26.8974	1.82605	5.17091	11.4194	5.88985	5.09821	7.48563	14.1127	2.77352
C73800_c0_seq1_|_Mitotic_spindle_assembly_checkpoint_protein_MAD2B_[Osmerus_mordax]	6.37706	2.52135	1.86296	3.99659	17.5363	1.05919	2.40779	6.7524	3.0909	4.5381	3.77863	3.28781	2.77373
C24174_c1_seq1_|_uncharacterized_protein_LOC777626_[Danio_rerio]_gb|AAI25850.1|_Zgc:153012_[Danio_rerio]	4.73079	1.84321	4.58459	6.0316	3.17024	1.38252	3.44893	12.428	1.92699	7.01236	6.92817	7.35024	2.77378
C27135_c0_seq1_|_PREDICTED:_hypothetical_protein_LOC100699272_[Oreochromis_niloticus]	3.3202	3.30297	2.4686	7.76464	29.5661	1.39381	2.73467	9.80277	2.67395	8.0464	4.6479	8.00963	2.77423
C28988_c0_seq1_|_PREDICTED:_oxysterol-binding_protein-related_protein_1_[Oreochromis_niloticus]	5.53839	2.67058	3.04269	6.21078	58.8269	1.06822	2.56923	8.2492	3.45943	7.77925	7.33267	6.25338	2.77439
C10658_c1_seq1_|_PREDICTED:_GRB2-associated-binding_protein_1-like_[Oreochromis_niloticus]	6.1852	2.47174	2.16789	4.67976	12.6385	1.64645	4.34569	10.7358	10.0907	10.9195	8.84876	5.31918	2.77459
C14027_c0_seq1_|_caspase_6_precursor_[Oncorhynchus_mykiss]_gb|AAF73848.1|AF212219_1_caspase_6_precursor_[Oncorhynchus_mykiss]	4.70255	1.85394	7.96067	54.6183	14.7653	1.07225	1.60091	17.8876	1.57334	11.1721	2.53365	89.2688	2.77465
C13265_c1_seq1_|_epithelial_membrane_protein_2_[Oncorhynchus_mykiss]_gb|ACO08699.1|_Epithelial_membrane_protein_2_[Oncorhynchus_mykiss]	2.02833	2.06127	42.2087	6.79235	59.3489	3.1155	21.8366	34.5893	7.5877	8.37225	24.0062	6.38884	2.77482
C3605_c6_seq1_|_PREDICTED:_zinc_finger_and_BTB_domain-containing_protein_17-like_[Danio_rerio]	6.10014	2.48433	3.21585	9.80275	4.49859	2.53704	3.8536	7.37727	4.76787	8.07892	5.55143	10.7348	2.77894
C95873_c0_seq1_|_forkhead_box_O5_[Oryzias_latipes]_gb|ACO57477.1|_forkhead_box_O5_[Oryzias_latipes]	4.30566	3.62459	1.88804	4.78631	1.13438	3.12309	5.18008	5.60913	3.29752	3.06966	10.0555	7.40097	2.77914
C28610_c0_seq1_|_cyclin-dependent_kinase_inhibitor_3_[Salmo_salar]_gb|ACI68194.1|_Cyclin-dependent_kinase_inhibitor_3_[Salmo_salar]	2.9349	1.87068	4.4618	9.49894	22.4026	1.66229	3.1708	5.17695	3.28031	7.39299	6.22629	6.41563	2.78066
C44840_c0_seq1_|_PREDICTED:_RNA-binding_protein_NOB1_isoform_1_[Danio_rerio]	4.0698	2.85284	4.78559	9.12444	29.3941	1.38279	3.35465	5.56871	5.6424	5.71654	4.22964	6.68528	2.78286
C8336_c0_seq1_|_PREDICTED:_zinc_finger_protein_710-like_[Oreochromis_niloticus]	8.4646	1.16971	8.31788	19.12	44.7625	3.55019	5.27342	16.5776	7.29882	10.7765	7.9163	28.1867	2.78308
C43383_c1_seq1_|_unnamed_protein_product_[Tetraodon_nigroviridis]	7.43065	4.3999	2.81712	9.07021	4.48465	3.59432	6.35708	11.6528	5.83367	6.47746	10.8642	10.5281	2.78314
C36761_c1_seq1_|_unnamed_protein_product_[Tetraodon_nigroviridis]	7.69244	2.72281	3.45076	8.74033	7.6404	1.21036	3.79493	11.7177	5.00812	11.9963	4.06605	12.1409	2.78335
C20070_c0_seq1_|_PREDICTED:_nuclear_receptor_corepressor_2-like_[Oreochromis_niloticus]	6.55023	2.17426	4.64784	8.65337	6.34595	1.92249	4.97247	3.35897	3.68648	4.72624	8.20086	7.00335	2.78343
C39325_c0_seq1_|_PREDICTED:_testis-expressed_sequence_10_protein_homolog_[Oreochromis_niloticus]	6.63779	3.09221	2.66801	9.33623	30.1505	1.22337	3.11919	6.04638	3.52681	8.90629	6.32333	9.91174	2.78473
C56805_c0_seq1_|_PREDICTED:_hypothetical_protein_LOC100700170_[Oreochromis_niloticus]	7.11364	2.2472	4.97937	11.2772	12.6079	2.20963	4.64544	6.47738	5.86433	9.5636	7.25136	13.0677	2.78681
C56621_c0_seq1_|_RING_finger_protein_139_[Salmo_salar]_gb|ACN10823.1|_RING_finger_protein_139_[Salmo_salar]	3.64316	3.71217	3.80323	4.78734	44.5504	1.2938	2.28053	3.5958	2.37423	3.69018	3.34265	7.82293	2.78741
C36822_c0_seq1_|_PREDICTED:_thrombospondin-2-like_[Oreochromis_niloticus]	1.16811	1.87586	7.65436	32.4567	2.43	13.3221	22.0547	1.19493	2.63436	2.52152	18.1087	5.78067	2.78767
C36038_c0_seq1_|_MAP_kinase-interacting_serine/threonine_kinase_2_[Danio_rerio]_gb|AAH45391.1|_MAP_kinase-interacting_serine/threonine_kinase_2a_[Danio_rerio]_gb|AAI65349.1|_Mknk2a_protein_[Danio_rerio]	1.90717	3.26868	3.88725	5.61261	21.3044	11.3154	6.36162	3.44542	5.65929	10.4402	21.9767	6.25994	2.78806
C23256_c1_seq1_|_PREDICTED:_plastin-3_[Oreochromis_niloticus]	3.09115	2.38296	2.12263	8.93336	28.6182	3.08101	5.28575	7.46795	5.77235	6.63646	8.98259	46.7514	2.78913
C24852_c0_seq1_|_PREDICTED:_protein_phosphatase_1_regulatory_subunit_12B-like_[Oreochromis_niloticus]	2.56152	1.85512	1.55394	27.4457	2.51573	1.08812	7.82974	2.68149	1.40118	9.52419	50.9522	4.18646	2.79126
C31675_c1_seq1_|_CH055_protein_[Salmo_salar]_gb|ACM08753.1|_C8orf55_homolog_precursor_[Salmo_salar]	3.52994	2.38605	3.51154	4.31534	23.4184	2.73639	3.39079	1.80104	3.59011	3.86641	5.29783	17.5905	2.79271
C25479_c0_seq1_|_unnamed_protein_product_[Tetraodon_nigroviridis]	1.94249	1.22061	6.00944	47.0592	2.01716	1.17237	1.7072	25.6923	3.2294	11.9778	7.21157	37.2952	2.79386
C21276_c2_seq1_|_PREDICTED:_hypothetical_protein_LOC100703121_[Oreochromis_niloticus]	4.61374	3.03557	4.94897	6.39393	39.8604	3.77064	9.53937	1.47616	16.2811	4.97523	3.83687	5.52594	2.79514
C44329_c0_seq1_|_novel_protein_(zgc:110800)_[Danio_rerio]	3.38656	2.92644	3.62743	4.26663	21.203	3.7658	9.40024	2.45527	12.5547	5.0255	3.12296	5.76659	2.79517
C9687_c0_seq1_|_kinesin-associated_protein_3_[Danio_rerio]_gb|AAH80842.1|_Zgc:101095_[Danio_rerio]	5.05713	1.95863	2.53449	3.09985	3.02487	1.0278	3.08585	1.68781	2.77904	3.73112	5.55305	11.4947	2.79686
C29879_c0_seq1_|_PREDICTED:_NEDD8-activating_enzyme_E1_catalytic_subunit-like_isoform_2_[Oreochromis_niloticus]	5.2261	2.25598	2.42974	5.57126	41.291	1.04682	5.05811	5.33851	3.64062	5.5095	4.63406	6.05072	2.79857
C43599_c0_seq1_|_PREDICTED:_pleckstrin_homology_domain-containing_family_A_member_5-like_[Oreochromis_niloticus]	9.86062	1.77614	2.02827	8.29665	17.5456	1.31052	4.37731	3.43004	1.85058	4.18725	17.0395	8.38332	2.79857
C40667_c0_seq1_|_p8_MTCP-1_[Salmo_salar]_gb|ACI67131.1|_p8_MTCP-1_[Salmo_salar]	3.80519	2.32841	1.99968	2.94903	65.5511	1.86304	2.96157	2.08818	8.01743	3.99805	1.83559	1.71346	2.79874
C63143_c0_seq1_|_UPF0240_protein_C6orf66_homolog_[Osmerus_mordax]	4.46219	1.98534	2.28899	3.8793	20.264	1.59625	4.84374	2.5556	4.88874	5.25915	3.62367	4.17543	2.80032
C23966_c0_seq1_|_PREDICTED:_zyxin-like_[Oreochromis_niloticus]	4.51859	1.96461	13.6108	28.4483	14.4877	1.43546	5.70644	19.4182	15.9157	9.59779	10.6186	19.1623	2.80043
C37898_c1_seq1_|_PREDICTED:_exosome_complex_exonuclease_RRP44-like_[Oreochromis_niloticus]	5.57976	2.80464	4.22234	10.168	27.6218	1.4393	3.34321	6.8391	4.31876	6.63185	4.06028	10.6527	2.80129
C31911_c0_seq1_|_PREDICTED:_RNA_polymerase_I-specific_transcription_initiation_factor_RRN3_isoform_2_[Danio_rerio]	3.8499	1.28331	3.51756	5.85067	41.4313	1.43229	2.54462	4.68338	2.82021	5.21797	4.68575	5.58355	2.80189
C33542_c0_seq1_|_p53_and_DNA_damage-regulated_protein_1_[Oncorhynchus_mykiss]	3.04402	2.18859	3.55227	5.05231	22.6791	3.30488	2.92936	5.67259	6.60797	4.88318	3.81827	4.12201	2.80225
C8144_c3_seq1_|_unnamed_protein_product_[Tetraodon_nigroviridis]	5.19033	2.16853	2.88454	6.48018	31.5621	1.94036	2.7616	6.95142	3.84387	6.99653	5.50856	7.00594	2.8027
C55202_c0_seq1_|_cell_division_protein_kinase_7_[Danio_rerio]_gb|ABB97084.1|_Cdk7_[Danio_rerio]_emb|CAQ14714.1|_novel_protein_(zgc:85821)_[Danio_rerio]	3.95614	1.85993	2.50035	7.84609	40.2651	1.50216	2.99394	6.71354	3.05001	5.73958	3.23519	7.63732	2.803
C24303_c1_seq1_|_DnaJ_homolog_subfamily_B_member_6_[Salmo_salar]_gb|ACI33563.1|_DnaJ_homolog_subfamily_B_member_6_[Salmo_salar]	6.06516	2.24528	2.40079	4.70808	5.06442	1.22717	2.1019	4.77442	2.91267	4.08981	3.75223	5.06444	2.80385
C16566_c0_seq1_|_PREDICTED:_protein_phosphatase_1_regulatory_subunit_15B-like_[Ornithorhynchus_anatinus]	3.28866	2.06195	4.51875	10.6309	18.0398	1.30227	2.70403	9.16644	2.46456	8.51362	4.34877	7.8494	2.80596
C14863_c0_seq1_|_Interferon_regulatory_factor_2-binding_protein_1_[Salmo_salar]_gb|ACN10733.1|_Interferon_regulatory_factor_2-binding_protein_1_[Salmo_salar]	3.36865	2.11717	3.56385	9.12029	24.7617	1.36945	3.01099	8.01398	4.3135	7.34916	6.11698	10.342	2.80624
C11601_c0_seq1_|_beclin-1_[Salmo_salar]_gb|ACI32980.1|_Beclin-1_[Salmo_salar]	3.94522	1.64357	1.46719	4.74292	10.5468	1.67985	3.67459	5.41273	4.36135	5.04466	2.8023	8.68039	2.80629
C38025_c0_seq1_|_transmembrane_and_ubiquitin-like_domain-containing_protein_1_[Danio_rerio]_sp|Q6P135.1|TMUB1_DANRE_RecName:_Full=Transmembrane_and_ubiquitin-like_domain-containing_protein_1_gb|AAH65312.1|_Transmembrane_and_ubiquitin-like_domain_containing_1_[Danio_rerio]	4.32914	2.30879	4.45133	6.66623	14.5285	1.74511	2.31844	6.05027	2.62005	6.52551	3.482	8.89661	2.80725
C86077_c0_seq1_|_pumilio-1_[Oncorhynchus_mykiss]	3.73928	2.65097	5.75108	10.8809	3.53831	1.66126	4.11849	7.60983	4.49795	7.56534	5.26893	10.5027	2.80859
C11320_c2_seq1_|_PREDICTED:_GTPase_IMAP_family_member_7-like_[Oreochromis_niloticus]	6.42368	1.53456	5.94327	10.2985	15.1452	1.05908	2.65992	11.1074	5.0433	12.1446	14.5395	10.0536	2.80896
C79546_c1_seq1_|_PREDICTED:_E3_ubiquitin-protein_ligase_RNF12-A-like_[Oreochromis_niloticus]	5.99641	2.33622	4.85122	9.43113	21.8576	1.36753	2.60151	5.9143	2.46925	5.21937	4.46967	11.9256	2.81282
C47741_c0_seq1_|_PREDICTED:_folliculin-interacting_protein_1_[Oreochromis_niloticus]	4.1747	1.62269	4.83011	9.82182	14.356	2.36115	5.16402	10.6021	8.49608	9.42224	6.11079	8.37729	2.81319
C36553_c0_seq1_|_PREDICTED:_hypothetical_protein_LOC795005_[Danio_rerio]	5.69917	3.47199	3.2369	6.96684	25.8876	1.18925	3.42211	8.96718	4.2356	8.31117	7.82003	10.8835	2.81484
C2176_c0_seq1_|_U2_small_nuclear_ribonucleoprotein_B_[Salmo_salar]_gb|ACM08328.1|_U2_small_nuclear_ribonucleoprotein_B_[Salmo_salar]	4.58215	2.02648	4.15362	13.8666	24.8156	1.39278	3.15908	9.98608	5.08977	7.53115	5.92239	10.5147	2.81498
C46451_c1_seq1_|_HBS1-like_protein_isoform_3_[Homo_sapiens]_emb|CAD30874.1|_HBS1-like_protein_[Homo_sapiens]_emb|CAI17914.1|_HBS1-like_(S._cerevisiae)_[Homo_sapiens]_gb|EAW47981.1|_HBS1-like_(S._cerevisiae),_isoform_CRA_b_[Homo_sapiens]	4.79044	2.12208	2.12089	7.652	24.9383	3.42344	10.2855	12.1143	9.5607	6.49823	5.93097	4.87573	2.81535
C63552_c0_seq1_|_PREDICTED:_UPF0160_protein_MYG1,_mitochondrial-like_[Oreochromis_niloticus]	6.02091	2.21643	4.5628	17.3284	27.3713	3.0543	3.14194	5.36226	4.2772	12.6044	4.30141	11.681	2.81622
C28747_c0_seq1_|_PREDICTED:_ATP-dependent_RNA_helicase_DDX24_[Oreochromis_niloticus]	4.08508	3.76395	2.97808	11.0734	51.9598	1.13886	2.65086	4.0734	3.80073	6.27559	4.39865	5.77532	2.81745
C39790_c0_seq1_|_ADP-ribosylation_factor-like_protein_9_[Salmo_salar]_gb|ACN12644.1|_ADP-ribosylation_factor-like_protein_9_[Salmo_salar]	3.24094	1.52986	2.26279	6.1528	7.51939	2.79213	4.31854	4.89448	4.48604	15.9609	6.98396	9.12895	2.8181
C37868_c0_seq1_|_PREDICTED:_pre-rRNA-processing_protein_TSR1_homolog_[Oreochromis_niloticus]	5.51715	3.48681	9.79521	10.8001	24.4884	2.51986	4.57762	6.76117	6.58128	9.78603	5.11619	8.68052	2.81898
C45869_c0_seq1_|_protein_sprouty_homolog_4_[Salmo_salar]_gb|ACI66729.1|_SPRY_domain-containing_protein_4_[Salmo_salar]	4.19112	2.45646	2.03069	2.5748	11.5316	1.21553	12.2471	2.19773	10.0246	6.14941	5.05856	4.25384	2.81903
C9498_c0_seq1_|_Phenylalanyl-tRNA_synthetase_beta_chain_[Salmo_salar]_gb|ACI32979.1|_Phenylalanyl-tRNA_synthetase_beta_chain_[Salmo_salar]	5.73468	3.35399	5.90352	4.25343	12.2842	12.9885	4.38074	5.14878	6.76699	1.65635	3.65097	2.57601	2.81909
C38077_c0_seq1_|_hypothetical_protein_EGM_08070,_partial_[Macaca_fascicularis]	4.70955	2.74374	7.97815	19.5537	28.4309	1.88802	5.31779	15.0277	6.58362	9.26652	13.3139	20.4758	2.81988
C31978_c0_seq1_|_PREDICTED:_UPF0458_protein_C7orf42_homolog_[Oreochromis_niloticus]	3.56578	2.45917	3.25682	8.00548	9.65858	1.43062	4.49732	5.94193	2.92944	5.2681	4.9578	9.71788	2.81992
C46394_c0_seq1_|_PREDICTED:_E3_ubiquitin-protein_ligase_CHFR-like_[Oreochromis_niloticus]	3.92685	2.47452	2.86928	6.83556	18.9601	1.0207	2.84897	31.3796	3.89737	10.3246	8.16276	10.6556	2.81996
C27971_c0_seq1_|_PREDICTED:_ATP-dependent_RNA_helicase_A-like_protein-like_[Oreochromis_niloticus]	4.43476	3.55309	3.74913	16.3631	3.94292	1.09833	3.89198	5.54884	3.25069	7.68702	2.77536	13.3796	2.82139
C46987_c0_seq1_|_KIAA0179_[Osmerus_mordax]	4.03878	1.88279	7.76382	20.3544	43.4786	2.40203	4.62127	8.43672	6.58314	12.2228	6.90628	16.7419	2.82169
C55897_c0_seq1_|_Procollagen-lysine,2-oxoglutarate_5-dioxygenase_3_precursor_[Salmo_salar]	6.25933	2.97057	5.22343	8.15744	8.43832	1.01613	3.74747	5.63347	6.20837	4.80149	8.37264	7.66954	2.82223
C20965_c4_seq1_|_unnamed_protein_product_[Tetraodon_nigroviridis]	5.636	1.83043	2.05045	4.17656	18.9237	1.91155	2.33938	5.44614	2.80157	4.48949	3.18725	4.3684	2.82301
C42563_c0_seq1_|_PREDICTED:_zinc_finger_CCHC_domain-containing_protein_4-like_[Oreochromis_niloticus]	3.63865	2.49383	11.1199	14.1061	92.5428	1.79019	2.37586	5.38532	4.3647	7.82764	5.15315	9.44141	2.82321
C493_c51_seq1_|_PREDICTED:_LOW_QUALITY_PROTEIN:_misshapen-like_kinase_1_[Canis_lupus_familiaris]	9.90074	2.31241	3.96546	8.53914	8.31306	1.21085	3.22374	7.39312	6.45201	7.88973	5.50106	8.50352	2.82511
C29485_c0_seq1_|_PREDICTED:_eukaryotic_translation_initiation_factor_2-alpha_kinase_1-like_[Oreochromis_niloticus]	4.40585	1.33737	3.41364	5.49503	5.08255	2.5899	3.42335	18.1734	3.79191	9.04084	5.54726	5.42974	2.82632
C55170_c0_seq1_|_autophagy-related_protein_7_[Salmo_salar]_gb|ACN10481.1|_Autophagy-related_protein_7_[Salmo_salar]	4.72162	2.3664	3.84448	19.85	15.0214	2.14878	2.78411	10.4283	3.62844	9.94089	6.57676	12.2696	2.82656
C32821_c2_seq1_|_Actin-related_protein_2-A_[Salmo_salar]	5.13906	3.916	6.49376	12.883	9.00931	1.00197	3.04617	7.49079	4.35824	9.57485	4.64357	23.7236	2.83052
C37082_c0_seq1_|_Phosphatidylcholine_transfer_protein_[Oncorhynchus_mykiss]_gb|ACO08428.1|_Phosphatidylcholine_transfer_protein_[Oncorhynchus_mykiss]	9.26552	1.3412	5.63233	25.3784	16.9067	1.52882	2.14926	9.69124	3.08785	10.4314	2.95384	19.9798	2.83086
C10764_c2_seq1_|_kinesin-associated_protein_3_[Danio_rerio]_gb|AAH80842.1|_Zgc:101095_[Danio_rerio]	8.98823	1.51557	3.11153	5.90246	7.92648	1.26966	3.39948	3.74942	2.36661	7.12042	9.12581	4.86497	2.83222
C34293_c0_seq1_|_39S_ribosomal_protein_L44,_mitochondrial_precursor_[Salmo_salar]	3.10144	1.2551	2.91557	7.90706	14.2754	2.79307	7.73972	2.26115	7.46403	6.86301	3.59277	7.22671	2.83257
C19352_c1_seq1_|_PREDICTED:_E3_ubiquitin-protein_ligase_Itchy-like_[Oreochromis_niloticus]	3.09893	2.4609	3.35597	11.5937	25.2065	1.85974	4.87695	14.3851	4.3528	16.3607	4.71724	13.364	2.83716
C16705_c4_seq1_|_ELL-associated_factor_2_[Danio_rerio]_gb|AAH71305.1|_ELL_associated_factor_2_[Danio_rerio]_emb|CAQ15588.1|_ELL_associated_factor_2_[Danio_rerio]	3.14563	2.73569	4.08837	8.74518	16.3653	2.12118	1.31169	4.63397	1.9182	6.94495	4.44382	6.63444	2.83749
C14610_c0_seq1_|_CCAAT/enhancer_binding_protein_delta2_[Oncorhynchus_mykiss]_gb|ABD84408.1|_CCAAT/enhancer_binding_protein_delta2_[Oncorhynchus_mykiss]	1.79329	1.95718	2.53853	16.9126	5.13373	1.21178	4.30751	4.06484	1.98355	2.88788	3.70644	17.5228	2.83862
C33741_c0_seq1_|_PREDICTED:_ribonucleoside-diphosphate_reductase_subunit_M2_B-like_[Oreochromis_niloticus]	7.26408	1.88213	1.30177	2.36134	1.94335	2.12113	4.88305	3.99192	4.83849	4.34507	3.78949	2.6099	2.84032
C54587_c0_seq1_|_1-phosphatidylinositol-4,5-bisphosphate_phosphodiesterase_delta-4_[Salmo_salar]_gb|ACN10997.1|_1-phosphatidylinositol-4,5-bisphosphate_phosphodiesterase_delta-4_[Salmo_salar]	3.43413	1.14488	3.11844	4.34038	4.79904	1.91116	14.4378	4.75276	12.7322	3.4292	15.6802	8.63928	2.84071
C56050_c0_seq1_|_PREDICTED:_hypothetical_protein_LOC100694044_[Oreochromis_niloticus]	6.97459	2.12005	2.82202	6.2531	14.5723	1.29708	1.87339	9.14605	3.16343	6.5356	5.302	7.09496	2.84091
C29493_c0_seq1_|_glutathione_synthetase_[Danio_rerio]_gb|AAH83207.1|_Zgc:101574_[Danio_rerio]_gb|AAI65747.1|_Zgc:101574_protein_[Danio_rerio]	3.18737	2.76689	4.64147	4.24923	3.44266	1.31484	2.5385	3.34863	1.89388	5.49078	5.59079	8.54269	2.84183
C54733_c0_seq1_|_dnaJ_homolog_subfamily_B_member_9_precursor_[Danio_rerio]_gb|AAH97212.1|_Zgc:114162_[Danio_rerio]	3.58639	1.73058	2.53412	5.36916	12.8364	1.1118	2.17509	11.6142	4.67176	4.2375	6.16954	6.89492	2.84204
C69642_c1_seq1_|_PREDICTED:_insulin_receptor_substrate_1-B-like_[Danio_rerio]	2.23596	2.92481	1.58506	2.41598	2.74336	3.49226	4.92177	8.36024	3.0169	1.96083	10.3732	4.62026	2.84278
C27569_c0_seq1_|_Mbd1_protein_[Danio_rerio]	4.40733	2.28293	4.14653	9.49197	25.9231	1.08897	3.22328	9.44009	3.35036	8.41001	5.45276	11.755	2.84342
C73389_c0_seq1_|_unnamed_protein_product_[Tetraodon_nigroviridis]	4.34012	4.12907	4.04793	7.8047	19.7825	1.36386	3.32447	7.15257	2.69003	6.30315	5.27424	11.6167	2.8435
C42825_c1_seq1_|_Glucocorticoid-induced_transcript_1_protein_[Salmo_salar]_gb|ACN10601.1|_Glucocorticoid-induced_transcript_1_protein_[Salmo_salar]	11.0779	1.41634	2.83904	6.18926	28.2792	3.75341	2.35811	24.8257	10.4402	10.3351	5.71258	11.5672	2.84421
C9342_c0_seq1_|_Eukaryotic_translation_initiation_factor_4B_[Dicentrarchus_labrax]	6.36919	2.3179	4.86532	6.7028	12.9806	2.48582	3.33051	4.63312	5.77878	5.25309	7.40219	4.73571	2.84456
C38965_c0_seq1_|_PREDICTED:_translin-like_[Oreochromis_niloticus]	7.18254	2.20998	4.02172	8.43727	23.2867	1.39802	1.86713	5.52412	2.26384	10.222	4.50073	10.1554	2.84512
C13996_c1_seq1_|_Myeloid-associated_differentiation_marker_[Salmo_salar]	2.55443	1.44284	23.8342	39.9143	17.0823	2.7844	17.6719	23.9402	9.94526	15.4859	85.1103	14.6113	2.84734
C22742_c0_seq1_|_ADP-ribosylation_factor-binding_protein_GGA1_[Salmo_salar]	2.93837	1.6441	4.73978	41.1982	10.1081	2.0859	3.39572	33.7451	7.57014	24.0114	11.2867	34.0204	2.84839
C7233_c6_seq1_|_PREDICTED:_microtubule-actin_cross-linking_factor_1-like_[Oreochromis_niloticus]	7.34134	4.97121	4.92171	8.92807	4.67477	2.59766	11.8211	17.9207	11.445	9.88974	9.98593	6.73363	2.84848
C8161_c0_seq1_|_vesicle-associated_membrane_protein_7_[Ictalurus_punctatus]_gb|ADO28467.1|_vesicle-associated_membrane_protein_7_[Ictalurus_punctatus]	6.46053	4.0861	4.14699	7.65386	15.7306	1.85347	3.97021	6.06272	6.61536	7.45867	7.36526	18.3094	2.84906
C92490_c0_seq1_|_PREDICTED:_transportin-1_[Ornithorhynchus_anatinus]	4.79729	2.90075	1.40242	6.24864	7.48369	2.64656	3.59547	6.58635	3.07584	3.4874	5.36088	5.64212	2.85171
C37696_c0_seq1_|_PREDICTED:_Krueppel-like_factor_6-like_isoform_2_[Oreochromis_niloticus]	5.36763	1.33388	4.68147	6.14594	12.3815	1.02476	4.84593	8.73615	3.36446	3.40752	14.5082	11.6054	2.85284
C35846_c2_seq1_|_Ras-related_protein_Rab-33B_[Salmo_salar]_gb|ACM09763.1|_Ras-related_protein_Rab-33B_[Salmo_salar]	5.21375	1.69309	2.52322	3.61861	17.8294	1.05348	1.26132	3.6309	2.66147	3.54952	2.50752	4.16078	2.85397
C10859_c1_seq1_|_PREDICTED:_uncharacterized_protein_KIAA1671_homolog_[Oreochromis_niloticus]	3.28766	2.46088	14.8296	11.1715	11.5425	1.08031	3.24225	10.4662	4.77084	6.19746	6.88661	18.4026	2.85475
C78583_c0_seq1_|_PREDICTED:_PH-interacting_protein-like_[Oreochromis_niloticus]	7.59297	3.22787	4.61631	9.51493	2.27076	1.35703	4.01252	12.2424	7.19829	8.12172	5.41764	10.6696	2.85475
C20431_c0_seq1_|_PREDICTED:_transmembrane_protein_208-like_[Oreochromis_niloticus]	3.36988	3.02455	3.58355	8.6214	15.8395	2.251	3.07494	3.81778	2.02309	3.7725	5.35013	5.69596	2.85487
C31509_c1_seq1_|_PREDICTED:_myocyte-specific_enhancer_factor_2C-like_isoform_2_[Oreochromis_niloticus]	10.4956	2.18986	2.12165	2.55182	1.23807	1.97807	5.33452	4.82109	11.3669	4.88831	4.71892	2.67358	2.85598
C26355_c1_seq1_|_RecName:_Full=Cytosolic_Fe-S_cluster_assembly_factor_nubp1;_AltName:_Full=Nucleotide-binding_protein_1;_Short=NBP_1	3.69309	3.00638	4.32996	7.4822	20.8478	1.35114	2.41157	6.91814	4.62195	6.33565	6.13313	10.1122	2.85697
C52541_c0_seq1_|_PREDICTED:_lysine-specific_demethylase_4C-like_[Oreochromis_niloticus]	6.53664	2.64709	2.68796	5.77696	23.4655	1.64137	3.32111	4.98063	3.75312	5.02889	5.1252	5.91079	2.8572
C4863_c0_seq1_|_Actin-related_protein_2/3_complex_subunit_1B_[Salmo_salar]_gb|ACN11485.1|_Actin-related_protein_2/3_complex_subunit_1B_[Salmo_salar]	3.2068	1.45314	5.10534	74.4028	7.32427	1.63353	2.0908	96.771	10.5192	52.4748	31.3142	94.1731	2.85813
C26795_c0_seq1_|_PREDICTED:_kelch_domain-containing_protein_10-like_[Oreochromis_niloticus]	4.8112	1.68935	1.65026	5.3216	20.6675	1.90106	2.73105	12.457	4.90951	9.26816	3.91095	8.56646	2.85928
C57307_c0_seq1_|_Probable_palmitoyltransferase_ZDHHC4_[Salmo_salar]_gb|ACI66256.1|_Probable_palmitoyltransferase_ZDHHC4_[Salmo_salar]	4.85229	1.89743	5.74441	11.2771	62.5814	1.18893	2.76962	8.77349	5.03867	8.07842	7.57705	14.0687	2.86172
C23868_c2_seq1_|_PREDICTED:_GRB2-associated-binding_protein_1-like_[Oreochromis_niloticus]	5.44475	2.30417	1.70516	4.46311	12.9974	1.26659	3.70539	10.5044	10.7229	10.507	9.36351	4.67966	2.8624
C67713_c0_seq1_|_unnamed_protein_product_[Tetraodon_nigroviridis]	5.25783	2.1475	5.93302	7.4876	11.7307	1.71496	6.81336	4.81321	12.5655	4.20432	10.0377	8.87235	2.86257
C18059_c1_seq1_|_Sialic_acid_synthase_[Salmo_salar]_gb|ACI33492.1|_Sialic_acid_synthase_[Salmo_salar]	3.36695	2.54919	23.5285	39.5055	78.5511	1.64684	1.44119	3.31839	3.37344	8.39465	4.75132	25.7396	2.86374
C9230_c2_seq1_|_PREDICTED:_calcium-binding_and_coiled-coil_domain-containing_protein_1-like_[Oreochromis_niloticus]	7.32981	2.63169	1.92293	7.24055	1.65708	1.50782	3.77926	3.36883	4.25876	5.35233	10.5624	6.95655	2.8645
C85201_c0_seq1_|_PREDICTED:_protein_phosphatase_PTC7_homolog_[Oreochromis_niloticus]	2.78929	3.00335	2.80533	4.67838	17.5047	2.64833	3.60691	5.18909	2.68323	4.66036	3.60831	4.27866	2.86717
C15453_c3_seq1_|_HD_domain-containing_protein_3_[Salmo_salar]	5.50961	2.38652	1.68115	8.42521	52.1593	1.47867	2.30044	3.50123	4.98431	5.80337	3.21111	57.0529	2.87069
C37853_c1_seq1_|_PREDICTED:_E3_ubiquitin-protein_ligase_TRIM33-like_[Oreochromis_niloticus]	5.98891	2.57913	2.42616	5.83425	28.2302	1.6156	2.74177	8.002	3.992	7.23179	5.23924	6.16225	2.87184
C35765_c0_seq1_|_Translation_initiation_factor_eIF-2B_subunit_alpha_[Salmo_salar]	2.8034	1.79123	3.0376	7.15306	61.7863	1.43886	4.17306	3.7543	4.14672	5.90401	3.39742	6.37925	2.872
C101513_c0_seq1_|_PREDICTED:_pyridine_nucleotide-disulfide_oxidoreductase_domain-containing_protein_1-like_[Oreochromis_niloticus]	4.05709	2.89666	4.75542	7.79828	5.73198	2.29406	4.13085	4.79295	3.47211	6.43655	5.03484	9.14313	2.87202
C7940_c1_seq1_|_Cytohesin-1_[Salmo_salar]_gb|ACI68386.1|_Cytohesin-1_[Salmo_salar]	7.75508	1.77571	3.78926	8.81584	10.2965	1.28459	3.73933	5.37169	7.10857	6.24685	7.3368	9.53788	2.87269
C62544_c1_seq1_|_PREDICTED:_hypothetical_protein_LOC100699321_[Oreochromis_niloticus]	3.01291	1.8018	1.87775	4.16713	1.29537	2.744	16.6623	3.89767	9.79011	6.23465	3.81218	5.31764	2.87419
C29477_c0_seq1_|_phosphatidylinositol_N-acetylglucosaminyltransferase_subunit_P_[Oncorhynchus_mykiss]_gb|ACO08085.1|_Phosphatidylinositol_N-acetylglucosaminyltransferase_subunit_P_[Oncorhynchus_mykiss]_gb|ACO08819.1|_Phosphatidylinositol_N-acetylglucosaminyltransferase_subunit_P_[Oncorhynchus_mykiss]	2.45185	2.13564	1.6893	3.83315	5.97193	1.2674	3.14048	4.25418	7.04665	4.0507	4.56798	5.92451	2.87508
C68087_c0_seq1_|_PREDICTED:_protein_FAM48A-like_[Xenopus_(Silurana)_tropicalis]	3.92079	2.25716	2.91454	5.41153	9.41575	1.18086	2.38124	7.29866	2.93592	6.75513	3.95476	7.04937	2.87691
C45856_c2_seq1_|_PREDICTED:_ubiquitin_carboxyl-terminal_hydrolase_19-like_[Oreochromis_niloticus]	5.04956	2.02789	3.87958	7.05458	22.4281	2.01955	4.12168	7.88902	3.97144	7.46446	6.58808	9.89539	2.87896
C29944_c0_seq1_|_unnamed_protein_product_[Tetraodon_nigroviridis]	3.98218	3.40245	2.90052	4.88281	12.8803	3.00665	4.35368	5.2102	2.98983	5.6927	4.35897	6.69403	2.88035
C33917_c2_seq1_|_intersectin-2_[Danio_rerio]	5.7324	3.85614	14.5388	6.9052	16.6195	2.4925	7.56147	10.0693	9.07192	11.7273	5.09824	19.8424	2.88101
C33739_c0_seq1_|_Exosome_complex_exonuclease_RRP42_[Salmo_salar]_gb|ACI69339.1|_Exosome_complex_exonuclease_RRP42_[Salmo_salar]	6.12436	3.34612	5.71149	15.209	47.8693	1.81764	4.04967	7.4048	6.6562	8.96136	6.10528	10.3594	2.88258
C4713_c3_seq1_|_natural_resistance_associated_macrophage_protein_beta_[Oncorhynchus_mykiss]_gb|AAD20722.1|_natural_resistance_associated_macrophage_protein-beta_[Oncorhynchus_mykiss]	4.03338	2.02201	1.14975	2.29846	10.4985	1.02149	3.53166	7.36915	4.17879	4.47771	2.74928	3.91391	2.88318
C31939_c0_seq1_|_unnamed_protein_product_[Tetraodon_nigroviridis]	4.84216	2.08409	2.70178	7.11456	12.3757	1.19055	2.33675	7.20833	4.10662	7.07619	4.42986	9.39139	2.88342
C62493_c0_seq1_|_Cell_growth-regulating_nucleolar_protein_[Esox_lucius]	3.41797	1.81186	4.35571	17.279	27.4367	1.97067	1.6771	7.54878	3.50635	7.89171	4.53388	11.302	2.88366
C25299_c0_seq1_|_GTP-binding_protein_1_[Salmo_salar]_gb|ACN11047.1|_GTP-binding_protein_1_[Salmo_salar]	8.30226	2.16308	5.04123	5.83809	14.2549	2.02957	2.83789	7.14608	4.07283	6.06003	5.65183	5.73205	2.88476
C17454_c0_seq1_|_PREDICTED:_dimethyladenosine_transferase_2,_mitochondrial-like_[Oreochromis_niloticus]	4.8545	3.03253	3.32702	6.45696	12.6851	3.59838	17.8566	2.46175	23.9212	7.61526	6.37067	5.44473	2.88478
C43507_c1_seq1_|_PREDICTED:_bifunctional_arginine_demethylase_and_lysyl-hydroxylase_JMJD6-like_[Oreochromis_niloticus]	3.4914	3.48023	5.82881	9.00678	16.5943	4.04759	4.8987	3.52386	6.66139	5.64831	4.22836	8.51282	2.88483
C58674_c0_seq1_|_PREDICTED:_protein_AATF-like_[Oreochromis_niloticus]	4.20917	2.98771	6.53326	10.6513	13.334	1.48591	3.49362	4.16504	3.80215	6.94184	5.17868	7.3834	2.88533
C35190_c1_seq1_|_unnamed_protein_product_[Tetraodon_nigroviridis]	4.14062	1.52017	3.32014	5.09202	19.1843	1.15535	3.05708	8.24844	2.62199	5.3791	3.49699	8.79206	2.88586
C68317_c0_seq1_|_PREDICTED:_H(+)/Cl(-)_exchange_transporter_5-like_[Danio_rerio]	4.44706	5.29217	2.35471	6.02835	10.115	1.36203	2.70493	3.15118	1.87143	6.1587	13.2777	5.22242	2.88594
C43277_c0_seq1_|_PREDICTED:_BRCA1-associated_protein_[Oreochromis_niloticus]	7.63425	1.57305	4.44405	9.84331	15.4094	1.69352	2.71318	11.6557	5.4614	6.8257	5.97941	9.45011	2.88717
C42861_c0_seq1_|_Histone_deacetylase_complex_subunit_SAP30L_[Salmo_salar]	6.18284	1.36699	3.37464	6.6731	47.7921	1.24394	6.45989	5.97694	6.96425	4.41383	12.016	10.8932	2.88732
C20483_c0_seq1_|_MACRO_domain-containing_protein_1_[Salmo_salar]_gb|ACI33542.1|_MACRO_domain-containing_protein_1_[Salmo_salar]	3.25986	4.00293	2.28304	10.0495	3.91864	5.56208	5.77458	6.26941	3.96674	11.2052	3.48536	8.93453	2.88739
C28908_c0_seq1_|_PREDICTED:_hypothetical_protein_LOC100698154_[Oreochromis_niloticus]	2.99136	1.57304	6.49565	10.9006	16.3256	1.86296	2.99204	11.4044	2.83038	46.7184	4.41403	17.7778	2.89085
C6031_c11_seq1_|_novel_protein_(zgc:56402)_[Danio_rerio]	4.09653	2.60731	2.8508	6.60008	59.6102	1.99936	1.99262	7.21219	2.64933	5.93393	7.43915	6.07615	2.89088
C9676_c0_seq1_|_PREDICTED:_zinc_finger_protein_687_[Danio_rerio]	5.1803	2.41476	3.33871	7.02876	18.1323	1.80928	4.07923	9.4292	4.67512	7.18079	5.22833	8.95526	2.89323
C46005_c0_seq1_|_Exocyst_complex_component_8_[Salmo_salar]	4.47317	2.41187	2.90801	6.54389	8.87633	1.3641	2.14025	8.87977	3.17771	7.74171	6.87438	7.25898	2.89329
C24974_c0_seq1_|_Cyclin-dependent_kinase_inhibitor_1B_[Salmo_salar]	3.93756	1.03458	2.27971	7.54784	12.4898	1.81991	5.39837	7.72266	3.7954	6.368	4.79541	9.46126	2.89397
C35329_c0_seq1_|_PREDICTED:_rho-associated_protein_kinase_2-like_[Oreochromis_niloticus]	3.92519	2.30346	4.63504	15.5705	14.0196	1.27149	3.72757	12.0056	8.68803	9.5642	10.6792	15.2309	2.8943
C24564_c0_seq1_|_PREDICTED:_Golgi_reassembly-stacking_protein_2-like_[Oreochromis_niloticus]	3.99656	2.41967	3.74901	4.71458	15.1757	1.25675	1.99109	4.4754	3.49367	3.73074	5.05647	5.01459	2.89575
C17438_c0_seq1_|_PREDICTED:_DNA-directed_RNA_polymerases_I,_II,_and_III_subunit_RPABC4-like_[Oreochromis_niloticus]	3.03783	1.56448	3.08438	7.73786	8.92517	1.0854	3.39097	4.2614	5.36679	6.04262	4.20891	5.29638	2.89596
C23023_c2_seq1_|_PREDICTED:_B-cell_CLL/lymphoma_9_protein-like_[Oreochromis_niloticus]	4.90472	2.12507	2.8946	4.06984	20.341	2.07627	2.089	1.026	1.25785	1.87478	2.73911	6.25936	2.89658
C10121_c1_seq1_|_PREDICTED:_transmembrane_protein_41A-A-like_[Oreochromis_niloticus]	5.93083	2.36909	2.86737	7.86957	18.8134	1.22589	6.11201	4.32519	3.66647	6.46704	4.55452	6.25008	2.89789
C52318_c0_seq1_|_PREDICTED:_sphingosine-1-phosphate_lyase_1_[Oreochromis_niloticus]	3.78373	5.11951	4.31871	18.8731	21.9615	1.4997	5.84381	4.02006	3.67196	6.82042	9.43296	40.2742	2.89803
C38754_c0_seq1_|_PREDICTED:_hypothetical_protein_LOC100537502_[Danio_rerio]	2.55769	1.32378	1.61059	10.5532	3.226	1.49525	13.2755	8.84253	12.2074	5.6505	19.5621	78.1921	2.89892
C10819_c0_seq1_|_Cornifelin_homolog_B_[Esox_lucius]	5.05705	2.87407	4.21181	41.8748	9.93842	1.47183	3.30585	26.3748	10.4047	11.5825	12.4924	29.2027	2.8991
C39922_c0_seq1_|_PREDICTED:_paired_amphipathic_helix_protein_Sin3b-like_[Oreochromis_niloticus]	6.77931	3.14816	3.24525	11.5518	54.0935	1.09845	3.82337	6.93484	4.71059	8.66337	4.69971	13.9082	2.89947
C15606_c0_seq1_|_interferon_regulatory_factor_9_[Salmo_salar]_gb|ACI34351.1|_Interferon_regulatory_factor_9_[Salmo_salar]_gb|ACN11040.1|_Interferon_regulatory_factor_9_[Salmo_salar]	3.8535	2.37548	5.25001	22.0269	3.45221	1.49438	3.72393	36.7247	6.52217	13.3544	7.51425	16.3918	2.89953
C26215_c1_seq1_|_PHD_finger_protein_20,_b_[Danio_rerio]_gb|AAH80250.1|_Zgc:91986_[Danio_rerio]	5.39626	2.99833	2.00167	7.95165	12.9425	1.15087	2.80012	8.47405	3.69921	6.76274	4.53459	6.08548	2.89987
C3957_c1_seq1_|_CD9_antigen_[Salmo_salar]	3.29574	1.68589	21.573	39.6438	4.03236	1.6953	3.57986	20.8035	6.86724	18.254	13.5942	35.1556	2.90053
C40876_c0_seq1_|_unnamed_protein_product_[Tetraodon_nigroviridis]	7.27785	2.05864	2.21297	6.76684	38.5517	1.5751	3.25377	9.87486	4.90132	5.44519	5.33118	5.69707	2.90059
C8955_c0_seq1_|_PREDICTED:_ATP-citrate_synthase-like_isoform_2_[Oreochromis_niloticus]	10.7198	4.28347	2.86235	12.3332	18.5455	2.1823	1.49803	1.38862	1.54326	3.03371	3.42135	16.5934	2.90307
C38785_c0_seq1_|_Stomatin-like_protein_2_[Salmo_salar]_gb|ACI33307.1|_Stomatin-like_protein_2_[Salmo_salar]_gb|ACN11101.1|_Stomatin-like_protein_2_[Salmo_salar]	3.99127	2.68883	5.49247	14.059	25.7517	1.45715	4.13736	6.05291	7.72247	8.69983	4.77758	14.074	2.90479
C70301_c1_seq1_|_PREDICTED:_disks_large_homolog_1-like_isoform_3_[Oreochromis_niloticus]	10.5827	2.89895	7.16771	7.27455	10.808	1.14688	3.71742	1.93979	3.87529	3.73038	4.16141	15.177	2.90536
C28831_c0_seq1_|_Rev-Erb_beta_[Oncorhynchus_mykiss]	6.08293	2.64178	2.09747	8.14388	4.71515	4.32128	13.3843	16.608	11.6547	10.7858	11.1506	5.84771	2.90631
C38595_c0_seq1_|_E3_ubiquitin-protein_ligase_RING2_[Danio_rerio]_sp|Q803I4.1|RING2_DANRE_RecName:_Full=E3_ubiquitin-protein_ligase_RING2;_AltName:_Full=RING_finger_protein_1B;_Short=RING1b;_AltName:_Full=RING_finger_protein_2_gb|AAH44472.1|_Ring_finger_protein_2_[Danio_rerio]_gb|AAI64137.1|_Rnf2_protein_[Danio_rerio]	8.34165	3.11903	2.65304	4.23259	3.26286	1.9033	4.26523	6.45257	4.24024	4.29703	5.19051	6.61943	2.90873
C6691_c7_seq1_|_complement_C4-1_[Cyprinus_carpio]	2.04171	1.77306	2.45083	55.5021	2.33155	3.99285	9.44859	5.1864	1.03906	4.55837	28.0599	15.8735	2.90896
C26148_c0_seq1_|_PREDICTED:_rho_guanine_nucleotide_exchange_factor_6-like_[Danio_rerio]	4.78883	2.6322	2.66728	17.3561	22.3585	1.69328	3.7071	22.6896	5.77291	13.3526	9.37942	25.2983	2.90905
C29208_c0_seq1_|_PREDICTED:_sister_chromatid_cohesion_protein_PDS5_homolog_A-like_[Oreochromis_niloticus]	6.32505	3.668	8.30159	15.7159	19.835	10.5095	5.82686	12.1928	6.10137	9.94629	11.0102	17.2418	2.91022
C37707_c0_seq1_|_ubiquitin-conjugating_enzyme_E2_R2_[Salmo_salar]_gb|ACH70775.1|_ubiquitin_coniugating_enzyme_3b_[Salmo_salar]	1.80394	2.96607	1.52444	3.59272	7.28326	1.95456	2.9418	10.8619	3.21101	3.74228	4.6852	3.59331	2.91328
C59493_c1_seq1_|_PREDICTED:_disks_large_homolog_5-like_[Oreochromis_niloticus]	7.57179	2.76998	6.89085	9.90218	19.0126	1.24717	3.66327	5.69759	4.29889	5.01984	4.98297	11.1305	2.91405
C18219_c1_seq1_|_MAP_kinase-interacting_serine/threonine_kinase_2_[Danio_rerio]_gb|AAH45391.1|_MAP_kinase-interacting_serine/threonine_kinase_2a_[Danio_rerio]_gb|AAI65349.1|_Mknk2a_protein_[Danio_rerio]	3.89686	2.67803	4.31576	9.02291	21.6147	6.91031	6.07357	8.40661	7.44171	6.66979	18.0963	8.8469	2.91779
C38618_c0_seq1_|_dual_specificity_testis-specific_protein_kinase_2_[Danio_rerio]_gb|AAI28847.1|_Zgc:158349_[Danio_rerio]	2.56434	2.89914	2.12474	4.92236	29.6808	4.30204	3.005	12.0438	2.82375	6.31677	5.9163	4.59699	2.91793
C63746_c0_seq1_|_PREDICTED:_hepatic_leukemia_factor-like_[Oreochromis_niloticus]	6.37006	1.51325	2.14963	4.20403	5.06373	2.83391	4.62507	1.17952	5.53052	3.2346	2.68171	2.14557	2.91803
C40249_c1_seq1_|_PREDICTED:_WD_repeat-containing_protein_46_[Oreochromis_niloticus]	3.17638	2.23363	3.72827	13.5262	35.3361	1.44551	2.62613	6.25145	4.85308	6.78437	5.54169	9.31822	2.91953
C267_c11_seq1_|_PREDICTED:_mitochondrial_fission_process_protein_1-like_[Oreochromis_niloticus]	5.63068	1.36203	8.80896	10.1152	36.5956	1.93125	18.9041	6.56302	11.3594	8.57509	4.52473	13.1246	2.9201
C14150_c5_seq1_|_Raly_protein_[Danio_rerio]	5.92438	1.27525	2.56255	21.6272	8.01335	1.15688	3.09069	13.4213	5.10004	12.4669	13.544	13.5516	2.92181
C46055_c0_seq1_|_PREDICTED:_hypothetical_protein_LOC100693386_[Oreochromis_niloticus]	6.1384	1.21538	3.58003	5.87314	15.135	2.62203	4.7227	9.31443	5.32523	8.42718	4.09071	7.36336	2.92302
C97528_c0_seq1_|_PREDICTED:_glucose-6-phosphate_translocase-like_[Oreochromis_niloticus]	3.09011	4.25535	2.34631	2.73874	9.47817	1.04415	4.24535	3.13237	3.87915	4.71288	2.81337	2.66236	2.92356
C33227_c0_seq1_|_transcription_factor_Dp-1_[Larimichthys_crocea]	5.51619	2.18593	3.73399	10.3879	20.6129	2.22732	3.76456	5.53042	4.08843	9.43404	6.12773	11.8454	2.92435
C16927_c0_seq1_|_PREDICTED:_transportin-2_isoform_2_[Monodelphis_domestica]	5.94655	3.56215	5.31837	13.9146	11.3361	1.69372	4.08331	6.53922	7.45137	9.03601	7.06637	15.5943	2.92616
C21529_c1_seq1_|_F-actin-capping_protein_subunit_alpha-1_[Salmo_salar]_gb|ACI33510.1|_F-actin-capping_protein_subunit_alpha-1_[Salmo_salar]	2.67457	1.80029	4.07233	9.74665	4.5646	11.6507	5.67082	9.92891	5.36713	6.05877	8.99343	11.8405	2.92715
C26903_c6_seq1_|_PREDICTED:_multidrug_resistance-associated_protein_4-like_[Oreochromis_niloticus]	3.90555	2.42997	4.26848	15.7977	9.88691	1.13946	2.13162	7.06081	3.42083	35.6441	4.66544	4.72014	2.9276
C36671_c0_seq1_|_Selenide,_water_dikinase_1_[Salmo_salar]_gb|ACN10947.1|_Selenide,_water_dikinase_1_[Salmo_salar]	6.55957	1.85906	2.58288	7.03597	5.20877	2.16178	2.10181	4.53837	4.08201	7.34107	3.41297	7.79294	2.92763
C27083_c3_seq1_|_E3_ubiquitin-protein_ligase_RNF8_[Salmo_salar]_gb|ACN11219.1|_E3_ubiquitin-protein_ligase_RNF8_[Salmo_salar]	3.95263	2.13744	3.60094	13.8094	42.8556	1.05229	3.16892	10.4178	3.25365	7.25986	5.25305	7.66127	2.92796
C7958_c1_seq1_|_Dedicator_of_cytokinesis_protein_1_[Dicentrarchus_labrax]	5.78467	2.45707	4.83569	9.04151	8.92152	1.06852	3.67077	3.31192	7.34675	5.83928	7.77976	10.1859	2.92853
C50439_c0_seq1_|_PREDICTED:_DENN_domain-containing_protein_2A_[Oreochromis_niloticus]	3.91417	1.81729	2.00416	6.62277	9.12588	1.48607	3.87518	6.97266	4.50028	8.08814	5.16174	6.5504	2.92968
C41489_c0_seq1_|_PREDICTED:_probable_E3_ubiquitin-protein_ligase_HERC4_[Danio_rerio]	4.29737	2.44627	1.9285	4.2761	14.9264	2.44291	4.09467	6.77049	3.6115	5.28201	5.60107	5.8176	2.9313
C28430_c0_seq1_|_Zgc:165596_protein_[Danio_rerio]	3.62998	3.04404	5.63849	10.339	5.19164	1.83312	7.11619	2.07937	6.10675	7.31394	5.26112	9.63182	2.93177
C69184_c0_seq1_|_PREDICTED:_lysine-specific_demethylase_6A_[Equus_caballus]	5.30269	2.37868	1.33154	5.08113	22.4957	1.03011	2.37406	7.67367	2.36	4.92594	3.13107	6.72227	2.9341
C53178_c1_seq1_|_PREDICTED:_LOW_QUALITY_PROTEIN:_transcriptional_regulator_ATRX-like_[Oreochromis_niloticus]	4.20064	3.00804	3.02526	8.49453	12.7491	1.44437	3.44071	9.6943	3.8068	9.05793	4.30057	9.36968	2.93766
C47777_c0_seq1_|_PREDICTED:_ataxin-2-like_[Oreochromis_niloticus]	6.55674	2.12436	3.17042	10.7606	34.2612	1.75807	5.33885	6.7575	6.85538	6.37711	6.337	7.71648	2.93798
C25525_c0_seq1_|_Ras-related_protein_Rab-18_[Salmo_salar]_gb|ACI32921.1|_Ras-related_protein_Rab-18_[Salmo_salar]	4.90203	2.52196	5.26052	11.44	15.7064	1.14747	4.5782	9.19694	11.6935	7.30294	5.67181	12.0577	2.93984
C36087_c0_seq1_|_CS022_protein_[Salmo_salar]_gb|ACI68345.1|_C19orf22_homolog_[Salmo_salar]	6.70951	1.24392	2.43405	3.5885	8.68698	4.98015	4.00166	4.82314	1.68827	2.86557	10.2362	5.6296	2.94009
C28318_c0_seq1_|_PREDICTED:_ran-binding_protein_3-like_[Oreochromis_niloticus]	5.20499	2.12327	2.63716	12.7178	33.7931	1.17171	4.21965	15.4001	5.16209	8.14727	6.19535	10.8473	2.94041
C35320_c0_seq1_|_PREDICTED:_PERQ_amino_acid-rich_with_GYF_domain-containing_protein_2-like_[Oreochromis_niloticus]	4.28447	4.19705	4.28389	6.21771	21.379	2.59934	4.69659	9.17439	3.89914	6.14717	5.7697	8.53388	2.94054
C55041_c0_seq1_|_PREDICTED:_large_subunit_GTPase_1_homolog_[Oreochromis_niloticus]	4.83517	2.99479	3.48299	12.3652	11.4898	1.13087	3.12016	7.64535	4.82146	9.34655	6.42492	11.0181	2.9406
C55357_c0_seq1_|_PREDICTED:_transcriptional_repressor_NF-X1-like_[Oreochromis_niloticus]	4.06099	2.61258	2.63962	5.7505	34.9646	1.73838	2.8064	3.40083	2.73377	4.39618	3.39884	5.1052	2.94219
C5247_c0_seq1_|_Aquaporin_FA-CHIP_[Salmo_salar]	5.0201	1.54037	1.62191	2.96848	69.4013	1.45557	8.65789	14.7954	3.6943	6.83958	6.00275	3.06177	2.94385
C37699_c0_seq1_|_Transmembrane_protein_179_[Salmo_salar]_gb|ACN10715.1|_Transmembrane_protein_179_[Salmo_salar]	2.84656	1.55755	2.86961	4.6257	1.06041	1.0404	5.51647	3.05754	5.00145	6.21933	8.29621	4.65585	2.94445
C72337_c0_seq1_|_ADP-ribosylation_factor-like_protein_5A_[Osmerus_mordax]	3.38522	2.69446	1.98083	4.62059	12.1372	1.38459	2.01791	2.60825	3.70685	5.19633	4.62559	3.31234	2.9451
C15140_c4_seq1_|_PREDICTED:_probable_E3_ubiquitin-protein_ligase_HERC1_[Oreochromis_niloticus]	7.60177	3.09924	3.58216	6.60251	4.1828	1.55048	4.76859	43.0548	6.81812	12.8822	7.87132	10.4814	2.94895
C37896_c0_seq1_|_CA052_protein_[Salmo_salar]_gb|ACI68447.1|_C1orf52_homolog_[Salmo_salar]_gb|ADM16014.1|_C1orf52_homolog_[Salmo_salar]	7.49488	1.08496	5.14104	12.7797	19.6955	1.8267	6.28238	10.5454	11.2869	13.6351	11.0919	15.9435	2.94915
C39346_c0_seq1_|_Synaptophysin-like_protein_1_[Salmo_salar]_gb|ACI69909.1|_Synaptophysin-like_protein_1_[Salmo_salar]	2.35545	2.01488	10.7598	8.08854	40.4469	2.96052	7.45544	16.1178	5.88743	10.5184	7.07138	11.0631	2.94946
C19796_c0_seq1_|_Splicing_factor_3B_subunit_3_[Salmo_salar]	6.05323	3.2171	2.26753	15.7599	17.4317	1.74673	5.02104	9.16463	5.76282	10.32	4.88746	14.1066	2.95121
C30861_c0_seq1_|_Si:dkey-98f17.2_protein_[Danio_rerio]	4.18458	1.94985	2.34132	5.35628	12.8673	1.37812	2.46316	3.48814	2.30331	9.33145	6.42723	6.43038	2.9522
C35209_c2_seq1_|_F-box_only_protein_6_[Osmerus_mordax]	4.75022	2.21973	2.77681	8.551	14.8185	1.07958	3.13126	7.92217	5.51501	6.22573	5.9532	8.15466	2.95274
C43881_c1_seq1_|_PREDICTED:_trafficking_kinesin-binding_protein_2_[Danio_rerio]	5.61206	2.15719	3.60789	7.04802	37.7391	2.35629	5.20327	4.74241	3.83231	5.91842	5.96202	8.2834	2.953
C73983_c1_seq1_|_PREDICTED:_SWI/SNF_complex_subunit_SMARCC2_[Oreochromis_niloticus]	11.5108	1.62296	1.94638	6.88438	5.49125	1.08221	2.42697	3.52922	2.79829	5.73103	4.47951	6.07383	2.95303
C61459_c1_seq1_|_Uncharacterized_protein_[Dicentrarchus_labrax]	2.94299	3.55992	1.25519	3.01517	9.64291	1.75089	1.54582	2.58757	2.19814	3.23638	2.85052	3.82807	2.9535
C47584_c1_seq1_|_PREDICTED:_EMILIN-1-like_[Oreochromis_niloticus]	2.15303	3.14862	3.80067	15.0949	6.16791	1.82128	4.46101	6.43701	5.15994	4.23659	32.2807	6.00948	2.95436
C44343_c0_seq1_|_PREDICTED:_oxidoreductase_NAD-binding_domain-containing_protein_1-like_[Oreochromis_niloticus]	4.02417	2.30531	2.10319	5.74648	21.014	1.22899	4.35611	2.37036	4.7763	6.02964	4.11993	6.70018	2.95496
C66719_c0_seq1_|_unnamed_protein_product_[Tetraodon_nigroviridis]	5.53746	3.64765	8.76448	4.29223	17.607	1.57441	5.63345	1.82822	3.78788	2.77064	1.66795	4.52689	2.95542
C55213_c0_seq1_|_novel_protein_similar_to_vertebrate_3-hydroxyisobutyrate_dehydrogenase_(HIBADH)_(zgc:100804)_[Danio_rerio]	6.06895	2.05382	1.80696	6.07258	55.2007	2.26169	16.6296	3.37479	27.8652	6.17926	4.90574	5.70226	2.95572
C24527_c0_seq1_|_PREDICTED:_alpha-type_platelet-derived_growth_factor_receptor-like_[Oreochromis_niloticus]	1.70562	2.50666	5.20153	25.7641	8.68116	2.29532	6.04158	2.88843	7.42029	13.1444	16.2826	29.8416	2.95628
C36511_c2_seq1_|_PREDICTED:_macoilin-1-like_isoform_2_[Oreochromis_niloticus]	7.21196	2.81434	2.71852	5.93966	14.2757	2.41062	5.82498	9.02721	7.54143	7.59279	5.95504	6.355	2.95691
C40662_c0_seq1_|_unnamed_protein_product_[Tetraodon_nigroviridis]	5.03887	2.12048	2.83022	5.55699	16.489	1.89917	9.8276	3.53858	8.7951	6.54351	4.82439	4.09174	2.95813
C42344_c0_seq1_|_Ubiquinone_biosynthesis_protein_COQ7_homolog_[Salmo_salar]_gb|ACI67251.1|_Ubiquinone_biosynthesis_protein_COQ7_homolog_[Salmo_salar]	4.35668	2.68226	1.87152	4.18075	3.17929	1.65193	8.18069	1.91439	5.89029	4.66513	4.94329	5.01972	2.95927
C4109_c0_seq1_|_PREDICTED:_sortilin-like_[Oreochromis_niloticus]	8.06824	3.57705	21.2851	13.2114	13.7991	2.94228	3.15033	7.50966	2.44165	27.1336	8.087	69.2786	2.96083
C38363_c0_seq1_|_PREDICTED:_polypeptide_N-acetylgalactosaminyltransferase_1-like_[Oreochromis_niloticus]	12.5169	2.29732	1.83371	18.2575	3.92665	1.88409	3.46225	9.50701	3.70223	8.37124	14.3708	6.79359	2.96428
C58029_c0_seq1_|_PREDICTED:_UPF0459_protein_C19orf50_homolog_[Oreochromis_niloticus]	6.15862	1.30737	1.73332	6.63019	40.653	2.92943	3.05314	8.89941	3.59152	4.94793	5.22287	6.72127	2.96454
C24718_c0_seq1_|_F-box_only_protein_32_[Oncorhynchus_mykiss]_gb|ADJ94080.1|_F-box_protein_32_[Oncorhynchus_mykiss]	1.89943	1.86409	7.32228	50.8886	38.9504	1.91113	7.73087	14.8079	30.0273	4.61262	11.6608	3.36649	2.96465
C60646_c0_seq1_|_PREDICTED:_leucine-rich_repeat-containing_protein_59-like_[Oreochromis_niloticus]	5.20275	3.46692	6.39857	8.83347	17.7028	1.39983	3.34515	2.88684	2.06025	5.34168	8.74231	8.94746	2.96496
C41685_c0_seq1_|_PREDICTED:_pre-rRNA-processing_protein_TSR1_homolog_[Oreochromis_niloticus]	2.89257	1.47983	3.30807	10.3158	8.96508	1.74761	3.66251	4.48673	6.52146	6.4703	3.21232	5.11056	2.96645
C38085_c0_seq1_|_PREDICTED:_F-box/LRR-repeat_protein_20-like_[Oreochromis_niloticus]	5.64518	3.83	3.70444	3.88492	3.86863	2.3924	4.05503	2.85128	8.32897	4.34552	4.20372	4.27214	2.96805
C72_c40_seq1_|_branched-chain_alpha-keto_acid_lipoamide_acyltransferase_[Oncorhynchus_mykiss]_dbj|BAB82382.2|_branched-chain_alpha-keto_acid_lipoamide_acyltransferase_[Oncorhynchus_mykiss]	4.44602	3.33198	2.00064	4.79963	18.6264	1.24497	11.795	2.58871	16.3866	9.98148	4.33373	7.66361	2.96955
C50002_c0_seq1_|_Mitochondrial_28S_ribosomal_protein_S6_[Salmo_salar]_gb|ACI69685.1|_Mitochondrial_28S_ribosomal_protein_S6_[Salmo_salar]	4.09608	1.96744	2.99803	8.7254	26.904	1.78223	6.56641	3.02139	4.63578	4.6908	5.0274	7.31854	2.96989
C52487_c0_seq1_|_serine/threonine-protein_kinase_pdik1l_[Danio_rerio]_emb|CAN88433.1|_novel_protein_similar_to_vertebrate_PDLIM1_interacting_kinase_1_like_(zgc:123209,_PDIK1L)_[Danio_rerio]	4.06405	4.10976	2.58457	6.50701	28.3322	1.17773	2.26349	6.43114	2.58856	7.39372	4.07662	9.70186	2.97178
C25432_c2_seq1_|_hypothetical_protein_FG10084.1_[Gibberella_zeae_PH-1]	3.55441	2.05902	6.82734	20.9232	42.6855	1.81576	4.38979	9.5786	5.16347	9.21215	7.19721	14.5498	2.97186
C34831_c1_seq1_|_PREDICTED:_histone-arginine_methyltransferase_CARM1-like_[Oreochromis_niloticus]	7.80142	3.00053	6.81823	12.6903	18.1119	2.92686	3.9957	13.1739	4.4923	8.65163	6.05366	12.7919	2.97593
C8668_c1_seq1_|_tyrosine-protein_kinase_HCK_[Salmo_salar]_gb|AAG38611.1|AF321110_1_src-family_tyrosine_kinase_SCK_[Salmo_salar]_gb|ACI33211.1|_Tyrosine-protein_kinase_HCK_[Salmo_salar]	2.7385	1.02576	3.10688	56.4889	3.38133	1.2854	1.09394	101.226	5.15545	43.563	9.54953	81.316	2.97685
C2835_c3_seq1_|_hypothetical_protein_DDB_G0274557_[Dictyostelium_discoideum_AX4]_sp|Q8MP30.1|Y7791_DICDI_RecName:_Full=Uncharacterized_histidine-rich_protein_DDB_G0274557;_Flags:_Precursor_gb|AAM44363.1|_hypothetical_protein_[Dictyostelium_discoideum]_gb|EAL70171.1|_hypothetical_protein_DDB_G0274557_[Dictyostelium_discoideum_AX4]	12.6026	1.88096	1.74664	11.7676	18.88	1.40622	8.19332	5.66368	7.87691	3.69545	14.7258	4.44975	2.97695
C5227_c1_seq1_|_cyclin-G2_[Danio_rerio]_gb|AAH66368.1|_Cyclin_G2_[Danio_rerio]	2.93458	1.99168	3.78673	9.91909	16.7964	6.68745	5.47465	4.86	1.87661	5.0983	2.91429	8.12699	2.97875
C32538_c0_seq1_|_Ribose-phosphate_pyrophosphokinase_1_[Salmo_salar]_gb|ACI33995.1|_Ribose-phosphate_pyrophosphokinase_1_[Salmo_salar]	4.3922	2.58834	5.61207	7.52484	80.9081	8.80493	10.4166	7.35593	9.34802	5.59551	6.8417	6.22081	2.97942
C19938_c2_seq1_|_immunoglobulin-binding_protein_1_[Salmo_salar]_gb|ACM09387.1|_Immunoglobulin-binding_protein_1_[Salmo_salar]	6.4739	1.74489	2.72098	5.99785	21.8939	1.4191	2.84558	5.44112	2.69141	4.68398	3.5618	6.56215	2.98031
C33005_c0_seq1_|_PREDICTED:_presequence_protease,_mitochondrial-like_[Oreochromis_niloticus]	4.77772	2.45815	1.3482	4.56346	23.7899	1.721	6.74189	2.99888	5.08888	6.43141	4.03643	4.73278	2.98045
C12087_c3_seq1_|_transforming_growth_factor_beta_3_[Danio_rerio]	3.01573	1.49134	5.94476	3.85602	2.50007	3.13238	13.9243	2.93248	5.55998	4.32387	2.87258	10.9654	2.98064
C17424_c1_seq1_|_PREDICTED:_up-regulated_during_skeletal_muscle_growth_protein_5-like_[Oreochromis_niloticus]	6.57731	2.07235	2.38315	9.74944	10.9911	3.59273	16.8546	10.6363	15.9934	15.357	6.07678	8.11866	2.98263
C3212_c4_seq1_|_PREDICTED:_hypothetical_protein_LOC100151491_[Danio_rerio]	2.46148	1.76659	3.25843	31.5091	14.9942	1.43296	3.70366	38.9317	2.31475	12.2649	13.0522	33.3374	2.9828
C30044_c0_seq1_|_myotubularin-related_protein_6_[Salmo_salar]_gb|ACN11465.1|_Myotubularin-related_protein_6_[Salmo_salar]	7.40026	1.85905	12.3091	11.5394	39.5101	1.18857	3.46428	10.2439	3.81552	9.5008	6.8943	14.7537	2.98304
C25082_c0_seq1_|_Choline-phosphate_cytidylyltransferase_A_[Salmo_salar]	5.44718	2.58555	2.3362	5.42117	11.3838	2.2594	12.7574	6.23667	10.2116	8.93846	3.94791	6.49363	2.98328
C49692_c0_seq1_|_Interferon-stimulated_20_kDa_exonuclease-like_1_[Salmo_salar]_gb|ACI33621.1|_Interferon-stimulated_20_kDa_exonuclease-like_1_[Salmo_salar]	3.24098	2.1151	6.64701	7.44394	58.7213	2.44568	2.55085	5.58279	4.44359	5.81794	4.36722	6.46214	2.98508
C77591_c0_seq1_|_Fas-activated_serine/threonine_kinase_[Danio_rerio]_emb|CAQ13394.1|_novel_protein_similar_to_vertebrate_Fas-activated_serine/threonine_kinase_(FASTK)_[Danio_rerio]	4.52885	2.4056	3.1865	5.12729	6.19054	2.71407	7.78146	3.65008	5.20765	4.7231	4.66202	9.63421	2.98555
C53635_c0_seq1_|_RecName:_Full=LYR_motif-containing_protein_2_gb|ACI69527.1|_LYR_motif-containing_protein_2_[Salmo_salar]	4.39759	1.34286	2.06939	4.6357	7.83753	1.0592	5.60118	3.62013	6.84962	6.23471	4.71588	3.73704	2.98561
C27172_c0_seq1_|_PREDICTED:_zinc_finger_CCCH_domain-containing_protein_6-like_[Oreochromis_niloticus]	5.5111	3.06531	3.49983	7.12185	13.2196	2.37589	4.35652	11.2294	13.0044	8.59318	8.24758	9.39429	2.98602
C41946_c0_seq1_|_PREDICTED:_vesicle-trafficking_protein_SEC22a-like_[Oreochromis_niloticus]	4.60867	4.26734	1.41053	3.97857	33.4648	1.07851	1.69571	3.84235	2.08137	4.71985	3.34384	5.04419	2.98683
C67777_c0_seq1_|_pre-rRNA-processing_protein_TSR2_homolog_[Salmo_salar]_gb|ACI67929.1|_Pre-rRNA-processing_protein_TSR2_homolog_[Salmo_salar]	3.80921	2.46457	3.10224	5.89642	4.17669	1.53348	2.28197	4.25226	3.95875	3.35879	4.67266	3.60166	2.98812
C11769_c0_seq1_|_CWC15_homolog_[Salmo_salar]	6.58931	2.83505	2.83182	6.57004	23.8727	1.26651	3.02122	6.86734	2.67665	6.81162	4.52165	7.5881	2.98972
C21919_c1_seq1_|_Heterogeneous_nuclear_ribonucleoprotein_K_[Salmo_salar]	7.08487	1.93453	4.09317	9.44993	4.25881	1.89858	2.00922	6.90698	4.79227	9.34412	5.16297	8.45169	2.9898
C34665_c0_seq1_|_Pleckstrin_homology_domain-containing_family_B_member_2_[Salmo_salar]_gb|ACI32893.1|_Pleckstrin_homology_domain-containing_family_B_member_2_[Salmo_salar]	6.98062	1.15579	2.79586	5.64848	15.7992	2.11453	4.07771	9.23633	5.33923	5.57737	4.34717	3.69353	2.98982
C26245_c0_seq1_|_Zinc_finger_protein_622_[Salmo_salar]_gb|ACI32988.1|_Zinc_finger_protein_622_[Salmo_salar]	4.79096	1.90169	6.08657	6.65684	32.8332	3.08684	3.30005	7.03419	4.86414	6.97224	7.24833	5.69037	2.99059
C61814_c0_seq1_|_spastin_[Danio_rerio]_gb|AAH67715.1|_Spastin_[Danio_rerio]	4.44713	3.46439	3.7134	9.27033	4.24375	2.12359	3.38369	6.69848	2.18613	5.45672	4.4113	8.86827	2.99158
C27054_c0_seq1_|_PREDICTED:_echinoderm_microtubule-associated_protein-like_4-like_[Oreochromis_niloticus]	7.19059	3.27887	4.14729	30.5737	16.5762	1.71917	2.99556	7.48308	4.28983	11.9606	7.34101	11.7528	2.99182
C45154_c2_seq1_|_K0141_protein_[Salmo_salar]_gb|ACI33399.1|_KIAA0141_[Salmo_salar]	2.68877	3.12098	1.33811	3.93328	15.9815	1.62452	5.08782	2.99989	3.83342	6.03658	2.40829	3.15738	2.99208
C7781_c0_seq1_|_uncharacterized_protein_LOC568891_precursor_[Danio_rerio]_emb|CAM73194.1|_unnamed_protein_product_[Danio_rerio]	2.80701	1.39984	13.6136	44.5773	9.49347	2.23084	5.00538	24.7791	2.85276	9.54625	18.0951	220.509	2.99299
C19303_c0_seq1_|_Transcription_factor_PU.1_[Salmo_salar]	4.85137	2.56209	3.82368	40.9786	4.55617	1.42175	2.72192	62.4191	5.05273	42.7597	13.5882	41.3124	2.99496
C73819_c0_seq1_|_PIH1_domain-containing_protein_1_[Esox_lucius]	5.38047	1.84147	4.55567	6.81526	7.70599	1.27262	3.37575	5.43317	4.86492	7.03106	5.06125	4.07459	2.99563
C46714_c0_seq1_|_PREDICTED:_myb-binding_protein_1A-like_protein-like_[Oreochromis_niloticus]	5.68169	3.07841	4.96689	13.4724	26.924	2.22499	2.82702	5.92955	4.34267	8.35459	4.94236	9.93095	2.99602
C72477_c0_seq1_|_PREDICTED:_LETM1_domain-containing_protein_LETM2,_mitochondrial-like_[Oreochromis_niloticus]	5.37894	3.03683	5.71992	6.98258	6.35547	3.282	13.4187	10.7455	5.21793	8.19288	4.6739	10.4481	2.99614
C42688_c3_seq1_|_PREDICTED:_cullin-5-like_isoform_2_[Oreochromis_niloticus]	6.42444	2.83491	2.65072	7.84564	41.4925	1.65019	3.41667	6.43027	4.42102	9.07603	4.12381	6.80411	2.99629
C31620_c1_seq1_|_PREDICTED:_protein_bicaudal_D_homolog_2-like_[Oreochromis_niloticus]	8.76736	2.30421	4.11502	11.2661	2.65174	1.66709	10.2601	1.90343	6.38837	5.55518	21.8612	32.4219	2.99864
C26388_c0_seq1_|_VHSV-induced_protein-5_[Oncorhynchus_mykiss]_gb|AAM18470.1|AF483531_1_VHSV-induced_protein-5_[Oncorhynchus_mykiss]	1.93165	1.17821	5.77298	61.7971	10.0805	1.4565	2.29491	77.6911	6.41272	11.9698	9.48865	5.97577	2.99985
C40637_c0_seq1_|_PREDICTED:_hexosaminidase_D-like_[Oreochromis_niloticus]	4.73823	1.96015	2.43211	6.03226	8.33011	1.49772	2.77026	7.4782	3.8948	7.10319	4.96261	6.19448	3.00054
C39934_c2_seq1_|_unnamed_protein_product_[Tetraodon_nigroviridis]	6.25783	1.80045	3.04487	5.85428	21.0767	1.09275	2.53634	7.30133	3.1512	6.76947	3.61875	8.68741	3.00293
C57230_c0_seq1_|_PREDICTED:_loss_of_heterozygosity_12_chromosomal_region_1_protein_homolog_[Oreochromis_niloticus]	6.79948	1.72158	3.31062	8.72805	27.7361	1.5356	2.45701	12.2638	4.49695	7.15116	7.72551	7.07569	3.00449
C44186_c0_seq1_|_Probable_O-sialoglycoprotein_endopeptidase_[Salmo_salar]_gb|ACN12652.1|_Probable_O-sialoglycoprotein_endopeptidase_[Salmo_salar]	5.21673	3.14256	3.63791	8.28338	5.50848	1.94126	3.42067	5.77406	6.02781	8.8494	4.57977	7.13683	3.00479
C2650_c0_seq1_|_PREDICTED:_PH-interacting_protein-like_[Oreochromis_niloticus]	8.38006	3.61889	4.99013	10.9924	2.32791	1.03833	3.94988	11.3389	8.69509	8.12273	5.45833	12.2243	3.00485
C46600_c0_seq1_|_PREDICTED:_enoyl-CoA_hydratase_domain-containing_protein_1-like_[Oreochromis_niloticus]	3.02035	1.43523	2.21039	3.45113	1.4855	1.41609	8.6416	2.90076	8.38087	6.64437	3.83091	3.65198	3.00619
C67603_c1_seq1_|_LOC556764_protein_[Danio_rerio]	3.2794	1.56574	2.15717	5.24024	1.99322	1.46123	5.15039	25.2569	5.60345	10.0244	16.0478	3.08088	3.0063
C15392_c2_seq1_|_RNA_polymerase_II-associated_factor_1_homolog_[Salmo_salar]	4.43727	2.29851	3.28883	11.4911	28.5527	1.07807	2.21353	15.3793	2.58993	9.55537	4.71233	9.85475	3.00754
C42118_c0_seq1_|_PREDICTED:_serine/threonine-protein_kinase_24-like_[Oreochromis_niloticus]	4.5295	2.44431	2.55201	7.08767	25.526	1.4207	2.77427	9.55337	4.33273	5.47523	5.66229	7.41271	3.00781
C71485_c4_seq1_|_unnamed_protein_product_[Tetraodon_nigroviridis]	5.74841	2.45748	2.9249	5.55403	22.764	1.50923	7.19468	5.73588	2.2065	3.48588	3.80156	7.50472	3.0087
C65987_c1_seq1_|_PREDICTED:_F-box/LRR-repeat_protein_4-like_[Oreochromis_niloticus]	3.9418	2.55726	1.78548	4.02411	11.6637	1.29746	1.7703	7.07248	2.11868	4.98643	4.25367	5.69363	3.01023
C56068_c0_seq1_|_PREDICTED:_zinc_finger_protein_292_[Oreochromis_niloticus]	4.95472	2.52987	3.25023	7.86145	27.2841	1.04661	2.38853	8.29141	2.97234	10.0019	4.14416	8.10242	3.01065
C59739_c0_seq1_|_PREDICTED:_guanine_nucleotide-binding_protein_G(q)_subunit_alpha-like_isoform_2_[Oreochromis_niloticus]	11.156	3.51087	3.42951	7.96201	16.3311	1.27347	2.76711	2.23426	3.33752	5.68473	7.12438	7.78598	3.01093
C27305_c0_seq1_|_PREDICTED:_exocyst_complex_component_6_[Oreochromis_niloticus]	10.6418	2.43881	4.91617	10.0538	7.62447	2.42453	5.08337	9.98163	5.69966	13.4837	7.35915	9.9358	3.01148
C22145_c0_seq1_|_Pyridoxal_phosphate_phosphatase_[Salmo_salar]_gb|ACN10870.1|_Pyridoxal_phosphate_phosphatase_[Salmo_salar]	5.82048	2.41736	3.96048	8.248	28.1203	1.0836	2.63387	5.08833	3.82618	11.1928	4.14196	5.53126	3.01158
C36584_c0_seq1_|_PREDICTED:_UPF0485_protein_C1orf144_homolog_[Oreochromis_niloticus]	1.66246	2.08184	2.23197	4.0357	29.3435	1.51543	3.33868	3.35993	4.66215	4.62878	3.58739	3.58057	3.0122
C57456_c0_seq1_|_Angio-associated_migratory_cell_protein_[Salmo_salar]	3.3868	3.45074	4.53701	9.95146	9.03902	1.40889	5.06813	5.80981	6.44	8.57562	5.38086	7.05712	3.01305
C19700_c0_seq1_|_B-cell_lymphoma_6_protein_homolog_[Salmo_salar]_gb|ACI33895.1|_B-cell_lymphoma_6_protein_homolog_[Salmo_salar]	1.46173	1.56191	2.35388	6.59373	4.32074	14.0471	6.85575	5.20551	3.28999	3.34691	3.86744	7.07248	3.01516
C23711_c0_seq1_|_PREDICTED:_transmembrane_and_coiled-coil_domains_protein_1_[Oreochromis_niloticus]	6.47182	1.34646	6.46462	8.58761	53.1996	2.41572	4.28897	11.1153	3.19951	7.13832	4.95388	8.79205	3.01531
C13107_c0_seq1_|_PREDICTED:_sterile_alpha_motif_domain-containing_protein_9-like_[Oreochromis_niloticus]	5.22203	3.1466	6.32674	17.3204	4.65938	1.03626	4.38973	15.587	5.2796	12.0492	9.52789	21.3749	3.01585
C27681_c0_seq1_|_uncharacterized_protein_LOC558619_precursor_[Danio_rerio]_emb|CAK11037.1|_novel_protein_[Danio_rerio]	3.21651	3.14009	8.64388	37.3746	3.44261	1.85833	5.15113	52.5432	5.63347	13.475	12.4798	37.2805	3.01663
C531_c3_seq1_|_apoptosis_inhibitor_5_[Salmo_salar]_gb|ACI33952.1|_Apoptosis_inhibitor_5_[Salmo_salar]	6.86785	3.29568	5.34571	15.7417	10.8749	2.35014	5.31118	26.422	7.78453	12.0825	11.1806	22.367	3.01768
C58471_c0_seq1_|_tetratricopeptide_repeat_protein_4_isoform_2_[Danio_rerio]_gb|AAH49428.1|_Tetratricopeptide_repeat_domain_4_[Danio_rerio]	4.03499	2.0145	3.83171	8.52875	31.6909	2.46037	2.97462	6.11078	4.92059	6.6288	5.45842	8.26742	3.01823
C77936_c0_seq1_|_PREDICTED:_RING_finger_protein_11-like_[Oreochromis_niloticus]	6.63339	1.35683	1.58208	2.99753	10.2127	3.16775	2.4826	2.83222	2.34421	2.1404	6.25277	6.60742	3.02006
C20997_c0_seq1_|_PREDICTED:_proprotein_convertase_subtilisin/kexin_type_9_preproprotein-like_[Saccoglossus_kowalevskii]	4.32002	1.82404	3.36174	9.0846	13.3887	3.14617	4.9969	12.5669	8.04224	10.6725	9.21882	21.2006	3.02254
C13524_c0_seq1_|_general_transcription_factor_IIH_subunit_1_[Danio_rerio]_gb|AAH81602.1|_Zgc:92126_[Danio_rerio]	5.07225	1.87486	3.7581	8.73937	54.7563	1.2131	2.03796	6.81887	2.89648	6.51339	4.96036	8.16917	3.02329
C22680_c0_seq1_|_RecName:_Full=UPF0694_transmembrane_protein_C14orf109_homolog_emb|CAH69134.1|_novel_protein_[Danio_rerio]	2.95652	2.10115	6.55672	12.2362	12.9444	1.19251	1.96869	6.4918	3.34365	8.37213	4.48806	12.1446	3.02362
C42330_c0_seq1_|_PREDICTED:_hypothetical_protein_LOC100695418_[Oreochromis_niloticus]	1.79825	2.78313	1.82291	2.50111	4.85916	2.32596	3.95258	6.33089	4.30004	4.69145	1.69592	4.01293	3.02395
C67003_c0_seq1_|_PREDICTED:_Golgi_reassembly-stacking_protein_1-like_[Oreochromis_niloticus]	5.61924	4.86586	8.43816	8.72477	21.9745	1.14654	3.29215	7.24578	4.53231	7.81608	6.13248	20.1864	3.02399
C21802_c0_seq1_|_PREDICTED:_hypothetical_protein_LOC100695698_[Oreochromis_niloticus]	5.49916	3.51816	4.27872	7.44954	10.4529	1.99964	4.12922	8.72973	4.99807	8.74584	6.29024	9.33853	3.02414
C37968_c0_seq1_|_zgc112052-like_[Salmo_salar]	3.90733	2.62179	1.49428	4.59713	18.813	1.53182	1.72804	7.36906	3.90242	5.17972	4.42494	3.10192	3.02466
C29168_c0_seq1_|_DEAD/H_(Asp-Glu-Ala-Asp/His)_box_polypeptide_19_(DBP5_homolog,_yeast)_[Danio_rerio]	5.88916	2.22753	5.52482	13.0184	34.4147	3.05047	4.86827	8.16543	5.42301	8.93927	8.43754	12.4508	3.02528
C37587_c0_seq1_|_SUMO-activating_enzyme_subunit_2_[Salmo_salar]_gb|ACI33764.1|_SUMO-activating_enzyme_subunit_2_[Salmo_salar]_gb|ACI34122.1|_SUMO-activating_enzyme_subunit_2_[Salmo_salar]	7.206	2.19045	3.65734	14.4011	31.1584	2.70151	3.86082	14.4892	5.24049	11.6659	5.73294	15.676	3.02539
C31647_c0_seq1_|_PREDICTED:_phospholipase_D3-like_[Oreochromis_niloticus]	4.99218	2.53419	2.40341	16.8052	37.4191	1.29298	3.77378	24.8777	4.51446	11.8856	10.4535	19.5025	3.02727
C23693_c0_seq1_|_PREDICTED:_conserved_oligomeric_Golgi_complex_subunit_1,_partial_[Danio_rerio]	6.50118	2.35521	7.92886	15.1006	12.1466	2.25396	2.8219	9.34061	5.29556	12.2091	6.75524	12.2713	3.02735
C69431_c0_seq1_|_Small_VCP/p97-interacting_protein_[Salmo_salar]_gb|ACI33068.1|_Small_VCP/p97-interacting_protein_[Salmo_salar]	2.76231	1.48581	3.26721	2.96935	1.82959	2.61036	4.96244	8.89418	5.14054	5.57614	8.94328	3.60436	3.02766
C27119_c0_seq1_|_DNA_damage-inducible_transcript_3_[Dicentrarchus_labrax]	3.41536	1.82299	6.47717	5.86833	1.46517	2.12487	6.68144	4.93998	5.26204	2.74129	4.73863	3.01622	3.02774
C94141_c0_seq1_|_PREDICTED:_zinc_finger_protein_Pegasus-like_[Oreochromis_niloticus]	5.15793	2.02389	1.60856	4.08668	35.1738	1.18868	3.67267	5.2018	3.55917	5.80742	2.97745	5.60058	3.02852
C6572_c1_seq1_|_PREDICTED:_hypothetical_protein_LOC100703912_[Oreochromis_niloticus]	1.6884	2.39569	6.29097	3.62389	5.39497	2.11719	11.576	3.41978	3.72193	3.4145	4.8426	5.58935	3.02883
C72338_c0_seq1_|_RING_finger_protein_170_[Salmo_salar]_gb|ACI66899.1|_RING_finger_protein_170_[Salmo_salar]	4.31642	2.23845	2.83582	4.41514	21.0953	1.36987	3.38256	3.36762	3.00717	4.64799	3.77859	4.78592	3.02938
C60950_c0_seq1_|_PREDICTED:_zinc_finger_protein_711-like_[Oreochromis_niloticus]	3.2474	1.92958	2.00592	11.6375	20.7916	1.45805	1.83277	12.2131	3.52625	7.53237	4.39731	5.36344	3.03125
C19900_c1_seq1_|_PREDICTED:_WW_domain-containing_adapter_protein_with_coiled-coil_isoform_1_[Callithrix_jacchus]	5.93036	2.72508	3.37475	8.95511	42.5294	1.063	2.98544	8.63829	4.29283	8.21637	6.64466	10.5096	3.03259
C11953_c0_seq1_|_PREDICTED:_tuftelin-like_[Oreochromis_niloticus]	3.8885	1.49844	55.6083	150.213	3.76747	3.05573	7.53014	4.45594	27.6471	6.56515	15.5713	14.384	3.03273
C85418_c0_seq1_|_Probable_leucyl-tRNA_synthetase,_mitochondrial_precursor_[Salmo_salar]	5.31047	2.59732	3.16238	6.10785	8.35053	1.13669	5.29868	2.72453	5.39009	7.75693	2.37397	5.93445	3.03339
C79105_c0_seq1_|_PREDICTED:_mitochondrial_intermediate_peptidase_[Oreochromis_niloticus]	3.36194	2.88426	3.27872	7.74324	3.98151	1.90375	7.20427	4.7921	6.13588	11.5109	4.61427	5.7648	3.03564
C40540_c0_seq1_|_heterogeneous_nuclear_ribonucleoprotein_L_[Salmo_salar]_gb|ACI67863.1|_Heterogeneous_nuclear_ribonucleoprotein_L_[Salmo_salar]	7.01201	1.29181	3.60515	15.6186	8.08862	2.93715	4.20378	6.26108	7.96865	6.24321	6.66188	15.8373	3.03589
C51400_c1_seq1_|_PREDICTED:_tyrosine-protein_phosphatase_non-receptor_type_4_[Oreochromis_niloticus]	7.51108	1.62722	1.34279	3.91101	10.8194	1.47318	3.73934	32.2582	4.75097	9.31201	5.82547	5.13412	3.03599
C55887_c0_seq1_|_PREDICTED:_PERQ_amino_acid-rich_with_GYF_domain-containing_protein_2-like_[Oreochromis_niloticus]	3.89732	2.96936	4.46676	5.40412	14.6961	1.48464	3.5476	7.0772	3.22008	5.84616	4.31922	6.61676	3.03781
C44981_c0_seq1_|_glucocorticoid_receptor_[Oncorhynchus_mykiss]_sp|P49843.1|GCR_ONCMY_RecName:_Full=Glucocorticoid_receptor;_Short=GR;_AltName:_Full=Nuclear_receptor_subfamily_3_group_C_member_1_emb|CAA90937.1|_glucocorticoid_receptor_[Oncorhynchus_mykiss]	2.89728	5.01828	3.09467	5.01086	4.13022	2.18581	3.62603	5.82758	2.0242	5.08097	5.87307	5.86656	3.03818
C46927_c0_seq1_|_UAP56-interacting_factor_[Salmo_salar]_sp|B5X3V2.1|UIF_SALSA_RecName:_Full=UAP56-interacting_factor;_AltName:_Full=Forty-two-three_domain-containing_protein_1;_Short=Protein_40-2-3_gb|ACI33983.1|_Forty-two-three_domain-containing_protein_1_[Salmo_salar]	5.22073	1.50612	3.00543	14.5291	10.2328	2.17008	3.46747	6.15168	2.38516	4.94298	1.79505	8.38797	3.04021
C44483_c0_seq1_|_PREDICTED:_transmembrane_protein_165-like_[Oreochromis_niloticus]	6.61936	2.7732	7.36944	8.21537	41.8954	1.47864	1.92744	4.09858	4.08948	7.32703	4.10306	12.9095	3.0413
C76308_c0_seq1_|_PREDICTED:_serine/threonine-protein_kinase_38-like_[Oreochromis_niloticus]	7.64159	1.98721	2.4785	5.22879	54.4482	7.05679	4.26637	3.77739	2.28498	3.26248	4.0558	4.3908	3.04274
C60095_c0_seq1_|_RNA_methyltransferase-like_protein_1A_[Esox_lucius]	3.55735	2.51009	2.46198	5.8817	28.2691	1.12402	5.02296	2.97201	5.61066	4.09435	3.96595	4.59023	3.04276
C51882_c1_seq1_|_PREDICTED:_run_domain_Beclin-1_interacting_and_cystein-rich_containing_protein-like,_partial_[Oreochromis_niloticus]	4.69417	2.59041	2.73178	6.00057	5.50755	1.01735	3.04488	13.0203	3.80777	6.99277	7.47619	11.4075	3.04285
C14343_c0_seq1_|_Choline_transporter-like_protein_2_[Salmo_salar]	5.50077	2.35295	8.00858	18.3886	6.26459	1.7462	3.61662	13.8447	3.2583	23.3804	8.04503	15.7464	3.04389
C36007_c0_seq1_|_PREDICTED:_E3_SUMO-protein_ligase_RanBP2_[Oreochromis_niloticus]	7.0612	1.76099	5.868	23.4966	28.8985	3.15377	5.22922	13.2449	5.96916	14.003	6.8911	20.6614	3.04394
C49463_c0_seq1_|_PREDICTED:_enoyl-CoA_hydratase_domain-containing_protein_1-like_[Oreochromis_niloticus]	4.18884	2.20337	3.44798	4.35789	2.74898	1.23181	18.1882	3.42926	12.1324	10.2135	4.36656	3.13179	3.04436
C30727_c0_seq1_|_Transcription_initiation_factor_IIB_[Salmo_salar]_gb|ACI68803.1|_Transcription_initiation_factor_IIB_[Salmo_salar]_gb|ADM16053.1|_Transcription_initiation_factor_IIB_[Salmo_salar]	5.16959	1.93067	1.28604	2.48107	3.98041	1.65968	1.90949	4.10639	2.59318	4.10396	3.43161	3.1873	3.04437
C33401_c2_seq1_|_interferon-gamma_receptor_alpha_chain_[Oncorhynchus_mykiss]_emb|CAG25518.1|_interferon-gamma_receptor_alpha_chain_[Oncorhynchus_mykiss]	5.59301	1.88382	4.81282	12.6161	5.85403	1.47642	4.14545	10.3338	5.44526	7.4383	10.1196	11.0649	3.04469
C40348_c1_seq1_|_PREDICTED:_YLP_motif-containing_protein_1_[Danio_rerio]	8.81664	2.55551	3.39975	11.6452	12.8386	1.02207	2.33821	8.30537	5.9915	9.07624	5.25806	10.8903	3.04566
C56441_c0_seq1_|_PREDICTED:_ubiquitin_carboxyl-terminal_hydrolase_13_[Oreochromis_niloticus]	3.00797	1.05714	8.505	2.23035	1.07292	17.1255	23.2961	3.21284	19.251	1.41873	5.25078	1.38452	3.04794
C56016_c0_seq1_|_Vesicle_transport_protein_GOT1B_[Oncorhynchus_mykiss]	3.12153	1.80118	6.39286	6.97145	22.2608	1.18055	2.56933	4.84666	3.01838	5.05336	7.92057	7.01051	3.04811
C52219_c0_seq1_|_B-cell_CLL/lymphoma_7_protein_family_member_B-A_[Danio_rerio]_sp|Q6NWJ0.1|BC7BA_DANRE_RecName:_Full=B-cell_CLL/lymphoma_7_protein_family_member_B-A_gb|AAH67572.1|_Zgc:85678_[Danio_rerio]	2.37531	3.31698	2.97785	5.22978	12.382	1.33208	2.71436	2.9338	4.26252	5.75942	4.48754	6.02208	3.0492
C75020_c0_seq1_|_26S_protease_regulatory_subunit_S10B_[Esox_lucius]	6.15635	2.60954	3.80721	10.6809	27.3464	1.98771	5.02497	4.73103	6.56432	5.16095	7.23837	11.6121	3.04958
C5245_c2_seq1_|_PREDICTED:_cytosolic_Fe-S_cluster_assembly_factor_narfl-like_isoform_1_[Oreochromis_niloticus]	6.04114	2.04997	2.80548	10.0487	8.62585	3.71193	6.03565	12.2586	7.41797	9.56927	6.00473	9.59712	3.05092
C17183_c0_seq1_|_PREDICTED:_regulation_of_nuclear_pre-mRNA_domain-containing_protein_2-like_[Oreochromis_niloticus]	5.48995	2.23634	2.5727	7.08229	19.0896	1.61237	2.89143	8.00422	3.29794	6.6967	4.51861	6.34257	3.05258
C15457_c0_seq1_|_ATP-binding_cassette_sub-family_F_member_2_[Dicentrarchus_labrax]	1.01219	1.45948	1.3227	2.11336	3.67095	24.3993	4.68968	4.41068	1.86509	2.95323	1.0633	1.77304	3.05404
C56178_c0_seq1_|_PREDICTED:_choline/ethanolaminephosphotransferase_1-like_[Oreochromis_niloticus]	7.60389	1.82231	2.78304	6.24287	16.9514	1.86327	3.64076	5.89964	4.67781	5.46964	3.62496	8.70464	3.05464
C27005_c1_seq1_|_PREDICTED:_serine/threonine-protein_kinase_WNK1_[Danio_rerio]	6.33339	2.32295	2.77155	11.1053	9.49807	1.11784	3.69621	11.0486	3.71104	11.6077	5.50447	13.1085	3.05756
C3486_c6_seq1_|_PREDICTED:_semaphorin-4D-like_[Oreochromis_niloticus]	6.80649	2.27208	2.3847	2.82817	14.9605	9.65964	27.0343	1.16898	15.3576	4.26468	1.64675	16.1727	3.0578
C20049_c2_seq1_|_PREDICTED:_probable_histone-lysine_N-methyltransferase_ASH1L_[Danio_rerio]	4.78574	3.15424	3.11127	5.20948	2.4571	1.80878	5.12675	4.43234	3.15208	4.31973	4.83164	5.84041	3.05828
C30522_c1_seq1_|_PREDICTED:_zinc_finger_protein_502-like_[Danio_rerio]	4.0735	2.29205	3.91904	5.9917	147.802	1.01474	1.99307	6.98111	3.07148	6.66186	3.15871	5.18763	3.05847
C47486_c0_seq1_|_Acylglycerol_kinase,_mitochondrial_precursor_[Salmo_salar]	6.4656	2.34695	3.99212	9.68886	10.7595	1.46594	3.1564	5.09634	4.45975	7.70247	4.13471	6.70122	3.05889
C11817_c0_seq1_|_membrane_protein,_palmitoylated_5_(MAGUK_p55_subfamily_member_5)_[Danio_rerio]_gb|AAI63251.1|_Membrane_protein,_palmitoylated_5a_(MAGUK_p55_subfamily_member_5a)_[Danio_rerio]	3.80155	4.11167	4.61276	8.24025	19.7802	1.2695	3.99281	5.85029	7.585	12.0023	7.37036	13.1462	3.05924
C38477_c2_seq1_|_PREDICTED:_C-type_mannose_receptor_2-like_[Oreochromis_niloticus]	3.30653	1.61138	8.55097	30.9401	8.72845	4.13361	17.0172	14.1154	1.79954	9.15738	32.0412	15.7722	3.05955
C10214_c0_seq1_|_PDZ_and_LIM_domain_protein_1_[Salmo_salar]	1.89202	1.55882	33.5846	43.5794	33.8139	1.41054	5.04041	13.131	16.5299	5.12525	41.7339	18.1359	3.06012
C24000_c2_seq1_|_retinal_rod_rhodopsin-sensitive_cGMP_3',5'-cyclic_phosphodiesterase_subunit_delta_[Salmo_salar]_gb|ACM09165.1|_Retinal_rod_rhodopsin-sensitive_cGMP_3,5-cyclic_phosphodiesterase_subunit_delta_[Salmo_salar]	5.39267	3.03489	3.17932	6.5996	35.5497	1.03203	5.5785	4.8003	6.80192	6.80657	3.96234	5.39439	3.06035
C12104_c1_seq1_|_PREDICTED:_ubiquitin_carboxyl-terminal_hydrolase_10-like_[Oreochromis_niloticus]	6.53875	2.76807	6.49501	16.8354	26.8647	2.75861	5.64604	7.23613	4.57172	13.3728	7.76741	19.5464	3.06178
C760_c2_seq1_|_PREDICTED:_hyccin-like_[Oreochromis_niloticus]	6.06851	2.51326	7.81608	12.454	22.489	1.90663	3.67174	7.71917	3.2321	6.14218	6.57244	20.4225	3.06243
C52384_c0_seq1_|_PREDICTED:_si:dkey-97i18.2_[Danio_rerio]	5.72135	3.48132	2.18219	6.48903	36.8017	1.90002	4.62658	10.3082	4.06419	7.28028	5.96349	7.58072	3.06262
C17555_c2_seq1_|_CD80-like_protein_[Oncorhynchus_mykiss]_emb|CAG25516.1|_CD80-like_protein_[Oncorhynchus_mykiss]	5.33275	1.31615	1.45191	3.69931	4.7004	1.03346	4.00274	7.76992	4.71061	4.33646	5.06394	3.63926	3.06614
C3859_c2_seq1_|_uncharacterized_protein_LOC558108_[Danio_rerio]_gb|AAI42845.1|_Si:dkey-216e9.4_protein_[Danio_rerio]	9.70811	2.66951	4.39157	10.5491	13.7167	3.90393	7.52026	9.43246	6.60042	8.63736	6.9886	8.35336	3.06716
C12665_c0_seq1_|_PREDICTED:_ubiquitin-conjugating_enzyme_E2_K-like_[Oreochromis_niloticus]	3.68368	2.09945	2.25072	3.12024	8.64995	2.14536	3.67144	4.58569	6.55052	3.06437	5.4879	3.79946	3.06786
C26130_c1_seq1_|_Tetraspanin-14_[Salmo_salar]_gb|ACI33327.1|_Tetraspanin-14_[Salmo_salar]	3.77977	2.78071	5.67893	13.6051	36.8102	1.02455	3.5143	22.8609	6.28716	12.8061	12.0724	20.8981	3.0687
C91233_c0_seq1_|_zinc_finger_protein_161_homolog_[Danio_rerio]_gb|AAH54705.1|_Zgc:66442_[Danio_rerio]	6.05453	2.02985	2.34229	6.70284	16.5995	1.43901	1.74076	7.35026	2.80241	5.43075	4.38719	8.41206	3.07079
C34411_c0_seq1_|_Beta-centractin_[Salmo_salar]_gb|ACN10660.1|_Beta-centractin_[Salmo_salar]	8.15379	2.24862	2.10383	4.41904	10.7912	1.33983	2.01791	3.18846	2.90744	7.0258	4.30062	4.07997	3.07124
C13191_c0_seq1_|_PREDICTED:_eukaryotic_translation_initiation_factor_4_gamma_1-like_[Oreochromis_niloticus]	2.8321	1.88376	7.93831	13.9667	13.4432	13.1029	5.69092	4.47384	3.57088	7.27629	6.27488	13.1505	3.07177
C41730_c0_seq1_|_PREDICTED:_N-alpha-acetyltransferase_40,_NatD_catalytic_subunit-like_[Oreochromis_niloticus]	7.16812	2.89795	3.79516	12.1238	17.3687	3.17051	4.40988	9.48561	5.14505	7.96347	7.98283	12.1456	3.07238
C1611_c26_seq1_|_coronin,_actin_binding_protein,_1C_[Danio_rerio]_emb|CAQ13749.1|_coronin,_actin_binding_protein,_1C_[Danio_rerio]	6.93283	1.60559	14.7654	38.1283	32.6048	1.25134	4.07508	8.19816	8.60336	5.54078	17.3365	49.9178	3.07307
C20821_c0_seq1_|_PREDICTED:_serine/threonine-protein_phosphatase_PP1-beta-like_isoform_1_[Oreochromis_niloticus]_emb|CBN81391.1|_Serine/threonine-protein_phosphatase_PP1-gamma_catalytic_subunit_[Dicentrarchus_labrax]	3.23055	2.16038	5.46438	16.7414	8.06556	2.71653	6.26696	11.3845	7.31711	10.1373	8.8441	17.8202	3.07371
C11038_c1_seq1_|_Double-strand-break_repair_protein_rad21_homolog_[Salmo_salar]_gb|ACI33804.1|_Double-strand-break_repair_protein_rad21_homolog_[Salmo_salar]	5.84952	1.65659	3.80119	9.84072	22.164	1.14383	2.33857	8.93288	3.99809	12.6126	5.91573	10.283	3.07559
C6893_c0_seq1_|_uncharacterized_protein_C18orf19_homolog_B_[Danio_rerio]_sp|Q5CZQ0.1|CR19B_DANRE_RecName:_Full=Uncharacterized_protein_C18orf19_homolog_B_gb|AAH90760.1|_Zgc:113036_[Danio_rerio]	2.85801	1.78873	2.86264	5.07628	11.5809	1.41052	7.74279	3.38948	5.51877	4.03298	5.23319	3.20122	3.07662
C47684_c0_seq1_|_COMM_domain-containing_protein_5_[Oncorhynchus_mykiss]_gb|ACO08718.1|_COMM_domain-containing_protein_5_[Oncorhynchus_mykiss]	3.30097	1.77286	1.52486	4.16702	16.211	1.62928	2.7745	2.47056	3.41957	2.41262	6.46776	3.70775	3.07989
C53132_c1_seq1_|_PREDICTED:_folylpolyglutamate_synthase,_mitochondrial-like_[Oreochromis_niloticus]	2.77294	3.11227	2.46789	7.24425	38.3834	4.75658	4.6067	2.83711	2.20977	3.92306	9.59623	4.76122	3.08152
C35480_c0_seq1_|_PREDICTED:_HMG_box-containing_protein_1-like_[Oreochromis_niloticus]	2.05026	1.956	25.6028	5.86446	1.235	1.50722	1.82467	6.24362	3.52705	4.13839	9.20889	4.93511	3.08175
C48158_c0_seq1_|_PREDICTED:_malonyl-CoA_decarboxylase,_mitochondrial_[Danio_rerio]	2.875	2.29887	1.71831	3.09274	5.29307	4.33522	15.1329	2.145	4.74189	7.37762	6.30498	2.64184	3.08188
C31164_c1_seq1_|_Mitochondrial_28S_ribosomal_protein_S17_[Esox_lucius]	3.94615	1.97304	3.85722	11.5238	13.6049	1.63019	11.2806	2.80114	11.2013	7.48517	5.71651	9.80941	3.08217
C10955_c0_seq1_|_C14orf159_protein_[Danio_rerio]	6.24631	2.07214	2.59183	4.46819	2.77263	1.14135	4.94095	3.36372	4.90888	11.5783	5.00426	5.00909	3.08547
C41941_c0_seq1_|_JNK1/MAPK8-associated_membrane_protein_[Danio_rerio]_gb|AAH75939.1|_Zgc:92212_[Danio_rerio]	8.15887	1.69863	2.4159	5.7803	16.124	2.12019	4.0342	4.46234	4.09013	5.23568	5.19759	4.72685	3.08567
C24583_c1_seq1_|_PREDICTED:_28S_ribosomal_protein_S5,_mitochondrial-like_[Oreochromis_niloticus]	3.44219	1.95366	4.2404	4.66045	7.2004	2.76409	9.66468	1.42353	7.34148	5.01108	3.1533	4.4058	3.0878
C42545_c3_seq1_|_PREDICTED:_ubiquitin_carboxyl-terminal_hydrolase_48_[Danio_rerio]	5.95199	2.03011	3.15423	10.7341	17.8491	2.00542	3.20095	12.248	5.13872	10.0621	6.96778	9.95047	3.09109
C37732_c0_seq1_|_PREDICTED:_transmembrane_protein_161A-like_[Oreochromis_niloticus]	4.64082	2.41655	4.12899	9.19068	36.7023	3.85573	5.47891	4.28458	7.80569	6.52662	5.27815	7.4966	3.09129
C44196_c0_seq1_|_AFG3-like_protein_2_[Danio_rerio]_gb|AAI55656.1|_Si:ch211-12e1.4_protein_[Danio_rerio]_emb|CAQ14927.1|_novel_protein_similar_to_vertebrate_AFG3_ATPase_family_gene_3-like_2_(yeast)_(AFG3L2)_[Danio_rerio]	6.17503	3.07666	4.03526	4.90632	9.07188	3.67137	4.90862	3.35401	6.04078	6.36063	3.96292	4.64697	3.09443
C48888_c0_seq1_|_PREDICTED:_RING_finger_protein_145-like_[Oreochromis_niloticus]	8.87515	2.81362	3.32751	10.0823	12.7736	2.80817	5.0589	10.126	5.19261	8.05411	9.25524	11.9379	3.09634
C44564_c1_seq1_|_PREDICTED:_dnaJ_homolog_subfamily_C_member_14-like_[Oreochromis_niloticus]	3.75187	3.11022	4.20076	7.7506	13.2225	1.78606	2.64905	5.57889	3.8315	6.56322	4.80106	7.43094	3.09651
C75169_c0_seq1_|_PREDICTED:_histone-lysine_N-methyltransferase_SETD2-like_[Oreochromis_niloticus]	5.23158	3.93758	3.76966	9.80366	19.6336	1.64	4.37491	7.48912	4.37807	10.0088	6.56107	12.0246	3.09662
C35084_c0_seq1_|_PREDICTED:_ubiquitin_carboxyl-terminal_hydrolase_25_[Oreochromis_niloticus]	4.73637	2.82032	3.51468	8.55427	11.4276	3.76799	7.1909	11.2341	4.64083	5.78781	9.76546	7.03212	3.0968
C50088_c0_seq1_|_PREDICTED:_WAS_protein_family_homolog_1-like_[Oreochromis_niloticus]	5.54293	3.44557	5.89169	9.52048	18.554	1.46221	3.62598	5.05738	7.03849	10.9471	4.87354	7.43345	3.09841
C29939_c1_seq1_|_Diphosphoinositol_polyphosphate_phosphohydrolase_1_[Oncorhynchus_mykiss]_gb|ACO08796.1|_Diphosphoinositol_polyphosphate_phosphohydrolase_1_[Oncorhynchus_mykiss]	3.58096	1.59454	3.25087	7.42643	18.3624	9.33972	4.02954	7.79775	3.81097	4.74557	4.30153	7.0378	3.09914
C35410_c0_seq1_|_transmembrane_protein_160_[Danio_rerio]_sp|B3DJK0.1|TM160_DANRE_RecName:_Full=Transmembrane_protein_160_gb|AAI63511.1|_Si:ch211-113p18.5_[Danio_rerio]	8.05924	2.43208	6.7647	15.5547	26.7788	3.1771	6.40396	11.6098	9.40729	12.9654	6.23464	15.7057	3.09973
C29774_c1_seq1_|_TPR_repeat-containing_protein_LOC90826_[Salmo_salar]	4.20356	2.79856	4.09839	8.47743	9.73358	1.8291	5.20031	6.92883	3.90437	6.48912	5.19374	8.95234	3.10075
C31259_c0_seq1_|_PREDICTED:_WASH_complex_subunit_FAM21-like_[Oreochromis_niloticus]	6.24278	2.7847	3.78452	15.2454	24.368	2.223	4.55878	12.4264	4.70968	12.4129	7.44791	12.9976	3.10166
C38921_c3_seq1_|_PREDICTED:_PHD_finger_protein_23B-like_[Oreochromis_niloticus]	4.10075	2.33988	2.50387	6.95251	27.1606	1.32844	3.23168	8.7726	4.59365	6.82589	4.86549	6.30721	3.1019
C48112_c1_seq1_|_PREDICTED:_upstream-binding_protein_1_[Oreochromis_niloticus]	4.82958	2.63367	1.27918	3.54978	8.49712	2.26747	1.16116	4.57781	1.6978	5.47787	2.72743	4.05694	3.10276
C12031_c2_seq1_|_PREDICTED:_calcipressin-1-like_[Oreochromis_niloticus]	10.1388	1.25774	13.5589	7.74879	15.8843	1.05836	5.41207	3.74624	9.06735	16.5984	4.07431	8.03936	3.10335
C29239_c0_seq1_|_PREDICTED:_THO_complex_subunit_2_[Oreochromis_niloticus]	5.06176	3.77354	3.77664	10.6273	27.1804	2.37182	4.74044	10.4803	4.08976	8.69602	7.78731	13.0793	3.1036
C652_c17_seq1_|_PREDICTED:_NHL_repeat-containing_protein_2-like_[Oreochromis_niloticus]	4.12132	3.18038	4.5006	8.94981	10.2483	2.08288	3.87303	6.7063	5.39183	6.23438	10.2253	9.98993	3.10424
C25707_c0_seq1_|_PREDICTED:_sorting_nexin-14-like_[Oreochromis_niloticus]	5.5033	2.7888	2.19027	4.68789	9.45199	1.09187	3.03829	4.70411	3.66997	5.91412	4.33208	4.97494	3.10459
C1553_c1_seq1_|_PEST_proteolytic_signal-containing_nuclear_protein_[Salmo_salar]_gb|ACI69313.1|_PEST_proteolytic_signal-containing_nuclear_protein_[Salmo_salar]_gb|ACM08298.1|_PEST_proteolytic_signal-containing_nuclear_protein_[Salmo_salar]	4.94712	1.69998	2.06805	7.75035	3.85689	1.68079	4.7773	5.96453	3.43766	6.16571	4.49905	6.11781	3.10465
C39148_c0_seq1_|_PREDICTED:_phosphorylated_adapter_RNA_export_protein-like_[Oreochromis_niloticus]	8.13633	2.17926	3.49182	12.0802	77.9837	1.36586	3.362	10.1515	4.76009	14.7725	7.80282	10.4701	3.10483
C28936_c0_seq1_|_SEC6-like_1_(S._cerevisiae)_[Danio_rerio]	6.65714	2.12096	4.59198	9.53768	22.2671	2.59378	4.98962	4.21258	4.95162	6.47408	5.11157	9.65396	3.10506
C77344_c0_seq1_|_PREDICTED:_upstream_stimulatory_factor_2-like_[Oreochromis_niloticus]	4.5501	2.50738	3.10039	7.6283	17.2745	1.23299	1.89799	8.84399	2.33313	8.04703	2.26762	6.36166	3.10558
C16108_c1_seq1_|_PREDICTED:_alpha-parvin-like_[Meleagris_gallopavo]	3.84593	1.59763	5.91313	26.3806	12.5287	1.90606	6.05136	8.80818	9.75219	6.68534	29.284	9.44615	3.10691
C7630_c2_seq1_|_C-terminal-binding_protein_1_[Danio_rerio]_gb|AAI15335.1|_Zgc:136929_[Danio_rerio]	9.21294	1.82142	6.62119	10.341	7.98818	1.65311	5.78657	9.20091	4.53951	8.02264	11.6277	12.2006	3.10702
C7283_c1_seq1_|_PREDICTED:_kanadaptin_[Danio_rerio]	4.71618	2.44007	3.59992	8.31262	12.8432	1.60489	2.41955	4.83091	3.24778	6.24832	5.06271	10.7312	3.10778
C44229_c0_seq1_|_PREDICTED:_histone_deacetylase_5-like_[Danio_rerio]	6.26031	4.02218	2.64954	5.89974	5.51232	2.25836	5.18522	8.22725	4.65642	6.23306	4.02748	4.33623	3.10871
C84517_c2_seq1_|_PREDICTED:_kelch-like_protein_13-like_[Oreochromis_niloticus]	13.4678	2.02776	4.13247	5.83562	22.046	3.44034	5.60171	4.6319	4.20385	4.96987	3.59278	6.45079	3.11059
C57695_c0_seq1_|_PREDICTED:_SPRY_domain-containing_SOCS_box_protein_3-like_[Oreochromis_niloticus]	7.02343	2.54809	2.79186	7.58794	17.7649	1.57326	4.00444	7.41358	5.88959	7.30321	7.05002	9.85472	3.11422
C73950_c0_seq1_|_PREDICTED:_lysine-specific_demethylase_5B-B-like_[Oreochromis_niloticus]	7.20189	3.71608	4.06231	10.7075	11.3657	1.45513	3.92392	8.5904	4.0118	9.04723	6.78536	17.4582	3.11442
C71151_c0_seq1_|_unnamed_protein_product_[Tetraodon_nigroviridis]	6.13792	3.74365	2.44014	10.1468	9.61482	1.20737	3.65404	6.29555	4.91192	6.11833	7.29511	8.73032	3.11491
C36769_c0_seq1_|_PREDICTED:_MLX-interacting_protein_[Danio_rerio]	2.93637	2.38255	2.1647	7.92409	9.13702	2.12668	3.82277	9.02501	2.92168	6.05822	8.04331	6.43804	3.11578
C22364_c0_seq1_|_PREDICTED:_hypothetical_protein_LOC100703750_[Oreochromis_niloticus]	5.8939	2.40186	2.93812	8.28196	5.12785	1.05261	3.82857	6.78564	4.91621	10.5591	4.19999	9.2421	3.11699
C13003_c0_seq1_|_Coiled-coil_domain-containing_protein_16_[Salmo_salar]_gb|ACI68352.1|_Coiled-coil_domain-containing_protein_16_[Salmo_salar]	5.10643	1.41528	2.91977	4.90498	9.19492	1.76557	3.49198	4.87123	5.61163	5.08811	3.71909	5.45293	3.11703
C35591_c0_seq1_|_Selenide,_water_dikinase_1_[Salmo_salar]_gb|ACN10947.1|_Selenide,_water_dikinase_1_[Salmo_salar]	5.89889	2.85261	4.82319	20.7894	15.528	2.49306	2.20768	7.63477	3.36338	14.0051	6.51809	19.3211	3.11956
C66126_c0_seq1_|_Membrane-bound_transcription_factor_site-2_protease_[Dicentrarchus_labrax]	4.83182	4.07269	2.52926	5.40963	14.0577	2.62427	2.19707	6.68885	3.31971	5.11229	5.76136	5.96735	3.12005
C43182_c0_seq1_|_unnamed_protein_product_[Tetraodon_nigroviridis]	2.92631	2.55175	9.42807	12.4681	7.44648	1.26998	7.66007	16.6592	6.95177	8.08353	25.4224	38.1092	3.12176
C24495_c0_seq1_|_pleckstrin_homology_domain-containing_family_A_member_3_[Danio_rerio]_gb|AAH55231.1|_Zgc:63749_[Danio_rerio]	7.18694	1.26293	2.38241	10.9536	8.35811	1.403	3.27137	13.6124	4.28067	5.61365	6.34755	8.53595	3.12186
C5850_c4_seq1_|_protein_strawberry_notch_homolog_1_[Danio_rerio]_dbj|BAJ08249.1|_strawberry_notch_homologue_1_[Danio_rerio]	4.87989	2.49914	4.53118	12.7498	39.2394	1.04243	3.44804	11.9157	4.3862	10.3851	4.80138	10.2841	3.12191
C100140_c0_seq1_|_PREDICTED:_far_upstream_element-binding_protein_2-like_[Oreochromis_niloticus]	6.23692	1.3153	1.13934	3.84235	9.99939	1.80856	2.4324	4.57313	2.93944	4.87584	2.86516	3.51078	3.12464
C61306_c0_seq1_|_Histone_acetyltransferase_MYST2_[Salmo_salar]	17.2315	1.8126	3.50904	6.7993	32.5611	1.6416	2.97175	7.70613	6.54761	7.8473	4.59613	9.52759	3.12494
C66405_c0_seq1_|_unnamed_protein_product_[Tetraodon_nigroviridis]	7.33573	4.40186	2.21691	4.58235	11.5324	1.31447	3.87073	3.06829	3.31979	4.64219	6.0177	5.58934	3.12529
C30979_c0_seq1_|_PREDICTED:_hypothetical_protein_LOC100701357_[Oreochromis_niloticus]	4.8034	1.58187	9.19755	22.9451	21.2211	2.37452	5.38942	22.2017	8.14997	17.0929	19.085	37.3034	3.12613
C26286_c1_seq1_|_PREDICTED:_transmembrane_emp24_domain-containing_protein_5-like_[Oreochromis_niloticus]	3.51677	3.17675	5.28058	8.75606	18.3679	2.07347	4.46453	4.99175	3.06099	5.0241	13.0606	11.3149	3.1287
C33051_c1_seq1_|_RecName:_Full=Serine/threonine-protein_kinase_NLK;_AltName:_Full=Nemo-like_kinase	6.84642	3.44402	1.99441	5.0453	8.46392	1.57191	3.93855	13.5953	10.7633	6.49347	4.67611	11.6183	3.13005
C2266_c18_seq1_|_WD_repeat-containing_protein_18_[Danio_rerio]_sp|Q68EI0.1|WDR18_DANRE_RecName:_Full=WD_repeat-containing_protein_18_gb|AAH80252.1|_WD_repeat_domain_18_[Danio_rerio]_gb|AAI65805.1|_WD_repeat_domain_18_[Danio_rerio]	4.76538	3.63938	2.77594	5.7881	13.2429	1.40369	2.6453	3.25702	4.48197	6.17504	5.22949	2.85626	3.13094
C23064_c0_seq1_|_Ran-binding_protein_9_[Salmo_salar]_gb|ACN11032.1|_Ran-binding_protein_9_[Salmo_salar]	4.58962	2.58454	3.11936	7.06324	33.5802	1.15162	3.28995	10.6934	3.98528	7.41027	6.47672	9.7175	3.13181
C3097_c0_seq1_|_Polypyrimidine_tract-binding_protein_2_[Salmo_salar]	9.60949	2.30009	2.16085	4.35507	3.60626	2.18206	3.76936	3.59298	3.55933	4.99063	3.45532	3.92154	3.13348
C2711_c4_seq1_|_Rho-related_GTP-binding_protein_RhoG_precursor_[Salmo_salar]	5.32425	2.75546	5.66355	14.1946	10.2445	1.37734	2.81882	18.7533	6.09471	14.192	7.06969	15.9425	3.1335
C20865_c0_seq1_|_cation-independent_mannose-6-phosphate_receptor_precursor_[Danio_rerio]_gb|AAT42194.1|_cation-independent_mannose_6-phosphate_receptor_[Danio_rerio]_emb|CAH68920.1|_novel_protein_similar_to_vertebrate_insulin-like_growth_factor_2_receptor_(IGF2R)_[Danio_rerio]	7.75333	3.54048	9.35866	23.7898	23.9187	1.36592	4.87884	12.4596	10.1327	12.8643	12.1429	23.8656	3.13541
C27310_c0_seq1_|_PREDICTED:_reticulon-4-interacting_protein_1_homolog,_mitochondrial-like_[Oreochromis_niloticus]	4.72787	2.54868	12.6519	14.9489	10.2099	1.84587	8.3303	7.36973	6.96726	9.80384	8.43594	27.0963	3.13691
C6709_c5_seq1_|_INO80_complex_homolog_1_[Danio_rerio]_emb|CAI20655.1|_novel_protein_similar_to_H.sapiens_INOC1,_INO80_complex_homolog_1_(S._cerevisiae)_(INOC1)_[Danio_rerio]	2.73618	1.24991	6.60479	10.089	19.3773	5.56896	12.2352	30.8218	10.2782	11.3246	10.8087	4.48027	3.13793
C24647_c0_seq1_|_PREDICTED:_autophagy-related_protein_2_homolog_A-like_[Oreochromis_niloticus]	4.52922	3.80718	4.23086	7.86143	13.3006	2.76943	4.00134	9.90375	3.55568	6.35219	6.13776	10.1164	3.13939
C5368_c1_seq1_|_PREDICTED:_ubiquitin_carboxyl-terminal_hydrolase_24_[Oreochromis_niloticus]	6.5495	3.31408	5.71166	9.87148	7.13966	3.93689	4.21699	7.79698	5.04399	8.92537	5.72005	11.625	3.14167
C9110_c0_seq1_|_ADP-ribosylation_factor_1_[Salmo_salar]_gb|ACI68662.1|_ADP-ribosylation_factor_1_[Salmo_salar]_gb|ACN10278.1|_ADP-ribosylation_factor_1_[Salmo_salar]_gb|ACN12636.1|_ADP-ribosylation_factor_1_[Salmo_salar]	7.15507	2.66369	6.65616	12.3921	9.57184	1.50508	2.34686	9.74946	2.75334	6.08729	3.87016	12.5012	3.14221
C30468_c0_seq1_|_Cytosol_aminopeptidase_[Salmo_salar]_gb|ACI33908.1|_Cytosol_aminopeptidase_[Salmo_salar]	5.79457	4.58998	5.27768	10.7485	14.3615	1.66602	16.9941	3.60147	25.7099	13.7544	7.7501	10.6837	3.14235
C338_c137_seq1_|_pre-mRNA-splicing_factor_ISY1_homolog_[Danio_rerio]_gb|AAI15266.1|_Rab43_protein_[Danio_rerio]	4.29847	2.44957	3.98854	10.9641	15.9019	1.20202	2.34856	6.07653	3.38884	7.68549	6.39071	9.82705	3.14339
C2209_c2_seq1_|_PREDICTED:_hypothetical_protein_LOC100703757_[Oreochromis_niloticus]	7.9184	2.55158	3.70199	7.18425	21.8609	1.87613	6.13186	9.17287	5.46419	7.81077	7.34536	8.99511	3.14416
C23918_c0_seq1_|_PREDICTED:_signal_peptide_peptidase-like_3-like_[Oreochromis_niloticus]	11.3699	3.12306	3.65625	9.46436	21.9501	1.27998	2.88298	9.58311	3.73763	6.95196	6.14892	14.9758	3.14512
C26206_c6_seq1_|_PREDICTED:_uncharacterized_protein_KIAA0528-like_[Oreochromis_niloticus]	10.0274	2.07048	3.58262	8.19527	18.7212	1.1176	9.74055	8.39703	7.85948	9.12288	9.45405	10.4101	3.14556
C22269_c0_seq1_|_unnamed_protein_product_[Tetraodon_nigroviridis]	7.00942	1.77821	2.11108	4.19301	7.28562	2.02718	2.94444	5.90859	4.11963	4.6985	4.3564	3.82932	3.14587
C32484_c1_seq1_|_Mannose-1-phosphate_guanyltransferase_alpha-A_[Salmo_salar]_gb|ACI33440.1|_Mannose-1-phosphate_guanyltransferase_alpha-A_[Salmo_salar]	3.92581	2.83266	3.13447	6.41929	16.0243	1.09575	3.81104	4.3373	3.61976	5.05319	4.95305	8.66198	3.14647
C7158_c3_seq1_|_uncharacterized_protein_LOC568418_[Danio_rerio]_gb|AAI15057.1|_Si:dkeyp-55f12.3_[Danio_rerio]	6.40968	2.5245	4.6088	8.81739	14.8621	1.24879	5.47614	4.70526	6.87453	4.37106	3.24313	9.58743	3.14691
C11485_c0_seq1_|_PREDICTED:_talin-1-like_[Oreochromis_niloticus]	2.62117	4.14804	3.87933	11.0504	6.50224	1.2581	4.45585	17.4166	5.31618	8.80747	15.2918	13.0365	3.14717
C21539_c0_seq1_|_PREDICTED:_protein_PAT1_homolog_1-like_[Oreochromis_niloticus]	4.81073	2.36584	3.69313	6.93953	21.4168	2.4727	2.99722	6.67756	3.01247	5.09119	4.14015	7.89667	3.14723
C51472_c0_seq1_|_Cellular_tumor_antigen_p53_[Salmo_salar]	3.04278	3.50026	3.89122	26.7443	28.0314	1.15807	2.0526	7.29188	3.5115	11.5164	6.84388	21.909	3.14863
C2266_c10_seq1_|_PREDICTED:_trinucleotide_repeat-containing_gene_6B_protein_[Danio_rerio]	5.22668	3.34465	3.57563	9.59985	43.5323	2.09186	4.64993	18.2607	5.24774	9.95056	5.13692	10.7649	3.14908
C50558_c2_seq1_|_PREDICTED:_secretory_carrier-associated_membrane_protein_2-like_[Oreochromis_niloticus]	8.21165	2.77287	3.71902	6.45931	27.1527	1.76321	1.73714	7.64529	2.78359	8.19726	4.31793	24.3437	3.14943
C53294_c1_seq1_|_PREDICTED:_replication_factor_C_subunit_1-like_[Oreochromis_niloticus]	5.38322	3.16821	3.15974	7.92448	20.3326	1.17054	5.06013	12.1815	4.7934	8.36839	5.82936	8.9739	3.15145
C4007_c8_seq1_|_Uracil_phosphoribosyltransferase_[Salmo_salar]_gb|ACI33317.1|_Uracil_phosphoribosyltransferase_[Salmo_salar]	6.60851	2.34954	7.13608	11.7977	2.10481	1.64657	3.75707	7.9479	6.94294	8.74457	7.63967	10.4138	3.15441
C63699_c0_seq1_|_Spliceosome_RNA_helicase_BAT1_[Salmo_salar]_gb|ACI33160.1|_Spliceosome_RNA_helicase_BAT1_[Salmo_salar]	7.34771	3.11861	3.60133	5.92921	12.9903	2.50983	4.38507	3.41374	4.59227	4.8901	3.30955	4.76006	3.15473
C22686_c0_seq1_|_ATP11,_mitochondrial_precursor_[Oncorhynchus_mykiss]	4.36695	1.88266	2.03442	4.97167	14.4167	3.06344	10.9412	3.33228	9.2752	6.31108	3.38819	4.59886	3.15476
C37980_c1_seq1_|_PREDICTED:_ras_GTPase-activating_protein_nGAP_[Danio_rerio]_emb|CAQ13279.1|_novel_protein_similar_to_human_and_mouse_RAS_protein_activator_like_2_(RASAL2)_[Danio_rerio]_emb|CAQ14703.1|_novel_protein_similar_to_human_and_mouse_RAS_protein_activator_like_2_(RASAL2)_[Danio_rerio]	7.83674	2.0103	9.22572	8.88679	19.807	1.46727	4.73155	7.91963	8.96705	5.52542	6.46088	16.145	3.15518
C2646_c141_seq1_|_cysteine-rich_protein_2-binding_protein_[Danio_rerio]_emb|CAK11340.1|_novel_protein_similar_to_vertebrate_CSRP2_binding_protein_(CSRP2BP)_[Danio_rerio]	4.23404	2.50646	2.01264	4.42401	24.8937	1.21489	2.74968	3.99287	2.85058	4.48442	2.65873	4.34064	3.15547
C15873_c1_seq1_|_novel_protein_(zgc:113159)_[Danio_rerio]	3.89474	2.3746	1.88165	4.52757	19.6446	1.01024	2.21072	6.2499	3.35232	5.06351	4.47123	3.05022	3.1562
C22353_c1_seq1_|_PREDICTED:_plastin-3_[Oreochromis_niloticus]	3.96272	3.60659	1.73128	11.6938	32.3984	1.72342	5.63507	8.28528	6.16105	9.20183	12.5807	55.2701	3.15732
C1297_c78_seq1_|_Ubiquitin-like_modifier-activating_enzyme_5_[Dicentrarchus_labrax]	10.0879	2.22823	6.60539	8.48858	29.6777	1.93717	3.67572	3.52029	5.59977	5.08493	8.89599	9.2848	3.15927
C51809_c0_seq1_|_PREDICTED:_lysine-specific_demethylase_5B-B-like_[Oreochromis_niloticus]	8.15984	2.12108	2.91567	8.47425	6.31138	1.29704	3.24606	7.8358	3.83205	9.27721	4.51228	13.0739	3.15986
C35710_c0_seq1_|_phosphoribosyl_pyrophosphate_synthase-associated_protein_2_[Pongo_abelii]_sp|Q5RBA8.1|KPRB_PONAB_RecName:_Full=Phosphoribosyl_pyrophosphate_synthase-associated_protein_2;_Short=PRPP_synthase-associated_protein_2_emb|CAH90952.1|_hypothetical_protein_[Pongo_abelii]	5.53913	2.43971	4.74356	8.80815	23.4238	2.19002	3.14519	6.05686	4.68823	8.63933	6.01935	4.78765	3.16037
C43552_c0_seq1_|_PREDICTED:_G_patch_domain-containing_protein_4-like_[Oreochromis_niloticus]	3.8843	2.49671	3.63362	7.62823	29.6112	2.60042	2.72062	5.05171	3.69865	8.30871	4.16677	6.46773	3.16121
C59780_c0_seq1_|_DnaJ_homolog_subfamily_C_member_9_[Osmerus_mordax]	9.11402	1.4567	3.07222	14.2292	27.8853	1.45683	2.9038	7.12452	4.34157	8.55607	5.8608	13.5489	3.1625
C47652_c0_seq1_|_G_patch_domain_containing_1_[Danio_rerio]	7.12038	2.59766	4.30766	13.4922	16.2621	1.5322	4.02359	8.35123	5.25018	12.101	6.41251	10.7814	3.16281
C20381_c0_seq1_|_splicing_factor_3A_subunit_1_[Salmo_salar]_gb|ACI33394.1|_Splicing_factor_3_subunit_1_[Salmo_salar]	4.81695	4.58327	6.03218	17.8696	25.5491	1.40201	5.32069	9.13329	5.76456	4.68038	7.15729	14.9356	3.16322
C78813_c1_seq1_|_ACN9_protein_homolog,_mitochondrial_precursor_[Salmo_salar]	4.17072	1.78378	2.04948	3.05104	10.5328	1.19868	9.06391	2.70608	4.79646	6.61887	4.98613	5.95885	3.16413
C8486_c0_seq1_|_PREDICTED:_max-interacting_protein_1-like_[Oreochromis_niloticus]	6.59724	2.5624	2.26283	7.2282	10.0466	1.36147	3.4464	50.5584	8.46253	11.9768	20.0686	31.7074	3.16558
C40291_c1_seq1_|_cornichon_homolog_4_[Salmo_salar]	5.89507	3.05733	4.95954	16.8715	27.1981	1.4408	2.84048	3.72274	3.79996	11.2907	6.24006	11.3384	3.1663
C27805_c0_seq1_|_PREDICTED:_SH3_and_PX_domain-containing_protein_2B_[Danio_rerio]	3.28643	2.71546	2.67711	8.92372	14.7116	1.25631	4.3285	12.0504	5.04538	8.90821	25.6439	9.14311	3.1668
C28453_c0_seq1_|_crk-like_protein_[Danio_rerio]_gb|AAH56763.1|_V-crk_sarcoma_virus_CT10_oncogene_homolog_(avian)-like_[Danio_rerio]_gb|AAI71398.1|_V-crk_sarcoma_virus_CT10_oncogene_homolog_(avian)-like_[Danio_rerio]_gb|AAI71400.1|_V-crk_sarcoma_virus_CT10_oncogene_homolog_(avian)-like_[Danio_rerio]	5.21012	2.15145	3.71046	11.5028	21.201	2.88544	6.13428	14.1642	11.4584	7.08089	6.55198	24.7464	3.16749
C50165_c0_seq1_|_PREDICTED:_transcription_intermediary_factor_1-beta_[Danio_rerio]	4.53027	2.44239	4.72183	8.56357	24.9341	3.03362	4.71303	12.7486	6.15762	9.16608	5.81563	9.15052	3.16754
C1198_c17_seq1_|_Dynactin_subunit_6_[Salmo_salar]	6.54465	1.07105	3.49122	9.23971	11.7098	1.19527	3.48219	10.7466	5.73497	9.18776	6.90598	7.35175	3.16774
C49859_c0_seq1_|_methionine_synthase_[Danio_rerio]_gb|AAM33342.1|AF506733_1_methionine_synthase_[Danio_rerio]_gb|AAH45477.1|_5-methyltetrahydrofolate-homocysteine_methyltransferase_[Danio_rerio]	2.54728	6.24125	5.34003	6.05649	3.99737	4.35271	3.42298	2.88714	3.90164	4.39697	7.2929	6.06191	3.16786
C62477_c0_seq1_|_AP-4_complex_subunit_sigma-1_[Salmo_salar]_gb|ACI67456.1|_AP-4_complex_subunit_sigma-1_[Salmo_salar]	3.85605	1.56709	2.65613	5.16512	7.8805	3.86893	3.79426	2.60626	4.00722	2.08701	4.1783	4.85396	3.1682
C26603_c1_seq1_|_PREDICTED:_hypothetical_protein_LOC100703046_[Oreochromis_niloticus]	3.92077	2.78403	2.7078	8.45353	9.34214	1.14642	2.6666	10.7407	3.84907	7.35462	4.01269	8.71666	3.16959
C37223_c0_seq1_|_PREDICTED:_cGMP-inhibited_3',5'-cyclic_phosphodiesterase_B_[Oreochromis_niloticus]	4.80949	4.76367	3.03082	19.8188	12.6495	1.19013	2.709	10.0012	3.50787	5.4967	5.05063	10.313	3.16983
C28671_c0_seq1_|_PREDICTED:_lysine-specific_demethylase_5C_[Oreochromis_niloticus]	10.0625	2.42233	3.52382	9.21165	22.0961	1.22026	2.58021	8.86863	3.94165	7.96367	5.69403	10.4205	3.17232
C51881_c0_seq1_|_PREDICTED:_PPPDE_peptidase_domain-containing_protein_2-like_[Oreochromis_niloticus]	5.98058	1.22273	5.40769	9.23838	27.4293	2.22779	4.46092	3.10918	4.46185	2.54843	5.85904	13.0436	3.174
C68916_c0_seq1_|_PREDICTED:_protein_FAM8A1-like_[Oreochromis_niloticus]	3.78495	3.08652	1.97249	5.08011	24.5901	1.18833	2.90259	8.31153	4.17316	5.61883	5.27459	5.26762	3.17613
C44228_c0_seq1_|_PREDICTED:_protein_dpy-19_homolog_4_[Gallus_gallus]	5.17686	3.55918	3.66592	4.08741	6.02764	2.59207	3.85245	2.51035	3.07925	5.21821	3.89095	6.18526	3.17768
C10388_c1_seq1_|_host_cell_factor_C1b_[Danio_rerio]_emb|CAP19556.1|_novel_protein_similar_to_host_cell_factor_C1_(hcfc1)_[Danio_rerio]	9.77911	4.38152	4.66045	17.2359	20.6806	3.06077	6.37892	9.58336	6.85758	13.8769	9.26572	21.741	3.17855
C79653_c0_seq1_|_PREDICTED:_protein_SCAF8-like_[Oreochromis_niloticus]	6.49129	2.63447	3.47228	9.65481	13.3373	2.67281	3.21235	8.32166	3.23396	8.79489	6.10525	10.4643	3.17928
C37991_c0_seq1_|_cullin-4B_[Danio_rerio]	4.44769	3.202	2.33751	5.95071	27.2449	1.38587	3.13257	5.29331	2.96051	5.47009	4.31176	6.22196	3.18043
C65325_c0_seq1_|_Zgc:136239_[Danio_rerio]	7.54734	1.47752	3.27762	7.00018	17.8916	8.93826	6.78826	4.8837	6.31068	5.21741	4.46841	4.78138	3.18124
C7847_c9_seq1_|_Delta-aminolevulinic_acid_dehydratase_[Salmo_salar]_gb|ACN12562.1|_Delta-aminolevulinic_acid_dehydratase_[Salmo_salar]	3.74383	1.94225	2.36442	8.62417	15.6387	1.12701	7.43404	6.44656	6.85683	9.14928	2.79975	7.03379	3.18236
C5410_c2_seq1_|_aryl_hydrocarbon_receptor_nuclear_translocator_[Oncorhynchus_mykiss]_sp|P79832.1|ARNT_ONCMY_RecName:_Full=Aryl_hydrocarbon_receptor_nuclear_translocator;_Short=rtARNT_gb|AAC60052.1|_aryl_hydrocarbon_receptor_nuclear_translocator_protein_isoform_b_[Oncorhynchus_mykiss]	3.88085	4.07013	4.90896	8.61783	5.23866	1.10088	3.27736	5.34409	3.4178	6.05564	4.71351	15.8953	3.18249
C47913_c0_seq1_|_TCDD-inducible_poly_[ADP-ribose]_polymerase_[Danio_rerio]	7.91769	2.59914	12.9141	22.2278	24.7366	2.10207	5.99888	16.4067	9.2596	10.5786	7.25678	39.7434	3.1827
C48633_c0_seq1_|_PREDICTED:_protein_MB21D2_[Oreochromis_niloticus]	8.26433	2.27008	2.73798	9.16565	2.11581	1.45984	2.74381	1.70967	4.00933	8.12298	3.98063	2.51901	3.18292
C33316_c0_seq1_|_PREDICTED:_mitochondrial_import_inner_membrane_translocase_subunit_TIM50-like_[Oreochromis_niloticus]	4.70514	2.6983	3.67473	9.85947	30.3335	1.7571	5.99586	2.90344	7.85434	7.07337	6.06596	6.70821	3.18327
C6100_c0_seq1_|_novel_protein_similar_to_vertebrate_protein_kinase_lysine_deficient_1_(PRKWNK1)_[Danio_rerio]	7.33525	2.17687	2.86553	11.0275	8.93178	1.23573	3.64676	10.3956	4.4931	12.8628	5.97525	12.1439	3.18398
C58545_c0_seq1_|_PREDICTED:_general_transcription_factor_3C_polypeptide_1-like_[Meleagris_gallopavo]	6.24531	3.79271	2.04747	6.47123	17.954	1.6848	4.27756	7.47409	3.80755	7.50422	5.28116	6.20363	3.18502
C20556_c0_seq1_|_Valacyclovir_hydrolase_precursor_[Osmerus_mordax]	4.78646	1.53312	2.38259	2.72748	15.0715	6.40877	9.21744	1.54346	4.66634	5.8382	2.56741	2.77149	3.18528
C25_c287_seq1_|_PREDICTED:_prenylcysteine_oxidase-like_[Oreochromis_niloticus]	3.00525	2.15365	2.6307	8.61254	16.7235	1.2663	6.36382	4.40452	5.68798	7.49829	4.0293	6.09729	3.18661
C20606_c0_seq1_|_cytochrome_b5_type_B_[Danio_rerio]_gb|AAH66748.1|_Cytochrome_b5_type_B_[Danio_rerio]	6.66267	2.87979	6.52077	14.1148	98.8181	1.17129	1.80379	7.82386	2.47315	8.04494	6.53273	13.5997	3.18672
C30411_c1_seq1_|_ralBP1-associated_Eps_domain-containing_protein_1_[Danio_rerio]_emb|CAH69102.1|_novel_protein_similar_to_human_and_mouse_RALBP1_associated_Eps_domain_containing_1_(REPS1)_[Danio_rerio]_emb|CAI20928.1|_novel_protein_similar_to_human_and_mouse_RALBP1_associated_Eps_domain_containing_1_(REPS1)_[Danio_rerio]	3.42828	2.0493	3.39387	9.77404	17.4912	1.02874	2.52389	12.5597	3.97237	14.1211	4.30073	9.72976	3.18685
C22675_c0_seq1_|_unnamed_protein_product_[Tetraodon_nigroviridis]	9.01619	2.48885	3.41832	6.23013	18.9593	2.47873	8.65063	4.18347	8.68722	11.5768	4.04494	7.111	3.1871
C51322_c1_seq1_|_Transcription_factor_HES-1_[Salmo_salar]	3.90428	1.19309	2.49697	7.97568	4.3725	1.43511	4.56965	2.69709	1.28833	1.64439	4.19828	13.2933	3.18758
C8231_c1_seq1_|_Vacuolar_protein-sorting-associated_protein_25_[Salmo_salar]_gb|ACI68719.1|_Vacuolar_protein-sorting-associated_protein_25_[Salmo_salar]	6.74153	1.91827	3.48555	8.47738	9.2208	1.08938	2.50609	6.62334	4.43292	6.97861	5.76427	11.7673	3.19075
C41026_c0_seq1_|_choline/ethanolaminephosphotransferase_1_[Salmo_salar]_gb|ACI33059.1|_Choline/ethanolaminephosphotransferase_1_[Salmo_salar]	4.68551	1.71895	2.53911	6.41047	13.8743	9.43634	8.97667	10.0523	6.12873	4.28718	4.75756	6.11359	3.19106
C42423_c1_seq1_|_Mib_protein_[Danio_rerio]	8.81964	5.2233	4.13355	8.37429	13.3006	1.89228	5.16829	6.45301	3.64493	7.46367	8.60744	12.5298	3.19117
C52121_c0_seq1_|_PREDICTED:_zinc_finger_CCHC_domain-containing_protein_7_[Danio_rerio]	4.61118	2.5453	3.37006	8.37159	6.94372	3.1149	3.13169	4.9662	7.31628	7.87195	4.11349	5.37174	3.19198
C62522_c0_seq1_|_PREDICTED:_protein_sprouty_homolog_2-like_[Oreochromis_niloticus]	8.06882	1.62059	1.47244	9.90476	8.68551	1.10222	4.88205	8.1783	3.9616	14.3411	4.73027	14.0801	3.19215
C39036_c0_seq1_|_Single-stranded_DNA-binding_protein_3_[Salmo_salar]	12.6039	1.31284	2.9776	11.6767	30.7402	1.3883	6.36458	10.3332	18.0495	8.72474	12.171	18.1164	3.19267
C19011_c1_seq1_|_PREDICTED:_homeodomain-interacting_protein_kinase_3_[Oreochromis_niloticus]	2.24636	2.60125	10.2649	5.71068	3.70313	8.43034	6.40791	5.88022	5.13122	6.3901	5.82097	6.62211	3.19452
C17696_c0_seq1_|_PREDICTED:_dnaJ_homolog_subfamily_C_member_2-like_[Oreochromis_niloticus]	4.80031	1.86676	3.54035	8.99582	21.9289	2.44824	6.98326	5.60832	7.78203	7.52264	3.96163	7.20663	3.19536
C36666_c0_seq1_|_propionyl-Coenzyme_A_carboxylase,_alpha_polypeptide_[Danio_rerio]_emb|CAQ15187.1|_propionyl-Coenzyme_A_carboxylase,_alpha_polypeptide_[Danio_rerio]	3.02838	3.84893	2.84207	5.40797	5.75844	2.63059	18.4741	1.22235	12.8806	8.84623	4.25094	6.48911	3.19605
C40529_c0_seq1_|_Ankyrin_repeat_and_SOCS_box_protein_8_[Salmo_salar]	5.32577	1.88013	1.65617	2.41744	9.72439	1.39474	4.13073	12.2816	7.89895	5.56714	4.98605	4.15405	3.19612
C8101_c3_seq1_|_PREDICTED:_suppressor_of_tumorigenicity_7_protein-like_[Oreochromis_niloticus]	6.74553	2.05138	4.81922	7.54709	8.07754	1.57926	2.96037	8.91707	4.60466	10.5768	8.05592	7.55459	3.19732
C46642_c0_seq1_|_PREDICTED:_L-amino-acid_oxidase-like_[Oreochromis_niloticus]	6.27196	2.00565	3.02687	21.2704	9.75798	2.12007	6.90736	5.01967	7.84019	7.58558	4.61698	11.3964	3.19752
C45091_c0_seq1_|_gamma-tubulin_complex_component_2_[Danio_rerio]_gb|AAH54908.1|_Tubulin,_gamma_complex_associated_protein_2_[Danio_rerio]	6.50429	2.57742	2.66461	8.32061	19.9665	1.80133	3.37297	9.06037	4.86343	8.40418	6.91975	10.0947	3.19818
C17032_c3_seq1_|_U88_[Brugia_malayi]_gb|EDP28897.1|_U88,_putative_[Brugia_malayi]	5.57362	2.22052	2.32579	4.4123	5.59388	2.70622	8.17757	3.22613	3.54402	4.9244	29.6265	3.45786	3.19831
C18934_c0_seq1_|_Filamin-binding_LIM_protein_1_[Salmo_salar]_gb|ACI33139.1|_Filamin-binding_LIM_protein_1_[Salmo_salar]	3.59241	4.29564	36.0438	23.8907	5.99934	1.26886	3.77055	10.9574	5.99575	4.78834	8.6504	12.879	3.19879
C35857_c0_seq1_|_PREDICTED:_cyclin-dependent_kinase_11-like_[Oreochromis_niloticus]	5.65151	4.02613	7.01577	15.6694	26.7253	1.31633	2.86063	10.0149	4.16402	9.0119	6.90614	15.8207	3.19925
C7158_c8_seq1_|_acetylcholinesterase_precursor_[Danio_rerio]_sp|Q9DDE3.1|ACES_DANRE_RecName:_Full=Acetylcholinesterase;_Short=AChE;_Flags:_Precursor_emb|CAC19790.1|_acetylcholinesterase_[Danio_rerio]_gb|AAI63891.1|_Acetylcholinesterase_[Danio_rerio]_gb|AAI63898.1|_Acetylcholinesterase_[Danio_rerio]	6.88949	1.95254	1.8469	3.87691	4.37684	2.3109	4.60381	1.98913	4.14694	5.3274	4.69682	2.78478	3.19958
C100891_c0_seq1_|_ATP-citrate_synthase_[Dicentrarchus_labrax]	5.2626	2.93979	3.43323	6.78799	13.3931	1.68278	4.23594	3.70249	2.98532	5.63972	2.8755	6.24589	3.20134
C39343_c0_seq1_|_serine/threonine-protein_kinase_VRK3_[Salmo_salar]_gb|ACN10503.1|_Serine/threonine-protein_kinase_VRK3_[Salmo_salar]	4.3051	2.65208	2.29041	8.93283	19.1161	1.24821	3.67632	5.98622	5.01017	8.62359	5.84418	7.12708	3.20193
C4147_c3_seq1_|_PREDICTED:_UPF0466_protein_C22orf32_homolog,_mitochondrial-like_[Oreochromis_niloticus]	6.68478	1.55094	2.31245	6.90264	1.64666	1.22741	3.80353	4.54408	14.8022	7.95567	5.55008	7.61304	3.20246
C12683_c0_seq1_|_Probable_tRNA_pseudouridine_synthase_2_[Oncorhynchus_mykiss]_gb|ACO07547.1|_Probable_tRNA_pseudouridine_synthase_2_[Oncorhynchus_mykiss]	3.07881	2.12641	1.50713	4.68426	18.0796	1.31656	5.35288	1.92713	4.72261	5.01711	2.16669	2.16014	3.20358
C19714_c0_seq1_|_Zinc-binding_alcohol_dehydrogenase_domain-containing_protein_1_[Salmo_salar]_gb|ACI66900.1|_Zinc-binding_alcohol_dehydrogenase_domain-containing_protein_1_[Salmo_salar]	4.01482	2.96718	2.37382	4.97672	57.7149	1.28091	6.27327	10.6278	4.74193	7.33443	4.4506	5.18217	3.20365
C55009_c0_seq1_|_Dermal_papilla-derived_protein_6_homolog_[Salmo_salar]_gb|ACI34290.1|_Dermal_papilla-derived_protein_6_homolog_[Salmo_salar]_gb|ACN11235.1|_Dermal_papilla-derived_protein_6_homolog_[Salmo_salar]	3.00355	2.21244	3.72019	8.69844	48.9995	2.02491	3.49287	5.58607	3.58761	5.56331	4.35929	7.35079	3.20376
C7856_c7_seq1_|_SJCHGC04011_protein_[Schistosoma_japonicum]	4.75246	1.75513	9.45178	8.21329	22.1344	2.21719	2.84591	16.6267	3.47121	23.3344	14.4561	230.581	3.20438
C25712_c0_seq1_|_T-cell_leukemia_homeobox_protein_1_[Danio_rerio]_gb|AAM90622.1|AF398517_1_homeobox_protein_Hox11_[Danio_rerio]_emb|CAE50907.1|_T-cell_leukemia,_homeobox_1_[Danio_rerio]_emb|CAE49441.1|_T-cell_leukemia,_homeobox_1_[Danio_rerio]_emb|CAM12933.1|_T-cell_leukemia,_homeobox_1_[Danio_rerio]_gb|AAI62115.1|_T-cell_leukemia,_homeobox_1_[Danio_rerio]_gb|AAI62486.1|_T-cell_leukemia,_homeobox…	7.1611	2.37611	2.83627	6.54005	7.7158	2.59844	3.40239	39.9933	5.91494	7.58446	7.69061	5.40836	3.20536
C64031_c0_seq1_|_tRNA-nucleotidyltransferase_1,_mitochondrial_precursor_Mitochondrial_[Salmo_salar]	6.16246	2.02914	2.30918	8.62477	29.9018	1.39106	3.57479	5.91148	4.5757	7.53168	4.08764	6.5278	3.20554
C47278_c0_seq1_|_Probable_O-sialoglycoprotein_endopeptidase_[Salmo_salar]_gb|ACN12652.1|_Probable_O-sialoglycoprotein_endopeptidase_[Salmo_salar]	3.52545	3.64561	2.75289	6.82795	2.34142	1.04146	2.81507	6.10907	5.20381	5.87638	3.90647	7.4217	3.20718
C13490_c0_seq1_|_PREDICTED:_nociceptin_[Danio_rerio]	5.41346	1.37923	1.63805	9.9163	2.56929	1.06741	1.59403	25.0413	2.6051	3.62159	3.22276	3.76886	3.20759
C7337_c2_seq1_|_Exostosin-2_[Salmo_salar]_gb|ACN10753.1|_Exostosin-2_[Salmo_salar]	6.81374	2.25702	5.4521	15.2383	17.6239	1.22152	5.00424	15.6503	6.2115	12.4223	12.1812	15.1406	3.20936
C46041_c1_seq1_|_speckle-type_POZ_protein_[Salmo_salar]_gb|ACI34063.1|_Speckle-type_POZ_protein_[Salmo_salar]	6.67308	3.00608	5.10818	8.75906	42.1235	1.3997	3.78459	10.8602	4.65438	7.9199	6.84853	10.459	3.20937
C22789_c2_seq1_|_PREDICTED:_aspartyl/asparaginyl_beta-hydroxylase_isoform_7_[Nomascus_leucogenys]	2.96526	6.26747	1.28011	1.72541	1.57122	7.89827	9.81789	1.31967	1.7271	1.93866	3.65993	2.1311	3.21073
C15741_c0_seq1_|_transmembrane_and_ubiquitin-like_domain-containing_protein_2_[Salmo_salar]_gb|ACI33982.1|_Transmembrane_and_ubiquitin-like_domain-containing_protein_2_[Salmo_salar]	6.62753	3.54304	4.62172	5.81447	4.77222	3.91533	7.45855	6.31795	7.27919	6.55125	7.58989	5.82745	3.21075
C54980_c0_seq1_|_PREDICTED:_arf-GAP_with_coiled-coil,_ANK_repeat_and_PH_domain-containing_protein_2-like_[Oreochromis_niloticus]	6.19353	3.23427	4.78782	5.08837	9.35758	2.1205	7.441	5.08204	4.33563	5.90832	9.66347	6.49604	3.2112
C11773_c0_seq1_|_PREDICTED:_E3_ubiquitin-protein_ligase_UBR3-like_[Oreochromis_niloticus]	5.76506	2.93538	3.07233	7.31475	18.1224	5.29487	7.1395	10.8193	6.3226	7.99375	5.15807	8.68623	3.21165
C28479_c0_seq1_|_PREDICTED:_ATP-dependent_RNA_helicase_DDX24_[Oreochromis_niloticus]	3.35127	2.93508	4.22874	9.95538	50.4077	1.3437	2.31062	3.75016	3.94838	8.56913	4.72539	7.32252	3.21221
C13585_c0_seq1_|_PREDICTED:_U5_small_nuclear_ribonucleoprotein_200_kDa_helicase_[Oreochromis_niloticus]	10.8901	8.42411	5.42204	21.3696	33.4102	2.15259	6.05467	11.9587	5.65908	15.0137	14.9859	24.5522	3.21238
C59857_c0_seq1_|_PREDICTED:_cat_eye_syndrome_critical_region_protein_5_homolog_[Oreochromis_niloticus]	3.28249	1.18103	3.97512	7.42116	40.8569	7.37781	7.4554	9.43468	4.6506	3.722	4.14458	6.51516	3.21275
C43631_c0_seq1_|_acetolactate_synthase-like_protein_[Salmo_salar]_gb|ACI33357.1|_Acetolactate_synthase-like_protein_[Salmo_salar]	3.50629	2.67249	4.755	9.37613	21.9577	1.34926	7.75962	3.035	6.20532	15.4027	4.38522	8.02053	3.21349
C46435_c0_seq1_|_PREDICTED:_nuclear_pore_complex_protein_Nup133_[Oreochromis_niloticus]	6.12552	2.37837	3.69782	17.8718	61.838	2.59131	3.65679	9.07207	5.44041	12.1938	5.99995	15.8084	3.21613
C32418_c0_seq1_|_Coiled-coil_domain-containing_protein_82_[Salmo_salar]_gb|ACI32912.1|_Coiled-coil_domain-containing_protein_82_[Salmo_salar]	6.04656	2.59913	3.07705	8.97923	17.4362	1.13032	2.7099	8.94144	3.8971	7.10404	5.61442	7.09038	3.21632
C32517_c0_seq1_|_retrograde_Golgi_transport_protein_RGP1_homolog_[Salmo_salar]_gb|ACI33079.1|_Ran_GTPase-activating_protein_1_[Salmo_salar]	7.19896	3.86456	6.07662	27.6476	52.9922	4.38522	7.34919	12.9099	8.11678	13.2086	8.98428	19.9733	3.21784
C30541_c0_seq1_|_Transcription_initiation_factor_IIB_[Salmo_salar]_gb|ACI68803.1|_Transcription_initiation_factor_IIB_[Salmo_salar]_gb|ADM16053.1|_Transcription_initiation_factor_IIB_[Salmo_salar]	7.77321	2.30462	5.48788	22.8122	56.3409	1.0673	1.81861	11.8868	4.37395	8.27942	10.117	18.2858	3.21865
C110_c4_seq1_|_PREDICTED:_septin-2-like_[Oreochromis_niloticus]	7.9581	1.68931	6.84393	11.0489	15.3461	1.57044	3.00278	7.25104	2.6936	6.90449	7.36939	18.6577	3.21884
C42176_c0_seq1_|_PREDICTED:_ankyrin_repeat_domain-containing_protein_11_[Oreochromis_niloticus]	5.62624	3.03836	3.5508	7.46809	15.033	1.21156	3.88251	10.0499	4.21761	8.01161	7.42313	7.97534	3.21914
C43751_c4_seq1_|_PREDICTED:_nuclear_pore_complex_protein_Nup155_[Oreochromis_niloticus]	3.3583	3.14103	2.80595	8.79869	19.0695	1.68489	3.12032	6.48799	2.9569	7.50092	5.33401	7.68173	3.21988
C40131_c0_seq1_|_PREDICTED:_pericentrin_[Danio_rerio]	8.65106	2.20048	3.32353	12.0676	46.2779	1.04718	3.4033	17.9247	5.8466	16.8443	7.39877	11.9033	3.22082
C5748_c1_seq1_|_Actin-related_protein_10_[Salmo_salar]	12.5165	2.55843	2.51718	7.51929	10.1007	1.35311	2.40335	5.26706	6.8443	5.40542	7.55388	7.4054	3.22093
C13785_c0_seq1_|_PREDICTED:_uncharacterized_protein_KIAA0930-like_[Oreochromis_niloticus]	9.28764	2.97845	6.51844	9.24021	46.713	1.11467	2.61846	9.3986	5.74444	7.74108	5.16359	21.124	3.2224
C41746_c0_seq1_|_cysteine_protease_ATG4B_[Salmo_salar]_gb|ACI32896.1|_Cysteine_protease_ATG4B_[Salmo_salar]_gb|ACN10444.1|_Cysteine_protease_ATG4B_[Salmo_salar]	7.82399	1.62783	1.97762	4.44786	10.1238	1.18669	1.53323	4.83995	1.95046	3.66366	3.3219	6.48432	3.22341
C3714_c0_seq1_|_PREDICTED:_zinc_finger,_MYM-type_3_[Taeniopygia_guttata]	12.0314	1.85147	2.09969	9.2029	23.5088	1.86951	4.39461	7.82397	3.75519	11.7774	4.59846	13.1626	3.22362
C12397_c0_seq1_|_Thimet_oligopeptidase_[Salmo_salar]	5.68684	2.69143	4.5168	12.7988	17.6811	3.92506	5.5339	3.85327	3.13863	7.76467	5.70202	10.2099	3.22427
C27552_c0_seq1_|_Rev-Erb_beta_[Oncorhynchus_mykiss]	5.9598	2.41432	3.00579	4.75566	2.20503	4.87909	11.2438	13.0468	7.70253	7.11358	8.31789	4.31866	3.2251
C31595_c1_seq1_|_PREDICTED:_putative_homeodomain_transcription_factor_2-like_[Oreochromis_niloticus]	10.7354	3.13305	1.68031	7.3254	4.77041	2.59128	6.05535	7.04711	9.36001	2.5964	4.11561	7.6695	3.2262
C48594_c0_seq1_|_PREDICTED:_uncharacterized_protein_C3orf18-like_[Oreochromis_niloticus]	13.3005	1.11986	1.92734	6.68986	13.014	2.85483	2.48267	8.45466	4.36362	8.54927	3.47756	3.52255	3.22623
C29689_c0_seq1_|_Trp4-associated_protein_Tap1A_[Dicentrarchus_labrax]	4.40651	3.08678	4.43442	10.4277	13.6394	2.85611	6.04049	9.42152	4.97175	6.74478	6.40119	12.7296	3.22784
C40272_c2_seq1_|_requiem,_apoptosis_response_zinc_finger_gene_[Danio_rerio]	9.02611	2.40672	4.31349	11.7482	12.3815	1.03204	4.29819	16.0795	5.7709	10.448	7.31329	14.403	3.22795
C10427_c0_seq1_|_hormone_sensitive_lipase_[Sparus_aurata]	2.7152	3.39299	1.45403	3.50642	9.76508	1.79091	35.5	2.75933	6.62895	1.61512	292.483	2.64432	3.22878
C14751_c10_seq1_|_nucleolar_protein_14_[Salmo_salar]_gb|ACI33141.1|_Nucleolar_protein_14_[Salmo_salar]_gb|ACN10879.1|_Nucleolar_protein_14_[Salmo_salar]	4.99472	3.27444	3.92797	12.6973	29.7793	1.58802	2.83664	6.26357	4.07704	7.79764	6.8211	8.35326	3.2293
C20062_c0_seq1_|_Anti-silencing_protein_1_[Osmerus_mordax]	4.85461	2.16841	1.72732	10.6014	28.042	1.76682	3.88186	5.21048	4.36071	7.50155	5.98323	8.66284	3.22992
C13096_c1_seq1_|_RecName:_Full=UPF0510_protein_INM02;_Flags:_Precursor_gb|AAI50421.1|_Zgc:171980_protein_[Danio_rerio]	7.42929	1.38133	4.49652	7.99934	3.24377	4.89301	7.3101	12.8035	1.53523	4.73584	8.0816	5.59951	3.22997
C37037_c3_seq1_|_PREDICTED:_terminal_uridylyltransferase_7-like_[Oreochromis_niloticus]	6.30037	3.33804	7.67079	13.0209	16.4214	4.00473	7.58958	14.494	6.06987	10.1794	6.15467	18.4587	3.23161
C19086_c0_seq1_|_TPA:_putative_ISG12(1)_protein_[Oryzias_latipes]	8.86942	4.12	7.9788	29.425	7.09187	1.06448	4.21947	16.5458	8.21392	9.30542	9.27774	18.6255	3.23329
C28973_c0_seq1_|_Tripartite_motif-containing_protein_35_[Osmerus_mordax]	2.79186	2.81547	3.2967	5.6498	40.6249	1.00035	4.69233	8.08858	2.8094	4.37741	5.88023	4.95254	3.23424
C43858_c0_seq1_|_PREDICTED:_E3_ubiquitin-protein_ligase_ZNRF2-like_[Oreochromis_niloticus]	3.04449	3.50583	4.98115	15.1645	10.5481	1.32601	2.74774	6.64007	1.86323	15.3247	5.1145	16.0386	3.23481
C30829_c0_seq1_|_Vasculin-like_protein_1_[Salmo_salar]_gb|ACI33618.1|_Vasculin-like_protein_1_[Salmo_salar]	5.49986	2.56138	2.99019	11.2432	20.064	1.6381	3.43698	11.0319	4.90777	9.6044	4.59134	11.4021	3.23486
C25313_c0_seq1_|_PREDICTED:_bleomycin_hydrolase-like_[Oreochromis_niloticus]	5.9249	2.44685	7.71328	19.9227	11.0131	3.49873	5.53623	10.6915	6.99218	13.2882	8.51792	19.3507	3.23524
C24960_c0_seq1_|_PREDICTED:_RB1-inducible_coiled-coil_protein_1_[Oreochromis_niloticus]	7.72414	2.5876	3.34761	6.53811	8.21631	1.03932	2.83347	8.0963	5.56704	6.50791	7.24072	5.81791	3.23577
C33985_c0_seq1_|_PREDICTED:_ubiquitin_carboxyl-terminal_hydrolase_25_[Oreochromis_niloticus]	6.88937	3.19396	5.98363	9.82761	21.1193	6.63731	14.0078	10.85	12.7393	6.19262	12.0759	10.0131	3.23687
C25746_c0_seq1_|_PREDICTED:_hypothetical_protein_LOC100698142_[Oreochromis_niloticus]	5.90276	2.66506	4.252	12.4561	29.8222	1.03909	3.63361	7.99435	3.99118	8.47801	5.79338	11.6733	3.23736
C79301_c0_seq1_|_REST_corepressor_3_[Danio_rerio]_emb|CAK04914.1|_novel_protein_similar_to_vertebrate_REST_corepressor_1_(RCOR1)_[Danio_rerio]	7.50912	4.15464	1.81518	6.06406	1.17369	1.11466	4.59083	13.0878	3.5008	7.13533	4.98796	7.41909	3.23742
C49964_c1_seq1_|_Nucleolar_protein_11-like_[Salmo_salar]_gb|ACI34160.1|_Nucleolar_protein_11-like_[Salmo_salar]	4.51535	2.61844	4.7559	9.87528	25.07	1.63115	2.50057	7.62155	6.04772	21.2966	3.99441	7.29679	3.23773
C30901_c1_seq1_|_PREDICTED:_hypothetical_protein,_partial_[Strongylocentrotus_purpuratus]_ref|XP_001192588.1|_PREDICTED:_hypothetical_protein,_partial_[Strongylocentrotus_purpuratus]	4.65687	2.32454	6.42514	10.8133	78.0204	2.22659	3.50316	7.07597	2.64808	5.27229	5.21794	10.5601	3.2383
C24478_c0_seq1_|_novel_protein_similar_to_vertebrate_protein_phosphatase_1,_regulatory_inhibitor_subunit_12A_(PPP1R12A)_[Danio_rerio]	8.44664	2.39673	6.24034	14.9894	43.3785	3.61442	9.48852	6.40949	12.6069	5.91896	8.86153	9.82467	3.2385
C18413_c0_seq1_|_PREDICTED:_ubiquitin-like_modifier-activating_enzyme_6-like_[Danio_rerio]	7.58275	1.7692	4.10763	9.8583	9.74237	1.22	2.90716	7.11602	4.67155	6.41081	6.27256	8.57883	3.23905
C48699_c0_seq1_|_PREDICTED:_ski_oncogene-like_[Oreochromis_niloticus]	6.60562	2.37812	3.23131	8.52019	4.27834	1.03364	3.18057	4.81038	4.81759	4.82315	10.0166	8.59117	3.23922
C35716_c0_seq1_|_unnamed_protein_product_[Tetraodon_nigroviridis]	10.8421	1.60888	1.88289	4.11587	2.73177	1.55615	6.90675	5.28316	3.05049	3.30228	6.0468	5.9923	3.24098
C38453_c0_seq1_|_NF-kappa_B_repressing_factor_[Salmo_salar]_gb|ACN10535.1|_NF-kappa-B-repressing_factor_[Salmo_salar]	5.76529	2.60201	3.16219	6.30845	23.9823	1.13169	2.36606	6.96353	3.51126	7.55564	4.7763	8.53555	3.24369
C30937_c0_seq1_|_Signal_recognition_particle_receptor_subunit_alpha_[Salmo_salar]	5.82564	3.02265	3.48662	6.28305	11.5258	2.98566	1.96263	5.23301	2.59783	5.48657	5.45988	7.81297	3.2446
C40624_c0_seq1_|_PREDICTED:_E3_ubiquitin-protein_ligase_KCMF1-like_[Oreochromis_niloticus]	4.2453	2.44627	13.2672	9.44691	6.90329	5.61682	3.21797	4.97411	4.5857	6.85626	4.9123	7.4228	3.24469
C10934_c0_seq1_|_PREDICTED:_probable_dolichyl_pyrophosphate_Glc1Man9GlcNAc2_alpha-1,3-glucosyltransferase_[Oreochromis_niloticus]	4.38776	2.28546	4.21724	7.51243	3.44175	1.08721	3.74534	5.40589	4.68587	5.44952	5.3341	7.52373	3.24469
C19853_c2_seq1_|_Dual_specificity_protein_phosphatase_23_[Oncorhynchus_mykiss]_gb|ACO08753.1|_Dual_specificity_protein_phosphatase_23_[Oncorhynchus_mykiss]	3.66331	2.93074	6.97126	20.7285	11.508	2.0655	3.35578	5.52936	4.36269	13.8786	3.91382	10.1257	3.24516
C6713_c0_seq1_|_PREDICTED:_putative_homeodomain_transcription_factor_2_[Cricetulus_griseus]	8.97389	1.69756	1.20194	4.61186	3.98762	2.54406	5.5448	4.00326	10.3393	3.22982	3.59317	4.99474	3.24521
C37986_c0_seq1_|_PREDICTED:_coiled-coil_domain-containing_protein_80-like_[Oreochromis_niloticus]	3.65352	2.45161	7.68827	26.9909	4.47399	4.74657	16.0845	12.9817	2.71991	9.85903	47.5395	22.0129	3.24536
C31880_c0_seq1_|_Annexin_11b_[Dicentrarchus_labrax]	2.95688	5.43678	13.2516	9.05307	4.53152	1.4807	3.26977	2.47689	2.37465	7.17925	4.16091	15.2091	3.24812
C15244_c0_seq1_|_PREDICTED:_similar_to_CG16995_CG16995-PA_[Ciona_intestinalis]	3.89858	2.81037	3.9201	8.69248	33.9578	1.24044	2.43091	12.2142	3.63743	8.53122	5.97112	10.3628	3.24843
C25657_c0_seq1_|_Nfatc2ip_protein_[Danio_rerio]	4.10005	2.99914	3.53122	7.21271	20.9543	1.09203	2.35597	5.92001	4.09451	9.29197	5.92619	7.15929	3.24858
C10987_c0_seq1_|_Nucleolar_protein_5_[Salmo_salar]_gb|ACI33349.1|_Nucleolar_protein_5_[Salmo_salar]	4.63573	3.41366	11.1592	19.4749	9.12308	1.08345	2.82653	9.97601	7.75746	17.2312	4.60696	13.8003	3.24858
C9310_c0_seq1_|_PREDICTED:_TBC1_domain_family_member_2B-like_[Oreochromis_niloticus]	6.64649	3.33008	8.48953	18.4646	18.9941	1.11022	3.80195	9.0459	4.27936	9.61907	9.29366	20.85	3.24891
C24471_c0_seq1_|_sigma_non-opioid_intracellular_receptor_1_[Danio_rerio]_sp|Q7ZWG9.1|SGMR1_DANRE_RecName:_Full=Sigma_non-opioid_intracellular_receptor_1;_AltName:_Full=Sigma_1-type_opioid_receptor;_Short=Sigma1-receptor;_Short=Sigma1R_gb|AAH49416.1|_Sigma_non-opioid_intracellular_receptor_1_[Danio_rerio]	7.52176	4.2756	8.17454	12.4416	26.4736	1.31715	2.31601	3.573	4.30304	20.2821	5.38393	15.591	3.25058
C82111_c0_seq1_|_PREDICTED:_arf-GAP_domain_and_FG_repeats-containing_protein_1-like_[Oreochromis_niloticus]	7.47785	2.43559	1.0857	5.20243	7.25539	3.70238	3.44331	4.80604	4.25317	2.88929	5.3987	5.24596	3.25144
C42079_c1_seq1_|_PREDICTED:_hypothetical_protein_LOC100703750_[Oreochromis_niloticus]	6.24013	2.78757	3.35233	9.73435	5.22522	1.17453	3.39375	8.14596	5.38648	11.9238	4.28717	11.1911	3.25155
C35508_c1_seq1_|_PREDICTED:_TBC1_domain_family_member_8-like_[Oreochromis_niloticus]	4.11017	1.75754	7.37324	28.4986	5.94622	1.04107	2.62244	26.1025	4.93967	16.1975	11.9095	14.8681	3.25157
C2534_c5_seq1_|_PREDICTED:_something_about_silencing_protein_10-like_[Oreochromis_niloticus]	4.5015	3.36025	5.20975	16.3455	39.1725	1.45299	3.0794	6.43782	5.80539	9.69383	5.73083	12.8771	3.25172
C34213_c0_seq1_|_unnamed_protein_product_[Tetraodon_nigroviridis]	6.23304	2.50685	3.55467	8.25761	25.7568	1.2661	2.51551	7.35828	3.15222	7.62103	3.69012	9.21504	3.25204
C30662_c0_seq1_|_Cytochrome_c-type_heme_lyase_[Salmo_salar]	6.62434	1.65706	4.98171	10.0102	17.4255	5.01225	13.3699	3.49336	12.7214	9.44449	6.90569	8.5412	3.25348
C19934_c0_seq1_|_Histone_RNA_hairpin-binding_protein_[Salmo_salar]	5.48309	2.02719	2.51221	26.8322	89.0598	1.50258	2.96662	22.9995	3.55463	18.3518	5.94327	21.6384	3.25399
C43047_c0_seq1_|_PREDICTED:_E3_ubiquitin-protein_ligase_TRIM33-like_[Oreochromis_niloticus]	5.92975	3.41316	3.12592	8.86613	42.9335	2.11308	2.82497	9.41081	3.39188	7.31787	7.36157	8.40054	3.25404
C12325_c0_seq1_|_PREDICTED:_merlin-like_[Oreochromis_niloticus]	6.92007	2.90575	5.55274	8.97844	21.6474	4.67833	6.58688	4.86597	18.806	7.59053	9.24768	11.0934	3.25426
C35678_c0_seq1_|_B7-H3_protein_precursor_[Takifugu_rubripes]_dbj|BAH30160.1|_B7-H3_[Takifugu_rubripes]	4.13315	2.25137	19.539	12.5876	6.17904	3.09316	11.3262	4.93172	9.11701	8.92676	11.9933	12.1686	3.25579
C70148_c1_seq1_|_PREDICTED:_hypothetical_protein_LOC100699090_[Oreochromis_niloticus]	3.07177	2.90607	2.39013	8.49396	28.1439	1.4773	3.64965	10.3604	4.39724	8.12441	5.97696	8.82666	3.25681
C28222_c0_seq1_|_PREDICTED:_ATP-binding_cassette_sub-family_D_member_3-like_[Oreochromis_niloticus]	7.86173	3.10543	2.28536	5.44094	9.02001	2.21817	7.64508	5.60058	6.16803	7.77434	4.0224	4.38598	3.25717
C27656_c0_seq1_|_Transmembrane_protein_127_[Salmo_salar]	5.31843	2.86491	4.18644	8.25127	16.15	1.22979	2.49055	7.97062	2.48101	7.55768	3.58822	11.324	3.25731
C76662_c0_seq1_|_PREDICTED:_signal_transducer_and_activator_of_transcription_5B-like_isoform_2_[Oreochromis_niloticus]	3.02296	3.7184	2.49416	7.18676	2.70291	2.95477	3.20957	4.83454	2.8997	5.29694	7.22778	7.68106	3.25744
C42939_c0_seq1_|_PREDICTED:_scavenger_mRNA-decapping_enzyme_DcpS-like_[Oreochromis_niloticus]	4.44136	2.91393	3.02896	7.31672	6.51038	1.64265	3.04021	5.01205	3.81743	5.33828	4.07496	7.94561	3.26086
C12070_c1_seq1_|_PREDICTED:_helicase_POLQ_[Oreochromis_niloticus]	3.966	2.28549	1.98835	5.59668	16.7496	1.06737	3.05269	5.62811	3.41672	5.10653	3.83486	4.33895	3.26434
C9081_c1_seq1_|_PREDICTED:_LOW_QUALITY_PROTEIN:_lysyl_oxidase_homolog_3-like,_partial_[Anolis_carolinensis]	2.83505	2.0149	8.28035	38.1554	8.07426	2.28534	8.76028	26.0631	1.65888	4.93297	15.5617	13.1242	3.26602
C8214_c0_seq1_|_PREDICTED:_ATP-binding_cassette_sub-family_B_member_7,_mitochondrial-like_[Oreochromis_niloticus]	2.16079	4.2041	3.33155	9.6918	21.7173	1.36546	5.23696	10.1982	5.07304	6.94869	3.60479	11.8498	3.26742
C61090_c0_seq1_|_ras-related_protein_Rab-8A_[Salmo_salar]_gb|ACN10770.1|_Ras-related_protein_Rab-8A_[Salmo_salar]	5.5333	4.19182	5.18041	12.0969	18.7672	1.42765	3.36871	8.39137	4.26947	6.94521	7.53977	17.3442	3.27123
C14468_c1_seq1_|_PREDICTED:_structural_maintenance_of_chromosomes_protein_5-like_isoform_1_[Oreochromis_niloticus]	5.14643	2.38899	3.91318	11.1678	40.3543	1.9095	6.18199	14.1692	6.76153	8.89774	6.98614	10.421	3.27147
C20332_c0_seq1_|_RING_finger_protein_121_[Salmo_salar]_gb|ACI69607.1|_RING_finger_protein_121_[Salmo_salar]	4.52143	3.20227	3.43247	8.13992	6.48414	1.06574	2.86376	5.07308	3.55917	6.12903	4.2365	17.3005	3.27166
C35038_c1_seq1_|_PREDICTED:_N-alpha-acetyltransferase_40,_NatD_catalytic_subunit-like_[Oreochromis_niloticus]	6.8643	1.58586	2.58427	8.86978	12.1226	2.36732	2.2845	8.99464	3.47177	7.48125	6.99039	9.41426	3.27399
C51682_c1_seq1_|_hypothetical_protein_PANDA_011018_[Ailuropoda_melanoleuca]	8.74261	3.49982	4.54015	9.5822	12.7746	1.04824	4.68498	13.6887	9.39275	15.4712	7.40386	8.83997	3.27469
C41358_c0_seq1_|_protein_phosphatase_2,_regulatory_subunit_B,_delta_isoform_[Danio_rerio]	5.64481	2.10504	5.56168	11.9973	41.6578	2.18919	4.56532	8.74152	3.80223	7.80281	4.48278	22.4315	3.27563
C11992_c0_seq1_|_arginine_N-methyltransferase_5_[Salmo_salar]	6.56524	2.8035	6.44003	19.1316	40.6804	1.19834	2.57593	7.98412	5.04362	11.9113	5.76797	13.32	3.27664
C42797_c0_seq1_|_myotubularin-related_protein_6_[Salmo_salar]_gb|ACN11465.1|_Myotubularin-related_protein_6_[Salmo_salar]	12.0515	3.72131	17.1421	15.4001	41.3331	1.42641	5.29129	12.3155	5.74321	15.0027	8.26191	16.5626	3.27943
C9651_c1_seq1_|_PREDICTED:_trafficking_kinesin-binding_protein_2_[Danio_rerio]	7.28906	2.45822	5.73025	9.20644	25.8319	4.99033	10.7065	7.42873	5.45183	7.26763	8.45206	13.4407	3.27967
C39088_c1_seq1_|_prolyl_4-hydroxylase_subunit_alpha-2_precursor_[Salmo_salar]_gb|ACN11288.1|_Prolyl_4-hydroxylase_subunit_alpha-2_precursor_[Salmo_salar]	3.74364	2.01982	5.79651	12.6135	7.70813	1.45335	5.11117	1.30713	2.94704	6.20602	13.7524	5.69445	3.27999
C58833_c1_seq1_|_AP-4_complex_subunit_sigma-1_[Salmo_salar]_gb|ACI67456.1|_AP-4_complex_subunit_sigma-1_[Salmo_salar]	3.63256	2.69985	3.0576	5.66107	6.90297	2.61292	3.10772	3.16853	4.63516	3.95522	3.19445	5.56299	3.28038
C36532_c0_seq1_|_PREDICTED:_nardilysin_[Oreochromis_niloticus]	10.1445	1.99272	3.22888	9.94487	19.093	3.28246	4.89429	7.45401	6.6983	8.91716	7.70463	11.5907	3.28121
C31239_c0_seq1_|_Zinc_finger_CCCH_domain-containing_protein_7A_[Salmo_salar]_gb|ACN10461.1|_Zinc_finger_CCCH_domain-containing_protein_7A_[Salmo_salar]	3.65146	2.5465	4.23409	9.79484	26.7883	1.97044	2.75257	8.48718	5.08822	7.3741	7.44851	10.7872	3.28162
C68521_c0_seq1_|_PREDICTED:_protein_Jade-2-like_[Oreochromis_niloticus]	6.11249	4.6109	2.68724	8.21495	8.43174	1.30798	2.98683	9.73461	5.32609	6.3801	7.73219	8.29006	3.2829
C28745_c0_seq1_|_Tyrosine-protein_kinase_Yes_[Dicentrarchus_labrax]	5.1655	4.369	7.72459	13.9009	25.6618	1.07021	2.91357	1.80413	2.00841	4.85042	10.616	12.5576	3.28291
C49548_c0_seq1_|_PREDICTED:_ATP-binding_cassette_sub-family_F_member_3-like_[Oreochromis_niloticus]	9.20136	1.89935	7.71287	18.0047	26.6239	5.52346	5.24797	8.44108	6.00963	8.84529	7.53829	15.3349	3.2835
C71709_c0_seq1_|_Calcineurin-like_phosphoesterase_domain-containing_protein_1_[Dicentrarchus_labrax]	4.17275	1.9427	2.15772	4.71223	1.31548	1.26653	1.83193	2.7547	2.14426	8.4639	3.60263	3.20862	3.28638
C42337_c0_seq1_|_Phospholipase_A-2-activating_protein_[Salmo_salar]_gb|ACI34135.1|_Phospholipase_A-2-activating_protein_[Salmo_salar]	8.13279	3.02057	4.6324	20.8177	33.4125	2.69806	6.00599	8.25468	5.71002	10.4799	7.5782	18.0208	3.28911
C23995_c1_seq1_|_PREDICTED:_uncharacterized_protein_KIAA1310_homolog_[Oreochromis_niloticus]	5.93884	3.51503	3.55599	7.15448	15.6029	2.05037	3.15132	11.9755	5.09999	8.87795	5.20236	6.97072	3.29132
C31821_c0_seq1_|_Mesoderm_development_candidate_1_[Salmo_salar]_gb|ACI34353.1|_Mesoderm_development_candidate_1_[Salmo_salar]	2.7891	1.4784	9.21403	14.072	4.20896	2.44309	8.32543	12.4236	6.34855	8.91111	17.7712	14.1638	3.29149
C21952_c0_seq1_|_Hsp70-binding_protein_1_[Salmo_salar]_gb|ACI33204.1|_Hsp70-binding_protein_1_[Salmo_salar]	6.2101	3.11923	4.1532	8.29939	27.4254	3.62556	4.14495	7.54356	6.78127	6.41486	7.12518	6.62987	3.29166
C20370_c1_seq1_|_PREDICTED:_glycogen_synthase_kinase-3_beta-like_[Oreochromis_niloticus]	10.2444	1.90856	5.74168	7.8726	12.0299	3.41677	5.00412	3.08488	2.95675	4.66087	10.7613	8.96363	3.29339
C65758_c0_seq1_|_protein-L-isoaspartate_(D-aspartate)_O-methyltransferase_domain_containing_2_[Danio_rerio]_gb|AAI14316.1|_Zgc:136935_[Danio_rerio]	7.99228	2.17349	3.62879	7.03554	12.0726	1.70471	4.75571	4.81369	5.9319	4.68285	5.50283	4.74498	3.29409
C45557_c4_seq1_|_PREDICTED:_ankyrin_repeat_domain-containing_protein_11_[Oreochromis_niloticus]	5.6156	3.82441	3.70027	9.12592	15.0989	1.23831	4.36157	10.9203	5.30834	8.80207	7.2687	9.24995	3.29469
C16773_c1_seq1_|_PREDICTED:_serine/threonine-protein_kinase_WNK4-like_[Oreochromis_niloticus]	3.21439	1.83661	2.57173	5.47954	17.1256	2.13663	4.44292	8.43632	7.66999	9.27598	4.05166	6.20363	3.29586
C24604_c0_seq1_|_developmentally-regulated_GTP-binding_protein_1_[Salmo_salar]_gb|ACI68240.1|_Developmentally-regulated_GTP-binding_protein_1_[Salmo_salar]	4.24032	2.32927	4.2694	8.94391	5.36474	1.5688	2.32242	3.08611	3.46968	4.5225	2.98476	9.38853	3.29699
C61706_c0_seq1_|_PREDICTED:_NAD(P)_transhydrogenase,_mitochondrial_[Oreochromis_niloticus]	8.93108	4.76463	3.02084	23.6376	17.4285	1.00425	1.9278	4.61321	4.81444	12.1334	8.01045	23.4392	3.29822
C21974_c0_seq1_|_28S_ribosomal_protein_S35,_mitochondrial_precursor_[Salmo_salar]	5.38704	1.93351	2.53108	9.55263	26.6542	2.42729	12.5849	2.27239	15.251	9.6465	5.6155	5.76477	3.29888
C4855_c0_seq1_|_PREDICTED:_N-acetylglucosamine-6-sulfatase-like_[Oreochromis_niloticus]	12.1235	7.39255	4.60469	8.61126	21.1001	2.22882	6.07499	3.36857	8.14958	13.8153	5.88118	5.89654	3.29897
C22810_c0_seq1_|_PREDICTED:_dual_specificity_tyrosine-phosphorylation-regulated_kinase_2_isoform_1_[Bos_taurus]_ref|XP_003586118.1|_PREDICTED:_dual_specificity_tyrosine-phosphorylation-regulated_kinase_2_isoform_2_[Bos_taurus]	6.34398	5.22899	3.9589	4.84217	1.94443	5.10198	32.5593	25.5892	19.35	11.5151	8.01836	10.8669	3.29898
C19533_c0_seq1_|_immunoglobulin-binding_protein_1_[Salmo_salar]_gb|ACM09387.1|_Immunoglobulin-binding_protein_1_[Salmo_salar]	4.33035	1.7633	3.70623	9.24298	39.5888	1.58219	3.36845	5.84376	4.38583	6.03867	4.53865	9.22227	3.30142
C15966_c1_seq1_|_myelin_expression_factor_2_[Salmo_salar]_gb|ACN11343.1|_Myelin_expression_factor_2_[Salmo_salar]	9.92466	2.6997	3.61661	22.2153	19.76	1.05774	4.65912	9.50012	5.52409	14.2845	6.01762	17.7772	3.30353
C19885_c0_seq1_|_DET1-_and_DDB1-associated_protein_1_[Salmo_salar]	4.26275	1.91026	1.77222	4.11521	39.9594	1.5827	2.48998	9.84039	2.08682	5.4544	4.08847	4.71304	3.30403
C43122_c0_seq1_|_Ectonucleoside_triphosphate_diphosphohydrolase_6_[Salmo_salar]_gb|ACI32905.1|_Ectonucleoside_triphosphate_diphosphohydrolase_6_[Salmo_salar]	2.81154	2.17571	5.82036	12.4114	26.358	2.72936	4.90662	8.55094	5.86291	11.5002	6.29257	10.3855	3.30406
C70560_c0_seq1_|_PREDICTED:_PERQ_amino_acid-rich_with_GYF_domain-containing_protein_1-like_[Danio_rerio]	5.56856	3.43419	2.37588	4.60549	15.8328	1.81153	3.87466	9.43425	4.17796	6.09384	4.47673	7.3757	3.30446
C31500_c1_seq1_|_PREDICTED:_BAG_family_molecular_chaperone_regulator_5-like_[Oreochromis_niloticus]	7.59323	2.3611	5.02607	10.1713	13.6626	1.03555	2.9091	17.8816	5.86314	11.6984	7.35996	11.3068	3.30477
C41541_c0_seq1_|_PREDICTED:_G_patch_domain-containing_protein_4-like_[Oreochromis_niloticus]	3.50941	2.44339	5.13422	7.50613	30.0302	2.52175	2.91449	6.31974	2.81506	6.5673	4.27702	6.41829	3.30611
C41167_c0_seq1_|_PREDICTED:_tumor_protein_p63-regulated_gene_1-like_protein-like_[Oreochromis_niloticus]	9.02252	1.61532	1.37777	6.80868	7.82534	1.3423	2.94486	6.67638	3.79753	2.7009	6.16456	6.4823	3.30626
C31925_c2_seq1_|_PREDICTED:_CREB-regulated_transcription_coactivator_2_[Danio_rerio]	4.82227	2.63775	1.56128	6.09486	4.36164	1.43073	6.92956	10.9048	6.89532	7.26886	5.50344	4.5558	3.30755
C113044_c0_seq1_|_PREDICTED:_stomatin-like_protein_1-like_[Oreochromis_niloticus]	6.05788	3.89738	3.16724	6.23539	1.85144	1.14082	2.11934	4.02005	2.73684	5.28494	4.70064	8.22337	3.30823
C4414_c0_seq1_|_Adenylate_kinase_isoenzyme_2,_mitochondrial_[Salmo_salar]	3.71499	2.23383	4.93641	8.39669	20.5633	2.52141	12.7959	11.7123	14.8955	8.73779	9.08001	6.89006	3.30985
C28384_c0_seq1_|_39S_ribosomal_protein_L52,_mitochondrial_precursor_[Salmo_salar]	4.81357	1.98298	3.20908	6.50303	11.3909	2.58507	12.9983	2.69008	9.14368	5.67452	3.79724	5.88061	3.31199
C26012_c2_seq1_|_H2.0-like_homeobox_protein_[Salmo_salar]	1.67304	1.8888	6.93836	22.7323	1.4984	2.82053	6.06004	8.22614	2.05516	7.59639	23.9297	3.74091	3.31257
C23973_c0_seq1_|_Zinc_transporter_ZIP13_precursor_[Salmo_salar]_gb|ACN11234.1|_Zinc_transporter_ZIP13_[Salmo_salar]	3.62173	2.77897	3.89483	9.88149	94.0485	1.30096	4.76801	5.62612	6.957	4.87706	26.1542	11.5085	3.31367
C21649_c1_seq1_|_PREDICTED:_LOW_QUALITY_PROTEIN:_protein_SZT2-like_[Oreochromis_niloticus]	4.17435	3.24367	3.14621	7.23701	5.78191	1.7414	3.9435	9.49634	3.05648	15.8587	7.68362	10.7341	3.31594
C50552_c0_seq1_|_ATP-citrate_synthase_[Dicentrarchus_labrax]	6.56967	2.84559	3.10642	6.224	5.31643	1.26448	3.47074	7.01455	3.6249	10.514	4.94827	5.17469	3.31598
C50208_c1_seq1_|_endophilin-A2_[Danio_rerio]_gb|AAH45942.1|_SH3-domain_GRB2-like_1b_[Danio_rerio]_gb|AAI64167.1|_Sh3gl1b_protein_[Danio_rerio]_emb|CAX14575.1|_SH3-domain_GRB2-like_1b_[Danio_rerio]	4.97911	2.55633	6.35135	8.12966	12.8487	1.70237	4.91106	8.01726	6.29053	7.59836	8.17999	9.65671	3.31657
C43638_c0_seq1_|_PREDICTED:_ankyrin_repeat_and_MYND_domain-containing_protein_2-like_[Oreochromis_niloticus]	5.71127	3.29269	3.3154	8.37562	26.9428	1.11641	2.91194	3.70327	6.10944	8.1548	5.94639	6.69077	3.31715
C69396_c0_seq1_|_PREDICTED:_H(+)/Cl(-)_exchange_transporter_5-like_[Danio_rerio]	6.46953	3.98308	1.28794	5.01882	10.7609	1.92057	2.62405	2.9745	1.9002	5.1419	10.6635	5.71041	3.31916
C36915_c0_seq1_|_PREDICTED:_hypothetical_protein_LOC100695698_[Oreochromis_niloticus]	8.79351	5.15189	5.38725	12.0972	13.4546	1.75628	4.9833	11.7432	6.01674	12.0251	9.43486	14.0538	3.3192
C81430_c0_seq1_|_PREDICTED:_phosphatidylinositol-binding_clathrin_assembly_protein-like_[Oreochromis_niloticus]	15.0901	5.02094	4.79393	4.63826	25.2812	1.31472	8.764	3.1699	5.71379	6.58296	5.51774	3.77962	3.31954
C11285_c0_seq1_|_unnamed_protein_product_[Tetraodon_nigroviridis]	4.77233	4.44395	2.68212	6.41175	4.55478	1.31007	3.35635	7.80404	4.07774	6.6624	5.75609	4.99093	3.32043
C51525_c0_seq1_|_PREDICTED:_sphingosine-1-phosphate_lyase_1_[Oreochromis_niloticus]	2.69287	3.48553	4.4175	14.2612	19.9857	1.45477	3.65654	2.18572	2.68089	4.34295	7.60404	24.6379	3.32067
C8385_c0_seq1_|_PREDICTED:_nudix_hydrolase_20,_chloroplastic-like_[Oreochromis_niloticus]	7.15447	1.92245	5.26757	9.05888	8.96163	1.38627	2.7921	9.39801	5.4556	6.78849	10.6301	12.4036	3.32128
C29956_c1_seq1_|_Dual_specificity_protein_phosphatase_7_[Salmo_salar]	3.61625	2.21853	22.4928	18.3242	6.34272	1.03097	3.12464	19.2169	4.37618	7.6912	6.45993	49.1302	3.32218
C57582_c2_seq1_|_Cryptochrome-1_[Salmo_salar]	4.97348	2.26859	1.22928	8.43172	1.67987	1.48173	5.01351	4.84034	5.01671	4.34718	5.0801	3.33451	3.32441
C60894_c0_seq1_|_PREDICTED:_glycerol-3-phosphate_acyltransferase_4-like_[Oreochromis_niloticus]	7.58032	1.37681	4.42913	5.8456	15.157	2.97201	2.86957	8.97282	4.57656	4.62435	5.12256	4.42158	3.32459
C38259_c0_seq1_|_helicase_MOV-10_[Salmo_salar]_gb|ACN10987.1|_helicase_MOV-10_[Salmo_salar]	2.36041	5.22088	11.3153	47.2387	13.2957	1.09767	2.35213	17.5926	3.60219	9.78512	6.87058	23.3121	3.32493
C45642_c0_seq1_|_PREDICTED:_adrenodoxin-like_protein,_mitochondrial-like_[Oreochromis_niloticus]	6.06687	3.02106	2.79989	7.11295	55.2635	1.48885	7.65253	9.13234	6.45363	9.73563	5.15235	10.1329	3.3255
C57811_c1_seq1_|_PREDICTED:_negative_elongation_factor_B_[Oreochromis_niloticus]	6.38564	2.36498	3.45104	8.29423	30.463	1.49078	4.71939	6.66902	5.21261	5.94137	5.51882	8.19179	3.32672
C98160_c0_seq1_|_PREDICTED:_ubiquitin_carboxyl-terminal_hydrolase_20-like_[Oreochromis_niloticus]	8.92009	3.47726	1.9639	5.64271	13.4052	1.37381	3.2647	3.34854	3.91497	6.47323	6.1303	5.35333	3.32725
C53962_c0_seq1_|_Eukaryotic_translation_initiation_factor_4B_[Salmo_salar]	4.86232	2.6462	5.066	6.7758	38.6476	2.13883	3.86064	8.69316	4.59211	7.0084	5.75356	5.66897	3.32737
C6658_c0_seq1_|_PREDICTED:_probable_ubiquitin-conjugating_enzyme_E2_W-like_[Cricetulus_griseus]	4.88634	2.96735	2.93104	7.78098	14.5353	1.07007	3.28787	4.93313	5.73931	5.82725	4.09324	9.4767	3.32854
C29155_c0_seq1_|_Proteasome_subunit_alpha_type-6_[Salmo_salar]	2.38847	2.13447	9.34659	85.9206	5.15907	1.82497	1.07125	20.0781	3.55088	22.1938	5.74995	67.0792	3.32874
C52734_c0_seq1_|_PREDICTED:_phosphoglycolate_phosphatase-like_[Oreochromis_niloticus]	7.49789	1.46302	4.7764	11.3404	8.96543	9.15356	5.55079	5.19832	5.09834	6.64912	4.00916	12.2068	3.32933
C41284_c0_seq1_|_serine/threonine_phosphatase_[Takifugu_rubripes]	5.99374	2.35216	3.21434	10.5991	26.5873	1.02738	2.50188	4.10534	4.68495	6.71268	11.5893	11.3812	3.33186
[truncated: 5,755 more rows]
