# Supplementary material for: Transcriptome Assembly, Gene Annotation and Tissue Gene Expression Atlas of the Rainbow Trout
Source: PLoS One. 2015 Mar 20;10(3):e0121778. doi: 10.1371/journal.pone.0121778 (PMC4368115; doi:10.1371/journal.pone.0121778)
Supplement: S1 Dataset — (FA) [file pone.0121778.s003.fa]

>TCONS_00146835
TGGATTATCTCTATGTGCATGCTGCTTTTGTGTGTTTTTTTTGTATGCAAAGTGTCTTTA
GTATGTGTTTCTGTGTTTGTCCATAATTTCTACTATGGTGTTTGTATATAAGGTGTTTGT
ATCTATGGCGTCAGTGTGTATGTAATGTATGTATGTCCTCTCCCCTCACTCCTCCTCACC
ACATCTCTCTCTCCCCCCCCCCCCCCCCCCCACGGATAAGACGAGTGCGTTGAGCCTGAG
CAACGTGGCCGGAGTGTTCTACATTCTAATTGGAGGGCTGGGCCTGGCCATGCTGGTGGC
GTTGGTGGAGTTCTGCTACAAGTCGCGAACCGAGTCTCAGAGAATGAAGGTGTCCACCGC
GCGAGCTGCCGCTGCATCCGCCGCTCAGACCTTTCAGTGCTCAGCCTTAGACACAGGGGG
CGCTACCGCTCCTTACACAGAGCTGCAGAGCTACGGCCTGTACTCCAACAACACTGTTAA
GATATAGGAGAGAGAGAACAGAGGACATGGGGTAGGAAACTGTGATACCATGACGATGAT
GATTGATGATGATGATGTTGATATCATCTGCCTCTTCTTCCTCCTCCTCTTCCTCACCCC
TCCCTCCCTCCAGCCATCTAACCGTGTGATCACAGTAGACCCACCTGTAGCACCTCACTG
CTTCTCAACCGCAACACAAAGTCTCTACCTCTGTACCTCGTTACCCTTTAACCTCTGTCT
GTCTCTTTCTCTACCTGTCTCTGTCCCCAATCTTTCTCTCTACCTGTCTCTGTCCCCAAT
CTTTCTCTCTACCTGTCTCTGTCCCCAATCTTTCTCTCTTTACCTCCCTCCTCTGCTGAC
TCTATATGTTGTAGTGCAGGTCCATTGCAGTAGCATCCTATATATGTTGCCACCCACTAT
GAGGCTAAACTGCTGTAACAGAGATGATAAACAGAGATGATAGATTCTATGGTATGCCTC
TGTTAAATCAGCTGTTTGGACAGATAACCCAGGCTTACAACTAAAGGCTGACATGTGGTA
ATGAACAATAGGTTGACTGACACTAGTTATATAATTACAACCTGGAAGCAGCTCTAGAAG
CCCACACACACACACACACACATACACTGCTTTCGAGAACCAACCAATTATAGTAGTGCA
GCATTGTTGCCTAATTCTTCCACATGCTCAAGTTTCACTGGAATTAAATCATTTATAGAC
GGAGGACAGTGAGGTGCTAGTGACCACACACACACACACACACACACACACACACACACA
CACA
>TCONS_00161754
GTCTGTCTGTCTGTCTGTCTGTCTGTCTGTTTGTCTGTCTGGCACCCTTGCTAACACCAC
ATTGTTTACTTGTGTACATTCTTTCATCTAATAGTTATTTAATCAAGTCAGTTGAGAGCT
CTGTACCTCTTCCACGGCTACCGTCATCACATGGACCCAACAGTATATCCCACATACACC
CTCTCATTCCCGTTCAGCCATCCCCTCCCTGTCAAGTGATTCAGTGCAGTAGTGCATGGA
ATGTAATTACCTGAGAGTTTGGAGAGAGAGTTCCCAGAGACCGTAGAGGACAGGAGAGGA
GTGAAGAGAGAGCAGTGGAATCAGTCAGTCAATAGCACCATGCTCTCCAGAATGACTTAG
CAGAATGCTATTCAGAGCCAAACATGGGATAGATCAAATGGTATCCGTGAGCTTACTAAA
CCATGATTAATATGACTTAAAGTCCTTTTTTGCAATGCTGTTTTTAACAGGGTTACATAG
TACATAGAAACCCTCACAGTAAACATGAAGACTCCATTTTGTTTGCGGCTCTGGTTTACC
AATGTAAAATGATCTCAATAAATAGTACATTCAGTTACAAAGGTCATGGCGCGAAAGTAT
GAAGCGTGTAATTGACATTGTTCAGCGAGTGTCTCTCTCAGTCTGATCAATTCAAACCTG
TGGCCAGAGCAGGAGGCTCACGAGGATGTAGTGATGTTTTAACATGGTTTTGTGACCACG
CTACAACCACACACACACACACAGGGGCTAAAGAGGGAAGCTGGGGGAGGGAGCAACAGG
GAGACACAGAGACAGCAGGCACAGGGGCACAGAAAGCGGAGGACACAGGGAGAGGAGGAC
ACAGAGAGAGGAGGACACAGAGAGAAGAGGGCACAGGAGCACAGAAAGAGGAGGACACAG
AAAGAGGAGGACACAGGGAGAGGAGGACACAGGGAGAGGAGGACACAGAGAGAAGAGGGC
ACAAGGGCACAGGGCAGTGGGCATCACGCACACACACGTACATAAGCACACACACAGAGG
TCAACTAGAGTAGCACTAGCGTATCAGTACCTCCCCATAGCTGTAGCGTTCTAGTCTGTC
ATCAGAGGAGTATCTGTGATAAGACTCACAGGGAATGAGATCGGGCCGCTGCACGTCACA
AATAGTTTTAATCTTAGGCAGTGCGGCCAGATCTTTGTAACTTAGGACCTCGTTTTCCAC
TTTGGCCTGTAGAGAGGACACAGAACGAGACAGAACATGGAGAAGCAGGTGTAAGACAGA
CAGACAGACAGACAGACAGGACGAAGCTTGCGTTGACAGACAGAGATCCGGAGGGGAGAC
CGGATCAGGGTCAGCTGCAAGCTGCTGATGGCACCCTGGGTAAGACAGAGAAAACACACA
CCCACACACACTGACCGCAGAGACATCCCAGAAACAAACAAAGCCAAACCCTATGGAAGA
GAGATCGCTGGAGAGTGGCCACAGCTCTCCCAGGACTTTGGTCCAAACCACACTCAACAA
CAGCATAATATCTGAACAAGTTGTTTACCATGGCAGTTTTCCTCTTTAGTGGCATACAGA
GTATTTGAGGAGAGCGGAACGAGGGGCGGAGCTGGAGCGGAGCGAGGGGCGGGGCTGGAG
CGGAACATTCCCAATTTGACTGGAGCGCGAAGCGAGATTCCCAAAGGCTGAAGCGTCGAC
CTTCTCATAGATTCCAATTTCGCTCCAGTAGTGCTCATTTCACAAGCTCAGGGCAT
>TCONS_00165187
ATAACTCTCTGTCTCTCAAATAATTTATAAATGGTCAGTTGGCTTTTCCTCTCTCTCTTT
CACTTTCTTGCTTCTCTCTTTTCCTCTCTCTCATTCCCTCACTTTCTTTCTCTCTTCTCT
CCCCCTCCCTCTCTCTCTGTCGTCCTTTATATCCCTGTTTCTCCCACCAACTCCCTCTCT
CTCCCTCTCTCTCTATCCCCTCTGTCTTTCTCTCTCTTTCTACCTCATTCCCTCTCTCCT
TCATTCCTTCTCTCTCCTTCCTCCCTTCTCTGTGTGTGTTTACCAGTGGAAGTTGTGCTG
CAGATGGGTGCACAGCTCTCGGGGCTCAGGGTGTCATGTCGATTAGTGGATGCTTGTGTT
CTCCAAGCAGGTCAGGCCGAGGTGAAGTCAACACCTCTTGATCCAGGATAACACTCACAC
AGTATAGAACCCCGTCACACATCACATCAGAG
>TCONS_00018552
CTCGTCTCTGTGTCTCGCTCTCTGTGTCTCGCTCTCTGTGTCTCGCTCTCTGTGTCTCGC
TCTCTGTGTCTCGCTCTCTGTGTCTCGCTCTCTGTGTCTCGCTCTCTCTCTGTCTCGCTC
TCTCTCTGTCTCGCGCTCTTTCTGTCTCGCGCTCTCTCTCTGGCGCTCTCTCCTCTACAA
CATAGGAGACAGCACTCAGAGAATCTCACCTCCTGATTTACCCAGTGCAGTGGCCCTCCT
TTGTTGGCAGTGACAGGGGGAACCATCGCAGTAGGTTGTGCCTCACGCCTGGCTTCCTCC
TTTAAGATGACCCCAATGTGCACATTGCCCAGTAGGGCCCTTTACAACGACACTACGCCG
ACCTTGGGAACTGTTCCTACAAACACATATTTATACTACAATCAGTTGCTTCTTATTCAT
TAAGCATTCATAGAATAGTAGCTGGCCTGAGCGTGACCTTTTCAGACAACATAAATAGAC
ATGATCAATAACTGTCAGTTTTGTCCTAGTTTGTTTGAGTGTAAAACCGTCGGAGTGGAG
AAAACCCATGTAAAACTACTTAGAATGAATGATCCCATCAGGACCATGCACTGCTCATAA
TAACAATATGGTGATATCACATGTTATGGCCATGTGGCCCAGCCCCATCTCTCAACCAGC
CACTGTACTGATCCTTCATCACACACGGATCACTCTGCCTCTACATCTTACAGTACAGGC
CCATCTCTCTGTTGACTCAGGCTGTGGCCTCTTTGTGCCGCACACACACCCCCCTGTGAG
TGAGTCAACTCTCTGTCATTGTTAACTGCTCCTGTGGCCGGAGGTCTAATGGCCAGGGCG
TCACGCGCCCCGCTCTGTGACACACAGAGGGACGCACTCATTAGATAGGGGGACACTAAG
GTCCAGGGGTGTGTGTGTGTGTGTGTGTGTGTGTGTGTGTGAGAAGTGGACCAACCGATA
AATAAGTCTTCAGTGGAATGTTTTTTTAGTTTTATAAAATAGTTTTACCAGACCATGGAT
CTGTCAACACATCCCTGTTTTTAGTTTTATAAAATAGTTTTACCAGACCATGGATCTGTC
AACACATCCCTGTTTTTAGTTTATAAAATAGTTTTACCAGACCATGGATCTGTCAACACA
TCCCGTTGAGGATTCAGCTCATCACGTCTAACTACGGAGACGTTAGATTTAAATGAGGAT
TTCCTGGTTGTTCAGTCGGGTGAATAAAGCCACTTGTCTGTCTTGATATTTCATTGCATC
TTTTGACTATATCCTTTGGGTGTCTGTGCAGTTTTCCTAAAGGAATATGAGACTCAAATT
GACAGGAATGTGAAAGTAACACTAGCAGAGCTGGACCTGGACACAGTCCCTCGTCTCCTA
GACAGAGTGTCAGGAAGAACCTGGACTTTGAACCCAACTCCACCACAGCACTTATACTGG
AGGCTCGCCCTGCGTA
>TCONS_00213721
TGTTTTTCCTCTTTTTTATTATTACTCATAACTTCATAATACATTTAAACAGTATAACAC
ACATAATCCTTCGTGTCATGTGATGAACCCTGTGTTAGAAACAACATTTGCAAAGGATTC
AAATGGTGAAAAGCCAACTTCTTCTTCTTTGGTACCATGGCGTTCACACATTTTGTTTGT
GCATACCGCCACCTACTGTGCGGCAGTATGTATTCAGTCACATTACATTTTGTGATACAA
AATCAAAAAAAGGAAAGGGGAAAATAAAAATAAAACAAATGCACCACAAACTAACCCTAC
ACATATAAACATTTAAATAAACACCACCCTATTCCACTACTTTGACACTATCTGCTCCTG
CACCATGCCACCGGCCCTGGGAGGACGGGACTCCACCACTCAACACACCTTATAACTCTT
CTCTGCAGCTGCCACCACAACATATATTTTCTGTGATTTTACGTTCCATTTCTGCAGTAT
AGTTGATAACCATTGCTATGAATGCTAAGAAGCCAACCTTGCTGAAGCATGTATCACTCG
TTGGCCTATCCCTCTGTGCTGACACAGATCCACAACTCACAGGGATCCTCTCAGGATCCT
TCAACCCTGACCCATCCTCTTCTACTTTCTTCACTGCCTCAGCATACGACCGTTCTGCAC
TACTCTGACTCTGGCCACCTCCATCTGCCTCTCTCACACTGGACTTCCGATCCGTAGCGA
CATAGGTACCCCTACAGTTGACACAGACAATTTTATCCTCCAAAACTACACAATCCTTGG
TCCCATGCCCTCTTGCACACTTCCCACATCTTCGTATCTCCCTTCCTATACACGGTTGCG
ACATGACCATAAACGTTGCACCTGAAACACCGCAGTGGATTCGGCACAAAAGTTCTAACA
GGATAACTGATATATCCTAACACAATTTTGTCAGTTAAAAACTCAGACTCAAAAACTCAA
AACGACGGACAATGATTCCTCTGTTTCCCCACTCTCACCACCAGGTCTGCGTTTCACCAA
GCGGCGGGCACCACAAACACCAGGAATCCTCAAGCTCAACTGCTCCATCTGTACACACCC
CAGAAATCACTCCTTTCATCAATGGTACCCTACTCCTAAGCGCAAAGCAAGAAAGAGATA
TTGATGCAAGTTGAGTAACACGGAGCGCCCGCTCCCTCTGGTCCGAAGAAACACAAACAA
ATATCATAAATCCACTACAGGTTAACTTCACTGATTCAACTGCACCCAACTCCTTTCCTA
CCCCTTGCCAAAAGGCAAGGATATACTTTCTCCAAAAATGTCACTCCTACTGGACCAGAT
TCGTCTTTATCATGTCCATCGATGCCAGTCTCCGAACTTTACACCACACCTTCCACCTCA
CTTAACTCGCCCTCCTTCCCTTCCATTTCATCTCCAGAACTCTGGCGCATGGCTCGCTCT
GTTTGCACTTGACACCAATCTTCTTCGACACCCTGTCTCCATTTTTATCGTCATCTTCCT
CAAATTCAAATCCAACCTCTGCTTTCCTCTTCAACCTCTTCTTCCTCTTTTTTCCCTCCA
TTCCTCCTCAGAAATCCACCTTTCTGTGTCCCTGATCCAATATTCCTCTTCTCCCGACAT
TGCTTGCCACAGACTGCATCATTCTGACAAATATGGCACTGGTCAATATTTATGTTACAC
CAACTAGGAGGTTGACTCTGATGGGAACTCAC
>TCONS_00137418
ATTCGTCCTCGTTGGATCTTGAGTTTTAGCTATCGGACAACAATTACAAGTCATAGTTGT
CGTTTCATCTGATCAGCGGCTCCATACGCTCTATTTGACCAATCAGCTGGTTGTTGAAAG
GTTAAGTCAAGGTTGTGTAACTGTCTCTAATGAAAAGGACTGTAATGCTGTGTCTATGCT
GTTTCTTCTTCTCTCTGTGTCTCTCTTAAACAACAGAGTCCTTTGGTAAGTGCTTTAACC
TCTGAAAGATATCGCTACCCCCCCCCCCCTCACCTGTCTGCTGTTTCCTTTGTCTCACAC
TGTGGTCCCTCACGGCTCCCTATTCCCTATGTAGTGCTACACACATCAGGGCCCTCTGGT
AAAAAGTAGTGCACTGGATAGGGAATAGGGTGTCATTTGGGATCAGAACACTGTCTGTAC
CCAACACTAATGCTGCTCGCTCACTGCTCACCGTATTCATACACTGACTGATTGCTGATG
AGTTGGAGAACGACCACTGTGGTCACACACACTTAGATACACACACACACACACACACAC
ACACACACGCGCACACAGTATGAACACACACTTGACCACCCTACATCTTTCTATTGGACT
AAAATGCTTTCTCCTGTTGACCCCTTCACTCATTCACTCACATAATATATCTCTCTCTCC
TTCACTCACTTAATATATCTCTCTCTCCTTCACTCATTCACTCACTTAATATATCTCTCT
CTCCTTCACTCATTCACTCACTTAATATATCTCTCTCTCCTTCACTCATTCACTCACTTA
ATATATCTCTCTCTCCTTCACTCGTTCACTCACTAAATATATATATCTATCTCCTTCACT
CACTCATTCACTCACTTAATATATATCTCTCTCCTTCACTCATTCACTCACGTAATATAT
CTCTCTCTCCTTCACTCACTTAATATATCTCTCTCTCCTTCACTCGTTCACTCACTAAAT
ATATATATCTATCTCCTTCACTCACTCATTCACTCACTTAATATATCTCTCTCTCCTTCA
CTCATTCACTCACTTAATATATCTCTCTCTCCTTCACTCATTCACTCACTTAATATATCT
CTCTCTCCTTCACTCATTCACTCACTTAATATATCTCTCTCTCCTTCACTCATTCACTCA
CTTAATATATCTCTCTCTCCTTCACTCATTCACTCACTTAATATATCTCTCTCTCCTTCA
CTCATTCACTCACTTAATATATATCTCTCTCCTTCACTCATTCACTCACTAACTTAATAT
ATCTCTCTCTCCTTCACTCATTCACTCCCCCATAACACTGTATAGTGTTTTCCTGTCTAT
ACTCCCTCCACTGTAGATGACTGTCTCAAATAAAAACCAGTCCAGACACCAACCCAGTCC
AGATACCAACCCAGTCCAGACACCAACCCAGTCCAGA
>TCONS_00164862
CTTCTGTGGGCCTGAACAGAGCTGTGTGTGTTTTCCTCTCCTTCTTAGCCTCTATTCAGA
CAGCAGAGCAGCAGAGAGAGAGAAGCAGAGTAAAGGAGAGAAAGATGTCCGCTCGAAGAG
TGTGTTTGTGGGGTGTTGTGTTTTTGTGTGTTGTGTCTGTCTGTCAGGCCGGAAGACAGA
TGCCCAAACTCTCCAACAAGAAAATGTGTGCCGACGCTGAGTGTAGCCGTGAGTACAGAT
ATAAATACAGCTACAGT
>TCONS_00158852
CTGGGAACCTCAACCTGCCTCTCTCACAACTCCTATCAATAGTCCTGTGACTGTCATGTA
CAGCTAGCCACAGCCCTCTACTGTCTGTTGTTGCTGCTGCTGCTGTGCTAGTAGCTAGCT
AGTGTGTTGACTGGTTGTGTTGACTATGTGTCCACACAGGGTCTGGTACTCGGTGTTTAC
GAGAGTGAGAGGGAGGACGACTCTCTCCATCTAACTGAATCAGCAGCTGGTGTCGACAGA
GTTCTGTCTGGTAAACTGACTGAGCTGCTAAAGATGTGA
>TCONS_00026899
CAGGTGTGGAGTGTGCTCTACAACAGACTAATCAGACAGGTGTGGAATGTGTTCTACAAC
AGACTCATCAGACAGGTGTGGAATGTGTTCTACAACAGACTAATCAGACAGGTGTGGACT
GTGTTCTACAACAGACTAATCAGCCAGGTGTGGACTGTATCTTTATGTGTCTGTGTGTGT
GTGTGTGTGTCTGTGTGTGTGTGTGTGTGTAGGTCCGTCGCGGGGCTGGTTCCAGCGCTC
TAAGGTTCTCCAGGTACAGGCCTGTGTCAGGATGGTTCTAGAGTGGACTAGGAAGGCGGG
GCTTAGTTACCTAGCAGACAAGTTCTTCAACAAGTTCAACAGCGCTGTCAGCATCCTGGC
CACACCTCCTCAGCAGCTAACACAGCATCCTGGCCACACCTCCTCAGCAGCTAACACAGG
TAACGTCACACACCTGACCTCTGACCCTTTCAGCATCCTGGCTACACTCCCTCAACCGCT
AACACAGGTAACATCACACACCTGACCTCTGACCTCTAACCTTTTCTCACCTTAAAGGTA
GCCATTTTTATATCAATATAAAATAATTCTGGGTAACAATGAAGTACCTTACTGTGATTG
GTTACAAATATTTC
>TCONS_00067651
NNACTTTATTTGCTTGATATTGAGGATATCACGTTGATAGCTCTACCCCAAAAATGGACC
TGCTGCTGCAAATGGACAATTTCGATAGCACCATAGAGGATTGGGCTACATATATCGAGA
GACTTGAGCAGTATTGCTTTGCTAACGATGTAGAAGCTGAAAGGAAAGTGGGGGTACTTC
TGGGTGTAATGGGAGCTAAAACATATAACTTGCTATGTACCCTTACAGCACCGACAAAGC
CAGAAGAGAAGACTTTCAAAGAGATTGTAAACGCGTTACAGACCCATCTAAATCCAAAGC
CGCTGGTCATAGCCGAACGTTTCCGATTTCACAAACGGAATCAGCAAAAGACAGAGTCAA
TACCGGAGTACATTGCGGAGCTCCGCCAGCTCTCGCAGTATTGTCAGTTCGGACAGGGAT
TGTCGGATGCGCTCAGAGACAGGCTGGTATTCGGGTTACACAACGAGAGCACACAGAAAC
GGCTCTTATCAGAAATAGATCTGACATTGGCGCGCGCATTGGACATAGCCATATCAATGG
AAACTGCCGCAAAAGATACAGGAGAGTTACAGAGGAAAAATACAGTGGAATGCACAGTGA
ACAAGTTGAACACCCGACGTCAAGATAAATCACAGGCATGCTTTCGGTGTGGTAAAAAGT
CACATGACCCTATCGATTGTTGGTTTAAAGACAAAGACTGTAGACAATGTAACAAAAGAG
GACACATACAGAAAATGTGCAAATCGAAGCAGAGTGATAAAAAGTCACCCAAAACAGGAA
AGAGAGAAGGAGAAGTGCATCAGGTTACTGAAACTGATTCAAATGACTCTGATGAANN
>TCONS_00130658
CCATTTTCTACATACATCACACATTCACCAATATTGGGCACACGATTTTAATCTCGGATT
ATTATTGATTATCTCTTATTTTGAAAAGAACGCTAGCTAGCTAGGTGGCTGCGGACTGGC
AAAGTAACAGTATTCCATCAATGATACCTCTCTGAATAGCGGGCGGGCGGGAGGTGGGGC
CGTGGCCCATTTCACTTCCTTAATCCAAGAACTCCATCACGTCAAGGGCACGAAACGGAG
GGACGGCGGTGGAAACGTTTCTCAAGTTTTTCCTTCGGATATATTTATTTAATTGAAACC
ACTTTTGGTGACCATGGCTGCTCTTTCAGCCTTGTTTTGGAACGAGAGATTTTGGCTCCC
ACATAATGTGACTTGGGCGGACCTTGCAGACCTTCCAGCGCCCGGGGTGGAGTATCCTAA
AGCCAGTCACTTGCTCTCTGCTTTACCGCTGGCTTTGGGGATCTTTGCGGTCAGAATACT
ATTTGAGAGGTACGTACTGTCTGTTTTTTGAACTCATATCATTACATTCATAAACTCTTT
CTTGAACATAACACTCGCCCGGCCATGCCAGAGTCTTTGCAGCCACAAATACGACTCGAA
TATTTAAGAATTGAAAGGAAGTGTACTTGGAATTGATTAAGAACCTAAGGTAATTTGGGA

>TCONS_00054444
CCTTAGACTGTTGCGCCACTTGGGAGCCCTAAATATTTAAATATAGATATTTCAGAATAT
CAAATGTAACATAGAAATGATTATTACATGCTGAGTTCTGTAATAATATATATGCTCCAC
AGTTAGTGCAACGATCTGTAATCTCACTGAGGAGAGTAGAGATCATCAATGTTATGCGGC
TCTGGGAGAATCTATGTCATTCCACCTGACTGCAAGCACAAGTGATGAAAAAATTACATT
GAAGAAAGGTGCTAAACGTATTCTGAACTTCCAAACTGGAGAAGACTGGAGATCTAAATT
GCATCAGGATTATGTGAATCGTTCTGAGTTCTTTAATAATGGAACATTCAGACTGGACAG
AGTTACAGAGGAAGACTCTGGAGATTACCAATTGGAAACATATAATTCAGAGGGAGTAGT
GTTGCACAAAGTCAACATGCTACTTGAGATAAAAGCCCCGGTGTCAGAGCCAGTGTTGTC
TCACCTCTGTCTGCCTCATGGAGAAACCGTGCTCACATGCTCCTCAGAGGGAGATGGTCT
TCAGTACAGCTGGACCCTGAATGGCCAGAATCTGACCAGGAGTGTAGCCTCTGACCACCA
CCAGAACAGTGTCATCATACTGAAGAGTGATGTGACAGGAACTCTGACCTGTATGGTTCA
GAATAAAGTCAGCAGCAGCAACTCTACTATTCATCTTCCGGCCTGCCAAGCTTTGTATGA
ATTTTGCATGAAAAAGTGACCACAAGATCAATGTTTTGACAAGAAGCACGTTTTGAGATT
GTGGAAATTACTTTAAGTACTGTAT
>TCONS_00217428
TTTAACAGCTGAAATTGTATGTCGTAACCCTCACTTCTCCCCTTTATTTTGGCATAATTT
TATTTTAAGTGCTTTACATAAATCACACATAACATAATTCCCACATAGGGATTAAATGAC
ACATTTAAAAGTGCATGTAAACTGAGTAACTGTTATTGTGAATGCATCACGTTCAATGTC
AATAGGGTTATGTTGATCCATTTAGAATGTTAACCTCTAACCTGGACACTAGTTCACTTT
CACCTGTATGATGTCTGGTTTTCCAAATGAACAGCTACAGAAAAGTGGGAGAGTTTCTTG
TGTTGATGCCGGACAAGTTCACTATACCTGACTCCATCACATGCATCCTATGGAAGCATG
GCTTGAACAAGACAGCAGAGTTTGACAAGGATTTTGGGCTGTACACCTATGGTGGCTTCG
AACGTGGCACAACCATGGACCAGGCTACTGGAGAGTTGAGAATCCCCAGTTTGA
>TCONS_00014623
GGTTGGGGCTCCATCCTGGGGACTGGCTGGTGTTGGGGTTGGGGCTCCATCCTGGGTACT
ACAGGGCTGAGAGGACTGGGCTGTAGAATGGGCTGTGATCTCAGACACAGGAGCAGATGC
TTGAGGAAGTTCCTCAACCAGTGCATTAACAGTCTCCCCAGCCTGTAATAGGCTCTCAGT
TTCAGCCTCTCCAGCTTCTAACAGTCTCTCGGTTTCAGCCTCTCCAGCCTCTAACAGGCT
CTCAGTTTCAGAGGCTGTATGCTGCCGGTCATCAGATATAGGCTCAGTCCTGGTCATGGT
TATCACCAGTTTTCTGGTGTTTGAAGGTAGTGGTGTACTAGTAGCAGGTTCCCCAGCCAT
TACTGCAGAGGGGTTAGCAAGGTCTCTGGCTACAACATCAGCAGCAGGTAAGTCTTTGCT
GTCAGCAGGTGAGTCTTGGCTGTGGTTATCATATGTAAATATTTCCTGATAACTTCTGGC
TCTTGGATTGGTTTCACTGTCTGTTAACCAGGCCAGCCTGTTGTAGTTGTCTGTCGACGC
CTCTGTGTGCTTCATCTCCTTGACTTTGTCTTTATCATGATTGTTTGCGACCCTATCTTG
ATGACGGTTATTTGTTGACACACAATGACTATACTGGTCTGTTGATTCCAACTTGTCTGT
ACTGGGACAGTCAGTTGTCATGTCCTGATTGGCTCTGTCTGTGGTATTCTGTGTGTCTAT
AGGCTCCTCCATACTGCAGTCCTCTGATGACACACTGTTCCTATGTTTATCTATCATCAC
TCTCTGTTCAACAGGGTCAGTTGACCCACTATATCCTTGTAAGTGGAACAGCCTTTCTGA
AATGCAGTCATCTGATTGGTCTGTTGACTCACCATACATACCCAAATGAGACTCTGAAAT
GATGTCTTCTGGTTGGACAAGACAGTTGCTGTTTGCATTATCTTCCTTTTCTGAGTCCAT
GTTCCTCATGTACTTTTTCCTTCAGGTACTTTAATTTGTCTCCAATCCAGGTAATGCTGT
GTTAGTCCAAAACAATATGGCCATTCAGTGTTGATGGGAAATAATACATCTATACACCTG
AAGAAGCACACCCTGCCTCTGCTCCAAAGGACAATAACTTGACAAATAAGAAAAGGGCAT
CTCAAATTAAAACCTCTTTTTGTAGCCGCTGTAACAGTTGATGGAAGTTTGAGTATTTAT
AATCTTTGATAGATCCTCCAAACGTTGAAGGGTTTTAATGGGGATACCACATGCCAGAGC
TCTAAAATATTTTGTGGGGAAGAAACATTCGCATGGAAAAAGTAACCAGAAAAAGCATTT
CGTCAAGCAGTGAGTCATGCAGTGAGTTTGTTACCAGTACTTTTTACAACACATTCTAAA
AGTACTGGAAAAAAAGGCAATGCTTCAAAAAGAGTTGAGCTCTATTATTCACCAGTCTTA
TATTCTACTTCTCTATTCAGATCCCCCTGTCTTCTGTTCAGATCCCTCTGTCTTCTGTTC
AGATCCCCCTGTCTTCCGTTCAGATC
>TCONS_00166514
ACCTGGTTTACTGTAGGTTGTCTGACTCTATGGGGACCTGGTTTACTGTAGGTTGTCTGA
CTCTATGGGAACCTGGTTTACTGTCTGTTGTCTGATGATCATGGTGATTATGATGGTGGT
GATTATGATGGTGATGATTATGGTGGTGATGATCATGGTGATTATGATAATGGTGATGAT
GACAGTGATAAAGTTGATGATAATGCTAATGTTGGTTATGATGGCGATGATGATAATGAT
GGTTATAATGATGGTGGTGATGATGATGATGGTGGTGATGGTGATGATGTTGGTGGTGAT
GATGATGGTGGTGGTGATGATGATGATGATGATGACGATGTTGACCATCACGTTCATGAT
GATACCGACAACGCCACGTCCCTCTGTGTGTCTCAGATCTCCAGTCTCCCTGAGAAGCTG
CAGTCGGAGGTAGTGGAAAATGGAGAGAACTTCTCTGTAGGAGAGAGACAGCTGATGTGT
ATGGCCAGAGCACTGCTACGAAACTCCAAGGTCAGCTCACAGAAAGATCTCCTCTTACAG
CAACATACGATGTACATACAGCTAGCCGTACCGTATCCCAGGAAAATGGATTTTACGGTC
CAGAAATGACCAGGTATTTACTACCTAATTGACATAGTTACCTAGCCTCGATTTCCAAGC
CTCTTCCAGACCTGGAAGGATGGCGTTGCGAGACTACACAGCTGGTATCCTAGTAACCTG
AACGACACGTTAGCCTGGTCTCTCCTCCTCTTTCAAGACTACACAGCTGGTATCCTAGTA
ACCTGAATGACACGTTAGCCTGGTCTCTCCTCCTCTTTCAAGACTACACAGCTGGTATCC
TAGTAACCTGAATGACACGTTAGCCTGGTCTCTCCTCCTCTTTCAAGACTACACAGCTGG
TATCCTAGTAACCTGAATGACACGTTAGCCTGGTCTCTCCTCCTCTTTCAAGACTACACG
GCTGGTATCCTAGTAACCTGAATGACACGTTAGCCTGGTCTCTCCTCCTCTTTCAAGACT
ACACAGCTGGTATCCTAGTAACCTG
>TCONS_00021722
NCTATAACTACTTCCTTGGTAACCAGTAATTACTCCTCTATAACTACTTCACTTGGTAAC
CAGTAATTACTCCTCTATAACTACTTCCTTGGTAACCAGTAATTGCTTAACAGCCTCCGA
CGTGACTTCTATTGTTCCACTTATGTAATGAAGCAAACAACTAATTGAACAATTGTAACA
TAATTGAACTGTAACCAGCAACTTGTTTTATAGTGTGACAGTTTGGGATGTGTAGTGTTT
ATATGTAAATGAGAAACTGTGCTGTTTCAGGCCACATCCAGACGTTTGACATGTTTATGA
TAGAGAAGTGGCCCATCATTCAGGCCTTCGCTCTGGAGGGGATCGGTGGAGGAAGCTTCT
TCACCATGAAATACAAGTTGATGGACATTAGTGAGAAGCTGTGGCAGACCTACACCAGAT
TGGACCCTGTGTCCCTAGACAACCTGCTGACTGAGGACCTGGTGTTGTTTGAGAAGCAGT
GGAGCAGTTTCTTCTCCAGCTTTGACATCGAGAGCCATCTGTCTATCCTGGAACTGTCTG
AGGCTCAGGCAGGGGAGGTAACTTAAAACTAGAACTGCTAAAGCAGTCAAATCAAATGGT
ATTGGTCACACACACATGGTCAGCAGATGTTATTGGTCACACA
>TCONS_00268684
CAGACAGTGTGCACTAGGCTGAGCAGGATAGCCTGTCTGATTATCAGGTTAACAAACACT
GCAGCTAAACCATCAACGACACTTTTCCAGATGGCTTCCAGGAGTACGCCACACTTCAAG
CCCCCGTTGACCATCATCATCCCATACGGGCTGAAGAGTTGGCTAGAATGTCTTTGCAGA
GCGATATTCATTGAGGGACCAAGGCAGATACCGGAATTTATTGCCGCCTATTGCGTTGAG
CTGCTGGAATTTAGAGAACGCAATCCTTTGATGGATACCAAGGATGTTACACATCTGTAC
CAGGAGATACGGGAGTCAAATTACGTCAAAGACTGGATAGTATGCCCAGTGCCACAAGCT
GCCATAGACTGCTGCCTGACTGAGGAGACCCTGTCAGTCAGCCAGAGGACCAATCCAAGG
TCGTTCAAGGTCCCCTCCAGCAAGCCCATGGGTGAGCCAGATAAGCAGGTTCAGACTCTG
AGCAGTCTCCCTGGAGAAACCCACCATAGAACCCACCCTGGAGATGGACCTCAGTCCAGC
CCAACCGACCTTGGAGGTCAACCCAGCCCAGCTGTGGAAGAGGAGGCCCAGGCCCGGCCA
GGCTCTGCTGTGAAGTCAGTTGTGTTCCAGAGAGCTCCATCATTGGACAGTCTACTCGAG
GCCAACCATTCTCAAGTCTTGATCAGCGCTCCAACCGATGACGTCATTATCTCCCACTCT
GCGAACCTTCAGGAGACCATTGTCTTCCGAAGCAACAGTCGTCCATATTCAGGTGTATCT
CCCCGAGGTAGTTTGACTAGGATTCCTTCGGTTGGTGAGGTTGTTAAGATCGGGGTGAAT
GACACAACTGAAGTGATGTCTGATGTGGTGGTGTTCCACCAAGTGTCCTCAGTGGAGAAC
CTGCCCTGCACGCTGTCTGCCTTGAGTAATACCTCTTTAGCTGCTGAGGAAACAGTGGAT
CAGTTGATGAGAAGCAGAGAATTCTTACTGGAGAATGTGGTGTCTGGCTCGCCGTCCATT
AAGATGGTGGCTTCAGTTGCAGCTTTGCAGCAGGCAAACACGGAGAAAGTATCCTCCTCA
GAGATAGTGGGAGTCGGCGCAGCACGGAGAGTGTCCTCAGTCAGGATACCCAGTAGAGAG
GAGAGTGTGGGGAGAACAACAGAGACAATAAAGAGATACACATCTCCACAAATATCTCTT
CTGTCAGCTCATTCTGCTGAATATCTGAAGGCTACATACAAGCCATCCACCCCCAGCCTT
GCCAGGGTTTCCTCTGCACCTTGTGGTGAGAGAGAGGCAACAGCAACTATTTCACCTAAA
TCCAGTCTGGCCAGGGTTTCCTCTGTCTCTACTGGTGAGAGAGCAGCAGAACCAGCCTGC
AAAGAAGTCTTCTCTAATGTGGAAGAGACTTACACATT
>TCONS_00170784
CAACCGTTGTGGCTTAAATAGCTGAACGCACTAATTTAAATGCATGTCCATGTACTTTTG
CCCATATTGACAACTTTTTGTTGCTAATACTAAAAACAAACATATTTAATGTTATATTAC
ATTCTGTGGTGCTGTCCTGTTGATTGTTCATGCTATCTCTGACCATACCATCCCAGGGTT
CCTCGTGGCTCCACGTGGGTACTGACCAGCCCTTCAAGTCCATCTCCATCGGGGGAGGTC
ACCAGGTGTGGGCCATTGCCAGGGACAGAGCTGTGTTCTACAGGGGCTCAGTGTCTGCCA
GAAACCCTGCAGGTGATACCCACATGCTGGGGAGGTCCTTCTGAGATGCTGGATAGATAC
GGATGGCCTACAGTGCTCTATGACTAAAATAGACAACTACAAATACATTTATTTTTGAAG
GCACATAATGGCCTGTTTCTTAGACACAGATCACTGTAAGGCTAGTACTGGACTTAAAAG
CATACCACTCCATTCCAGGCGGTGTCAGAGGAGACTCCAGC
>TCONS_00111151
GACACCACAGGAGAGAATGCCCTACACACCCGTGGCAGGATCGGACTGGGGGAAATAGAA
ATAGCAGACCACCACCGGCGAGTAGTGCTCCGACCCACGAACCAAATCTGAATGGGTGGA
ATCCAAACAATGACTGGCGAGGCGACCCTAACCAGCCCTCGGGCCCTGTGAACTCATGGT
CAGGGCCTAACCAACCCTCAGGCCCTGTAAACTCATGGTCAGGGCCCAATCAACGCTACT
AGGGATGCCCAGGGAATCCTAGGGGGAAGGTCAGTTTCCAATATTAACAACAAAAGCTGA
CCAAGAACCTATACTGCAGGTTCAGATAGAAAACAGAGGCACACCCATGATGATAGATAC
TGGAGCCACTTACACATGTGTAAGTCCACACTATGCCTCTCATCTCCCCATGTCGGGCAA
ATATGCCAAAACAATAGGATTCTCGGGACATACGCAGTTAATTCCAATGACCGCTCCAGT
TCGTCTAACAGCTGACGGCAAATCTGCTACAATTCCAATTTTAGTGTCAGATCAAACACC
AATTAATTTACTAGGTAGAGATGCACTATGTAAAATGGGTTTACAAATCAAATGTTCTCC
GGATGGAGTGATACTTGAAAGAACAGGATTACAATTACCAGTGATAGGTGCAGAAGGGAC
GGCTAATGTGTATTGGCTAGGAGGCATTGAATCAGACGTAGATAGAACTGTAAGGAAATG
GGGTAAATTCATTCAGGCCCAAATACCTAAAGCAGTTAGAGCTAAATCTGAATATCATTG
TACAATGCAATTTGACCCACACCAGGACCCATTATTAGAACAACTCTGGGTTATGGGGGC
AAATGGACAGAAAGCACCCATAATGTCACNN
>TCONS_00079356
CTCTACCAGTCAGCATAATAACCCTCTACCAGTCAACATAATAACCCTCTACCAGTCAAC
ATAATAACCCTCTACAACCCTGTAGCAGTAACGTAATAACCCAGTAGCAGTAACATAATA
ACCCTGTAGCAGTAACATAATAACCCTGTAGCAGTAACATAATAACCCTGCAGCAGTAAC
GTAATAACCCGGTAGCAGAAACATAATAACCCTGTAGCAGTAACATAATAACCCTGCAGC
AGTAACGTAATAACCCTGTAGCAGTAAAAAATAACCCTGTAGCAGTAACGTAATAACCCT
GTATCAGTAAACATGAATACAAAAGTAATGTAGTGCAGGTTGATGCCTCCAGGCCAGTCA
TTTGAAGGTATGTGTGTATGTTTGGGAGTGCTGCCTTTGTTCCAGTGAAGTCTGACAGGG
CCTCTCCCATTGGTTGGTACAAAGCCAGGAACAAGGATGTACAAAGGTAACACAGCTACC
TGTCTTTACACGAG
>TCONS_00152415
CAGTGGTGTTAGTGGCTTGACGGTGAATGAGCTGAGAGAGAAAGGTCAATGTCTGGATTC
ATGGAGTGAGAGAGAGAGAGAGATGCCATACTGTTTACAGGCCACACTGTTTCTTATTAC
TCACTTCTTGGCCACTGTAAACAGTATGGCATCTCTCTCTCTCTCTCACTCCATCTCTCT
GGTTTATCTCTCTATCAATTCAAAGGGGCTTTATTGGCATTGGAAATACATTGCCAAAGC
AAGTGAATTAAACAATAAACAAAACTGATTAGAAACAAACAACATCAACAAAATGTACGG
TAAACACTGCACTCATCAAGGTTTCAACTATAAGGATGTTTCAAATGTTCTATTATCAGC
TATGTGTAGTGTTTTTAACAATGTGCATATAGTTGTAGTACGAACAGTAGGGGAAAATCT
ATTTTTCTCCCTCCATCTCTCTCTCTCATTCTCTCTCAACTCTCTCTCTCAGATCTCTTT
CACTCCTCCCTTCTCTCTCTCTTTCTTTCTCTCTCTTGCTCAGTGTTTTGATGCATTGGA
ACTAGAACCTAGACATTCAGAATATCCATTTCCGGATTTAAAAGTTCAACAATCCATTCG
CAGATTGTCCTGGTCAGTTGTCTTGGACAGACAGAGCAGATTAAATGACAATATAAACCA
CATTGTGGTTATTAACAGTGGAGTACAGTACATTTTGAGTCTTGCATTGTGTTTTAATAG
AAAAAATGTATTTAACTAAATCCTGCAGGTTTTGAAATGTTGTTTCAATCAGTGCTTTTG
TATCAACTGCTGTATCATACACGTGTCTTGTGTGTGGCTAAATGTAACATTTTAGAATCT
TAGAAAAGGAACAAAGATGGAAATAAGTAACATTATCAAACAAGAACACATCTTAACTTC
CCACAGTAACTAATTAACCCGCATATGTATCCTCTCAACCCACACCAAGACCTGCAGAGA
CGGTCTCAGCTCCTCTCAGCCCTGACTGGCACATCTGTCAGGAAAAGATCCCCTTCTCCC
GCAGGATCAATACCGATTAAGAAGTGTGCACTATGCCTAAATAGGTTTACTGTCACTGTT
CTCGTCAGTGAGGTTTGTGTTTGTGTCATGGCCTAACAAAGGCCCCCCCAGCCACCATTG
TTCCATTAAGACAAAAAGAAGAAGAGAGGAGAAGCCCTGCTGCCACTGTGACCACTGTGG
GTCCAGGCTGTGCTGTGGTCAGCTATGGGGAATGGGATTTAAAGTGTAAACCCTTTCAAC
AGGTTTCCTGACGACTCATCCTGAATTTAATTTCACTGCTCTATCGCTTCATAACCTGCT
ATCCTAGAAGGCATTTTTGCTGATGTCAAAATGATGTGTAGGCAGGCTCTGCCTCAACCC
ATCGGTTTCGGTGACCAATCAGAACGATATGAATGTGTTCGCGTTTGAAAAGTTGTTGGG
CAGGAAGCAAATCTAGACTGATCGTGGAGAAGAAACATTAGCGGGAATGACGTTTGGCCG
GGGCGAGGTGGATGGGTAGCCAGGCAAGTCACCAGGGGCAACATGGCTACATACTATTAA
TCAGGAGGGGTTTAGGGGTGGACAGGAGTAGTGGGGGTACATGTGTGTGTGTGTCGGCAC
TGATGCAGCAGAGGTGCCTAGAAGTCAGGAAGAGAGGCATGGTGGATACAGCTGATCACC
TCTCAAGAGAGTGAAGAGGGGAGGGGGTAGAGAGGGGTAACGCTCCTTCCTTAGGACATA
AAGGACGTTATTTGTCAATGTGTCACTCAAATGAATTCAAGGTGGCCTGGGACTTTTGAA
TGAGGAAGAAATAATTGATGGAGGGTCCTATTCAGTGAGGTGTCTTCTTCCTTTCTATCT
ATCTTTCTTTCTTCCTATTTTCAAAACACATTTATTCATCAAGTTTAATTGTGCTCAAAA
GTGGTCTGTTTCTGAACATTTTGAAAGGGTAGCGGTTGTCTGGATATTTGAGCGTTACTT
TTAGATTTATATGATCAGATTTAGTAAAAATCAATCATGATACATTTTTTTGTTGCCTTC
TGAGTACAACTGAATATACTAATATGAACTATCCTATACTGATAGCTATGTGATATAATA
GCAACATGCAGTTAGTGATTGAGGTGTGGGGAAAAGTGCAGCCCAGGCCTGTCACCTGAA
ACGGAACTCCACCTCTCACTGCTCCCTCCAGTCATCTGATAACAGAGTGTTTTAATAATA
TTTCCCTCCCCATAACAAATAGGCCTGTCTAAATACCAATTGAAGGCCAGAACAGGACAG
GTCTGGTCAAACTGACCATGAAAGGTTTGGAGTTTAGGGAGGGGTTGAGCGTAGAGGTGT
TGACCAGATAACCAAATGGAGTTGTTAGCTGTGATGATGCTATCAGGGTACATAACCACT
AAAGTGAGTCAAGCTGAGATACTTTAATTTCCTTTTCTCCTGTCAAGTCCTTTATTATGG
CCTTTTTACATTGATGAAAGTAGAAGGATATTCACGAGAGCTATGGGAAAAAATCCAGAG
AATTAGACAATTTATGTCTCGACCGCTACCTCTTGAGGTAATGCACGACAGTCACCTGAC
AGTTGCCCTCCTCCAAGCAGGGCAGTGTGAACAGAATTGTCTTGTTAAGCCGAATACTTC
AACAGCAAAAATCTTAATAGCAGAACAATGTTTTTGAAACAGCTGAACTGTACAGACATT
TTCCTTATATTTGATGCTAGTTTTATTGAGTTTTTACCTGAAATTGCAGCAACAGCCTGT
TACATTCAGAAACTGTTGCTGTAGATAAAAATAGAAGTTCAATGGTGCTTGCTTGGCAAG
GCTGAGCCATATAAAATAACTGATCTCAACCACTGAGGTATAATAAGAACGGGAGACTGC
TTCCAAGATGTCCGCCAGGTGTTTTCAAGGTAATCTACTTAAATTCACATACACCAATTC
ATGGACGGTCTATTTCTGGATTGCATCCGGTTTATATGGACCGACATATACGCATATACG
CACTAGCTCTAAGAGCGACGTCATCCAAAAACATGACAGACATTGGGTAAATATAAAATG
TTAATATCTTCAGTTGTGAGTAATGAATAAAATATGTTTTATGCACAAAAGTGATGACTA
AGGTATCGTATTAGGACTTTTTTATTTTGACTTTTCTATGTGGCCGTGTATGGAAACTGT
ATTTTTCGTCCAGGCGGCAGTTACACTGCAGAACCGAAACAAAACTGTAGGAGCAGCCAT
TACTGTGCTTCGAGACTGGAACCCTGTGTACCTTGATCTCAACTCACCAGTGAATTACCC
ATGTTTTCTTTCGCAATTTTCTGATATCACATGTA
>TCONS_00117488
CAGGGTTAGGGTTACCGGGTCCGGTGAACGTGTTGTAACAGTTGAGGATAGAGTTGGGGT
TATAGAGTTAGGATCATTGGGGTATAACATGGTTGTGTTTCCCAGGGGGAGTGAAGCTGG
GTCTAGGAGACTTCATCTTCTACAGCATGCTGGTGGGGAAGGCCTCTGCTGCAGCTAGTG
GAGACTGGAACACCACCCTGGCCAGCTTCGTAGCCATACTCATCGTGAGTACACAGCTAC
TCATTATATTACCTTGTTCTTTATGATGGTCTGTTACACTCCCTCGCTCTGCTTTCTCTC
TGTCTGGCTGCTCTCTGTCTCTGTTTGGCTTCTCTCTCTCTCTGTCTGTCTGCTCTCTCT
CTCTGTCTGGCTGCTCTCTCTCTCTGTCTGGCTGCTCTCTCTCTGTCTCTGTCTGTCTGC
TCTCTCTCTCTCTGTCTGGCTGCTCTCTCTCT
>TCONS_00130012
GTGTTTACCTTGAGAGGTTTGGGTGCATATCTAGTAGCTCAGTGTTTACCTTGAGAGGTT
TGGGTGCATATCTACTAGCTCAGTGTCCTTACCTTGAGAGCTTTGGGTGCATATCTACTA
GCTACGTGTTCTTATCTTGAGAGGTTTGGGTGCATATCTACTAGCTAAGTGTTCTTACCT
TGAGAGGTTTGGGTGCATATATACTTCTTGATCAAGGCATCAGTAGGCTGTGTGTAAAGG
CTCAGAGCGTATTTGAGGGACTTGAGGTCAGGGCTCTTCTCAAGGAACGTCTTCTTCAGA
CCGTTTCCTCCGGCGTGGAAATATTGCTACGGAAAAGAGAGAGAGCGAAAGGAAAAAAGA
AAGAATGAAAGCCAGAGCCACTTTATTCACTGTCTTCAGTCTTCAGACCAGAAGGAGAAC
AGACAGAGTCAGTACATTTAGCCTGCTTGTCTGTCCCGTAAAACAAAAATGCTGTATATG
TATGTTAAAAGACTCCAGAGTGGCGCAG
>TCONS_00032844
GCTGGATGCAGAGCTGACTGTGTGCCTTCTCTCCTGTAGCTGGATGCAGAGCTGATTGTG
TGCCTTCTCTCCTGTAGCTGGATGCAGAGCTGACTGTGTGCCTTCTCTCCTGTAGCTGGA
TGCAGAGCTGACTGTGTGCCTTCTCTCCTGTAGCTGGATGCAGAGCTGACAGCACGCCAT
GAGCTGCAGGTAGAGCTAAAGAAAATGGAAGGAGACTATGAGCACAGAGTCCATGAGCTG
GCTGCTGAAAAGGAGACTCTGGGATCTGAGAAGCAGGAGAGCGAGACAGAGAACCAGAGC
CTAATGGAGCAGATCAACACGCTCAATGAAGAGGTACTCACTCACACAGAGAGAACCCTT
CAGTCATTTAACAGACACGCTTATCCGGAGCCACTTAGTGCTTTCATCTTAAGATGGCGA
TGTGAAAACCCAGAGCTCCAAGTTGTATTACTAAGAACCGAGTAGAAAACTCCCTTGACC
AATAAGAATCGAGTAGAGAGCTCCCCATGACCAATAGGAGTAAAGGGGAAAGTAATAGGA
GCTCCAAGTAGCTCATAAGAAGTGGTCCACTCACCTGACACAGAGGGAGGAGGAGAGGTG
TACCTGTCAGTGTCCTGGTGTTAGTCCAGCTGGACCCTGCCTCATAGTGACACACTGAGC
ATGTACCATCTAAAACACACAGGCCTAAACAGTCTGCCCGCATCATTGTGTGTGTGTGTC
CGCTTAACTATGTGTCTTATGGCTCCACACAGACCTTGGCAGGTCCCTTCCCCAACAGGC
TGAGGCCAGCAGAATCATCTCATGGTCTCTCACGTCCAACTGGCTGTCCCCACGTCAACA
CAAACATCAAAACCCTCATCGACAGATCATTCACTCCCTCCTCCATTTGAGACGATCCAG
AGAGTCTTCATATGTAGAACACACACACA
>TCONS_00162934
GTGAATACAGCGTGTGAGTGAATACAGCGTGTGAGTGAATACAGCGTCTGAGTGAATACA
GCGTCTGAGTGAATACAGCGTGTGAGTGAATACAGTGTGTGAGTGGATACAGTGTCTGAG
TGGATACAGTGTCTGAGTGAATACAGTGTCTGAGTGGATACAGTGTCTGAGTGGATACAG
TGTCTGAGTGGATACAGCCGTCATTCCCCCCCACTGTGATCCTAATAACCACTGGTCCAT
TTTTTTACAGATGACATCATCAGCAGCAGTTCAGTTGATTGATCTAGTAAGGTTTTAATT
CCTTCTTATTATAGCCTATAGCATCCTTCCTCATCAACACAAATCACATCCAGCAACTCA
AACAACCGAAACACACAACAACAGGCTAGCGGTTACCGTGGGAACAGAACAGGCAGACAT
TTTGTGAGAGATGTTTAAACGTTCTGTCCTGCTGCTGTGTGTCTGTCAGCTCAGTTGGGA
GACTGGACAGGCTTCCAGCTGCACTCCCAGAAAATGGAAAACATGCCACATAGTTTCCAA
ATGATGTTCATTGCTCTCCCTTTTCTCTCACTTACTTCCTCTCTCTCCTTTTTCTCTCCC
TCACTCCCTGTTCCCCTGATGGGGGGTTGACTATCATCAGAGGTTAGCGGGAAAACGGTG
AGCGGGAAAACGAAGATAAACATATTTGATTTCAGTGGCTGGGTCATTTCATTCAATTGG
ATCAGATTCCTGCAGATTTCCAGTTGATCCCTCAAGATCAACATCTTGTAAGCGTGCACG
GAGAAAAAAGACTGAGAGGTGGGGAATTGGATAGAGGTAAGGGGAGGGAGTGAGTTTACA
ATATCACAAAAGTGAAAGGGAGAAGTCTGGCACTCATTATTTTCCTTGAATATCGGCAGA
AAGTTCAGAAATAGATTCCTGGCACGATAAGGCATTTATAGAGAGAGAAATCAAAAGAGA
GAGAGAAACCATAAAACATTAAACCCTCAGATGACAGAGAGAGAGATAGAGAAAGAGGCA
GAAAGAAAAGAGAGAGAGAGAGAGAGAGAGAGAGAGAGAGAGAGAGAGAGAGAGAGAAGA
AGAAGAAGAAGAAGAGAGAGAGAGGAGAGAGAGAGAGAGAGAGAGAGAGAGAGAGAGAGA
GAGAGAGAGAGAGAGAGAGAGAGAGAGAGAGAGAGAGAGAGAGAGAGAGAGAGAGAGAGA
GAG
>TCONS_00214690
GTGAGGGGGTCAGGTGGTCATGTATGTCGACGACATCCTGATCTACTCGGCCACCTTTGA
GGATCACATCTCCCACGTCCAGGAAGTCCTGGAACATCTCCTGGAGAACCACCTGTACGT
CAAGGCAGCGCGACGTGTCAGTTCCATCAGTTCTCTGTCTCCTTCCTGGGATACCGGATC
AGCCCGCAGGGAGTGGTTATGGATGAAAGGAAGGTCGAGGCAATCAGCTCATGGCCAGTC
CCAACCACCATAAAGGGACTACAACGTTTTTTGGGGTTAGCCATCTTCTACCACCGCTTC
ATTAAGATCTTCAGATCCATCGTCTCATCTCTCCTTAAGGGTGGCCCCTATAAGTTGGAC
ACCTAGGTATCACCCGCACCATTCAGCCAACCTCTGCTAAGTACTGGTGGCCCACCTTGG
CGCAGGATGCCGTTTGCTATGTCAACTCCTGCTCCGTTGTGCCTAAACCAAATCTCCTCG
GCATCCAG
>TCONS_00147419
AGACCAGGATCCCGAGTGTTACTTCTTCTTATTCTTCTTCTTACTGGAAAAGCATCCTGT
GGTGTTCTGGTCCTCCTCTACCCCTGAACCTGAACCAGAGAACCCGTTGGAGAGATGGGC
CTGTCCGTTACCAGGTCCCTGGAGAGGACCACTGATGGCCACCCTCCTCTTACCGCTGCC
CTTCTGACCCGAGACTGAGGAAGACTTCCTGGAACTTGGAGGTGAGAGGTGACTATCCAT
AAAGGCTACGATGGAGGATGAGGAGGAGGAAGAAGAGGAGGAGGAGGAGGAGGAGGTGAA
AAAGTGGCTAGGGGGAGGAGATGGGAAGCGTTTGATTTGAGGACGAAGAGGAGGTGGTGG
AGGAGGAGAAGGAGGTGAAGGAAGAGTATGGGTTGAGGAGGAGGAGGTGGTGGAGGAGAG
GGAGGTGAACGGAAGAGTATGGGTTGAGGAGGAGGTGGTGGTGGAGGAGAGGGAGGTGAA
CGGAAGAGTATGGGTTGAGGAGGAGGAAGAGAAGAGGGAGGTGAACGGAAGAGTATGGGT
CGAGGAGGAGGCGGCGGCGGAGGTGTGTCGTGAGACTTGGATTCAATAACGAGTCCCTGC
AGTTTATCGACCACCTCCACTAACAAGTTGAGAGCTAGAGCATTCTCATCCACGCTATCT
GACATCAGCTGCGTGGCGGACACCATCTTCTGGCCCAGGTCACGGACATCAATACTGCTG
TTCTCCATGCTGCTGGCTACGGCCTGGACCGTACTCCTCAGCTCGTCCAAGCTGGGCTGC
TCAGTCATATCCAGAGAGTGGTCCCTGCTAGCTCCGTTCTGGGAGCCTAGCCAACTCCGA
CGCCTGGGCGTGGGGCTAGAGGGAGCCGTCCGAGCCCGGGGGCCACCGCTACTACTACCA
GGAGTTAGGATCTTACTGGGGTGGTCCCCCAAAGCGGAGTGATAGACAGGGGACTTAGTG
ATGGTTGGGACGGGGCCCTTCCAGTGAGAGAGAGGGTAGGCATAGTCCCCCTTTCTTAGG
TCGTAATTCCTGTTGTCTCCGTTCTGTTTGTCCTCAGGCGAGGTTTTATCTCCACAGGGG
GACGAGGAAGACAGTCGTAGAGGTTAGAGGTCAGAGGAGAAGATGGAAGAGAAAGAAAGC
AGAAACATTCATG
>TCONS_00017487
AAACACATGAAGACAACCAAGACACCGGTAAAATGGCTAAATTCCAAAGCCAAATCAAAC
AGCTAGTCAAGTCATTACCTGATCACTGATGTAATGTTAATGAGATATTAAGTGACTCTC
AGTACAGTGTTAGTCTTGTCCTGAACAATCTTTATGTTCTCTTGTATCTATCTTCCAGAG
AGTGGGACCAAAGATGCTGGACCATGAAGGGAAGGAGGTCCCAGGAAACAGAGGATATAA
ATACTTTGGAGCAGCTAAAGACCTGCCTGGAGTCAGAGAGCTGTTTGAGAAAGAACCCAT
CCCTCCCCCCAGGAAGAGCAGAGCGGAGCTAATGAAGGACATCGATGCTGAGTACTACGG
ATACAGAGATGAGGATGATGGGGCGCTGGTCCCTCTGGAGCAAGAGTACGAAAAAGAAGG
TAGTCCCCTGCTCTGTAACACCCCTCTGCAGTAGATGAATATCCTCCCTGCTAG
>TCONS_00265611
CNCCACACCTCTACTGGACCCGGCCCATCACACCACACCTCTACTGGACCCGGCCCATCA
CACCACACCTCTACTGGACCCGGCCCATCACACCACACCTCTACTGGACCCGGCACATCA
CAACATATAACTTATTATAAAAGAGATCATTAACGATCAGCTCTTGGAATATCCAGGGCC
TAAACTCTTCACATTTTGGTTATAAAACAACAAATCCAGAATTGATTAAAAACATCAAGA
GATAATCCTACTAGAAACATGGTGTCGTGGAGACATAGATACTCAGTGTCCCTCATGCTA
TAGAGAAAGTTTATTACCATCAATCAAACATAAAAATGTTAAACGGGGCTCTGGTATATC
CTCATTTGGTATAAGCAGAACTTAGCACTGAATGAAATTAGAAAAAAAGGGTACTAATCA
CATTTGGCTAAAACCTAACAATCTATTGTGACAATGATGTAAACATATGTGCAGCTTATG
CTCCTCCTTCAGATTCACCATATTATGATCAGTTTTTTGACAATCTCCAGACAGAAATCA
TTACATTTCAGTGCTTCTTTGTGGAGATTTCAATGCAAAAACAGGTTCTGAGCCTGACTA
CACTGATACGGGAGGTAACCACCACATATTTGGACACCCCTGCTTGTACAGTAGCCCTAT
TATATATAATAGAAACAGTCCTGACAAAATACTGAACAAAAATGGGAAGGAGTTAGTGCA
TCTCTGTCGAGCCTTAGGCCTGTACATGCTTAATGGTAGAATCCGAGGGGACTCTTTAGG
TCGGTTTACTTACTGCTCAGCTCTTGGGACAAGTGTAGTCGATTATGCCATCACTGACAT
TGACCCCTCCTCGATTAGTGCATTCACTGTCAGACCACAGACACCATTGTCAGATCACAG
TCAGATCAACGTGTTTCTGAAGAAATTAACCGGCAATATTCATCAAAAGAAAACAGCCCA
ATAAACTCTACATCATAAACCAATCGTACAGATGGGCTCCAAACAGTGCAGAGAGATTAA
TTGAAACATTGAACTCAAATGAAATGATGAACTCTAGTTTTTCAATAACTCACACTACCA
AAACAATAAAAGGTGTCAATTCGGCTACTCAAAACATCAACTGCATTTTCCAAAAAGCAG
CATCGAAACCAAATTTGAGAAACCAAATAAATGCAACATCAGAAACAAAAAACGAAATGT
TTCTGACAAATGGTTTGATAATGAATGTAAAACTATTAGAAAACACCTAAGACAAATGTC
AAATGAAAGACATAAGAAGCAAAACAACCC
>TCONS_00127774
GGCAACTAATAGTCTATTTCAATCTATCGTCCCTGCACTCTTGCAGTAATCTTACCACCC
CTACACGACCATACACACCAAGCCTAAACCTAGAAGACCATGCACTAACTTTTTCCCCTA
GCCTAGACAAACACCCATGGATTTAATCCTGCCTTCTCTCTCTCCATCTCTCCCCCTCTT
TCACCAAAGTGACACTTGGGTGACAAGAGGAGAAATGACCTTGGTAGTGTGGGTCTGGAC
TGTGTCTGTCTGTCTGTCTGTCTTTCTGTTTGTTTGTTTGTTTGTTGGGGACAACAACAA
GGCAGGCGTATGAAAGGAGCTGAAAGTGACAGGAAAAGGTCATGTCATTACTGGTGTCAA
CACCCTGGTCTAAACAGCCACTCCCTCTCTCTCTGATCTCAGAGCAGCTGACACTGTGAT
GTCACAAGCAACGTTGACTCCTCCTACTTTCTTTAAGCCAAAAACAACCCAGATGAGTTA
ACGTCTTTGACTTGCCACGTTATGAATGTCTATAGGTGCTACTCTATCTTCATACTAGTA
GCTGTCAATGACCGAGGGGAGTCTTAAACCAAACTACAAACAGCAGCACTATCACAAAAT
GGCCGCCCCCTCCCCTGCTATCATTGTGCTAAAGATTGTGGAGTCATCTTGGCTGTTATC
TACCAGGGAGCTGAACAGTAGCTGCCTGCCAATCATTCCTCTCCAGTGCCCTCCCCTGAT
GGGAACGAAAAGAGCTACCTCCTCGACTGCCCACCACTGCAATCAGGATAAGATAAACAG
GAACCTTATCTTGTTGGTCAAAATACACCACATGTTAACTCATCAAAACAATTGCAAGAA
ACATTAAAGGCCAGTAGGAAGATCCAGGAACGTTTTACAAATCTCAAATAACTGCTGTGT
CATCTGAGCAAAATCTGCCCATAATAAGCCTGCATCTATCTATCTATAGCCAGTAGCCAG
TAGAAACCCATTGTTGGAGTCACAGGCCCCAATAAACCAATGATATACCTTACTGTACCT
GACAGTAGCCTATCAGGGTAAAACCATTAGCCTATAACACACAGAGATCACTAGAGGACC
TGATGTCATAGATCCTCATAGTTACACAGTGTGCTGATTATGGCAGCCATTTTAGTGAAG
GATAAATCCGTCTAATATGCCTAGAAAGTGAT
>TCONS_00255692
ACTGAAAACTGAATCTAGCGAATATGTAGTTGGCAATTGCGAATCACAACCAAATATGTT
TGAAGTAAAAAGCAGTCGTGCATAATTCGTGAGTGTGTACACGGTACATAGGACATATTG
CCAAGTCATTAAACTGTATATGCTAACACTATTATTGGATGAAAATCCTTTCTCGTGTCC
AATCAGGCAGAACACTGAGTGACAGGTGTACCAGAGGTTAAGCAAAAGGTTTAATGAACT
AATCATTTACACCAGAATAGGCTTACTTCCTATAATGTAATAATCGATTGAGTACACTTA
CAGATGAGCTTTGAAATGGTGACAAAGGGCATACATGTCATGTTCAGTAAAATCAGACAT
TGAAATAAAATAAAAGCGCTTCACTCCCTGTGTCATGTTTCTAAATGAAAATCTACCAAT
GCGTGTTTGTCAAATAAGGATATGTGCGTTATACAAATACAAATGTGTAACCTGGTTTTG
CGTAGGAAAGGATATGGCCATTCGGTTATTCGCTTAGCATACTTCCTAATGAGATTGTCC
TCTCGAAAGATGAACAAGGATCGGTTGACAGTGAAGCAGTTCTGTTTGACAGGGTTAGGG
TTGTATATGGCCATTGTCCTGGCTCTCTGAGCCATCGACTGCTTGTACATCCTTTGGCCG
CCTGGAGGACCACCAGCCCGGGCGCCCCCTCTGCCTGCGCCGGGCGCACCTCTGCCTCCT
CCAGCTCCAAAGCGGGTGGGTAGACCTTCTGCGAAGCGAGCCATTCTGGAAACGCACAGA
TCCAACAATAAAAATCCAAACTGGTGTCAGTGGAAATGGAGGGCAGAAGCATTACAAACA
CACTTAGCCAGACCACAGGTTTGTATTAGTGTATGGCTTGTGTTTTAAGAAAATACATCG
ATTTTCTTTGGGTAAATCCTTTCCTTTTTGTCCATTCTCAAAGAAATTCGAAATATAATT
AAATAAAGTTTGCATTCAATCGCAATATGTGCCAAATGCACTTCAACCTATCGAATGATA
TATTCTCCAATTCATTCCACATATCACATCCATGTCAGCCTGCTCCAACTAAATAGATAA
TGCAGCCACGACAGGAAAAATGCCGAAATGAAACACACACGTGTATCTTTTCGGTAGTGG
CTACATCTTGTCAATGTTGAAAGACCACATAAAAAGTATTTTGAGTCTCCAGAAGAAGAG
AAAAGTACACAAAACAGTTATGTTTTGTCTGCAAGTGTCAATTATCGATTCCAATAGCAT
AGCAATCAACCATTACGGGGTTGTTTCCTCCTGATTCTCACTTGATCGCTCGCTGTCTGT
ACAACGCAACCAATTCAGT
>TCONS_00039939
NCTGTTAAAACTCCATGTGTGGGTGGTTAACTGGAACTTGTCCCTGCTCGTTTAGCACCC
AGTCACAGTGCCATAACAGGTCACTGTCAGCAGATACTTTGAAAACTAGAAATATGACTA
ATGCACGTTGCAGTCCTAATAAATCAGACAAACAATGGATCAGTACTGTTCCACCTTATG
GTTTCAGTTGACTCTGACTCACACTGTGTGATGTTGATTTTCTTTCTACCTTTTCATCTT
TTCCTTGATTTTAGTACACTGTGTATAGCATCTATATTTGAAAAGGGTCGGTCATATCTA
TGCATGCGTGTCTGTCCGTCTGTCTGTCCATTCAGACACAAAGAGGTGGTGAAGCTGCTG
AGAAAGACTGGAGCTCATTTCTCCAGGGATGAGTTGGAGGATGCCGGCTCAGAGCTGTGC
AGTCTGGCAGCCAGTGCTGACATCAAGGGCCTGGAGATGTGGCACCTGGCCGGGGGAGAC
CTGGACACGCCAGGCTACGACGGGCAGACGCCGATGGAGGTGGTGAGTGTTTGGGACTGG
GAGCCTCTCTCCAACTTACAAACATGGATCGTAAAGGATGTGTAGGGTAAGGGTAACCCA
GACTGGTTA
>TCONS_00117699
ATAAAATAAAGAAATAAAAAACCCTGGAGTGAGTAGTTGTGTCAACATTTACCTGGTTCT
GTATAGCTCAGCATTGACTTTCTACTGTCATTATTGATCATCTTTTTTTTTAGGGTGTCA
ATCATTTCGGACGCCACTGTATGTCCTGAATTCTTGAGCGTGTTAACCTGTGTGTTAACG
TGTGTGTATACATGTGTTTATACCATGTAACGTGTGTTGACATGCGGTGTGTCTCCCTCC
GTGCAGGCGGTGTTACAGACGTGTGGTCAGTTGGAGTTAGAGGTACGTCCTCTTTTCCTG
GTTCCAGACACCAATGGCTTCATCGACCACCTGACTGGCCTCAAGACACTGCTGCAGTCT
GGAACTTACATACTGGTGGTGCCCCTCATAGGTAACTAGCACACAATACTGACTGACTGA
CTGACTGACATCATCAT
>TCONS_00035748
GTGATCGGTCACTAAACCCAGGAGGCCATTTAGAAATATATATATATATCCCTCCTTGAC
TTTCTTATTCTGTAAAATAAGAACTTTATCAACTTCCACTTGCAAGTAAGAGTTGCCAAA
TGTCCTCTTCACTTCAGTTTGCTACTCAAACGAGGAAATGGCAGTGTTCCCTTTGGTAGC
ATAGTAAATCGTTTTACCCAATTGAAAGTATAGCGGAAGGATGCCCTCGGCAGTGCAGCA
CTAATCGGTTTGACTAGATGGAATACAGCTACCGGAATCTGTTCCTGATGGTGATTCTCA
GACATTCTCCTGGAGCAACTGTGAAGGCATAGTTGTAGCTGTATGCCATATTTAAAAAAG
TTGCTGCCCAATCAAGTCATTTGAATCCCATGGAAGTAAATGGCTATTCATTTTGAGGTG
CTTTGAAAACTAAACTTGATATAAATCATTGGGTATGCAGTAAACTCAAACACAGCTGTG
CTAAAACATAACAAAAGCCTGCCAACATGTCCAGTGTGAAGACAAAGTGTAGACCCACGC
AGCTGGCCCTCTCCTCAGGGCCCGGGGACAGTAACGGTAACTCAGTGGCCTGTCTCGGGA
CCTCCTCCCTGGACTCTCTGAGGAGCCTGAGTGATAGAGACTCCTCCAGTGCCCCTGACA
TGGAGTGTTGCCTGATTGAGGGCTCCCCGTCCCCGGCCAACCACCACACAGACCACCTCA
ATTGCACATGTACAGCTAACACACCAATAAACGGTAACCTCAAACTTGGCTCACCTCCAG
AGAATAGCTCCCTCGACCTCATCACATTACCTGAGAATAGCACCTGCACTGTCCTCTCAC
CTGCAGTGACTGTACCTGGTGAGGGGGATATTTTGGAACCTGTCCAAACATCTGTCTCCA
GCTGTGTCAACACCAGCCTGGACAACTGGAACGGGAATATCACTCTGGTGATCACCAGCC
TGCAGGGACACCATGGTGACAACCAGAGTGACTGGGGGAGTACTACATCGTCTGGTGACA
GGAGTGTTGCTGCCTCTCCTGAATTGGCCTCTCCTGAGGGGGAAGAGAGCTCCAGCTCTG
TGTCGCTCCGTGGCTCCAGTGAGAACAACTGCTCCATCGGCTCAGGAGAGATGGTGATGA
GGTGGAACAGCTTCTGTCTGGAGGAGGCTGACACTCTCACTGTGTCTCTGTCTCTGGTGG
AGCTGTCCACCAGTTCCTCTGCCCATGGCTCCCCTGCCCTGCCTGCTGACCTGGGCCATG
GCCTGCTGTCATTGTCCACCACCACCACCCTGCCTGACGTCTGTGACAGGCTTCTGGAGA
ACCGACCCACTGACACATTCAAAGTAAAGGACAACCCAGGCCCTCAGTGCTGGGGCATGA
CCTTTATCCAGTCAGATGACCAGGATCTCCCTCCTGAGGGTGACGGCCTTGCACGGCCTC
GGTCTCCTGTGGATGTGGATCCCTGTGAGGCAGAGGGTGTACACCAGGCCACCTTTCTGT
GTGAGCCAACCCCGTCTGCTGCATGTGGAGGTGCTTCCCCAGCCCCCAGCAGGCGGGCCA
GCTCGGATGCCTATATCAGTGGAGGATCCACCGAGGGCAGGACCTTCATGCTGCCAGCCT
CAGAGGAGCTGGACCTTGACGGCCGTGCCCAGACCTCCACACCAGTGCAGTGTGCTGGGA
ACAAACCCCTGGACTTGCCCTCCCTAACGGAGTCCCCCTGCACTGGGGAACAAAGTCACA
CTGGTAGCCCTGTGGTCCAAACGGCTATAGACCAGCGAGGGGCTGCCCCAATGCTCGCAT
CCCCAAAACACTGTTTGGTTGCCAGGCTTCCCCCATCATCAGCTAACAGAATTAGCAAAG
CAGAAATCAAAAAGTTTCCCAAGCCAGATTTCAGCAGAGTGAGACCCAAGATCATGTCGA
GACCAGCTCATCCGTTGACATTGGGAAGCCCTGCACCCGCAAAGAATAAGCCAGGGAAAC
CAGTCAACCAGCCCTGTCGTAAACCATCTCAGGTGAACAGGAACACTCCAATGAGAAACA
CTCCTAGTAAACTAGCCACAGTGGAAGATGGCCGCCCGAGGGCTGCTGTGGCTGAGAATG
CAGTCCCTGATTTCCATGGAATGACATTTATCCAGGCAGATGACCAAGACCTCTCTTCGG
CTGCTGGGTCTCACATTGGTCCACTTGCTCTTAGTTTGACTGAGGAGGCAGAGTGTCGAG
CATCCCTGTGTGATTCTGTCTCTGCTGCATTTGAAAATGTCCCACCAGTACCCAGCAGTC
AGGCCACTAGTCGGGTCAGCTCAGAGGCCGAGCATGTAGCTTCTAACTGTGGAGGAGGAT
CCGCTCCAGTGCTGCCTGGAAACCAGACCTGTTTCCCATCTCCCACAGAGTCACCCTCCA
CAGAACAGCGAGCTGACCCTGCACCAGCCCTGGCCAGTCCTGGCAAGGCTGGCAACAAGG
AGGAAGTGCCACAGAGGAAGAGACCTGGCTCTGTCTCCTCAGCCTCCTCACCATCCAATC
AGGCACCAGTGTCAGCACGGCGGTCCCGCTGCTGGTCTGAGAGTTCCTCCACTACATCTA
TACCACACAAGGAGTCCAGAGCCTCCCCTAGCGGCTCAGCTAGCTTCATCATCCCCAAGG
CCTACGTCCACCTGGGACAGAGCCAGGCCAGACCAGCCAGCCACAACCGCACTGGCAGTG
CCCACAACAAACCGCCTGAGACCAGGAAGGAAGCAGAAGAGCGAAGCAGCAAGGAGATTA
AGAAATCCTGCCTTGTGACGGCCTCCTCTAAGACTGCGATGGGAGCAACGGCAGCAGTAG
GAGCTGCCTGTGACAGGTTTAAGAGTAGACTTGGAGCACGGCCATCCCTCAACAGAGCCA
GAGGAGCCCCAGCCTCAGCCCCTCAGGCTCTCCCTCCAGTATCTAGGCAGAGGCAGGGAA
GAGATGTCTGCAGCAGTGCCTCTAGTGGGATGTGTTCGCCACGGGCCAAACAGAGCACCA
CAGCAGGTCATCAGAGGTCCCAGACAAATGAGGGAGTGCCTGTTGGAACCTCCTCAGCCA
GCGGCAGCACTAAGCCCCCAGTGACTGGTTCCAGACTCCCCCAGGCCTCTGGTCACACCC
TGGCTGTGGGCTCCAGCCAGCTCTCTACTGCGGTCTCCTCCTCCAGACTGCCCTACAAGT
CCCACGGTGTCCCCAAGAGCATCCCTTCCAAGGCCAGTGTACACAATGAGCACAGTGGCA
GCACAGGAAATGCACAAGTTTCTGCAGGAGCAGCCCAGGTGTCTGTGGGAAGACCAGCCT
CATGCAAGACCACAGTGTTAAAAGCTAGACTCCTCTCACACCCAGGGAGTAACATAGGAC
CTGCAGGATGCAAAACTACAGAGTCGACCAATCGGGTGCCCTCAAGGTCCAGAGCCAGTC
CTATGAAAAGAACTGCTTCATCAAGACTTCTTCGTCCTGCCGCTGTATTACCTGGTGAG
>TCONS_00058348
CCATGACACTGGACAGGAACTAAACTCGCCTTTAGAAGCCTACTTCTTTTCATTCTTCTT
CTTGGAACCTGAAGCGTGAGAACCTGAAGCTGAGTGTTTGTCTCCTGTTGCAGAGGCCAT
TCTGGTGCTGGCTATAGCTTCTAGCTACATTAGTTGGCCAGTTAGGGGTCTATATTTTCT
AAATAATAATGTATAAGCAGACTAGCTGCAATAGCAGCTATAACTGCCTCTGCTGCTGCC
AAAGTCCACTCCACAGTACAGCCTGTGTTTGTTTTGGTGTTAGTAGTTATGCTAATTTAG
CTTGCTATAGAGTGCGTGCCGCTAAACGCGAGCGACACATGCATGTTCAGCTTGTACACA
CACACCAATCTAGATGTTGCCTCGCTGGATGTGAACCACTGGGCTATGCTATTAGTTTAG
TTTGCTGACAGAATAAGTTATGTGTTAGCTATCCGGTTAGCACTGCTCAGTTTCTCCTTT
CTTCTGGGTTCCTGTTGAAGTAAAACCAGTTGGGTCGGCTGTCTAATATCACCCTCTAGC
GTCGGTTTACAGACCGCCTCTGCTCGTCTGTTTTCATTCTTGATAAGGAAAAGTTGACTT
GCTGCAGACAGGCCTGCCGTTTTTGTCGTTTCAGAAATGCACTACTGAAAATGACGGCGC
GGACATGTCAAACGTCTGTGTTTCCTGTTGAATGCTAAAACGTATCGCTATGCATGTCAC
AGTTTAGATGGGTGCACCTGTCCCATCTATAGCCGCAGACAGAAAACCTTTCCGCACAAC
CAGTCCCATGACAGCTGACGTCACCGGGAATCTGGGCAGAGGTGGCTTGACCTGGATATA
GAGAGAGAAAGAGAGAGAGAGAGAGAGATTGTGGAGAAAACGAATAAAGAGAGATTGATT
GTGGGGATTAACTGTTGGGTCTCTCGGGATCATTTCAGCGAGAATGTTTGTGCTATTCTG
TTGCTGTGTCTCTCCTTTCCGAAGACAATGACGAGGTATTGTATTGGAACAGGAAAGAAA
CATGATGTATTGTCTGGGGTTAAAGTACACTTTATTTTTCACGGGGGAACATCATTTATG
GAATCAGACACATAAACACGGACGGCAGGTAGCCAGCCTATTGGTTAAGAGGTTGATCCA
GTAACCCGAATCCCCGAGCTGACCAGAGACAGCCTCGACTTCACACCAAGCCTTCAAAAT
CAGCTAAACCAGA
>TCONS_00090859
CCAGGAGCCCTCATAGTGTTTTGCATATCTTGCCGTAATACTTTCCACCACTGAAAGGAT
AAGAAAATAGGTCAACTGAAATATTATTATTATTGATTAAACTGAGATGTATATGTGTTA
ACATGTCCAATTCCATATATCTGACTTGTACAATCTGTCTGTCCAATGTTTCTGCATGTT
CCAAGTGTTTCCAAGATCCAAGTAGGAAATAAATTGTTGTACTGCATAATGTTTTCATGT
GTTATGCTCTGAGTCCATGTATCCTTGCACAGCTATACCTTTCAAACCACAGTTTTGGAA
CCTACCATAATGAATCGATCATTAATCCACGTGATCTCTCTAGGTTCAGTGCTACGACCC
AGAGGAAGACACCTGGGCACTAAGGGCAAGCATCCCCATCGCGAAGCGCTGCATCACGGC
AGTCTCCCTGAACAACCTGATCTATGTGTCAGGAGGTCTCACCAAGTCCATTTTCTGCTA
CGACCCTGCAGAGGACTACTGGATGCACGTGGTGCACACCTTCAGCAAACAGGTAATGAT
GACATCAGCTATGGTACTGGGAGACTTTCATTTCAACTTCAGAGCTGCTATGAGGTAACA
ATAGTTTATGAAAACAAATACAGTGTTCACATTACATTATAACAGGAGATTTTTGATTTC
ACCCCAAAAAAAGGAGGCAACAGTGATGAGGACCATTTCCCCTCTCTC
>TCONS_00267058
ATTTACCCTCAAAAACTCTACAAGAAGATCAGAGAGAGAAGGCTTTCCGTGCGACGCAAC
TTGGGGAAAGGCCTGTATCTTGCTTAGGTACAGGGCACCATTGAAGGGAGTGAGTTCAGT
GGTAGCGGTGGAGCAGTTGAAGATTCCTGGTGTTGGAAGATTCTTGATGTTTGTGACGCA
GACCTGGCGGAGAGTGTGGTGAAACAGTGTGTAGGAGGGAGATTCCAAGATGTGGGAAGA
TGTGACCACGTGGAAAAGTTTGACTACATGAATGATGAGAGGACCTGGAAACCCAGTGAC
TCAGGCCTGCAGCTGCCATTTTCCAGTGGGAAAGAGAAATGGCCCTGTATTTCCAGAAAA
AGTAGCTCATCCACCATGCCAAAAGAGGAAAATCCAGAACTGTTGATTAGGAAACAAGAA
TGAACAATGAGGATTGGGTGTTGAGGGACCACTTGTCACATTGTCCAAGCTGGGTTTGTG
TTATGATAAACAATGGGTTTTGTGTCCAGATAAAAATGGTGATACAGCATTGAAAAAGAC
CTACAGAACCAGTGACCAAATGTCTTTGTTTTCCCTTTCCCCCATGTTTTAGACATGACA
TGCGGAAAATCAGGCTCAACCCATAAATATGGGGGCCAACTCATTTTATTTTTAATCCCA
GACCCCATCCACGCAGGAGGCCTTTTGGTAGGCCGTTATTGTAAATTAGAATTTGTTCTT
AACGGACTTGCCAAGTTAAATAAAGGTGAAATAAAAATGTTTAAAATAAATGACATACAA
AATCTGATAGACATTGTTCTTGTATAAATGTGGCTTATAGGAAGGAGGTGAAATAAAATA
TTTTATTTAAACCATGTTGAGATACAGAATGTAATTTATATGTACACATGGCTTCTCTCT
GGAGTAATTTGCTGTCCATATCAGATTGTGCATATTGTTTATGAGTTGGCCCCACATATT
TATGAACGGCTGTGCCTGATGTCCTTTGTGGTGGGCTCTCTCATGAACTGATATGATGTA
TTTAGGTGAGCGGACACCTGGGGCGTTTGATTTGGGAGTTGCCCTTCGTGCTTCCGTACC
CTATAACTCTATCTTTTTGTGACTAATTTGTATACAGGTAGACCGCGTACCTGATTGGCA
GATAAGTGGCAACCCTGATTAGAAGTACCAGATGCTCACCTGTTCTTTACAAAGGCTGTT
TTGAATGAAAGAAAATTGTACCTACACATTGAAGAACGCTGTACAGCCGAAACGTATGTG
TACACTATCCCTGGTGCAGAAAAAATATCAAACTTAGAATAATGAAGTAAACTTTATGCA
ACATATTTTTGCAAACCCATTACACCTCTTGGTTTGTCTAAGACATCATTTAAACATCTC
AGATAATAATTACCACTGTGCCCATGATAAAATGCAATGTGAATTGTGTTGTACTACTGA
ATGTGTGGAGATGAACTCAGACCAGCCTTTGTGATTGAGCTTACTTTAGTTAACTAATTA
CTTTAGTTGGCTGCTTTCAGAAAGACTTGAATGAAATGTAACCTATTCTAGGAGCCTATT
GTTTGTGTATAATCTTTATTAAATTGTTCATGTATTTTTCAGCAATGTCAGGTACAGGCA
GGGATGACTGGGGCCTTCAGCAAGTAAGACACAGGAAGTAAGAAATCATTTGAACATCAT
AGATATAAATTCCCATTTCTGGGAGCCTAGTGTGTGTATGAACTATGTGGAATATATTTG
GAACATTAGCTTCCCTGAAAACAGGCACTGACAGGAGGAACAAAATTAGTCTGTCAGAGG
TTGTCACGCTGGATGGGGACGGTGATGGAGTCTTTGGTGGTCTACTCAACGAAGAAGCAG
ATGTCCCTTCCGGTGATGTGGAGCTGACCTTGGACCTTGTTCCAGTGAGGATGGTCTTCA
ACCTCCCTCTCCTAAATGGTGTGCCAGTTGGGGTTGGTGCGCTGTCCAACTCTTGCTTGC
CGTGTAGCCTCCTGCTGCTCCACCGACAGCGCCATACCAGCCAGGATGCCTGCATGCCCC
AGGTGCCCTTGTTTTTCAACAATGTCCGAGATAGACAGGGACAACAAGGAGGGTAGCGGT
TGTTCGAGCTCAAGTTCAAGGAGACTTGCCATTCCACTGAACCTGGCCCGGAGATGGCTT
CTTAGCCACTGAAGATCCTCATCAGTAGGCTCTCGGGACAGAGGGTTGTAGTCTTCAGCC
GGGTACAGGTCCTTCACTAACTGTCTGCACCTGGCTGGGCACGGCTGGCTTTCTCCACTC
ACATTCCACATCTGTATGGCCAATGTTGTGAACTGCTAAAATAGCATGCATGGCTACACA
TATGATCTGCACAGAGGAATTTACATGTGGTAGAGAGAATCTCCTGGTCACCTACAGAGA
CCTGCCAAGAGGAAGGATGTTAAGTCACACATGCCTTTCAATGCATTGCTGTGAACACCT
TGAAATGCATTTGTTGTAAGAAATATGCTGTATAAATTAAATTTGATTTGATTGATGACA
TTACAGCTGTAGAATATTTTATGAATTGTAATTTTCACAAGTTCAATTTTTATTTTACTT
GATAACTTGGGATTGTATCACTTGGCATATTGTA
>TCONS_00022495
ACATATACCCTCTCCTCTATACTATTATAACATATACCCTCTCCTCTATTCTATTATAAC
ATAAACCCTCTCCTCCCTCTATACTATTCTAACATGTACCCTCTCCTGTAGCTGGTCTGT
ACCGCTCGGTGCTGTTGTAACATGTACCGTCTCCTGTAGCTGGTCTGTACCGCTCTAACA
TGTACCCTCTCCTGTAGCTGGTCTGTATCGCTCTAACATGTATCCTCTCCTGTAGCTGGT
CTGTACCGCTCGGTGCAGGCCCATCACAGCCAGGCTCGTAGAGAGGGCAGTGCCCTACAG
CAGGACACTGGACCTCTGTATGACTTTAACCTCGACGAGGAGCTGGAGCTGGAGCTGGAC
GAGGAGACCATGGAGGCCATGTTCGGTCAGGACCTGGCCAGCGACACTGACATCCTGGGC
ATGTGGATCCCAGAGGTACTGGACTGGCCAACATGGGTGTGTGTGAGCGCAGGGTTTTGC
TGCTTCCTTTTCCTCGCCTTGACTAATAAGGTCTTCATCCTGACTTTCCACGTCACTAAA
CGTCTCTCAGTGGGGAGACTGACGTGGAAGTTTAGGGTTTAGACTCTCACCAGCTAACTT
TCACTCACACACTCATTCACTTGGGTGCTGTAAAATGCTAACTGTCTGCTTAGAGAGGTT
GATGCTTACTCACTATCACACACTCAAACACGCACGCACACACGCACATACACA
>TCONS_00086662
CAGTCATATACACACAGTACAGTAACACACTCTGCCATATACACACAGTACAGTAACACA
CTCTGCCATAGACACACAGTACATGAACACACTCTGTCATATGCACACAGTACAGTAACA
CACTGCCATAGACACACAGTACAGTAACACACTCTGCCATAGACACACAGTACAGTAACA
CACTCTGTCATAGACACACAGTACAGTAACACACTCTGCCATAGACACACAGTACATGAA
CACACTCTGTCATATACACACAGTACAGTAACACACTCTGTCATGCAATACATACAGGCA
CTCACTCACTGTCAAACACAAGGACACACACACACACACACATTGTAAGTACACACAAGT
ACTCTATTTCTGCATGTGGTAGACAACCAGACAGCTATCAGGAGGATAGAGGATACTGAG
GTAGAGATGGTGGACAACCAGTCAGCTATCAGGAGGATAGAGGACACTGAGGTAGAGGTG
GTGGACAACCAGACAGCTATCAGGAGGATAGAGGACACTGAGGTAGAGGTGGTGGACAAC
CAGACAGCTATCAGGAGGATAGAGGACACTGAGGTAGAGGTGGTGGACAACCAGACAGCT
ATCAGTTGGGC
>TCONS_00062877
CTATTTTAGATGTTATTTTTTTGTCAGCACCCTTACTTCCCACGGCTATGCCCCCTGATA
CAAATTTTTGGGGCTCGTGAAAGGCCTATTATCATTGTCATATCATCTCCGTTGATCGTG
CTGATGGAAGACCAGGTACACCGGTGTTGGTAGTGATCTTGACTCCAGACGCCTGTTAAC
AAAGATCCTGAATATGGCGAGGGCAACTCAAGTAGCTGTCAGTCCAAACATTAGGCTTGG
ACTGCGGCAGGTTCCTGCCAATGACCTGAACTGCCTTGATTTATTTACTGTCATTCACTC
GAGGTACTAGGAAAGGTGTTTGCTTATCTAAAAGCTGAGCTTGGGCAAATCCCTTGGGTT
GACAAAGATCCTGAACATGAAGCTGAACACCTACTTATTGAGATGTATCATAGTAAAACT
CTACCAAAGAACAAG
>TCONS_00018037
TAGCCCTCCCTCCAGTCATTATCCAATCAATTCAGTCAACACATAGGGCAGCTTTCCCAG
AGTTTGACTAAGACTAATGGAGAATCTCCATTAAAGGCTTTTTGGTCCAGGACTAGACTT
AAATCTGTGTGGTAAACCGACCCATACTGTCAGTTCTACACGGCATCTCTGTTGGATAGT
GATCGCTTGACAACCTTTCAGACAAGCTAATATCTAAAGCACCAGTAACCATAGTAACTC
CTAGGTAACCGTGACGTGCAGGTTGGAACCCAACTGAACACGCCCCTCTGGTCTTCCTGC
AGGGTTTTGGAGTGGCAGCCAAGTCCACCCAGGAGTGCAGGAGAGTGGACCCCATGTCCA
TCGTTGTGTTCCACCAGGCAGACATCGGAGAGTTCATCAGGTCTGAGGACACGCTCACAT
AAGGAGCCGTCAAACTGGACCACCCTACAAACTGGACTATCAATTATACACAGTGGTACT
TCCCTCTCCTCTGGGACCACCCTACAAACTGGACTATCAATTATACACAGTGGTACTTCC
CTCTCCCCGGGGACCACCCTAGAGGGTTGGGAGGTACAGCTACGTGACACGTCTGATGGT
CCCTGAGAGGTTGGGGGAGACCCTGGTCTTCAGGATATGATTGTGTATTTCCCTCTAATT
TACCAAGGGGCCAGTGACTGTCTGGAGAGTTTCATCAAGCTGTCAGCTACCAACATCCCT
GTCACTATGGCTGAGTGATTTACATTCAGCTACCCAACATCCCTGTCACTATGGCTGAGT
GATTTACAGTCGGCTACCAACATCCCTGTCACTATGAATGTAAATCACTCAGCCAATCTA
AATAAATGTTTTTGTAAATTGAATATTTGAGGTTTTATGTAGTATTCATAATCTGTATGG
TTCTCTGGTTTAAGCGATTTGCGATGCAGTTAATTCCATCAGCATAACATTAAAACTGTT
TTGATATACTGAGATGTTTTTGTTTTTTCTCCTGAATAAATATTGGATCTGTTACTAACA
CTTAAATATAGCATGTATTTCCTGTGGCTGTTATACACTGCTCTTTCCTGTAAACTCAAT
GCTGGAAGCTGGCCAGTCCTGTGGTAACCGTTAGGCCAGTCAGTAGAACCAGTCCTGTGG
TAACCGTTAG
>TCONS_00032915
GTAGACTATAGGCTTTCTTTCAGTTTATCGTCCCAACTCTAGGAGTAGACTATAGGCTTT
CTTTCAGTTTATCGTCCCAACTCTAGGAGTAGACTATAAGCTTTCTTTCAGAGATATTGT
CTGACTCGACCCTTGGCTGCTTTGGACACGGTGTAATTACAATCACATACAATCACAATT
GGCATTATACAGAAACGTCCTGAGAACTCACTCATTTCTTTTTGTGCTTTTGAACATGTC
CATGCAATTGTTTCTTAAGAGACCTTTGTATTATTAACATGAAAGTTCCAGCTATGTTCA
GGTGTGGCGTTTTTCTCCTCCTCTGTTGTGAAAGGTTGGACTGTAATTTGTCTCTGTAAT
CAGGCAGGCAGGATACAGTGGGATAGAAATGGTGAGGTATCAATTCCGGCCTTTTTTAGA
GCTCATTTGCATGGGGACTTGGAAACTGAACCAGGTTTGATGTGTGACAGCAGGAGAGAG
AAGAGAGGAGTCTGTGTATACACTGGAGGATATGACAGCCTCTCTCACAGTGTTAGCTAC
ACCTCCATAGAGTACAGACACTCCTGCAGCAACGGTCCCTGGTCCGGAGCCTGCAGCTCA
TTAACAACTCTGACCAGCTGCCTCACCAAGACAAGGCCCCTGCCATGCGTGGCATCACAA
ACACCTTATTGATTAAAGGGCAAAACAGTGTGTGTGTGTGTGTGTGTGTGTGTGTGTGCG
TGCGTACGTGTTAAAAGATGCTCTAACGTGTTTATCATTTTCTCTCTCTCTCCGGGTAGG
ATTGTGGATGTGGGTGGACAGAAGTCAGAGAGGAGAAAGTGGATCCATTGTTTTCAGGAT
GTGACGTCCCTCATTTTCCTGGCTTCCCTCAGCGAGTACGACCAGGTCCTGGAGGAGAGA
GAGACTGATAAGCGTATGGATGAGAGCTTGGCTTTGTTCTACACCACCATCCACTCCCCC
TGGTTCCTCAACACCTCCATCATCCTCTTTCTCAACAAGACAGATATCCTGGCTGACAAG
ATCCAGGCATCCGACCTGCAGAAGTACTTCCCAGGGTTCACAGGTAGCTCTACACACACA
CGCAC
>TCONS_00063221
ACCTTCTTTAGTTTGTGCGTTGGTGATTTGTAGGCCGCAGTCGACAGCTTTGAGTCTCTC
TCGACCCATGATCTGTCTTTTCAGGTCGGCCAGAGTGATGTTCAGGCCATCGAAAGTGAC
CGTGTCGTAGTTGAGTTTAGATGAGAATTTATAATGTACACAAGACATGGTGGCAACGAA
AAGGGACACAGACGGGTTCACTCGATGTCCCCAGACACCAAACGGATCATATAGTTTTGT
ACCGTAGAAACTGGCCCAAAGCAACACACCGCCTTCCAGAAACATGGTGGGGGAAAAGCA
ATTTGACCCGATACTTCAATACATAAAATAAAGACCAACAAAGTGTCCGAGAGCCAAAAG
TGTCCAGAAATCAACCAGCTGTGTCGACTTCCCACAGAGACAAGAGGAGAGAGCTGTCAT
TTTGGCTCGACGGCCTGTCTGCGCATGCGCAGGAAAAAGGAAAGGCCACGTTCAGAACAT
CAGTCGCTTTGCTTCCTGCGCAGTCGACTGATGACGCAATCCAACACGTTTCCCCAATGG
ACAAGGTGTGTGACAATACACACCAACGGGTAAATGCAGAGGGGTCTTTTACTCAGTTAT
AAGG
>TCONS_00033436
CACACACACACACACACACACACACACACACACACACGCAAACACATTGGTGTTGACAGA
GCAGAATGCATTTAATCTAACCAGAAAATATATTGTGAAAAGATGGGCCATGAACTGACT
CTGCTTGGCATAGATGTTCGTACTGGGTTCTACTTTATTCTATTCTATAAACCAGGGGTG
GCCAACCCTCCCCATGGGAGAGATGCAGGAAATGCAGGCTTTTTCTCCATCACACCTTTC
AGCTAAACAAGGTCCTGATGAGCAGCTAACCACTGTTCTGTTGCCAAGGTCACCTCCAGT
TTTATCTGTAGTTGTGTGTGTGTGTGTGTGAGTGAGAGAGAGAGAGAGGTCCTTTTTTTC
CATGGCCTGCTCCAGCTCCTCTTAAATGAGCTATTCTGATCCTACGGACCTCTCTACTCC
TAGCTGGGCTTATCTGAGGCACGTCTGCCCTCCACATACACACACACACACACACACACT
CTGTCTGGTGTTGTTGACCGGTAGAGGTGAAAGGCGGTGAGTAAGGTAAATGCTAACCAG
GCTCATTTGAAAAGTAGGTCGACATCATTCACCATATAAAGTGTGTTAAAAGGCTACATC
CCTGGTTAGCTGCTCTGTGGGTCCGTCTAGACATGTGGCTGGTTCCTCTGCTGGGGTTTA
TTTTGGGGTGTATGGGGAACACATGGTGAATGTGATGCTTGCCCTCTGCCCAGGGCCTGC
AATGTGTGTATGGAAAGGGGGGGGGGGGGTGCATCTGTCTAATAGCCCCTCTTTCACTGT
GTTTTCCCACAGTGGCTGGTGTGTGTGTGTGTGTGTGTGTGTGTGTGTGTCAATGGGGTA
GAGGTGTCTTATTGGAGGGTCTGTGTAGTACCATATTTTGTGTGAAGAGACTGTGCTCAA
CAGGTGCTTGTGTGTGGTTGGTTTGAGAGTCTTATCCCTTAGATATTTGGCTGTTTAGCA
TGACATGTCTCTGCTATCTGTCGTCTGTCACCTGCTCTTTCTTTCCCTCCCTCTCTCTTT
CTCTCTCCCCCTTTCTTTCCACACCCCATCTCTCTCCCTGTATCTCTCTTAACCAGCTCG
CTCTATCCTCCTCATTTCTCTCTCTCCTTCTTCCCCTTTCTCTGCACCTCTATTCACCCC
TTCATTCTCTCTCTCTTTCTCTCACTCTCTCGCTCGCTCTCTCGCTCGCTCTCTTGCTTG
CTCTTTTGCGCTCTCTCTCGCTCTCTCTCGCTCTCTCTCGCTCTCTCTCGCTCTCGCTCG
CTCTCTCTCGCTCTCTCTCTCTCTCCATGTCTATAGAGCTCTGCTCCCACCCCCCAACCC
CCCTTCAGTAAAGATAGGTTTATGACATCATTGCCTAAATTGTACCACCCTTCAGCCCCC
CCTCCCCCTCCCCATGTCCCAGAAGCGATAATGACCTCACACCCCATAACCTCGTAACTG
AGTTGTCCCCCCATGTGATTCCATGCTACTGGATTGAGGCTGTGTGTGTGTATATATTAA
TGTGTGTGTTTCAGGTGCGACGGCGCAGTAAGGCATGCAGGGCTGGCCTGAGGGAGGAGG
ATGAGTTGGTTGCCATTGGCGACCGTGTGTGTGCCGAGCTCAGCCACGCCCAGGCCATGA
CCCTCATCGACTCCCACCGGCACACACTCAACCTCAGGATCAAGAGGTCAGAGCACACAC
ACAGACGCACGCACGCACACACATGCAAGCAAATACACACATACACTAGACTGATACAGG
TATATAATAAACAAAGCAGATACATACATGAACACACACACACACACACACACACACACA
CACACACACACACAC
>TCONS_00070799
TGACAACGTAGATAGTTACTCCATAGACAATCATGACAATGTAGATAGTTACTCCATAGA
CAATCATGACAACATAGATAGTTAGTTACTCCATAGACAATCATGACAACGTAGATAGTT
ACTCCATAGACAATCATGGCAACATAGATAGTTAGTTACTCCATAGACAATCATGACAAC
GTAGATAGTTACTCCATAGACAATCATGACAACATAGATAGTTACTCCATAGACAGTCAT
GACAACGTAGATAGTTACTCCATAGACAGTCATGACAACATAGATAGTTACTCCATAGAC
AGTCATGACAACATAGATAGTTACTCCATAGACAATCATGACAACATGGAAAGTTACTCC
ATAGACAGTCATGACAACATAGATAGTTACTCCATAGACAATCATGACAACATAGTTACT
CCATAGACAATCTTGACAACATAGATAGTTACTCCATAGACAATCATTAGAACATAGATA
GTTACTCCATAGACGATAACAATGGGGTTTTAGTAGACTCC
>TCONS_00164391
CATCTTGTTGGCGCCGGGAGAGATGGTCCCCTCGCTTCAGGTCCTTAGAAAACTATGCAG
TTATTTCTTGGGGGTCAGGCAGAGTTAAAGATCTCTGAAGGACATGGAGAGACGGAGGGG
TACCTTTACACACCTGGTAGAGCTCGACCCTCTGTTCGTTCCTATTGGCAGCAGAGTTTG
GAACCCTGAGAGCACGGAACTCAGCTCGGAACAGGTTGGTGGAGTTCCTCTCCATGGCCG
ACACATTGAAACGGAAAACTTTGGAGGTGATGCCTTTAGGACAGTAGGGAAGGTCATCTG
TAGGACACAGAGAAGAGACCTTTAAGGACAGTAGGGAAGGTCATCTGTAGGACACAGAGA
AGAGACCTTTAGGACAGTAGGGAAGGTCATCTGTAGGACAGGGAGAAGAGACCTTTAG
>TCONS_00104867
TATTTTTTAATTATACCTAAAAGGGTCCTACAATTCTAAATCAAATAGCTAAATGATCCA
TAGTATGAGCATCTTAACCTCCCAATGTCTTAGACTCTAAAGAATTAAACATGCACTGCT
TATAATAGTCAATGTTTGTGTTTACCATGAACTATTTTTTACATTTTGTACTTTGCTTAG
ATTTTTTCCCTTTCTCCCAGTAGACCCCAACGCTCCCAATGTCCAGGTGACACGCTTGAC
CCTGATGTGTGACACGGCGCCGCTGCCCCTGACCCTTGACCTACAGGGTGAGTAGAGCAG
CACAGTGGTTGTAATGATATTTTGAGAAAAGGCTCCATATTGAAAGACTTCTAATGTGTT
TTAGTGTGAAAAGAAGCCTTTGTAGTGAGCACATGTAATATTTTCCATATGAATGTGTGA
GGTTGGAAGCTTACCATTGGGGGGGACAAAAGACATTGCCTCATAGCAGCCGCAATTGTC
AATAGTAGCCGCAACACCTGGTTTACAAACATACGTTTTCCAGTAGACATATCAGGCATA
TTCTATGGGCCATTCCTAATGGATTGGTTTTATTATTCCAGTTAATGAGGCATTTCTTCT
GCTGGTTTGAGACTCTTCTGCCCTCATATGGCCTGTAGAGCCACCTACAGGGAAGAAACC
AGGGCCAAGAGCTGAACTCACATACAGGGAAGCGCCATCTAGTGGACACTATAATAGCAG
ACTACAACCCTGTTGGAACACATTTTTAAAGATGCTGAATCACTGATCTGACACCTTTCA
CCCATCCAGTCTAACACGATTACTTCCAGGGGAGAACTTTGTACATTGCACATATTGGAA
CACAATTATAGACTGCTCCTGCATTCACTCTGCCTGAGGGTCTCTGACATTCTCTTTCTG
TGGTCTGGCCACCTCTTTCTCTCTGCTCGACCTCCTCAGG
>TCONS_00166271
TGACTGTCGGTCCACAGCAGGGCTGTGTTGTGGTGACTGTCGGTCCACAGCAGGGCTGTG
TTGTGGTGACTGTCGGTCCACAGCAGGGCTGTGTTGTGGTGACTGTCGGTCCACAGCATG
GCTGTGTTGTGGTGACTGTCTGTCTTAATGTGACGCTCTACTGTCTGTTTTTCTTTTAGA
TTAAAACATGTTAAAGGTGTCATTACAGTAATTGAACAAGGTAAGCCCCGAGCACCGGCC
GGAAGCTTGTGTGTCGCCCTAGAGCCTACCCTCGCTCACCCGTTCACTCATCTCTGGTTT
CTCCTTTATTTGGTACTAACACGCTTTATTTACCCAACTACCGCTTTTTAAAGGAACGTT
AACATAAAGTTGTATGGGGGGTTGGTTGATATGACGTTATATGGGGATTGTGTTCTCTAT
TTATCCAGGCGGTAATTGCGAGTGACGCTGCACGGTTCGGGACAATTAGCACCTCAGTAG
TAGCATGAGCAACACAGCCACTCTTCTCTCTGGCTAAGCTTCTGCATGTCACGCCTTTAT
ATTTATCTCCCCAGCGCTGTTTTTCTCCCCTGTTCGCCTGGGGCAGAATGTGATACTAAC
ACCTGCCCTACTGGAAGAAAACGTCTGTCATTTAAGCTTTTTTGAAATGCTGCAGGGGAC
CGATGGGGATGAGGCCCATTTATGTCCTTTGTTTGGTTTTTTTTGGGG
>TCONS_00108953
AGGAAGTGGTGATGTACAGACAGAGGACAGACCACTTTGACCTGGTTCAACAGACAAATG
GGTCTGAAAAGCAAGAAGTTTCCCAGAGACTTGTCTTGTCTATTATTTAACAGAGAATGC
GATGAAAGCGATGATTCATGTGATTGGGTCACACACAGGACAGGACAGTGTCTCCATTAG
GCTCCCCTATCAGAGTCAGAACACCAACCAACTCTCACCTCCGTTTTAACACACTGCTCG
ACACATCTCACCTCCGTTTTAACACACTGCTCGACACATCTCACCTCCGTTTTAACACAC
TGCTCGACACATCTCACCTCCGTTTTAACACACTGCTCGACACATCTCACCTCTGTTTTA
ACACACTGCTAGACACATCTCACCTCCTTTTCCTACACAAAACAATAACAAAGATGCTGG
GCGACAGTGGCGCTGTTTTTAGACGTTGGTACACAACACATCATTTTTGGCATGTCAAAT
CAAGGCTGTCAATATTCACCTCTCATGAGGAATGATCTTATGACATTGGAACAGGGTTGT
TGCATTTCATTTCGGCAAGCCATGACACCCACAGTCTCAGATTGTTCTGAAATAGTTTCT
GTAGTTAAAAACAGATAGGAGTAGCATTCCTGCAACATTATTT
>TCONS_00038500
CTTTATATTTCTAGAACCATACTGCACTTGAGAATCGATTCATGTTTAGATGGAGTATTT
GGCTGTTTTGGCTGCCAGAGCCAGTTCACCTCTAAACAGAGCATGTCAGGTCCTTATAAG
GATTCATGTTAGGCTCCTTTAGTCCATTCTTGGGCTAATAGCTAGCTAGCTATTTGTCTT
CTGTAGCCTTATTGCTAATAATATATATAGCTACGGTAGCGTTGTTGAACAGTTATACTG
TATATATCTCTACTTACTGAGATCTATTACCAGTCACACAGATGTATAAGGTCTGTACAC
ATTCATTCCTAGGTGGCTTCAGGTACAGTGCATGTTTGAGATTTACACGAGGGTCCAAGA
TGGAACATCCAAGGGTTTGTCTTTCCTGGACGTGCGATAGCTGTTTTACCTACGATGTCA
CTCACCTGATCAGTCTCAAATGAGAGTAGGGAAGTGTTAAAGACAACGGCGCTCTTCACA
GACTGGCCACCGTTAGAACGCTAAATTAATCAGAAGACCGAGGGTGAAAATGGAAAAAGG
CTAAAGGCGCTAAGAAAAGTGCCATCTAGTGGCAAGAAACATGTTCCCCCAAGATTGCTT
CAATACACTATGAGAGAGACATGAACGATGCAGAGAAATACAAAGCAGAGACGTCCTTAG
CTGTGTGATCTAAAAGCCCTGGCAGCCGTGCAGCGACGCTCCCACAGCCACCACAGGGAC
TTCAGGACAGAGTCGAGAGCAGGAAAAACTTTGAAGAGTCAATGATTCGTCTGCAAGTGC
CCCAAATGAGAGAAACACTTAAAATGAGGAGTGCATGCTAGGAATGTCTGGTCAGCTAAG
TGACATCCCACAGTTCAGTGACATCACAGCCCTGAAGGGTGGAGGGGGACCGGTGAGTTG
GAT
>TCONS_00086523
TAGGAAGTCTGGTGTAGAAGCTGAACCAGAAGAGAGCCCAGGCAGCAGTAGTAGCAGCGA
TAGCAGTGGTGGGGCGGTAGATGCCCTCCCCTCAGCCCCAGGCCCAGTTCCTCCCCAGGC
CCCTGTAGGAGAGAAGAGAGAGGACAGCTCCTGCTTTGACAGCTCTGTAGACTCCAGCGA
GGAAGAGGAGGACAAAGAGGAGGACCCTGCCATGTTCTCTAACTTTCTAAGCGGGGCCAA
CCCCCTCAGCTCTGTCTCCTCTGCTGTCAGAGGAGGTATTTTTGGGGACAATGGGGAGGT
TGACAAACAGAAAGCAGGCCCTCAGCATCCTGGGTCAGTTCCTGGCCCTGGGAATGCCCC
ACAGCAGCAACAGGGAGGACTCCAGCTGCAGGGGAACGGTCAGGCTGGTCAACCAGCCAA
ACCTAGCGGGCAGCAAGGACCTCCTAAGGGTGAACCACAACAGCAAGGACCTCCTAAGGG
TGGTCCACAACAGCAAGGACCTCCTAAGGGTGGTCCACAACAGCAAGCCCCTCAACAACA
AGGACCTACAAAAGGTGGACCACAACAACAAGCCCCCCAACAGCAAACCCCTGCTAGGGG
TGGACCACAACAGCAAGCACCTGATAAAGGTGGACCACAACAACAAGGGTCACCTAAGGT
TGGCGCTCAGCCACAAGTGTCCCCTAAGGGTGGACCACAACAGCAAGGACCTGCTAAAGA
TGGACCCCAACAGCAAGGGTCACCTAAAGTTGGAGTTCTGCCACAAAATCCTAAGGGACC
CCAACAGCAAGGACCTGCTAAGGGTGGACCCAACAGCAAGGGTCCCCTAAGGTTGGAGCT
CAGCCACAAGGGTCCCCTAAGATTGGCACTCAGCAGCATGGTTCCCCTAGGACTACACCA
CAGCAGCAGGGTTCCCCTAGGACTACACCACAGCAGCAGGGTTCCCCTAGGACTACACCA
CAGCAGCAGGGTTCCCCTAGGACTACACCACAGCAGCAGGGTTCCCCTAGGACTAC
>TCONS_00125814
CCTAGCTCCTAACCTAAACCTTAGCTCTTAACCCTAAACCTAACCCTAGCTTCTAACCAT
TAAACTAACCCTAGCTCCTAACCCTAAAACTAATCTTAGCTCCTAACCATAAACCCAATC
CTAGCTCCTAAAGATTAAACTAACCCTAGCTCCTAACCATTAAACTAACCCTAGCTCCTA
ACCATTAAACTAACCCTAGCTCCTAAACCTTATTCTAACACTAATTCTAACCTTAACCCT
TAACCCCCTAGTTGGTCAAATGTTTGTGGACTTCTGGTTTAACACCTCCACTCTCAACCC
CACTGTGGTACGTATACACACTACTACCATGGGTGCATCTCAATTGTATTTCCTTATTGC
CTTGATTCCTCTCTCCTCGTATCCTTCTCAAAAGGTTCCTCCACTCTGAACTTCTCCAAT
GGGTTGAGAAGGAGGTGAGGACAGAGGATGTGAGGAATCAAGGAAATACGATTGAGATTC
ACCTCCAGTTCTAAACATTTCCCCTGTTCCTCCCTCCAGGTGCTATGACGTCACCAACTA
TTCGAACCAATCGCCGCTCTCTCTCCTCTCCCCAGGAGACACACACACACACAGTGGCAC
CCTGTTATAAACATTTTCCCTCTACCTTTTACTCTCCTTCAGGTGCGTGTGCGTCGTTGC
CCTCTGACCTACGGCGTTGGGGTTCTAAATCGCTTCGTGGAGGGTCGACACCCCCGGGAC
AAACTACTGGTCAAGGAAGGCCGTGATTGGTGCACCGACATCCTCGACAGATTCGTCTCC
GTTGACCAATCAGTGGCTTTAGGCGAGGTCGTTAGGCGGAGCTACACACCGGCTAGGTCG
GGTCACACACACACACACACTTACACACAGCAGTCGGGTTACACAAACACAGCAAGGTCG
GGTCAGACACACACACAGTACGTACACACATAAACATGCACACGAACAGACACACACAGC
ATGGCTGGGAAGGGCTTAAGGGACCCAAGACTCTGCACCTTCCCACACACACACACACAC
ACACACACACACACACACACAC
>TCONS_00065830
CTTTATTTGTAACGGTGTCTTTTCTCCACATGCTCTGTCAACTTGTGTATGTTGAATGCA
ACAGCTTGTAGCTGTCAACGGAAGAAAAACATGTCGTTAGGCACGTGAAGTGTATTCTCA
CCGGACCGCTGAAATCACAAGAGGGTCTGTCTCTTGGCTGTGGAGACAGCGGTGTATCTC
AATACACCTCAGTTGAAATCTGTGTCTGCTTCTCAGTCAGACCTCCTCTGTGTCGTTCCC
GCGGTGACATTACAGGACCGTCTTTGAAACTCAAGAGGCAACACGACATTTTTCGTTCTA
AACTTTATTTTTTTCTGTTAGGTTTTATTTGAACTTCATGTATTTGTAGGTATAGGTGAT
AGTGGAAAATGCGCTCTGTGTAGCCATTCTTGAGATTCATTCCATCGGATGAAATAACAA
CACATTGGAAAATTAGACAAAAAGTTTGTTTAGGATGTGGACCAAGAGGATGTTTTCGTG
CTTGGTTGGACTGGTGGCGTTGACGGGTTTTCTCGTGGTAAAAGTAACAGGACAAGACCC
TCCGACGCTCGGGGGGAAAACGCTTCTCAAGGTGGATGGAGATCAGACGGCTGCCTCAAA
TCGAGTGAGGAGAAGAGGAAAACAGGAATCCCTACGAGGGCCCAATGTGTGTGGATCACG
TTTCCACTCCTACTGTTGTCCAGGCTGGAAAACCTTGCCCGGGGGCAACCAGTGTATCGT
GCCCATTTGCAGGAACAGCTGTGGGGATGGATTTTGCTCACGGCCCAACATGTGCACATG
TCCCAGTGGCCAAATTGCACCAACCTGTGGCACAAAGTCCACCCAGCAGTGTAACATCAG
GTGTATGAACGGTGGCCTCTGTGCCGAGGACCACTGTCAGTGTCAGAAGGGTTTCTCAGG
C
>TCONS_00254595
CTTCTGTCTTATGTAACCATACCAAAAGTACAATTGTATACTAATTGGAGGGTCACAAAT
GTATGTTCACTATGTTACTTCTAGTCTTTGAGGCCAGGCTGGCCTGAGGACAACTTGTTA
CCCGGAGCAACAGTGTTAGCCTACATAAAGAGTGTATTGTGAGCATGCGCTAAAGGGCTA
ACCGCTAACAGCTAAGTGCTAACAGTGGTTTGTTTGGGTTTTGAAGTAGCCTCAAAGCTC
ATGTTACAGTCCAGAGAATGGCTTATTCATGGGACAAACAGTCACTGGCCTGTTGATGAC
AATAACAACTCCACCACACTTCAAGTCAGCCATGTAAAATGACACTGTTGTTTTCACACG
ATATTTTGAATTGATGTGAATGAGATATGGGATTGCAGTAGAAGATAAGTGGCTTGTGAT
GTTTCTTTTTATGTCATTACAAAGGTCCTTGAGTGACTTGACACATGAGGGGGTATGACA
TAGTTTTAGGCCTATACTGATTACATTATATTTATATGATGTATCATTACATTCTGGGGC
TCCCAAGTGGCGCAGCTGTCTAAGGCACTGCATTTCAGTGTTAGTGACATTACCACAGAC
CCTGGTTAAAATCCAGCTGGTATCACAACTGGCCGGGATTGGCAGTTCCACCATTTAACA
ATGGTGTTAACCCCTCTCTCTCCATCTTTCTCTCTCTCCTTGGCTCCCTCAGTGGTTCTT
TCTCTAAGCGCTGTGTGAACCGATGGCACCGATGGCAGAGAATAATGTCGACCAATAACA
TCTCCCAGGCCAGGAAGCTGGTGGAGCAGCTCCGCATCGACGCGGGAATCGAACGCACCA
AGGCAGGTATCTAAGGCAGCAGCAGAGATGATGAACTACTGCGAGATGCACGCACACAGA
GATCCTCTGCTAGTGGGATTGCCCACCTCTGGAAACCCCTTCAAGGACCAGAAGCCCTGC
ATCATCCTATAGCTCCGCCCCCACCCCATCCCTGGCCTGTCAATCACTACCTTTGACCTC
AAGACACTGTGGGATGCTCCGTGAAACCCTGACCTCAGAGACTTTGAAGGATAGAGAGGT
GATGCTATGTACAATACATATACAGTACATATATAGTCATGATTGTGAGCTGAATAGGTG
AAAATCAAATGAATGTGAATCATTGGTGCAACAGATGGTATGGCAGAAAAAGCGTTGTTG
GGACGCATTGGAAAACAGGAATGTTACCGGATGATACTGCAAGAAGAGCGGTGAAACACA
TAATTGGCAGATACAAATGAAGGAAAGCACAAGGCTTTGTG
>TCONS_00128229
GGAGAGGGAGAGAGAGTGGAGGAAAGATGTGAGGAGAGGAAGAGAATGAGGAGGACAGAG
AGATGGAAAATAACTGTTTCCTATCAGCGATTTCCAACATCACTCCACATTCCCCCCTTC
CCCCAACTCTGTTCTACCCTCAGGAATCTCTCCACCCCTCCCTCTTTTTCCCTCCGCCTT
CTCCTCTACGTCCTCCTCCCCTTCTTCCTCGGAGTGTGTGGGGTACTCTGGCACAATCGT
GCCCTCGTTCTCTCTCTCTCTTTCTCTGCTTCTGCCCATCTCTATCTGTTGGGTCATGTG
GCAGGCAAGAGAGGTGCAGTGTGGGAAGAGTGTGTGAGAGTGTAGGATTACCATTCAGAG
GGACAATGAGGGACTTACTAGAGCTGTTCTGCATTGTAAGTACTAGGTTGTGTGTGTGTT
AGTGTATGTGTTCTGTATGTGTGTGTGTGTGTGTGTGTGTGTGTGTGTGTGTGTGTGTGT
GTGTACACATGCATGAAATCAAATCAAATGTTTCTAAGTGAATGAAAGAGTGCATGTGTA
TGAACATGATTATTTGAGTGACGGTGTGTGTTGTGTGTGTTCTCTGTGTGTGTGGGCATG
TTTGTGTGTAGTCATTGTGTGTGTTAGTTGACTGTGTACTTCAGTGAGTGTGTTGATGAG
TTAACAGAATGGATGAGGTGCCGATGGGACTTATTAAGCAGAGATAAATGCTTACTGTGT
ACAGGTGAATGTGTCACGGTATTGTCATATTCACGTGTGTATGTATGTTCCTACGTACAG
TAGTGTTGTCACGATACCAGAAGTTTGACTTTGATACCAATACCAGGTTCATCAAAATAC
TCGATACCAAAACAATATTCAGTACCAAAACGATAGTTGATACCAAATCAATATTCAATA
CCAAAACGATAGTCGATACCAAAATGATAGTCGATACCAAACGATAGTCGATACCAAAAC
GATAGTCGATACCAAAATGGTAGTCAATACCAAAACGATAGTCAATACCAAAACGATA
>TCONS_00243180
GTTTAAAGTGAACCAGTTTTTCAATGGAGTACTGCAATGGCAGCCTACAGGTGGAAAATT
AGGGACCCTGAATAAAAACATGTTTTAAAACATTATTTGATAGCGAAGGACACGTTCAAC
CAAACGAAGCAACTCCTCTGCCTGCTCGGGTCAGTTTTCATTGTTGAGACTGTGTTTCTC
CCATTGCCTCTCTCTGCTTTCTGGGCACCTGCGCTTGCTAGCCCGCCCTCCTGCAAACAT
ACTGCCTACTGAGATCCCCCCTTTTCTCTACTGTAGAAAACAGGTTTTCCAGCACTTGCC
AGAGCTGCTCGCAATGGACAGCGCTGTGAAGATACAATGATCTCTTTCGCGGCACGACCA
CTTGAATGAAATCACTGTTGACAAGCGGTCTTAACACAGAACCTAGAGAGACCGAGAGGG
AGAGTGAGAGACCGAGGGAGAGTGAGAGACCGAGAGGGAGAGTGAGAGACCGAGAGGGAG
AGTGAGAGACCGAGAGGGAGAGAGAGAGAAGGAGAGCTCTGTGGACTATCTTTGACACAA
AGAAACAGGGTTTTGAACCTGCAAACCAAGGAGCTTCTGTCACATCTCTAGTTGCTCTAC
ATCTAGAATAGCCAAGATGGAAGAAGATTTGGATGACGGTCAGACTCAGAAAGCTGACCT
GCTCTTCCACTTCCATTGTTTTGGACTCCAGCTGCATCCCTCCACCCTATGGAGGTCAAG
GGAATTCCACCAATTGTTCCCAAATGTTCC
>TCONS_00013373
CACTTTCACGCCATCTCTACAGGAGTGATAGGCAGCTATTTATTTAACAGAAACTTCCCA
AGAGCACAACATTCAGTACTGTCTGTAACAAACTATATGACAAAGACAACTATCCCAGAG
TGCATATTAAAATGAAATATGTACATCTTTGTATTGAAACATCCAGTGCTAAAATCACAA
ACCCCTCTTCTTCCATCACTGTAGACTTTGCTCTGTTAAAACAAACAGGGTGTCATCTGT
CATCAGACCTCAGTTTCACAGCTCTCACTTCCTGTCAAGTGAGGCAAGCGAAGGTTCTGT
ATTCTACCAGGCTGTGGCCTCGCAGCCTTCTACAGCGGTTGCTTTCTGGGCTTCATGTAC
ACCAAACTATGGGGACCTCTCCCAACTGAGAGACACCAACTCATACAGGGTTTTTGATTT
TTGTGAACTTGGAGCAGGTTAAGGCCGGCCAGGATTCGAGGGTTACATCCTGTGCAGGCT
CAGTCATCAGGACACAGCAGAATTCAGATGTTAACAGGAAACAGCAATGGAGGGAAAGCG
TCTTGTTATTGTGTTGTTTCTGTGGATGCTGCCACGGGGACTGAATGGCACAGTGACACT
TCAACCTAACCTCCACTCTACCAACTTCAGAAGCAGTGAGGTTACTGCAACTTCGGACAA
TAAAGTTTCACCCTTAGAAATGGCTCAAGAGCCCCTCAACAACGCACCGGACGAAGGACA
ACATAGCACTGTAGCATCTTCAGTTGAGTTGAAGCTCACAGTGAAAAGTGAACCACAGAC
TTCAGACCAGGTGTCGACCAGAAACATTCTCAGCCACGATCAGCCTCCAATGCAGCCTTT
GCGTATGAGCACAAAGAGGAACTCCCAGTCACCTCAGGACCGCCAAACAACCAGATATAA
AAGCAAGTCTACGGTGGAGATCACAGCAGATAGAGTCCGGGAAACTTCGCCCGCTATGTG
GAATCAACCTCTGGTAAGGCAAGTTACACCCTCCGGCAAGGACGAAGTTAGTCCAACAGC
ATCACCTAGACCTTCTGAGTTGTCCACTCAAACAACCTCACCGACACCAAATCAACCAAC
AGAGATCCAAACGGGGCCTACTACGTCCAATTCTCCAATATCGCAGTCCAACGACTCCAC
AGACAGGAACCGACCCACGCCAACTGTTGTTGGATTTGGAGTGACACCGACTAGAGCGGA
ATATACTTTGAACACAGGTGGAGAGGCTCAACTATCCAGCACTGCCTCCCAGGCCCCAGT
CACAAGCAGGAGATCAACCCCTTCACACCCCACTGAAAGAGGTCCAACAGGCCCATCTGA
GCTGCCTAGTGCTGCCACTTCCCCCACCACCCTACCTCCATCTACAGCCATGACCAAATC
TTCAACCCACGTCTCCACTCCATGGACGTCGACCAAGCCTGCCAAGACCCTTGCCACCAC
TGAAGTCTCTGTTACTTCTAGCAAGGGTCAATCCACACCAATGGTCCCCACTAAAAAAGA
AGTTGCCACTGCGACCACCACGGCAAAAAAGAAACCAAAGCCTCCGACAAAAACTGCAAA
CAAAGACAAGCGAAAAAAGACGGGGAACCATGGCACAGCGGTGGCTGTACTGATTGGTGG
GACGCTGTTCATGATGCTGGTGGGTTTCGGGGTCATCTTCGTGAGGAAGCAAAGACAACA
GAGGATCCAGCTGCAGAATACAGCCTGGGCAGGCCCCTCTCCGTTTCTGGACGGTGGAGT
CCAGTCTCAAAAGGATTATGACGATAGTGGTGATGTCCATCTGAGGGGCTCCAATGGAAT
CTCCTTCTCTGGCTTCCTGTCTCAGCAACTCTCCAAGAGGTTCTCTCTGATCCAGGATAC
TGACCAGGAATTCCAGATGGGTGAGATTCCGTCAGGAAGTACATTCGGAAGAGAGACGGT
TTCAGATTGTTAAACCGTGCAACGGGACTGCTGCGTTGAACAAAGAAAATACTGAGGAGG
TACAACTTCCAGACAACTCCTCATCTCCTCCGCCACCAACGTCTTCAGAGACCACTGCCA
CAGCACCCACCCATGACCATCAGCCTCCTTCCTCCTTGCAGGATGTTGATCTGGGGCCAG
ACAATGCTCCCAATCGCTCTTCCTCTCCCTCTCATACTCCACCAGATATCCCAGAAGCTG
TTCCTCCACCACTGTTGGGTGTTCACCTCAGACCAGGCCAGCCCCCCTCCACCAGAGAGC
ACATATTTCCCCATCCCCCCGGACCGCCTTTACCCATCTCCAAGCAGTGACAAATAGCAA
CACACAGGAAACCCAATCTCCTCCCCCACCAACCAACAAAGGAACCACTTTAACCAAAAA
ACTAAACTGATGCTTATCAGTGTTTTGCTTCCTCTATCTATACCTCTATCTGATGAAACA
TTCCATGAAATGGATCTTCAACTAGGCTTATAGCCATAGTTTGATTGTGAAAACCAAGCT
AACCCTCTCCCTATTTAACAGGATAACTGACATTAGCCACAATAATCAGCTTTTTTCCCC
TATGATCTTTCTTTGGTATGAAGGCAACCAAACGTACACTCAGAAAGCTTTCCCAAATGT
TTTGATTCAAGATGTGGATACTTTTCAGATCCATTTTAATTCCGCCTGACCAATCTGTAG
CAGTGATAATTATTTCATGCTACAATATTTGCTTTTCTCCAGTGTACTTTTTGGAGAGAA
TCACACAGGATGTAAAAGCCTAAACATCTGCATCATACCCAGTGGTGAGATAATTCAGAG
AAGGATGCACTGCTGAAGTAATGTAATTGTAATATTTTGTGTGTGTGTGTGTGTGTGTGT
GTGTGTGTGTGTG
>TCONS_00034415
CACAAGCGTATGCTTCTACCCACTGCCACACAGACTTGCGCTAGCTGGCATCTCAGAGGG
CAGCCCTCTCTCCAGTCCTGTCCTGTCCTGGGTGTTGAAGCTAGCTGGATGTTGAAGCTC
TTCACCCCCTCTGCAGAAGCCAACCTGACCTCTCAGGTCCTCGTTCGTACCTGTGGACTG
AGCTGAACCTTCCAAGGCCTCTGTCTCTGCCTCCCCCTGAACCAGCCAACCCGGTTACCT
ACATCCACCTCTGACCTATACAACCACAGCTCCACAGGACTGCTGAAGAACACGTTGCTT
CTCCAACGACTGCTTGGAAGAGGAGAGGAGATTCATCACACTCCATCTGAGGACGTTTGG
CCTCGTCTGTCCCCAGTTGGTCTCCACATCAACCAGAGAGAAGGAGAGGGTCAAGAAGAA
GAGGAGGAGGAAGACATCTGTTTTTCAAGATTTCGGGGGTGCATAGACTTTCCACGGCTT
GGGACTATTTTAGTGAGACAAAGAGAAAGGACTTTAACATCCCAGTAACAACCAACGTGG
TACAAATACTTACGAAAATCCAGCCAAATACCGGTAGACATCGTCAACCGTCACCACAAC
CGTTACTACTGCCACAACAACAACAGCCTGACACCTTAACCATGGCGACCACCGGCATGC
AGCTCCTGGGCCTGATCTTGTCTCTGGTTGGCTGGGTGGGCGGCTTCCTGGTATGCTCTG
TTCCGCTGTGGCGTGTCACCN
>TCONS_00116752
TTCAGAGAGAACTAGACGCCACCGCCACACAGCTCGCCAACAGACAGGATGAGAGCGAAC
AGTCCAGGAAGAAACTCATCGACCAGAGCCGCGACTTCAAGAAGAACACACCGGAGGTGA
CACACGTTTTAAATGCTTTATTTGAATCCACAAATCACATTACCGTTTAGAAGGATT
>TCONS_00078472
GTTCCCTTTATCTAATATTTGGTTTTGGTTGAAGATCTGATAAAATTCAGAATAAAAAAT
TTGCAAAAGTAGAGAAAATCTGAAAGGTGGCGAATACTTTTTCACATCACTGTATGTATG
CAGTAGGCCTGTTGGGTGAAAAGACTGACAATCTCTGGTGCAGCATAGCCTAATAGTTCA
TGGGGAACACACTGTCATGACTCATGTTCCAAGTCAGTTCAGTGAGTCATCTCTACTGCT
GGAGAATCTGTTACTCCGAAGTCTTGAACGAAGGATCAGAACATCTGAGTAAGAAGCAGA
AAGGGGTCCTCATAGTAAGGTTTTGAAGACTACAGTATGTATGGGTGAGTGTGCATGAGT
ATGTGTGTGTGAATCCGTGTACCTGTGTGCATGAGTGTGTGCGCGTGCATATGTGTGTGT
CCATGCATGGATGTGTGTGTGACTATATCTAGACTTTGGCCAGGTAGGAGCCAGGTACCA
GCCCAACCTGTCCGTTTCTCTCCACTGTCCACCAGCCGTCTTCACTCTGTTCTATCACCA
ACACCACATCCCCTTTAGACACTGACAGCTCATATGGGTCCTGGGAGCACAGGGAACACA
TTGTTAGTAACAGAAGTATGAGGCTTTGAATTACTGTATGGTTCATATACAGTACATACA
TACAGTATAATACAGATCAGTGGAATAGTTTATGTAAACATGATCCATCAATATCTCAAC
TAGTTACATGCATACACGGTTACATGACACGTAACTGTGTATGCAGGTTTCACCTGTAAC
ATGACACCTGTAACTATGTGTGCAGGTTTCACCTGTAACTTGACACCTGTAACTGTGTGT
GCAGGTTTCACCTGTAACTTGACACCTGTAACTGTGTGTGCAGGTTTCACCTGTAACTTG
ACACCTGTAACTTGACACCTGTAACTGTGTGTGCAGGTTTCACCTGTAACTTGACACCTG
TAACTGTGTGTGCAGGTTTCACCTGTAACTTGACACCTGTAACTGTN
>TCONS_00047916
GCAATGTCGCGTTGCACAGCTCTGTGCATGACCAGCCTTATCAAGAGTCGCCGCATAACA
AGTTAATTGTAATGTTTTGTTGCAGCTCACATCTGCTCCCATCAGGCTAGCTCCCTAAGC
TCTACTCTGTTCGTCTCTCAACCTCGCTTGTGGTGTTTCATTCTTTAGAGTTTTATTTAG
TTTCAATTGCTGTCTTCAGTCTCTGTATATCCATCGTTCTTCTCATATCACGGACCAGCA
AGCTACCTGCTTTCACCACATTTCCCCTCCCCTCTGCCGGCCAGCTCTTTTCCCATCGCG
CTCTCCTTAGGGAATTTCCCGACTATCCACTGCCCTGCTTCACCGAATGCACTAGCGCAT
ATCCCGGCCACATGCAAGCCCGTGGCCCGCTCCTTGGTGAACCTGTGAGGCCGTGCTGCC
AATCATCGCTTCTGAGTCCCAGCTATTCAACCATCAGTACAATAATTAATTTTGTAATAC
AATACATTCATTTCCATTCACATTAAGGCCGAGAGCCACCATGACATCCCCTGATACATC
TGCTGCATATCCATTCTAACACCACCAACTCAGCCTCAGCCTCAGATAAGGCCTCAGACT
TCAACCCAGGCCCCCAAACCATTTTCGGATGTGGCTTCTCTCCCAGCCTCCGATTACGAC
TTGGCATCCAACACAGCCTAAGTCCTTGCAGCTACAGCTCCCCCTGATGGCCCAGCAGGC
CAGCTTTCTCACTCCCCCGTTTCTAATTCTTGACACAGCTACACGTTCCTCTCCCCTGTC
TTTTTATTTATATTTTTTAATTCCCCTTTATTTAACCAAGTTCTCATTTACAACTGCGAC
CTGATGACCGACCTGCGACCTCTCACTGCCCCGGTCTCCATGCCGGCAGTGAACTACCTG
CATCCAACAGCTGCTCTGGCCCCCCAGCTCCCTTTCCTCTTGCTACTATTTTTCTCTGGT
CCCACTGGACCTGTGACTGTTGCTCAGGCAGTGGCTCACTTACCCTCTGCCAGCGATGGC
CTATCTCTCAGCATACTGCTTCCTCTACTCCCCTCTCTTGCTCTGTCTCTGCTGGCCATT
GCCTGCTCTAGCCGCTTGACTACATCTTCACAGCCTCTGGCTCCTTTTGGGTCTCACTGG
CCCTGTGACCGTTGCTCCGGCAGTGGCTCACCCACTATCTGCTAGTGTTGACCTCTCTTT
CCCTCCTTGTCTCGCTGACTCCTGGCTACCTTGCCGATCTTCACAGCCTCTGTCCCCTCC
TCCCACTCTCACTGTCCCTCTGCACTGTCTCCCCTCTCTGCCAGGAATGACCTCTCACTT
CCCCACCTACTCAGTCAGTTATGTGCTCACTGCCACCACAGCGGTCCGGTCCCTGGCCCT
CCTAGTCGCGAACCTGTCCCAGTTCAGTGAAACAACCGTCTCGCTGTTCCAGTCTTCACT
GCTGGCCGCTCTGGCCTCCCGGCTACATAGCCTGCACCATCACAGCCTCTTGCAGCGCTC
TCCCTCTCAGGTCCAGCTGGCGCCGTGTCCACGGCTACAGCAGCGGCTCATCCCCTTTCT
GCCAGTGACGACACTCTCTTCCCCCCCAGGGATCACTAGCCCGGTGAGTGCTGCAGCGGC
TCACCCCCTCTTTCTGCCAGTGAGGTCCTCTTCACACCTCGGGCTGGCCTGTGACAGCTG
CTCCCATGTTGACACAATCTCCCTCTCCACCAATGACTACCTCAAACTTTGCCACTTGTC
CTGTGACCGCCACCCCTGCAGTGCCTCACCTTCTCAGCCAGCGATATGTGCCTGCTCCCC
CCCTCCTGTGGCTTGGCCCCTGCC
>TCONS_00039287
CAAGTCCACACTGTGGTGAAAAGTAATACCAGCCAAGGATATTGGTGGACATTCAGACTT
TCTCAGCTCGGGAACAAACAGAGAGAAAGAAGCAGAGACAAACCGCTATATACTATAATA
ACTCTCTGGTTGCTTGGTGGCTGCAATAAGTTGTTTATCTTTGTTTTGGAACATATTTGC
CTCCTGCTGTGCATCAGGGGACTTAGTCAAAACAATGGAATGGAACCAGAGAGGTTAGAA
TGAGGATGCTGCCGTTCGTAAGTCTTGTTCACAGATTGGAATCAGCCAGGTTGGTTTGGT
ACCGTAACAGTGGCTACTTCACTGCTTCACTAACTCTCGGATCATCACGGTCTTGGCATA
AGGATAACAATGACTTGTAGAACTCTGCTTCGTCACCAAAGCTCCACGAGTGATGACAGC
CAACCAAGACCACAGAGCGACGCCCACCGCTGATCGTGACCCTCTTTCTGCTTGCCACCG
CTAATGCGATCGTTTTCATGCCATGACGTGTGTGATATTCTTGTTCTTTTATTGCCTTTG
CAGATCATGACTCTGGAGGGGGAGTTTTGAAGTGCCCGCTGCTGAGGAAGCCCAACCAGT
TGCGCTCTGAGGAGGCGGAGGCGTGCTTTTGAACCAAGGTGTTGCCCCACCCAACCCAGC
TGATACCAGCAGATGGAGGTGGACGCGGTTGAGAAGCACCACCGGACGCGTTCCAAAGGG
GTCCGAGTTCCGGTGGAGACGGCAGCACAGGAGTTATTCAGCTGCCCTACTCCAGGATGT
GATGGAAGTGGACATGTCAGTGGCAAATACGCCAGACACCGCAGGT
>TCONS_00019762
CAGAGTTTAGGCCTAAACAAAGCGTTGAATCGGGGGTGCATTTTACCAGTGCGTAAAATA
CTAATTGTTACGTCATAATTGATGAGGTTTAAAACTGAACAGAAAAACTGGTTCGATCAG
TCTTATCTTCGTTGTTGACTGGACAACCTAGTGTTAATCATTGGACGCGCATTCACTTAT
TTTACACGGAAAAGACACGGAGAGTAAAGGGGTCAGAGGTCAAACGTGATGACCTCACCC
TCATAGATATTGAACTCACAGCCTCTTGAGGACCCTATCAATAATGCTGATGACATGCAG
GATGAAGTCAGATATGAAAAAGATCAGCCTGATACTGGGAGCCTGGACCAGTTCTTTGCT
GATCAAGAAATAGCCAGCCCAACTCAGTCAATAGCGGCTGAACCGGAGGCAGAGATGCAG
GAGGCTGGTCTGAAGTCAGCTGACCCAACTCAGTCACTAGAGGCTGAAATAGAAAGTGAG
ATGCAGGCTGATCTAGAGACACCCAGCCCATCCCATGTACAGGAGCCACACCAGACTTCT
CTACTCAACTCTGGAGACCTGAAACTGGAGGATACTGATGTGACCTTCACCACCACGCCC
ACGGCCCCCCAGGCTGCAATGTCCCAGAACAGCCTTGTCAGGCTGCAAAGAAGCTCCCCA
GACCTCTCCACCTTTGTGCAGGACATGACTGACAAACACTGGAGTCTGTTGAGTGCGAAT
ATGCGTGCCAAGTTAACTAGAGATGAGTTTACTGCCAAGTGCATGGACATTGTCACATGG
GTGAAGAAGATCAAATCGACAGTTGTGGTTCCCGCCCTTGACCTCACCATGCAGATAGAG
CTGACTGAGTTGCCAGGCTCTCCTGGATCAGGAAGTGAGGAGGCAGTAACTTCTCTCTCC
CGCACTGTGAGATTAAGTTGTACTCAAGGCCCCAGCAGGAGCACCAGTTCTAAAACTTCC
TGGAGCACACCTACACATTTCCCCTCCACTCCCAGGTCCATGACCTCTTTGCTGAGTGAA
GAGGACGATGAAGACTTGATTCCTGGAGAGTTCACATATCTCTCTACACCTGAGGGGGAC
AATAGAGAGGTGAAGGGCAGACCCTGCTCAGAGCCACTCAGTTCTGTGTTTGGCCTGTCT
CAGAGCTGTGTTTTCAATCAAATGGTCCACAGTGGAGCATGCAGGTCGCTGAGTGAGATT
GTACTGCCGTCCAGCCGGAGTAGGCAGAGGAAGCTCATGCCCATCATCGTCTCCACAGAC
ACCAGATTGGTAATGGAAATTGTGGAGATGGTGATGAAAGTCATCAACTCCAGGCTAGCT
CAACTAATGCTAAATGTGGGTTGTAGTCAGGGAACTGAAGCTCAAGGCAGCAACTCGGCA
AGCATTCAGTTTGCTCAAGAGATGCTGAGCATGGCAACTGCATCAATGTATGCCCATGCC
ATGGAGCATATTGCGCACGGCCGCAAATCCAGCAGTCGCCAGTCCAACAAGTCTCCGCTT
GAATTAGAGAGGGAGCTTGAAGCCATATTGGGTCCTCTGGCTGGACAGGTAATAGTCACC
ATCATCAATAGTATCCTCAGGACTAAAGACAACGGAAGAACTGAGCAGGAACGGACCACC
CCTTTGAGTTACTTCCTTACTGCGGTTTCTGCTGAAATTCAAAGTATGCTAGTTCAAAGA
TCTGCAAGTAGACATTCCTCCAGGCAGTCCATCAGAGACCACTTGATGAATATCTCCAAG
GGCAAGATCGTGAAAGCCGTTCAAATTAAAATGTCGCAACTCTATGGCGAGTCTACCAAT
GAAAGCTGCATATCAGCAACTCCAACAATCCAGAGCCTGTCCATGTGCTCATCCAAAGAA
TCCCTTTGTGATTGGCCTCTCAACTCAGACGACGTGCATCCAGCTAAGTTCCTGTCTAGC
AACAGAATTACAGCATTGTCGACTGATGTTGTGGATGTTGTGTTTAGCGATGTTCTTTAT
AATCTTGGACTTTCGGACAGCCAAACACTGTTAAGACCACAGTGCACCGGCTCCAGCTCA
TCAATAGACATCAGCGGTGTTGCTGGGGAGATGGTCAGACAAGTCTCCGTAAAACTCCAG
CCCTTTGTGTCTGAGAGCAGTCTGGAGGCCATGTCCATGACTCATGACTCACCATCTCTG
CCCATCTCAGACTCTGACTTGAAGTTCTTGTGCTCTCACTCAGCGGTTGCTGTAGCAACT
GCCTGCCAAGCAATTAAAACTGAGCTTGAGATAGAGATGAGTCTCAACCCAGCCACAGAG
GCCGGCTCCCAGGGTAACCTTGCTGCCAGAGACCTGGTATCTTCTCTGTCACAGAGTCTT
GAGGACATAGATGTTTCTCACATCATTCGGGGCCTTAAGGAGGCAGATGTGACATTTGCC
AATCTGAACGAAACCCCTTCGAGCGACACTAATAGATTAGAGGAAATCTTATCTGCCCAT
ATTTCCCCTGAAAGTATTGCAGCGGCATCGGTGGATCTTTTTGATGGCGTATTAGGAGAC
TTGCATGAGGCATTTGAGGCAAATAAGGTCTCAGCAGCCACAAAATCTGGTCGCAAAAAG
TTCTGGGTTGAAGTACATACAAGTTCACAAAACCTGTACACCAATGCGCTGGACAAACTA
AATAAGTGGTTCAGTTTACACCATCTCACTGAGGAAAAAGACGTCCCTCTGAATACCAAG
CTCTCTCCAACTGGACCACTCCTAACTGAGGCCTGTGTGGAGGTATCTCCTGTGCAAAAG
ACCAGTATTAACAGCTCTAGTATGTCCTTCAGGTCTCTGAGTAATATCCCAGACAACCAG
CTAACCCTCAACACATGCACTAAAGAGGTCATCAAACAGGTGGCCTCAGTTCTGAAGGTT
GAGGCTTCTAAGGAAGACTGTTCTTCTTCCGTTGGAGGGAGGACATTAAATGTGTTCTTG
GAGTTCAGCCAGAAGTTGGATGCTCTCATCTCAAAGTTGGAGGACCTCCCCATTTCAGGT
GAGATTTCCTCGCTCACACAGCCACAGTGTGCAGCCAGCAGCAGCAGAACCTCTAATATT
TCCATTGGGAGTATCCTAAGTGTGGAGTTCCACACAAAGGCCAACCAGATCGTGAGTGAG
GCTATCCTTGGAGCTGCAACTGTTTTCATTGCTCGCAAAGCCAACCATTTGGAGCTGAAA
ATGCCTGCTACCTATTCACAGCATCTGTTTGCAGCAGCCTCGGACATTGTGAACATTATT
GTGGAAGACCTAGAGAGAGAGACCATGGATACAGAGTCCCACCTCACATCTAAAATAGTT
TTTGACAAGTTCCTGGATGTGGCTCACAACATCTACTACCGAGTGAGGGATAGGCTGAAG
GTCTTCTTCTCCTTGTCCCCAGTGCCTGCCTCCAAAACCAAAGATGTGGTGGATTCCATG
CCTGTGGAGAAACATGGATACTTTGAGGCCTCTGACACTGCTCATGACCCGGAGCGACCT
CAATCTGTCAGGAGTGAGAAGATGTTGACAAAAGACAGTTTAGCCAATGTTGAAAGGTCT
AAATCCCTTGCATCTCAGGGTGACACGTCAACAGAAAATCAACACTTTGACACCTTCACA
TTGACACCCACCAAGAGCATGTCAGTGCTGAGTGATCACAGTTTGAGAGGAGCTTTTCCT
CTCTTGAGTGAAAGTTGCCAACCACTTTTGACTCTCAAAGAATCAACAGTGGCAGTCACT
AAGCATAGCTTCACCAAATCTGCTAAGAACACCCTCAGCCAGATCCTAAATGTGATCAAG
TGCAGAGTGGTTGCCTCGAATAATTCATCTGTTGGACAGAAGACAACTGACATGTTGGAC
TCTCTTCTTGAGAGCCTTGACCAGTTGACTGCAGATGAGATAAAGGGGACAGCGTCCCAC
AACTTGATCACAATAGATGTGCCAGAATCACTGCCTGAGCAATCCTTGACAAAATACTTG
TCTACTCCTGAGAGGAACCAGGATTCTTCCCCTGCAAAGCTTGTGTGTCAACCATCATGC
CTGATACCAACATCCATGTCTGACACCAACATTATAGTGAAAACTATAATGGAAACGCTG
GTGACGGACGAATCAAGGAAGACTTCAGCAGAGGAAAACCTTGAGAGGCTCGTCTCCATT
GAAACCATTCAAGGTGTGTCAGACGACCTCATCACAAAGGTCCATGGTCTCATTCAGGAG
ATCACAATAAGCCGGCAACTTCAATCCATGGCTGGCCACAGGAGCTTCTCTGAACCGGCA
TTGCCAAAGCCAGCCCTGAAAAAGCTGTCAAGGAATGATGCCTCTGAGCTCGCCTACAGC
TTTGCCGAAAATTCTGTTAGGACTCTCCTGGGGCAGTGTTTAAATGTGTCGCTCGTTTCC
ACCGGAGTAAGGCAGACGATGGATCAGGTCACTAAGATAATGACCAACACAGTGATGGAC
ACGCTGACTGATGTGTCCAAGCCCACAGTGAAGTCAGAGGATGAATTAGTTTCCAGGTTA
GTCCCACCAGATGAATTCCCCACCAGGAGCCTTAACCCAGCTGATGGCAACGCTGAGGTG
ATGCCTCGCTCTGCTGGAGGTGAAAAGAATAGCAAGAAGTGGCGTTTCCTTTTCAAAATG
CCTAACATCCCGAAGATCAGGATCAAGCTTTTCAAGAGAAAAGGACAAGCCAAGAAGCAC
CCTGAACTGGAAGCACTGCCAACAAAACGTTTCAGTGATATGTCACTGAAGGTTCCTTCC
GCTTCCCCACCCATGGAGGACCTGATACCTGCACCTACTGCACAGGATCCCCAATCCCGT
AAATGCCCCTTCGTGGTTAGGGTGTTTCGGGCCCTCTCTCGAGCCATCACCAGACCCTTC
AGAGGAGCTTCAGGGAAGAAGCACTAGATTAGTGCCTGATTTTAATAAACATTACTGCAT
TTATTTTTGTGTCTACAGCAGTTGTATGTGCAAAATAACAAGATTGGTACTTCCGAGTGA
TTTATAGTGGTAGACTTTTTATGGTCATTGATTGTGGAATACTGATATCGATAAAGACAA
AATATTGCCTCTTATAGGGATACCTTGCCTTCAGTGTGGCTTGCCCATATTCCAAATCTT
TAATAGGGAATCCCCACGCACCTCTAAGACTCCTGAGACGCACTGATAATTCTCACAGTA
TCCCACTCATCCCACTCCTGGCTTATTGGCTATGCCTGGTTTAACAATAGTACTTCATCA
GTCTTTTTTTTACATCTGGATCGCTTAGAATATACAGGGTGAGGCCTCATAAGTTTGATG
CACATGATAACTGTAGTAGGTGTGGGGGAGCACATGGGCCAAGACTGAGTGACGAAGCTA
TGTCTTCCTAATGGTAATTCCTCGAACAGTGTGGCTTTTCCAAAGGGTATACAGCACATC
CTACCATCATTACATGGGTCACTCTCAACACCAAAGCTTCACCCTTCACATGTCTTTCTC
CATCATGG
>TCONS_00137710
CTTTGCGATTATATTTTGGTCGTCTCAGTTTTACATGAGGTAACCCCACCGAAACATTAT
TTCAGGTAAGAAATGATCTGAGTGATAACCCCGCCATGCACCAGGGAACAACTAAACTAC
ATGGATGTTCATAGTGTAGCGAATCCAGGGGGGTAGTCCCGCCCCCGGGACTCAAACCCA
GGTCCAGCGACTGTCAAGCCAACGCCTTAACAGCTGCGCCAAGAAGTCCAAACCTCTTGA
TGAGGTCGCTTTTGTTGGGTCACAGTCGCTACAAAGACATGGATTTGCTGTATGAATGAT
AGTGAATTTAAAGTGTGTTCCCACATGAGATGTTGTACAGTGATTGTGATAGTTCCAGAC
CTGTAGGTGATCTTGACCTCAGTTCCAGGTTCATCTCTCTCCCAGATCAGAGCCACTCTC
TCTGGACAAGTGTGAACGTGACGATCCAAGCAGTTCACTGCACGCACGCACGCACGCACA
CACACGCACACACACACACACATACGCGCACGCACGCACGCACGCACACACATAAAGACA
CACACACACACCACTCACACATAGACACACACACATGCACACACACACACACACACACAC
TCACACTCACACTCACACATACAGACACACAACACACACGCACGCACACACGCACACACA
CACAGATACGCACGCTCACACATGCAGACACACACACACACACACACACTCATACATAAA
GACACACAAACACACAAAAACATACGCACGCACACTCACACATACAGACAAGCGCACATA
CATATAGGTATGTACGCAGGCACACACACACACAGAGAGAAGTGAAAGTCAGTTTCAAAG
CAGTTCAGCTCTGCTGTTCTTTTCAAACTAAATTAACTTGAGTATTCTGCCAATAGCTTG
GTTGTTTCCTGGTAAATACATTGGGATAAACGCTTAGTTCGTTCACAACACAAGAGAGCC
TGTGTGTCAATGTGAATGTTCTCATGATAGATTCGATCAGTGTCTTCTCCTCCTGACTGA
ACCCAGTAATTGGTACTGTTTGTCTTTATTAAGGATCCCATTAGTTCCTGCCAAGGAAAC
AACTATTCTTCCTTGAGTCCAGCAACATTGAAGGACGTTACTCTGGGTGATTCTACTGGC
AGAGAAATGGAACTGACAGGGGATATAGGACCAACTGGATGAGGTAGTTACTCTGGGTGA
CTACTGACAGGGGATATAGGACTAACTGGTTGAGGCAGTTACTCTGGGTGACTCTACTGA
CAGGGGATATGGGACCAACTG
>TCONS_00128744
ACAGAGAGCAAGACAGGCACACAAGACACAGAGAGCAAGACAGGGCCACAGACACAGAGA
GCAAGACAGGGACACAGAGACACAGACACAGAGAGCAAGACAGGGACACAGAGACACTGA
CACACAGACACTGAGAGCAAGACAGGGACACACAGACACAGACACAGAGAGCAAGACAGA
GACACAGAGACACAGAGAGCAAGACAGAGACACAGACACAGAGAGCAAAACAGGGACACA
GAGACACAGAGAGCAAGACAGGGACACAGAGACACAGAGAGCAAGACAGGGACACAAGAG
CAAGACAGGGACACAGAGACGCAGAGAGCAAGACAGTGACACAGACACAGAGAGCAAGAC
AGGGACACAGAGACACTGACACACAGACACTGAGAGCAAGACAGGGACACACAGACACGG
ACACAGAGAGCAAGACAGAGACACAGAGACACAGAGAGCAAGACAGGGACACAGAGAAGG
AGATTGGGGATTGGGGATTGGGGTTTTATTTGAGCTCTTTGGCTGTGGAGTTGAGAACAT
TAGGAGATGCAGTGAAGCGAAATACACAACGCTCAGTGTCATTCTATTGGAATCAAATTC
CCCTTTAAGTGACATAGATGTATTGATCACAACACAACTACACATGACCCTCCAAATGAA
GTGGAGGGAGCGAGTGAGAGAGAGAGTGAGAGTGAGAGTGAGAGAGAGAGAGAGAGAGAG
AG
>TCONS_00134518
ACGGGAGTCTATATTCTGTTCCAGCTCTGTTTTGTCCCCATGAGCCTCCATAGCCAGGAT
CTTGGTTTAGAACAGAGTCCAGTTCACTCGGTCCCAATGAGTGGAGCTCAAGTGTGAGGC
TACAGGACACGACGCACCACTGAGGATACAGGACACGATGCACCAGAGAGGATACAGCAC
ACTACACAACAGAGAGGATACAGGACACGACGCACCACTGAGGATACAGCACACTACACA
CCAGAGAGGATACAGGACAAGACACACCAGAGAGGATACAGGACAAGACACACCAGAGAG
GATACAGGACAAGACACACCAGAGAGGATACAGGACAAGACACACCAGAGAGGATACAGG
ACAAGACACACCAGAGAGGATACAGGACACTACACACCAGAGAGGATACAGGACAAGACA
CACCAGAGAGGATACAGGACAAGACACACCAGAGAGGATACAGGACACTACACACCAGAG
AGGATACAGGACACTACATACCAGAGAGGATAAAGGACACTACACACCAGAGAGGATACA
GCACACTACACACCAGAGAGGATACAGGACAAGACACACCAGAGAGGATACAGGACACTA
CACACCAGAGAGGATAAGGACACTACACACCAGAGAGGATACAGGACAAGGCAC
>TCONS_00074135
CGGAGTGACAACTATTGCGAGTGTCGGAATTGTACTATTTTTTTCCAAAGAGTGAGAATG
GAAGAGACACGGGACATCCTGCTGTGTGCTCTTGGCCATGAAGCATCAAGTGCAAATTCA
TAATACACAGCATTCTATGATAGAACTGTGTTATTAAACGTGTCAAATGAAAAGCTTATT
TAACTCGTCAAATAGTGTTATCACGTTACATTATACTGTCTCCACATTACATTATACTGT
CTCCAGCTCACGTTACATTATACTGTCTCCACATTACATTATACTGTCTCCAGCTCACGT
TACATTATACTGTCTCCACATTACATTATACTGTCTCCACGTTACATTATACTGTCTCCA
CGTTACATTATACTGTCTCCAC
>TCONS_00081131
GGGTTCTGAGGGGTTAGGCTACAGGGGTCAGGGGTTAGAGGTTAGGGTCCAGGAGGACAG
ACGGTTTTTGAATGAGCTTAGCGCCTCATGGAGGAAGGAAGGAGTGAGAGGAGGGTAAGA
AGAGGGGACAGTTAGGTCATACGGGTAAGAGGGATTTCTGACAACAGCTGGTTGTAAAAT
GGCTTTAAATGACCCAACGTTTCTACACCTTATATAGACTTGATAACAATACACCTGGCA
TTAAGAACCTCTAGAATCATAACTCTGTCTGTCCACATGTGTGTTGTCCTTACCTCGAGG
ATCCTCCGCCTGTTTGGCCAGTTTACGGAGGGCGGCGGCGAATCCAGAGTGTGCAGACTG
GGCCGCCGGGCTCCCATTGGCTACGATAGATCCGTTAAGGGGCGACGGGGTGAGGGGGCT
GACCGTCGCCGTGGTGCGAGTTGCCGTGGATATCATTCCTAAGGAAGGTGACTTTGGCTC
ATGGCTCATGCCTGGAGAGAGGAGAGAGAGGGAGAGAAAGGGTTAATAGACATAATAGAC
TGATGTTCGTCATTTATAAAGCAATTACAAAGTGGCTGTAGATGATGGGTCAGTCAGTCT
GTCAGTCAGACTTACTCATGCTGTGATTGGTCAACTTATCAGTTGAGGGTTCAGACAGCT
GACACTATGGAACCCCTCCCACAATGACACTGAGCCCTGTGGACTGGAAAATCTCTCTCA
CACACTGGGGGCTGTCTGTCTGTCTCACACCAG
>TCONS_00204269
GCTGCTGAAGGCGCGTGTGTGCACAGCCATGGATGGTGTGTTGGAGGGAGCGGCTGTGGT
GTGTGTGTGTAAACTGGCCTGCAGTCTTCTCTTCCTGCCCATGGTCACTGCTTCTCTCAG
TGCAGTCAGCTTCTGCTGCAACTGCCTGCTGCTCTTCACAGACCTCGTAGTCACAACTAT
CCTGGTTGTCCTCTGGTTTGCAGACCCCTGGCTACCTCATTTTTCCACGTCCTCTGATGT
CATTGCCCTGCGCTTCCTGCTCTTCCTCAGCCACACCTACTGGGCGGTGCTGCTGATGAC
CACTCCTCTTGTTGCCGTGGAGACTGCCATGAAGTTGCAGTGGCCCCAGGTCCATGGTGG
CAGAGGTAGAGCAGTGGACGGGGACACAGGCGGACGTAGTAAAACTCCAGGCTCTAAAGC
TCCTGCACATCACCATGGGGTGACAGTGGAGGTAGAGGACGGGCAGAGCAGGGACACAGA
CAGCCAGAGAGGAGGGAGAGAGGACCAGGAAAAGTGCCTGCCCCACATCATTTACTTCCT
CTGCTGTCTGCTGGTGTGGGTTCTCTGTGGTGTCTGTGGGGGTCAGAGCTGGAGACTTTG
GGTGAAGGTCTGCATGGAGAGGACCAGCTCCCTCACTATGTGCCTTCCCAGCCTCCCCAA
CAATGTCCTGTCTGCTCTGGGTGAGCCCTGCTGGGCCCTGGCCACCGTGACCTTGGCCCT
CCTGCTGGTGCTGACGGTGGGCTGGGGCCTGCTCAGACGACACCTGGCCCACACAGAGAC
GGACACACACTCAACGACACACAAGGAGGAACATGGCACTGACATTCAACTGCCCGCACA
AACATTCGCTGCACCATGCATGGCTGTAAACCCTGCCACGTCAGCGGTGCCAGACACACA
GTCTGTTGACCCAGAGACAACACGATCCAGATGCTCCCTTCACAGCCCATGTTCCGGGAA
CAACATACAGCTATCACTGGCTCACCATGGATACTCTGTCCTCTTATCGTTGGAGTGTTT
GTCAGCAGACATACTAGAGGAACACAGAGAGACAAAAGGACTAGGAGACATGCCTCTCAG
CACTACCGTGGAGGAACACACAGGCTCTACCTACAGGAGCCAGTGTGGGATGGGGCAGTG
GGGCTTTCCCTGCCTGGGGGTAAATGTAATGACAGGGTTTGTGTGTCTGCTCATTGTCTG
TGTGTTACCTCTAAATCTCAGCGTGAACATCCTACTGATCAGGCACATAGAGACAATGCT
GGAGTGGAGTTTGAAGCTCTTATTGTTTGTACCCAAAGAAGCCACAGACAACACAGGGCT
CTCCCAGTCAATGTAACACAGGCATAAAGTCAGTGTACTGGACAATAAACCCGGATGGGG
GTAGTGTTAGATACTAAAGTGTGGCTTGGGAATGGGATTGTGTTGAGAGGGACTTATTAG
GTATTGTCCGGGGGTGGGATCAGATGAATATTACATGTACTGTAGACAGCTGGTCTACCT
GTCAATGATAAAAAGTAAACGATTCCCCCTTTGACTGTGACTGTCTATTCATGCGTGCCG
AGTAATCTCTGGGAAGCTGCAGAGGAGTGCTGAAAAAGTCAGGTTGAGGCTTGCTTTACA
GATCTATAGACATGCAACCCAATAATTAGTTTGCTGAAACAGTAGATGGGGGGGGGTTCA
GTTATCTGAAATGTGATTTTAGAATAGTTTGATGGGAGATGATCTGACTTCACCTTACCT
CAGCAAAAGGCAAGTGATTATAATGCATGCTTAACAAGAAGTGGCTCTAAACACTACTGC
CATTGGGCTGTAGCTAGGCATGAAACGACAACAAAGCTTTCTCTTCACTCAGGGGTTTTC
TGAGTCGAGGAATAAGATTCCGCTTGATCACAGGCGCAGCAGGGGGCTGAATAACATTGA
GAAATTCAAGGTATTAACACACACACACAGACACACACACACAAACAGCCGTGTTCATAC
AGGTACCACGTTGCAGACACATGCTGCATACCTCCTAACATCAGGTTCAAATGTCTTCGG
AGTTCAGAGGAAACGCTGATATTACCCAGGCCAACACCAGAG
>TCONS_00168399
NCGGATCTTCCGGGCGGAAAGGTAGCCCGAGGCCGTTATGAACTCGACCCAGAGAGACAT
ACTTCTTTTGCGGCCGTCGCTCAGCTTCAGTACAGCGCAGCCGGGCAGAGAACCGTCGTC
AACAAAGTTGAACACTCCCATCTGGTTGAGGTAGAGGACCACCTCGAACTCGTTGGGGGC
TATGACCTCCATCCCCTCGAAGCGCGCCTCTATCTCGCTGAGAGAGGAGATGAACCGGGG
TTCCTGCACCTCGACCTCCTTCAGGACGTCCGACACTACCTTACACACCTCCCGGATAGT
CTTTGCAATGGCCGCTTTTCGAGTTTGGCATCTCTCGCTGTAGTATTTGTTGAGCTGGTA
GACCAGCTTTGCCTGCGTCGCGATCATGTTTGGGCAGAGGTCCGGGCTGTACACCGGAGA
GTCGCAGTACGTTGACGGATCCAATGCTTACCGGTAAAGCCAGAGGCGAAACGCTCTTCC
CCAAGCAATGGAAAAATGATATAATTAAACTTTTTTTTGCGTACACAGCGGATGGACGTC
AGACAATGTCGGAAGGAAACCGATAGGGTTGCAACGTAATAGGCTACTAAATATCAGTCC
AAGTCATATGCAGTAGGCAGCCCCAGAATGGGGTGGGCTCAGTGTACAGTATAATACCGT
CCGTGTCCTCGCGCTTGCAGACCCTAAAGGATAAAGCTCTGGTCGTGACCACTCATCTCT
CC
>TCONS_00079825
TCCGGGCCTTTTCCCAAGCCCACAGGAAGACGTCCCGGGGCAGGCAGCGCCGACTTCTGG
CAATGCCCATGGCAAAACGGGCTCCAACCCAGGATAGAACCAGTAGCCCAGTCGATCAGG
TGATTGTGCCTCTGGAGCCAAGGGAACCCCAAAACCACAGGTGCATGAGGGGATTCGATG
GGCAGGAACTGCATAAACTCACTATGATTACCCAACACTCTCGGGTTAATGGTACACGTG
GTGTGGTGACTCTGCCAATAGAGCGTGCCCATCCAACGCTCTGACGTCCATGGGAATGTA
GAGGGGTTGTGTGGGGATTTCCTGCTCCGACACCAGGGTAGCATCCAAATGAAGAAGGCT
GCAGCTCAAAGATGAGAGAACACTGGGAGAGAAACGCCCAGCAGAATCTGGGATCTCCAG
CGTAGCGATCCGGAGGAAGTATGCAGGGTTCTTGGGAAGCCGGGGTAGATTGGGGAGAAA
CGCCGGTGGTAGTGGGGTAATTGACAGTCTGGGGGATTACTGTAGTGGTGGGCTGCCTCA
CAGACAATCCGAGGAATTGTTCCAGCAATGTATTGAAGGCATGGTCCTGGCGTACCGCCA
AGGTCTGGAATCCTTCCATAAGTACTTGAAGTAACTCCTCGTGTCTTCCAATGGTGGCTC
CCTGAGAGGAGATGGCGCTGCAGAGCTGGTAAGAGTTTGCTGGGTTAGTCATGGCCAGTT
TGTACAATCAGACTCTGGATATGACCCAGATGCAGACACGGGAGGCGGATAGTACAGTTC
TCAGATTATTTATTAGAAACACAGGGCAGGCAGAGGGCAGGCACGGGTTCG
>TCONS_00234405
GCCACCTTGAAGCCTGACTGGTTAGGGTTAAGAAGATCATTCTGAGAGTGATAACGAGAG
AATAGGTCATAGACAGCATGCTCAAGTGTTTTGGAACTAAAACACAGAAGGGATACCGTT
TTGTAGTTTTTTACTTTGGAGGGGTCAAGTGTTGGTTTCTTGAGGATGGGAGCAACCCTG
GCCATCTTGAAGTCAGAGGATGCAGCAAGTGATGAGTTGATGAGGGAAGTAAGGAATGGT
AGGTCTTCAGAGATGGTCTAGAGAAGGGAAGAGGGGATGTGGATAAGTCGGTAGGTGGTC
GGGCTGCCAGACATCACTAGTCGCAGGATTTTATCTGGAGAGAAAGGGGAGAAAGAGGTC
AAAGTGTAGGGTAGTTCTGTTAGAGTGGGACCAGTGGAGTCAGTAGGCTAAGGGAACGAG
GAACAGATGTCGTAAACCTTTTTTTCAAATTGGTCGACAAAGTCCTCTGCAGAGCAGAGC
AAGGGGCAGGAGGTGGTAGGCGAACAGCTTCTAGTGAGTGGGCAGGGTATACTAAATTAG
AAGGGAATGTAGCCAAGGGGTGGGGAGCGTCTGTAAAACCTACAGGGAGAGAAGAGAACA
GGGATAGGAAACACACACATACTTGACAAAGCTGCAAAAGAGCCAAATTGGATCATCAGA
AGATAACTAGGTGAGATACTCAAGTGAGAGAGTGATGTGGAGCCTTCCTCCTCTTTCCTT
CCTCAAACCGCTT
>TCONS_00026723
CTTGAATGAGTAGGTGTATCCTAACTTTTGACTGGTCCTGTATTTTGATCTATAAAACAT
TCTTGCAATGCCCACACAAACTTTCTATCCAGCTGTTATCAGCTCATGGAACCACTGTGT
CCCTGCTCCCTTGTTTCCCTAGGGAGGGAAGTGTGGTGGCACACTTCTGGCTGGTACTGT
CAGTCCCCGACAGCCATGTTGGTAAGGTAACTATGGAGCGAGTCAGCAGCTGCCTACACA
GTCTACTAGGGGCCTACAGAGGGAGCGACAGAGAGGAGACTGCTAACTATGGAGAATATG
TGTTGCATCTTCCCTCTTTCTCTATCACAGAAACAGACCCCAAAGTTGTAGAACTTTTGA
AAGCTTCATTTGGT
>TCONS_00025017
TTAGTACTGGTCCCCCTAACCCTCCTACACGTTGTACTGGTCCCCCTAACCCTCCTACGT
TAGTACTGGTCCCCCTAACCCTCCTACACGTTGTACTGGTCCCCCTAACCCTCCTACATT
TATTACTGGTCCCCTTAACCCTCCTACAGTAATCTAGGCCTGCTCCTAAAGCAGGTGGAC
TCTATGACTTTACCAGAGAACTTTGGTGACTGTCGGATGAAGAAAAAGGGGCTAGTAAAA
ACAGTTCAGGGATTCCTGGCTCAGTGTGACAAGATAGAAGCAGGGATTTTAGACCACTTG
GCTAAGATCCAGTCTAAGAACCTGGCCCTGGCAGATTCTTAGATCTACTAGTTCACAGAG
ATCTACTGGGTCACCATCTGGGATCTGCCGTCATGTCCATCTCTCTGCTGCTCCACATCT
CTGTCCCTGCCCTGGTCTCCACGCTGCTCCACATCTCTGTCCCTGCCCTGGTCTCCATGC
TGTTCCACTTCTCTGTCCCTGCCCTGGTCTCCACGCTGTTCCACTTCTCTGTCCCTN
>TCONS_00132542
GTGTTGAGTCGTAGTGAGGTGTTGAGTTGTGCCTGAGGCCTGTCTGTCTCCTCCAGGCTG
GCTTGTCCATGGCGCTCCAGAGAGACAGCCACGTGAAGCAGCAGCGGCTTATTGAGGAGA
AGTGGAAGAGGACCAGACAGGAGGGCAATCCCATGGTCCTCCTGAGCCACCCCTCTACCG
ACCAGCCCCCCGGCCTCGTGACCAACGAGCCCCCCCGCCACCCAGAGAGGGAGTACGACA
CCTGGCTGTACCTCCTGAAGAACAAGGGCTCCCCCCCTCCCCCCACACCCTGCCCCGGCA
GCAAGGCCCACAAGGATGATAAGACCCGTCTGGAGGAGCAGCAGACCACCATCGCCAGCC
TGCGGCGCCACATAGACATTCTGCTGGGAGAGAACGAGAAACTGACCCAGGACAACAAGC
GCCTGCGAGGGGAGAACATCCGGCTGAAGAGGGATGCAGCGGACACAGACTTACTGGAGA
AATCAGAGCTGTGGGTTCTTCCCCAGTCAGAGGAGAGGAGGAACAAGGACATCTCCATAC
CTAACCTGCCCCCTCTGGAGATGCCCACCCAGGACATCTCTCTGGACGACCTGCCTGCCC
TGGAGCTCCCCGAGGACATCCAGCACGAACTGCAGGCGCTGCTGGACAGAGACGACAAGC
TGTGATGAGACAGGCGGACAGACAGCCCAGTACTAACTAACTAAAGGACGCCTCTCTACA
GAGAGACTGTCCAGACTGGACTGGAAGAAAGCTGGCAAATCTCAATAAAAGTGTTTGATT
GGTCGGTGGCCTCAGGCACTAGATAGCAACCACAAATGGTCACCGTGACAAGTTGGTAAA
GGTCATTTCTCCTAGTTCTGTCTGTGTCCTCAGTGTCTCTACTAGTGGGTACTACATCTC
GTACACACACACAAAACAAACTCTTTGCAGAAATTGTGCCTTTGAAAATGTCTGAAATGA
AGTCAAAAGGGAGGTGACCATCATCAGTGATCTCCCTGCTTTGATAACAGGCCTCTATAT
CTGGAGGCCCTGATTGGTTGACTGGGACGACCTACTGACCCTCTGN
>TCONS_00136510
CTCTCCTTCTCTCTCTTCTCTCTCTCTCTCTCTCTCTTCTGTTCTCTCTCTCTCTTCTGT
TCTCTCTCTCTCTTCTGTTCTCTCTCTCTCATCTTGTTCACCCTGTTCCTAGGCCAGGGA
GGGAGTGTTGATCAGACTCTTCATCTGCAGTGTATTCTGTCCCTTTAGATGTGAGACGAT
GAGTCATAGACCTCAGCCACAACCCCACCTAGGAGCAGAGGGACACTATTTGGCAGGGGG
ACATGCCCTCCCACTGCACCCGTACTCATCCAGCCAGATCGGCATTTAGTGGAGGCCACC
TGCTGCCCCGTGGGGGATGAGAAGGAGGGATGAGATTGGGAAGGAGGGATTGGAGAGGAG
GGTATTGGACGAGGCTCCACACCCTGTGTGCCAGCGTCCAGGGATCGAGTGGATGGACTG
AGTGCCCGCTCTGCTCCCTGGCACTAACACACAGCTACTTAGTTGTTCTGCCTCTGGGCA
AGCCTCACACACACACACACACCACACACACACACAATTCTGTCCTCCATTATTGTCCCC
AATCCCACACTCCCTGACGTTATAGAGAGACACTGAGAGATGACAGAGACACCAGGTTAA
ACACAAACACATCAACTAACATACAAACATAAAACATAACAAACGTGCACACACTACTAT
GTTAACCCAAATGCCATAGTAATAGCAATGACGTAAGTGCTATTACACATGTGTGTGCAC
CGGAAGAAAAATATTAGTGTTACCATGCAGAACTGAGACTAGCAGTATTCAGCCCCTAGT
CTCCCCAAGGTCATCATTACAGTGAGGCTTAACGTCACTCAAACCTTAACACATTGACAG
ACAGAC
>TCONS_00040762
GTAGATATCAGCAGCTATGAGTGAGATGTCGGAGGCCAACAAGGACCTCCTGGAGAAGTA
CAGGAAGGAGGTGGCACTGCGGAGGAAGTACCACGAGCAGCTGGTCGAGCTCAAAGGCAA
CATCCGTGTGCTGTGCCGTGTGAAGCCGGTTCTGAAGGAGGACCAGCATGAGGAGGGCCA
ATCGGTGGTGGTAACCACGGACCCCAACAACGAATCAGCTCTCTCCGTGCTGAAAGGGCA
GGGCCGAAGCCATAACTTTGAACTGGACCGTGTCTTCCACCCTCAGGCGACTCAGGAAGA
GGTCTTCCAGGAGATCGAGCCCCTTGTGACATCCTGTATAGATGGATACCACGTCTGCAT
CTTTGCCTATGGGCAGACTGGCTCTGGGAAGACCCACACCATGGAGGGCAGCACAGAGAA
CCCAGGCATCAACCAGCGTGCTCTGAAACACCTGTTTAGTGAGATAGAGGACAGGAAGGA
CATGTGGACGTACACCGTGACTGTCAGCTCTGTGGAGATCTACAACGAGGTGCTCAGAGA
CCTGCTGAGTAAGGATGGAGAGAAGCTGGACATTAAGATCAACCCAGACGGAACAGGACA
GCTGCATGTCCCTGGACTCCGGCTCATAGAGGTCAAGAGCTTCCAACACATCAAGAAAGT

>TCONS_00173076
TGTTACTCTGGGAGTCTTTCTCCTGGGTGGTAGATGTAGCTGTTAGTTTATCTAGTTTAT
CTCATGGGTGGTAGATGTAGCTGTTACCCTGCTCGTTTATCTCCTGGGTGTTATTAAGTA
GCAGATCTGTGCTTCTCTCTCTTGTTGCCTGGATATTCATTGTGTGTGTGTGTGTGTGTG
TGTGTGTGTGTGTGCAGGACCAAGCGTTTGGGGAACTAGAGAAGAACAGTGACAAGCTGC
TCCAGGGAACGTCTTCATCAGACAGCAGTCAGCCGGCCCATCTCCACGAGCTGCTCTGCT
CTCTACAGAAACAACTGCTGGCATACTGCCACATCAACTGTGTTACTGAGGTACGCACAC
ACACACACACACTGGGCATGCACACACACACACACACACACACACACACACACACACACA
CACACACACACACACACACACACACACACACACACACACACACACACACACACACACACA
CACACACACACA
>TCONS_00173118
CAGGGCTGAGTCTAGACTGATCCACTGCTAGCACAGGGCTGAGACTAGACAGATCCACTG
CTAGCACAGGGCTGAGACTAGACAGATCCACTGCTAGCACAGGGCTGAGACTAGACAGAT
CCACTGCTAGCACAGGGCTGAGTCTAGACTGATCCACTGCTAGCACAGGGCTGAGTCTAG
ACTGATCCACTGCTAGCACAGGGCTGAGAGTTGTTAGGAACTGAGAATAATCTTCTGTAA
AAAGAGACCATGGTCTCAATGACTCCCTGTTGAAATAAAGACTAAATAAATACCATTGGC
CATTGTTAGAACGCAGTGAACAGCAGGACCCTGATGTGTAGCCGAGGCGAACCTGTACCT
TGTTGATGGTGAGGTTCTCATTCCGTAGCCTCTGTTTGTTCTTCTGCAGCTTGCTGGGCA
TCATCATTTTGCCAGTTCGGAAGTCGAAACATCCCAGGTCTACCGTGTTGCCTAGGTAAC
GGGACAGCTGGGGTTTGCTCCGGAACTTCTTCCCTTTTGGACTGAGGGGGGAGAGGAAAG
ACAAACAACAACAACAACAACAAGAGCATTAGATCACAAATAACAACAGATTACAAACAA
CACAAACAACAACAGCAGTAGATCATTGACAACAACAGCAAACCCAGCATGGCATCACAA
CCCAGCAACAGAACCCAGGTCAAACCCAGCAACATAGCCCTGGTCAAACCCAGCAACATA
ACCCTGGTCAAACCCAGCATCATAACCCAGCAATATAACCCAGG
>TCONS_00218211
AGCTCATATCAGAGACATGACAGGTGAATAAAAAGGGAGAGTAGGCCATTATTGTCAGGT
GACTTGCTGTGTATACATAATATTTATTTCCTTGCTCCAGCAAAATGTATTCAAAGTTAA
GAAAACAGAGTAATAGGAAGACATAACTATCCAACGAGACTGTCACATAGGCCTACAGTG
TCATAGGGCTGTAGCCTAATGTGATTGGTGAGAAATGAGCTTAACATAAAGTAAATACAT
GCTGATATGCTAATATTTACATAGGGTAACATGCTGATATTTAGTCCTGCAGTTATGTCT
GTAATGTCGACAGACATAATAAGTACTTTTCCCCCTACTTTAGTTGCAGAGATTCACAGA
GGGCTACTAGTCAACGGAGAGTGCTACAAAGATAATTAGAAGAGCATACGCAGATATAGA
CCCAGACACAGCAAAGTTTCTGAATGAGGATGCCATCATAGACATTAATGTATCCTTCGA
TGGCACTTGGAACAAGAGATGATTCACTTCCAACTACGGGATAGGTGTGTGCATTGGTGC
TGGTACCAGCGAGCCATAGAAAATGGTGAAGATCGACCCTGTCATAAAAAAACTTGGAGG
CCATACATTTTTAATAGAGATGTTGCGCAGAAAATGGCACCTGTATATCATATGTCAAAT
GATAACGTCCTCAAAAGAATGTAGCACGGAGGAACCCAGAATGCAAATTAATGTCTGAAC
TCTGTAAATATGGTCAAGATGCCCCAAAACTGTCTTCGTGGGCAAAAGCCGCATTGACGG
AACAGCCAGTACGGCAATACCCACGTTCAATGAGGGAGCCACTGCTATAACAAAGTTGAT
GAACAAATTGTGGCTTGAAAGCACTTTGGTGACACTGGAGCAATCAGAGAGGAGTTGTGA
GAGCTGATGCTGCTTCAATGGAGTGTGCCAAGAGGTCCCATGACACAGTCAAAAAAGTAA
AGCGTCACCAGCAATAACTCAAAGAGGGCCTTACATATGGGGCAGGCATAGCTGATTAAT
GTTCTGCACATTTCAACAGCCATACAGAATCCTTGTATGTGACAAATTGAGCAAAGCGAT
ATGATAATTTGCCCTAAGACTGCATATTTGCCCAACAGACGAGTATTCAAAGCAAATGCT
CTATTGCTTGAAACAAACGTATTAAACGTGCTAATATATTTGTAAAATTTATATTTGATG
TTTACTTTTCAGTTTAGAAGTGATATATGAATAAGAGTTTCATTAATGTGACATAAATTG
TAATATTTTTGGAAAGTACATTCTAATTGCATTAGCGTCTTTATCGGGCATTTTCTCAAA
ATGACATGTTCCCGGTACGCCAATTCATTTTCTCAGTCTTCAAAGGACGTACATTCCCAT
TATTCCACACACAAGTTCTTAGGTCTTATAGTCAGACTTTTACAGGGGCTTTTTTATATA
TATCTTGTATCGTTCTGATTTTAAGTGTCATTTTATGTGTAAATATATGCAATATATGCA
TCCGTCATACTGAAGTGTATTTTAAATAATTCCATGAATTGGCAATATTTTAATAAACT
>TCONS_00038356
GGTTCTTTTGAATGGAACAATGTGACGGTCGGAAAGTGACAGCCTTAACCACTCGGGGTT
AACGATTAAGCCTGGTACGGGCCGTTACCGTACATAAGGCATGCACACCTGCGCCCACAC
AGGCTGCAGCACACATTATAACCGAGTGCAGGATATGAGACAACCGTTGTGTGGCGTTCA
GCAGTGCCCTCTGTTCTGCTTCTGTTTTGAGTTCTCTCGTCTCCTCTGTGGATCTACGCG
GTTTAGGAGAACCGTGGCCAGAGCACTGGAGGATAAGTACTTTTCCGCAGTTCAGTAACC
CTATCCGTGCTGCAGATCTTTAAATACTCTTCATAAAATAACCACGTGGTGTAAGGTGAG
ACCTTCCCAGCCCCGGACACCGACTGGCGCGAGCTAGTCTTGAGAGAACTGTCAGAGTGC
GTGCAGGACTGGACTGCGCTCTTGGATGACTTTCTGAAAATAACAACTGGACCTAGGCTA
CTTCATTTACCTTTTAAGAACAACTTTTCAATACCCTTTGGCTACCAGACTTTATTGACC
AGATTATGCTATCAGATAACATTGACCAGATAACAATTTGTTTGTTTCTTTGTTTTTGAT
ATATTTTTGGAAAATATATGTTTCATTCTTCTATCCATCTGCATACCTTGAGCACGCAGT
GAATGGAGAACATACTCGAGCTTCTCCCGAAGCACCGGCAAGAGGGTACGCACGCCTGGG
GGAGAGCGGCGACTCACACCTGCCTTTGCAGACGCAAGAGTAGCCTAGTTGCGCCCTTGA
ATCGTTTTTTTATTACCACATAATTTCGCGTTCGTGACCACACCTGAGTGCCACTCACTA
GCATTTTTTAATGGGATAAATTATGTTGTGAGATCAGGTTATTAAAAACCGATCAAGGGA
AATCTAAACTCAATTAAACGTCCCACACCTTTTGGCCATAGCCTATATTTCTCATTCAGT
CTACTGTCCCCAAAAGCTTCCGCATGGTACTTTGGTCGAAAGATCAAGACAAACCGTTGG
ACACTGACATGTCATCGGGGGCGATAGAGATGAAGAAGGAAGTGGTGCCACCAGCATACC
TCCACTCCAACGGTTCCGTTCACCCAGCCATCCTCACCGAGGACCCCGAGGAGATGAGAC
CGGAGGAGAGGGGCGAGTACGAGCTCACGGAGGTGACATCCGTCGCGGACAGGTCTGGTG
AACCAGGAGATGAGGACCGGGAGATAGTGGTGATAGACTGTAGGGCGAATGCCAAGGGCC
AGCGCGAGGAGGACGCTCTCCTGGAGAACGCCAGCCAGAGCAATGAGAGTGACGACATAA
GCACTGACCAGAGCCCAGAGCCACCGGCGCCATTGAAGGAGACCTCCTTCTCTATTGGCC
TCCAGGTGGTCTTACCGTTCCTGCTGGCCGGGTTCGGGACAGTGGCGGCGGGTATGGTGC
TGGACATCGTTCAGCACTGGACGGTGTTTACGGAGGTGACAGAGGTCTTCATCCTGGTCC
CGGCGCTGCTGGGGTTAAAGGGCAACCTGGAGATGACATTGGCCTCCAGACTATCAACAG
CAGTGAGTGTGTTTTGTTGTGGTCTCTACATTTGGCAACC
>TCONS_00024552
TGGAGGGGGACACACACACACACTGACACCACACAGGTACTGGAGGGACACACACACACA
CACACACACACTGACACCACTACACACAGGAAATGGATAAGAATGAATATCAGTTTATTT
TGTTGGTTGGATGAAGCTCCTTTGTGGTTGACCTTTGATCCCAGCCATATGACATGACTA
GAGGCTGTAGTGTTACATCTCCTGTATACTGTGTGTTTTCAGATACTTCCATTGGAGGTG
GTTGTAGTATCAGGGTCTGTCTCCCTCCAGGTATGACACACAGACAGGCTAGTACTGGAG
AAGGACATTGGGTCACTTGCATGTCTACTTTTGGGTTAGGACACCTGGGGAAATGGTTCC
ATTACTGTCGTCTGTTTTCTCAGCTCCGAGACCGAACAGGGGTGTAAGGGAAACACTGTC
ACTATGCACTGGCCTCTCCTCTGACCCCTCTCTTCCTCTCTCTGCCCCCCCCCCTCCTCG
TTTCTCTCTGGTCATAAATATCTCCATCGTAACCACTGCCTTGTCCTCCATCTCAGATCA
ACAACAAGGCGGCTACAGGAGAAGAGGTGCCTCGTACCATCGTGGTGACAACCCGCTCCC
AGTACGGCCTGCCTGAAGACTCCATCGTCTACTGCAACTTCAACCAGCTCTACAAGATCG
ACCCTCCACCCTGCAGATGTGGGCCAATGTAAGCATCAAGCTAGAAAACACAGTTCCAAT
CATCCTGTTGTCTGAGGTCTTCATGTTTCTTCAGGAATTCCTCTTGTCCCTGACTCTCCA
GGTGAAATGGCATCTTAGTCCCTATGTGATAGTCTATTAGCTTTGACCAGGCACTATGCT
CTGGTCAACAGTAGTACACTATATAGGGACTCTGGTCAACAGGAGTACACTATATAGGGG
CTCTGGTCAACAGGAGTACACTATATAG
>TCONS_00087777
CTCACCTGTCCGCTGTTGGCGAGATCATCCACTGTCATGGTGTTATCCAGTCTGAGCCCC
AGTCCAAAGTCACACAGACAACAGGTCAGATCCTGCTTCACCAGGATGTTAGAGCTCTTC
AGGTCGCGGTGTACGATGGGCACTTTGGGTCGCCCGCAGGCCGTGTGGTCACTGTGAAGG
TGTGCCACCCCGCCTGCCAGGGACCCGCCCAGACCCCGTAGATCCTCCCAGGAGACCAGG
TTACGGGTCAGGTACTCCTGAAGGTTTCCTCGGGGGTGGAAGGCTGTGATCAGCCAGTAC
TGCTTCGACATCTACAACGGACAGAAAGACACCAACAGAGACGGTTAGAAAGGGTGTTGG
GAACA
>TCONS_00242281
ATCTCTTGTTCACTTGTGTGTGTGGTGTATCTTACTTCTTGTTGTATCTTATGCCTTATT
GTTAACAACATATGCATGCATTTGTCTGTGAAATAAAGAAGTGAGATCAAGACTGTGTTC
AAACACTTCCTTTTTCATCCCTGAAGTGACACAATCTATCGTGTGTTTTGCACAAACATC
CCAGTCACTTGATGTATCAGGTTGATTGAGTTTGGCATCTGAGTTTGGGATTTGTGTCGT
GAATCTATAGTTGCCAACATATATAACACATATCAGTGGTTGGCCATTGTGAAGACAACA
TGCTTGTGGTGTTTGGGCTCCTGGTGATGTTCACTGGACTCTCTAATGGCACGGAGGAGA
AATCCTGTGATGCTAGACAGAACATGTCATGTCACGGAGCTCTTGGAGAAACTGTCTATC
TTCAGCTGATGAATAATGCCACAGGGTCTGAACTAATATTCAAAAAAGACCCCACTGGTG
CAAGTATACAGATATTCATAATGAAAAACAACACAGTGAGAATCCATGACTCCATTAAAG
CTAGATCAGAGTTCTTTATCAACATCGGAACATTTAGGATATCTAACACAGTAAAGAGTG
ATTCTGGTGAATATGTCTTAGAAATCTATGGTTCAAATGGAACACATTTGAGCACCGGAG
GAGTACAACTGATCATTGGAGGAGAATCTTATGGGACTGTCATAGGCTCACTAGTAGCTG
TGGTCCTGGTCCTAACCGTGGTGGTGGGACCATACTGTATTCACAAGAGGAGGACACCTT
CACAGACGCCAGTCCCCACAGATGCTGATGAGAGTCCAGAGCTGGAATATGCTGACATCA
ATATTCTAAAGAAGATGGAGAAACACAGGGAGGTTCCAGAGGATGTGGGGTATGGACAGG
TTGTAGTATTGAAGGGTTCCAGACCAACCACAGAGAGAGACAGACCTGAGGGGCGGGAGG
AGACTGTATGCTGGAATACAGCTTGACCAATGAGAGAGATTCTTGTGAAGGGTTGATATT
TAGACATAGTATTAAAGCTCTGTTGCTTCTTTTGTTACTGTAACTATTAGTATCTAACGT
TCCCATATTTCTGTACATATTTACATGAAATGTAAATGAACAACTAAACTGTATACACTT
G
>TCONS_00160163
NAAACCCAAAGGTAACTCCCAGATGAGAATGTTTCCTGTCCTGTTCCGTCCAAGAGAAGA
AAAGCTCTGACAGAGACTGAAAGAGTCCTCAGAAGAGGAACAGGTTGGTCTTTTGAATTC
AGCAGCTGGATGTAAATACTGGATTTAATGAATGTCCAGCATTCAAAGACTCAAGAAATA
CATATATTATGTGTCAATTTTCTAAGGATTCAAATACGTATCAGAGGACTGAAGAAATAT
ATATATAAGGACAGGAGAAATATATGGACTCAAGAAGATATTCTGACTACACAAGAGTGT
GTCCTTTAGATGTGTCTGAACAGTGGATCAGTCCGAGCTTCTCTACACACATGTGATCCA
GAGAGCGTTTCACCCACGAGGGACGGCTGCGTTCTGACCTGTTTTCTTTGTGACATACCG
TGAGTCGCCGACACATAAATAGAGACCCAGAAAATACCCAGAGTCCCTAGCGTCCCGGCA
GAAACAGCAGAGCGAGAAGCAACCACGCACACTCACGCACAAACACACCTGGTTCATGAG
TCGATACATTCAAGACTTGCTTTGTGTCGTGACGTTTTCCACTTCATCCTACTCCAGTAT
AGGACAGACACCCCCTTAACCCACAAACTCTCCCCTCTGACCTCTAACCCTTGACCTCTG
ACCCCTGATCTCTGAACCCTGACATCTGAACCCTGACTCCTGACTATGAGCCCTCAGGGG
GGTCAGTACCTCAACAAGGCAGCGGTCTTCTCCTCGCTTGGCGCCGCCCGCCTCTCCCAG
CTGGCCCTGGGCTGCTCAGTGGTCGCCATGGTGAGCCACAGTGCGGGCTACAGCGGAGGG
TCGTACGGCGTGTTCTGCATGGCGGTGTGGTGCGCGTGCTTCGGCATGACGACAGTGGTG
TTCTTCCTGGACGCCACCCGTCTCCACGCCTGTCTGCCCGTCTCCTGGGATAACCTGACG
GTGGCATTCGCCGCCCTGGCGACCCTCATGTACGTATGACATCACCATAATCATCGTTAC
ACGTCATCATGTATGCATAACATCATCAAAATGAG
>TCONS_00005032
CTGACATTTTCCAGAATAGTCCGATATAATTATTCAGCTCGCGGCTAACAAAAACGTGTC
TGGTGAAATAGGTGTTCATTTCCAGCCCTGAGTGTGTGCTGATGGGATTTATTACGACGG
CCCCCGTATGAACCTCTAGTTTGAAACACATTGAAACGGGTAGGGAGCCGACTGGGACCG
TCTGACAGTCCTATCACCCAGCGTTTCCTCCACCCTTCCCCTCCAGGTATCCTCTCTAGA
GGGCCAGGTGGCCAGGCTGAGAGCAGCAGTGGAGAGAGGAGAGGCACAGAGACAGACTCT
TGAGTACGATATGGCTTTAGCCAGGAAGGAGGCTGGAGTAGAGAGAAGTAACCTCCAGGA
AAACATGGCTGCTCTCTGCAGTCAGAATGAACAACTCATGGAGCTGCAGCAGAGAGTGTG
TGTCCTTCAGAAGGCTCTGGAGATAACGCGGATGGCCCGGGAAGAGGACCAGCATGCATT
GCAACAGGAAGTGGAGGAGCGGGACGGACTGGTGCTGAGCGCTAACACAGAGAATGATCA
GCTCACCGCTGAGAACAAACACCTACATACCTTGCTGCAGGTAACACACACACACACACA
CACAGCATTGATACAGACATTCACACCATCATCATCG
>TCONS_00094007
TGTTTATGAACTGAGACCGGGAACCAGCTGGCTGAGGGGACGTCTGTCTGTCTGTCTGTC
TGTCTGTCTGTCTGTCTGTCTGTCTGTCTGTCTGTCTGTCTGTCTGTCTTCTCCCCTCCC
CTCCCCCTCTCAGAGTGATGACATCACGAACAGCCGGTCTTAAATCAACCAGTAGGATTG
CAGCATAGCAGTGGTGCTGACTCCATTCTCTCTGCCCCTCTCCCTCCTCTCTCTCTCTTT
TGCTGCCCTCTCATTTCTCCACACTACTGCTAACATGGCTGAGGCATTCGCAGGCACATG
GAACCTGAAGGAGAGCAAGAACTTTGATGAATACATGAAGGCCCTGGGTGAGCAGCGTGT
GTGTGTGTGTGTGTGTGTGTGTG
>TCONS_00102255
CTTACCCCCTGTTCGTCCAGCTTCATCAGCTGCTCTGTGACTTTAGGTGTGTTGAGAGCC
AGTCTGAGACAGTGGGCGGTCAGCTCTGGTACCAGGTAATCTAGCACCTCTTTGAGGGGT
AGACCCCGAGCCAGGCCGTGCTTAGAGGTGGAGGGCACAGCATCTTCCAGAATGGACCCA
CGCAGGGTGGTGAGCTGGAGGGGAGAGGCAGGGATAAGAGACTTCCATTATTACACCAGA
CCAGGCTGTCTAATCTGGCTACCTATTCCCTTCAAAGTAGTGAACTACTTATGGAATAGG
GTACCACG
>TCONS_00096135
ACGACAGAGAGAGAGACGACAGAGAGAGAGACCGACAGAGAGAGACCGACAGAGAGAGAC
CGACAGAGAGAGAGAGACAGAGAGAGACCGACATAGACAGACAGACAGACAGAGAAAGTG
AACAGAGAGAGAGAACATGAGAGAGGAGGGTGTAAACCAAACTCAGGTAATCCACTGCTT
GGCTTCCCCGGGGAGCTATGCGTCACCACGGTAACCCCAATCATGCTGAGTGCACACTTC
CTAGTGACTCCACCACAGAGGCAAGAAGGAGATAGAAATGGAGTAGAGGAGGACATAGAG
AGAGACAAGCCTAAACTACTGTGGTGGTGTTCTTCTCGGGTCAGAAACCCAAGGCCTCCT
GTAATAATTACAGCCAGAGAAGAGAAGAGACGTCATGCCATGACACAGAGATAGAAAGCA
CTGCAGGAAGGTATGAGGTTGGGTGGAAGAGGTGGTAGAACAGTAGGTATGGTTAGGGGA
TAGAAGAGAGGGGTTAGCCTGATGGTCTCTTCGGGACTATCCAACAAGGCTCCAAGTCAT
AAATCAACATGTATGTCCACCACAATAAGAGATACTGGGCCAAAACCAGCTGAGAGAGAA
ACCAGTGTGTGTGTGTGTGTGTGTGTGTGTGTGTGTGTGTGTGTGTAGTCCACTGTCTCC
TCTGGGTAGGTAGAGAGATACAGACATGGGTAATCTCTCCTTAGAGCTACAGTGTCTGTA
ACTGAGTCTGTGCATTACAGAGGACTGCCACACCACACTGACACTAAAGCCTGTATCTTT
ACCCCTGAGCACAGAAACACGACCGCAGGATTAAACCACTAATGCACAAACTACTTGCCT
AATACTATTTTTGGTTCCAAGTGAACCCTTTCGCCACTAAAAGGTTCTACCTGGAACCAT
AAATGGTTCTATGGGGAAAACAAAGAAAACCATGAGAGGATCACACAGAGAACAGCCCTG
CCATACAAATCTAACCCTTCTTTTACCAGGCTGTGTTCTCACCAGACAGTTTACCTTCCT
CGTCTGATAAAGGCGTTTTCTCACAGAACAGGTTGAAGCCAGTTCATTATTCCACTGACA
CACGACGTGTCACGATCACTCCGCCTCCGTGCTATCAGTCTCCTTCTGATAACGCCTGGG
CTTGACCTCAGTGTGAGGACACACCTCAGTCTGGCTTCATGCCAACACAGACAAAACAAT
ACTTCGAAATGAGGGACACCAAAAACGGGCCGTTTAAAGGAGAATTTTCTCTGAATGAAA
ATCCTCTACAGTTTCGAGGAGAATCAATACAACTAAAGCAGATAAATTGTGCTCCGTAGT
CGTTATGATGACTAGAAATACGGGAGGCTAAAATGTCAAATGTAAATCAGGCAGTCTGTT
CCATACTGACTAATATTCATAAGTGTATAATTAAAACATTTCATTTGTGTTCATAGACAT
AATTCATCTGACTCATCCCCAAAATACTAATTCCAACAACCAGATGTACGTCATTCAGCA
CTGACTCATATGCATTACCATACTGATATGTATACTTCATGTTCATATTCATGGCTTGAA
GCAGAGGTGAAGAGAAAATCAATGAATACATCAACCAACAAACTGTCACTACACTACGGA
GCACAAAACAGGCCGTTATCGTCCATACTTCCTTTTCCCTTTTCTCTTTCATGAGATACA
GACAGTTAAAAGACATGCAGAAGCGCACACACACACACACACACACACACACACATCCCT
CGCTAAGGACGGAGACTCCCAAAAGACCCCCAGTTCAGTTTGGGGCTCCACTCACCCCCA
GTTTCCTGCTGCGCATGCGGACGTATCCCTGCTTGACGATGTCGTTGAAGTTGGAGGCCA
TCTCTGTGGGAGCTGGGACCTGCTGGGGCCTACGGAGGCTAGCATCCAGTCCTTCAGTCC
TGCAGTCCAGCGCTGCACCTAACCCCCCTCCTCCCCCTCCCCCCCTTCTTAAGTCCTGGG
GTTACCTTCTCCCTCCTCTATATCAGCCAAGTCTTCCTTTTCAGATCCTGTTGCCCTCAG
ACTGCCCTCACTCCTCTAATGCAGCTCGTTGTCCCCTCGTCCCTTCCTTGCAGTCCCTAA
AGAAAGAGAGAAGGAGAGAGAGAGGAGAAGAAACAGGGGATCTATTATTCATTAAAGTGG
CAGGAGAGAATGGTAGTGGCATGCAGACACACGGAACATTATCCTCCATTATTCATTGCT
TTGGCAGACACCATTATTGAGGGCAAGTAGGTAGCATGG
>TCONS_00149478
TGCGCCTCGTTCTCCTTGAGCAGCCTACGCGTGCGTGCCCCTCCCGGGTCGTCCGTCACG
TTCAGCATGACCACGCTCTTCTTCTCCCAGCCGATGAACGAGCCGTCCGTCAGGCCGTCC
ACCACTGACAGGAAGTCCTGGTAGCCATGGTGACGGGTGGACACCACTGAGAAGGTGGTC
CAGTCATACTCCTCTAGTATTTTGAAGATGACCTCCAGCTGGAGGCTGGTGGATGAGCTG
AACTGGAGGAAGATGGAGCCTGACTCCTGCAGTAGAGGAGCACACCTTAAAGTTCTATAG
ACACAGGCAAGCACACGGGACAGAACGCTGCCAAACAGGAAGCACAACATCAGCTTTCCT
CTAGGAGGTCACGTTCAGTAGAGCACCTTCTCCACTTCAAAACAGTTCAACACGTTGCTG
TTGTTTTTTCTCACTGAACGGGACCCCTGTAATACCTCCGTTTCACAACGTTTTCTCCTG
TTTTACACCTTCTGAACACATCCCAGCATTGAGAATGAAGGGGTTTTCTAGGGTTCTGAT
TTGGTTAGGATTTGGGTTGGGTAAACTGATCCTACAGTGTAGATATGTGTCTATGGGTAA
ACTCTGCCCAGAGCCAGAATGCAGCCCAAGGGTGTTTAGAATACGCCTCACTGGTAAATT
GATCCCAATGAATATATGAATAGCAAATATGTTAACATGCCATTTTATCACAATCCCTAA
CCCATTAACTATTTTTGAAGAAGTCTAAACATTCATCAATCCAGATCTAGCAGGGGATGA
TGTCTTTAAGGTAAGGATCTAC
>TCONS_00173328
TTGGTATGGCCCCTCCCAACGGGGCTGCTTCCCATCTATCCTCACAGCGAAGGCTGTCAC
CAGGAGTACTTGGTATGGCCCCTCCCAACGTGGCTGCTTCCATCTATCCTCCCAGCGAAG
GCTGTCACCAGGAGTACTTGGTATGGCCCCTCCAACGGGCTGCTTCCCGTCTATCCTCAC
CGCGTAGGCAGTCACCAGGAGTCCTTGGTATGGCCCCTCCAACGGGCTGCTTCCCGTCTA
TCCTCACCACGTAGGCAGTCACCAGGAGTCCTTGGTATGGCCCTCCCAACAGGCTGCTTC
CTGTCTATTCTCCTCAGGGACTGGATTGAGTGAATCACCTTCTCCTGTAATTCACCAGTA
GTGCATAAAATCTTGGACATACAGGTTTGGTTAACAAACAGTTTCTCATTTGTTATATCT
GATTATATCTTCAACTTCTATGTCTACTTTGTTAACTAGGTTTTTTTATTTTTATTGTTT
ATTATCCAATAGGCCACAAAGTGTCCTATCCCCGTCCTATCCTAGACCACAATTTACCCA
TCCCCCCTTTGATACCTGGCTCTGCCCAGGTAACATTACAACAGCCTATTTAAACTGTAA
CTTAGGTAAAATAGATAGGTACCCTTTGTGCCAAATTCCTCCTTTATCAGTGGCTCCCAT
CTTAACCCATCTATTAACTTCTTTAATCGGAGCTCTAAGCTGACTTTCCTTCAGTAATTC
TGTGTCAATACTAACTTCCTCTTTCAAGTGAGATACTGTGTGTGGGTGTTGTTTTCTGGC
CGCTCTCTTAGCTTCCTCATCTGCCCTTTCACATTTACAAATTGCTACTGTCTTTGGTCA
TAAAACTTTAGTAAATTCAATATTCGCTTCTCCACTGAGTTGCAAATACATGGATGGTGT
TAAAAGCATAAGCACTGTCAATATATATCGTAATGCATTTACCCTTCCTCAAATCCCAAG
CTCTGGTAAGGGCTCCATCTTAATGCTCCATCTTCCAACACCTCAGTAAGAGTCACTAAT
GCATAACCATTTGCATTTGAGCCATCTGGGTTCTTTCTATACGACCCATCTACAAACATA
GTCAGTTCCCCATCCAATAAAGCTAGATCAGTCAAATCGGGTCGTAGTAAGACAACGTTC
TTGGTTTCTGTTACACAATCCCAATGTGGGCAGCCATGAGAAACTAGAGTGGAGGGGTTC
AAGGTAGAACATCGCTCTATTGTTAGATTTGGCATAGTTAACAGAATAATCTTACAAGAC
AAGTGTCTAGCTGGCGACATGTATGCCATTTTATGTTCCAATAACAAGATTGAGAAGTCA
AATCATGGTACAGTACTACAGAGGCTGAGTCCTCCACAGCCCGTGCTGCAGCCACCACTG
ACTGCAAACACAGGGGCATTGCTTGTGCCACCTCATCGAGACGGGAGGAATAATAGGCCA
CCGGCTTATTCTTCCCTCCGTGTCTCTGAGTCAACCCTGATGTCATGAACCCCTCCCTGC
AGTCCACAGTCTGTGTGAATTCACGGTCATACCTAGGGAATGCAAGAACAGTGTCAGATA
TCAATAGCTGTTTAATAGCCACAAACGGTTTCTCTGCCTCTCTTGTCCATACAATCTTTT
CTTTAGCTGTCATAGCCTTACCATAAATCAAACCACTAAGTAACCCTATATGCAATGCAA
TGTGTGGGACCCATGCCCTACAATAATTAATCATTCCCTAGAAACTCATCATCTGTTTTT
TTGTTAAATGTTTTGGGTGCTTCTAAGATAGCTGTCTTTCTGGTTACATTAAGTGTTCTC
CCTTCCTTAGTTATAGTGTGTCCTGAATAGATAACTTGTTCTTGCCAGAGCTGTAACTTC
CTCTTATTAACCTTGTGACCTTGGTCTGCTAAGAAGAGGAACAGAGCAAGAATATTTGCT
CTAAAGCCCTCAAAATATTATTACATATATCAAACATTTTGCTTACACATAGAAGATCAA
ATTTAATTTTCTTTCCCATTACTGTCAATAGCAGATAGGGTTTCTGTTTCCAAATGTTTA
CTTACTGTCTCCCTGTTTCAGTTCGTGGACCTTGGAAAAATCAACATGTCTATAGTAGTA
ATCTCTAGGATTATTACATAGTTAAACTTAATTATTTCGATACTCTCAAAGATCCTGGAT
CACCCCAGATGCCATATATCCCTGTCAACTTTCTACTATTTAAATAAAACATCTTCTAAT
AATTAAACAAAGCCAAAACGACTGCTAAACATAGCATATGTTTTCTGTACCAATGAAATC
TCTCCTTCGGGAGTCTACTGTATTTGAATCTAACAATAATATGGGTTAATCTTAAATCAG
TCTCATCAATAATTGAATATATGTAGCGTAGTGTGGGATCCATTATCTACAGTAATTTAC
CATCCCTAAGAACTGCAACATTTTCTTTACATAATTAATTGTAACGCTTATAAAATCACA
ATTTTGTTGTTCCTGCCCTGTTGGCTTAAAATATGCCCTGAATACTTAACATGAGTCTAC
CATAATTAAAACTTATCCTATCTAATTGTCTCACCACATTCATCAAATAAAATATAATGA
CACTATAGTATCAATTTCACAGCTTGTTGTATCAAATTACCTCAATATCAGTAATACAAA
TGACCTTAGATTCTCCATCCAAATGGCTTTCCAATGAGGCTGACCAGACCCCAAAGGAAA
GTTATGATCGAAGTCATAAGGCTTCAAATAAGTGTTTCTTACTGCATTAAACAACATTCC
TTTATCAAAAGAATTCACGTATTGAATTAAAACTTCAGAAAATAAAACTTCAAAAATGCC
ATGTAACTCACTCACTCTCTGCTCTCGCTCTCGTTGTCTCTGTCTCTCTCTTTACACTTG
CCTTCCTGCTGCTACTATATCTCTCTCTTTTTCTTTCGCCTACGTTCCCTTTTCTGTCTC
TGTCTACTGTTCCTTGGTGGGACCTTACGATCCTCTGCCATGTGACCTGTTTTATCGCCG
TTGTAGCACTTTCTGCCCTCGGGTTCTATCCTGTTTGCAATCTCTGTGATTATGTCCCTT
CCTATTGCAATGTTTACAGGGACCAATACACTCCCGGGCAAAATGTCCTGTCTCATTGCA
ATTGAAACATTTTCTATCGTCTGATCCTGTCCATTTTCTCCCTTCTCTCTTAGGTCCCTT
CCCCTTAAGGCCTCCTTTACGTTCGTTTACAATTACCCTGATAGTTACTGTCAAATGCTA
CGACTCGACCTGTTCACTCTTTTTACAGTCTCGGTGGTAATGGCCTACTTTAGTGCAGTG
TTTACACGGTGCCTCACAATCTCTGGCAAAATGACCCGGTTTGTTCCAGTTGAAGCATGT
ATGTTCACCTTTCTTTTGACGGTCTCTATCCACTTTTCTCCACTTTTCCCGTTTCTCTAC
CTCTATCCACTTTCTCAAGAAGGTTTCTAAATCCTGTCCTCCTTCCCCAGCCCGTGGGTT
CTGTAAGGCAATTAGGGGATATTCACTGACCTCTTCTCCTTTCTTTCTGTCGCTTGTTTG
CTCAGCGTCTTAGTTTAGTTAAATCTTTCCTGACTTTCCCTTGGGCAGCTAGCCCTATCC
TTTCCTTCTCCTGCTTGCTACTTACATCTTGCTTCTTCTTTTCTCCCTCTGCTCTTTTCC
TGGCTTCCGAAAGCCATACTCTGGCTGTGTTCAACCCCTGTTTATTCTGCTTCCTAACAT
CCTTACCACATTCCTTATGTATCTGTTTTATTAGCAATTCCAGCTTTTCAACATCCAAAC
GCCCATCAAATTCATACTTCTTTCTCCATTTTGGACCGAAATCAATGTTCCGTTTATCTC
TCTGCTCCAAATATCGCTCGTCTCCCATTAATTCCGGGACCTCCTTTGAGGATTTACTAC
CCATGTTTGATAAATTCTTGCCGTTCCTAGTAGCTAGGGTATTTATCACGACCTATGTGT
GTGCTTTTCTGTCTGACCATGTGTTTGTGTCTCTTTAATGTTTACCATCTATGTGTATAT
TTGGGGAAAACTCCACTACTTCTATGTGTATGGATTTATATATGTGTTTCTCCTTTTGGT
AACCTTATGTCTATAGATTTGGCTTTTATCCCAATCCTCTAGATTAGGTACCGGAAACTT
TGTCTATAGAGATGACTATCGATCGGACATTAGGTCTAACACGTATAACTATAAGCTATC
ACCTAGGGGTCGTAAATCCCTAGTTAACCTCCTATTTCATGTTGTGTCATAGGACTTTTA
AAGTACACCAATATCTCGCATCTCACTCCTCTATATTAGTTTTCCCTCTCCACCGTTTCG
ATATTACTTCAGTCCTGACTATTGAATTAACATAGACGGTCAATTACTCCGCCTACTCCT
CACAGCACCTATTTAATATCCCCACATAATAACCCCATTGGCCTTCAAGGCGCCAATATC
TATTAAGTCTATTAAGCTCTATTTTATTTGTGAAAGCGCCTTACCTCAGGTCATTTCGGA
CCTAACATCCATTTATCGATACATCCATGTATATTGGTCGTACAAAACCCA
>TCONS_00022907
CACATCTCCTATCATCTCTCTCACATCCTCTCTCACATCCCATCTCACATGATGTCACAT
TCCTATCATCTCTCTCTCTCTCTCTTTCTCTGGTAGAGACTCCTATCTCGTTTAAGCTCT
GCATCATTTAATAAGGAAATTAAATCCTTTAATTATTCCAAGATGAGTCACACTCGCTGG
TTAGTTGTGTGAATTATTCACGTGGTTGCATTCCTAAAGAGAAGATTGTGGAGAGGGGAA
AACACCACCATTGTGTTGTTACAGCACTTACCAAGCTGGTTGTCTGTTTTAAAAGGCTTT
TAAAAATAGATTCATTAACATTTGACACGTTGACATTGTGTGTGTTTGTGTCCTTATGTG
TGTGTGAGTACCGGGATATGTGTGTGTGTCCATGCTTCCCCAGGTGTGGGAGGCAGCGAG
TGGGAAGTGTATGGCCACACTAGCAGGCCATGAAGACGAGGTGCTGGATGTGTGTTTCGA
CTACACCGGTCAACTCATAGCCACCGCCTCGGCTGACGGCACAGCGAGAGTGTACAGCGC
TGTCAGCTACCAGTGCATCTCCAGACTGGAGAGCCATGAGGGAGAGATCTCCAAGGTGAG
TCACTGAGACAGGTAATGGTTCAAACAGGAACCAAAATGCCCCCTCTCTCTCGGTCTCTT
TTGTCTGCCTCGGAGCATCCGTCAGACTCACAAGGGTACAGGACTGGACAGGAGGGATGA
GGACGGCGGTCCGCTTGCCGGGGGGATGTTTCTACCTCCTGTTACTGCTTCTTGTGTCAG
TTGCTAGGTCAACCACGTCTTGACGATGACAGAGAGAGACATGACCTTGAAGGTGTGTGT
CCCTCAGGCCAGAACGTTCCAGAAATATTTTCCTGCTCTACCTATAGGCTGATTCCTGGT
CTACCTATAGGTTGATTCCTGCTCTACTTATAGACTGATTCCTAGTCTACCTATAGGCTG
ATTCCTAGTCTACCTATAGGTTGATTCCTGCTCTACCTATAGACTGATTCCTAGTCTACC
TATAGGCTGATTCTTGCTCTACCTATAGGCGGATTCCTAGTCTACCTAT
>TCONS_00072757
ATGTGAAATGAAAATGAAACGTTTTAGTTATTTGAAAGGGGTTCATTAATGTTATTGTAC
CTCAGAGAGGCAAGAAGGATGGTGGAGCAGACGTTGAAAAACATTTATTATACCCCCTCT
AACCCAGGGTCTTATGGGGGTAAGGAGCGTTTACAGAGAGCTATAGCCGAAGAAACAGGT
AGCCGGTTAAGCGCTGCTCAACTGAATGAGTGGTTAGCAGAGCAGGATGCTTAATACTCT
ACATAAACCTGTACGAAAACAATTTCCAATAAATATCGTTTTTTCTACTCATCCCTTGTC
CCAATTTCAGGCGGATCAATGTGACATGCAGGCCCTTGCAGATAAAAATGATGGAAATCG
CTACATGCTAACGGTTATAGATATTTTCTCAAAAATAGCATTCGTAAGGGTCTTAAAAAA
TAAGAGCGGGGCAGAGGTGACCCGGGCCTTTGACTCTATCTTGAAGGAAGGAGGAGCCCC
CAAGAAAGTGCAGACTGATGGCGGAAAATACTTTTTTAATAAGACTTTTCAGAAACTTAT
GAAGAAGCACAATACAGTACATTTTGCTACTGGCTCAGATTTGAAAGCATCAGTAGTTGA
ATGCTTTAACAGAACTCTGAAGGAGCGGACGTGGCGATATTTTACAGCTCACAACACGCA
TATTATATTGATATAATTCAAGATTTAGTTAAGGGGTACAACAACAGCTACCATAAGAGT
ATACGGATGAAGCACTCCGAGGTCTCTTCTGAAAACTCTTTTCAAGTCTTTAAAAATCTG
TACGGTCTGTTCCCCCATCGCCGTAAGAATTTTTTTAATTTTAAATTCATAGTGGGGGAC
TTGGTGCGTATATCCAAGTTGAGGGGTGTTTTCGACAAAAAATATGAGCAAGGTTACAGC
GATGAGGTGTTCACCGTTACCGAATGTCTACCGCGCATACCCCCTGTCTACAAGTTAAAA
GATTATGACGGGGAGCTTATAGAGGGATCTTTTTATGAGAAGGAATTACAGAAGTTACAG
TTGGGTAAAGACAAAGTCTTTCAAGTGGAGGAGATTCTAGATCAGAAGAGAGA
>TCONS_00033432
CTAGGACACAGATTAAACATAGTCCTGGACTAAAGAGAGATTTCAATGGATTCTCTTTTG
AATATGCTTTGTAGTCCAGGATTACTAGCCACTAGTCTGTAGTATGTCAATACCTCACAA
CACTTTGGATTATTTTCTAATCTCTTGTAATATCTTGTTGTGTCTGCAGGTGAACAAGCT
GCTGTACATGGAGCTGCACCTCCCCCAGCTGCCTGACACCAACGGCAGCCCCTCCTTCTT
CGAGGACTTCCAGCTCTACTGCAACTCCCCCGAGTGGAGGGTCTACCTCGACAAATACAT
CATCCCCTACATGAAGCAGTATGAGATTGAGACGTTTAGCCAGGGTCACGAGACCATGGC
TCTGTTCTGGAAGGAGTGCTATGAAAGCTTCATGGTCAACCTGCACAAGAGAGAGAGGGA
GAGGGGAGAGAGCAAGATACGCTTCCAGGAGCAGTTTGTGGAGCCCTTCTCTCGGCGCGG
CCN
>TCONS_00181801
CGTTACTAGCTAGCGGTCACTCTACTGTAACTAGCTACATTGTTTGAAACTGTTATCTAA
CTGTGCCGGAGTTGAGAAACTAATAGTACACCCAACAATTTCAAATACGCTAACGGTAGC
TAGCTAAGGTATAGAGACAAGTATTCAGTAATAGTAAGTTAGCTACCGCACCATACTCAG
AAGATAGCTAGCTCGCGTTAAGATAGCTAGCGCTTCCTCGTCTTGTTTCTGGCTAACATA
GCATAGATAGCTAACAAGCAGCATGGGTTTGAATTAAATGCTCCCCAGAATAGCTGGTAT
ATAGGCTAACGATAAATTGCAAGCCATCTAGTTACCTTTACCTAGGTGCGCTAATAGCTA
ATTCCTTGATTAAAGTAAGTTAACTAGATAATTTCACTAACTGAGCCAGGAAGGAAAACA
TTCACAGGTAAATTAGGAAACATGGACAATACATCATCAAGTGGACCCAGTAAGGGTGGA
GCATCGCCTGAATATTCAAACACTGAATTCGGCGTAAATTATTTCTCAACGTGATATGGA
AAGACTGCAATTCAATTCGACCTATTTGATGTGGCCATGAGCATCAGCTGACTATTTTCT
GTGTGTTTTTCTCTCACGCAGTGGCTGGGATGAGCCCCCTCTCACCGTATCTTAATGTGG
ATCCAAGATATTTTACACATGTGCTGCGGTTGGAGCTCTCAACTGGCTCCTCATAGGAAT
ATCCGAGACCAAAGACATGGCTTTGTCTAAGCCACGTAATGCTCCTAAATCTGGTGACCC
TCCAAGGAGCGACATGGGCGAACACACTTGGCCCA
>TCONS_00007436
AAAAGCCTGGCCTGTATGGCCACCCTGGAGAAAAGCCTGGCCTGTATGACCACCCTGGAG
AAAAGCCTATGTGTGGGTGTGTGCAGAGGCTAGAGATCGAGTCAAGCAGATCATTGGTTT
CTTTAGCTGGAAGCTCTGCATTGTTTAGATATAAGAAGATATATTACTTCTGGTGGCTCT
CTCAGAATGGCAGACAATGCATACAGAATATTTCATATGTGCATGACCACTACCGCACAT
CACAGTGCTTTGGACCTCATTATTATTTCTGCAATTTTTTTATTCCACATACAAATATGC
GTTAATGCATTCATATCTTCCAAGTTCATACATGTTCATTGACTTGTCATGGCCTCTTCC
TCCAGGGTATTCAGTACCTGGTTGACAATGACCTGTTGGAGTGGACAGCAGAGGCAGTGG
CTGAGTTCCTATACAAAGAGGAAGGACTGAACAAGACAGCCATTGGGAACTTTTTAGGAG
AGAGGGAGGAAATGCACCTTCAAACTCTGAAAGCCTTTGTAGAACTACACGAATTCTCCG
ACCTGAATCTGGTGCAGGCACTGAGGCAGTTCCTGTGGAGTTTCCGTCTCCCTGGAGAAG
CCCAGAAGATTGATAGGATGATGGAGGCATTCGCTACACGCTACTGTGACTGTAATGCAG
GGGTCTTCCAGTCAACAGGTACTGTACAGTACTGTAGTTNN
>TCONS_00153187
CAATGACTGTTATAGACCAACATCCAATCATAACGCTTCCTGTTAGGATTTTTATTACAA
TCTTCATTAAAAAAACAGTCTTAAACATTAAAAATAGTCTCATCCAACATGGGCTCCTAA
TAGTTAAAAGAAACGGAGCCATCTCCTAGGCTTGGAGGCTTGTATTCGTCATCCCACTGG
CCGGAGCTCGGAATCGGTCCGTACCTCACCACCTGTTGCGTCATTGACCTCTCCAGTCCT
GGTAATCAAACCTCTCACACAGGGGACCAAACAACAACCACACAGAACCAAAACACTCAT
ACAGGTGAAAGTTGCCCACAACACAGTGATTACGACATTTTTCCATTTCCCAAACATACT
GTCAAACCAATTTGTTAGAGAATTATCCACCCCCGAATTCTCTTTGTGTTGGATAAGGGT
GAAGGGCATGCCTAACTGCGCTAGTGCACAAATACCGGTCCAATTTGTAGGCAGGTTAGG
CCACAGCTTCATACCTCCACACAACCACCAGACATCCGCTCTAAGGCCTTTTTATCTTAC
TAAAGTCCTCGGAACTCAACCACCCAGGTCCCTCATTGTCTTGTCGGTTGTAACATTCTC
TGTCCTACTGCATGTTCTTACTTCCCCCACATGCCATCCGTGTGTGATGTATCGAGCCAT
ACAATAATAATTTCCTCCTGTAACTGTGAAAGGGGGACGTCTGGATGTAATGGGCACATG
GGGATACAGATAAGTGGAAAGGGGATGGTTGTCAACTGAGGTTTTGCTGTGGCGCAAGCA
TAACATTCTTCTTTCGCTACTGATCTGGCTGTATACTTGGAATCCCCATAACCAGTTTCC
ATCTCAATCACTTCCTTAAGATCTTTCGTCTGGACTATCTGCACCGGTCCTTGTCTCTGG
ACGACTCCACGGCCAGGATCTGTTTTGTCAGGGGCTCTGCTTGTATTCTGTCTGACTGTA
GAACTATCACCGGCCCTAACCTCTTCTACCCGGAATGGTACTATGGTGTCAACCGAAACC
TGATCAAAACCAACATACCATAACCCGAGATTCTCTTTCTTTACGTTATTAATGGTAATT
CGTGCCTTTATGCAATACTTCCCTCGCTCTGGATTACAGTCAAAAACCCTCACCTTCACT
ATACTCCATCTTCTTCCATACTGGGTATGTAGATTTATATAGCCCTCTCTCTCGGTGTGA
GCTATGACCTGTTTCCATGAACTACACAGGGACCTGCACAGATATCTTCCATAAAGGCTC
ATAGTTCTAGACTGCCAAGGGGTCAGAGACCCCATTTGGTCTACATAGAACTCAACTGAG
ACATCCTTCCCTATCTCCACTCTCACTTCCTGTTTACAAACAAAAATGTTTTTTATTATC
CAATAGGCCCCAAAGTGTGTCCTAACCTGTTGATACATGGCTCTGCCCATGTATCAATTT
GCCGCACATCTAAACAATTACTTAGGTAAGATTAGTAAATTATCCTTATGTCTGACATTA
TCTTGTAGGATCGTCCCTTTCATTTTCCACATGTCCAATTCTCCCTGGGGCGTTCGT
>TCONS_00133729
TGTGTGTGTGTGTGTGTGTGTGTGTGTGTGTGTGTGTGTGTGTGTGTGTGTGTGTGTGTG
TGTGTGTGTGTGTGTGTGTGTGTGTGTGTGTGTGTGAGAGAATGTTCCGGGGCTATGGGG
AGTAGTTTGGACAGTGAACCATTTTGGAGACATAATAAACCAGGCCCCTGGCAAGCTAGT
CTTAACAACAGCAAAATATAGAATACAGACACAAACTCATAAAATAAAAAAGATTGACGT
CACTGCGAGTTTGTGATGCCAGACAGACCAGGAGAACGGAAAGAAAAAGCAAACCGAAAA
CAAAGTATCTGTATTTTTATTTTGTTGCTTTTAGTCTTTTTTTTCCCTTGTTGATGAACA
TTCTTTATGAATGCGAGCTAGCGAACCACACATGGGTAGGAGGAGATGCCCAGTGTTGCT
CGCGGGCACCGGGATCTGGTCAGTGACAGTGATGCCCCTTCAACTCCCATGAGGTCTTGC
AGGGGAGAGGGTGCCATTGAAGTTGACCCTGCCACCAGCGCAACGCCCCCTCTTTCTGCC
TGGATCCAGTGACATGAGAGGAGGAAGGGCCGCTGGGATTGGATAGGAACAAAGAAGTTG
TTCAGAATCTTGACCTGGAGTGAGCTGAGCACACAACACTGGCCTGCTGACAGATGTTGG
AGTGCAGGGGTATGTGTCCCAAAACGCCACAACTACCACCTTATGAAAAGACTTTGACCC
CTGTTCATGAGTATCAAAGCCTTTCATCTGGATCCTTCCTCCTCTCCCACACTTTAACCT
TCTCTGTTTTCTGTCTCTCCTCTTCGATTCTCTCTGTTCTGTTTTTCTTTTTGTAGTTGT
CTTTGTTTTAGCCTTTTTCTGTTCAAGTTGGTGACTTCTACATCTCGTTCTCACCCCTCG
CCACTCTCTTTTCTGTTTGGTGTGTTTTGGGGTGGGGCTGTTTTTGTTTTGCATTCAGTC
ATGAGTTCAGTGTTAAGTTTGAGCCCTCTTGCAGTCCTTGGTTTTTGGTCTTATGCGGTT
TGTGTTCTATTACGAGTTCTTGTTACCTACTGTCCAGAGTGTAGCCTTTGTACAGGGGGA
AGGGTTGGACACAGTGCAATTTGTAAAATAAGTTAATGATGAGGATGAACCGGTGTCCAT
TGTATGTATAATGGATGCTATACAACGTGTTGAATGTGTTTCCATGAAGGTGTTGTCTGG
GAATGTGGGGGGTTAGGGCCTAGGTTGTGTGCTGATGTAGCAGAAACAGATTCCTCTCCT
GGTGTGCTTTCCCTTTACTTGTTATGCCTTGCTTTGGGGATCCCCTAACACCATGATGCA
GCCCAGCCCACTGTAGAAACAAATCTGAGTTGGTACGCCCAATAGGAACGTTTTAATGTT
CCCTAAAAATGCATATTTCCTTCTAAGATTCAAACAAACCAACAGGCAAAACATTTAATG
ATGATTATTTTCTATTTTGTGATTTGTCAGCCAGGGGTAGAAGTGGGAGGGGGATAATAC
AAACTGAGATGAATCTAGTCTGATCTGTTTTGTTGAATGTGGGTTTATGGGGGATTAGAG
AACATACAGGAGCCAAGATGGCAGAGATGCATAATGTACTCTCGTACTACTCACCCTCTG
GCTACGTGCAACTGTGCTTCCACTGCTCTGTACGGTCTGAAGTTACTGGAAGGAAAGTCA
TGGTGAAGCCTGGATCCAGAACACCTGTTTGCCCTCTTCACACAGTTGCTGAGTCACAGG
CACCACTTCTACTCGCTTAGTCATACACAGACACACTGAGACACACACGGTACGCACTGA
CCATTTGCACTCCCATGGTCCTCTCTGAATCATAACTCAGTTGAGAGCGAAGGTATGCAG
AGTAGACATGCAAGCCTACACATACACACTATTGACAGCACAGACAACAGGCAAATTCAG
ACTCGAGCGGTACCTTTTAGAATGTATTCAGTATACAAACACATGAGAACATGTCCATAC
CGGGTTCTCATAAACTACACAAACTACCCTGTAGAATGTCAAGACGAAACACATGCAAAA
CAATTATACTGCTTCATTCCACTTTTTTCCCCAGCAGTTTACATGAAAGATGACAGATGA
CTGAATTCTGGATCGGTCCACTCAGTCCCTATGACTAGGCTGTGTGTTGGAGGGGGTAGG
GGAGGAGGGATGGCTGCGTGAACAAGATGGTGGATCTAAAGTGTGTCCTTGGTAGTTTGA
CACCCGGGGATTACTTTACTTTTTTATTTTTTTTAAATTTACTTTACACAATGACTGTAG
TTCATATAAATTAATGTCAA
>TCONS_00034947
GTTCTGGTCTTCGTAGGGAAAGAGTTGAATTACTCTGACATATAGAGAATAGGTTGCCGT
TTGGGATGCATATCTACACTATATAGAGTATGCTAGGACCATATGTAGCATGACATCACA
AGTTTTGGTGGTAACTTGTCTTGTTGCCCATTCTGTTCTCAGACCAAGAGTAAATAACAG
AACCTGCAGTCTTTTCACAATAGGAGCTAATCAGAAATGCCTACCTGCTACCTGCAATGT
CCGACTGTCGATAGCCCACTCATCTCAAACACACGCAGCCCAGTCGTACCCAGACCCGGT
AAGCGGAGCCCCGTCAGCCTCAATCATCCAGAGGCTGTCTGAGATCGCTTCTCTGGAGGG
AGAGACGGTCAGGCAGGAGAAGATCAAGAAGATTAAGAAGAACAGGAGACAGGACTCCTG
ACACAACCTGTCTATCAGCCAATCAGAGAGCAGAGGTCACAGTTTAAGGCTGTGACCCCA
TACACTGTGCCAATGCCGCCCGAACAAATAAAACATTTAGGGAAATATAAACCTTTTTCT
TGTTTAAATATAATCTAACTTTGTAAAAGCTTGTTGGTGCTATGTAATTGC
>TCONS_00051692
GATTCAGATGGTCTTTTCTATTGTATACAATCTGTAGTGTATAGATGTATTTACACACAC
CAAGTAAACAACGTGAATAACACTGTACACACAATGACCGCAACACAACGTGAAGACATT
GCATGTACAGTATACCTTCACACTGTTGTTTCTGTGTGTCTGTCTTGTCCAGGTTGTTTA
TGGAGATCCTGAACAGCTGTGTAGACTGTGATGAGATCCAGTTTAAGGAGGATGGCTACT
GGGCCCCCATGAGGACAAAGAAGGAAGTACAGGAGGTCTCGTCAGCCTCCTACACCAACG
GACTGGAAGGCTTGCACCGGTCGGCGGTAGGGGAACAGAGGAGCTCGTCGTCCCACAACG
GGGGCAGTAGTAGGATGAAGGTGGAGGTGATCGACCTGACCCTGGACAGCTCCTCAGAGG
ACGACGATGATGACCAACCGCCCCTCAAGAGGCCCTGCCCCTCTCTGTCCCCCACCTCCC
CTCCCATCGTCAACAAGGGAGTGTTGAACCTGCACCACCAGGTGTCCCCAGTGAGCCGGA
CCCCCAGCATGCCGTCTGTGGACACCAGCTACATCCCCCCTGTACCTCCCCTCATCCAGG
ACTACCGTCCCTACTACCACGCCCCAACCCAGCTCACAGGTAACACACTACCACGCCCCA

>TCONS_00031065
GACACACACCAGCCTATAGCCCTGACACACACCAGCCTATAGCCCTGACACACACCAGCC
TATAGCCCTGACACACACCAGCCTGAACACACACCAGCCTATAGCCCTGACACACACCAG
CCTATAGCCCTGACACACACCAGCCTGAACACACACCAGCCTGAACACACACCAGCCAAT
AGCCCTGACACACTCCTGTCTCTCCTGACTGGTCAGATTCCTGTAACGTACCCGTCCACC
GCCCCTGAGGTCGCCATCCCAGAGCTGGACGGGAAAACGGCCAAAATGTACAGGGGGGGG
AAGATTTGTCTGACGGACCACTTCAAACCCCTGTGGGCGCGAAACGTACCGAAGTTTGGA
TTGGCTCACCTGATGGCCCTGGGGGTACGTGCTGTGTGTGTGTGTGTGTGTGTGTGTGAG
TTCTGTTACACTAGACTAGGCTGTACTACTAACTGTACTATTCATAGAGCTGTGAGGAAG
TAAGTACACCCCCTGAAAAGTTGTCTGTGTTTTATAGCTCTG
>TCONS_00211976
CAGGGTTTCAAATAGGATGTATTTGGCACTAGGCTATTGCCTCCCTTTACTACAGAAAAC
GTACCAACAGTGGTCAATCAACCATTTGTTAAATCTACGACACACAATGTTGATATATTA
TATCAACTGAGCACAGAAAGGGTGTCAACAAATCCCCGTAGAAGGCAAGCAGCAGGTTGG
CAGCTGAAGTGCGCCAGTTTGTCTGGATTTCCAATGGATATGTTCACTTGACTGCGCGGT
TGAGTCTGGGAGCGCAGTCGCTCGCTAGGAACACATCCATGTGATTGAATTCCACCTACC
TTCACTTGGTCGAAAGAAACGAACGAACGAGGAATACGATTGACTAGCTTATATCGGTGC
GACTGTCAGAATTGATTACCAATGGTCAATACTACAGAACCAATTCGTATACGCCACCTG
AGAATTGACTGCAACTTTCAGTGTTATTCCTTGAAGTAGCATCTCCAAGAAGATTGCTCT
GCGACCAAAAGGATATAGCTAGGTATTGACGGAACATTTGTTTATATCACTCAGAATAAC
GACAATTTGTGCGTGTCATTTGGATTGAACTAGACTAGACTACAACATTTTCACGCGCAC
GTCTCTTGAACAGGACAGGAAGGATTTTCAATAACCGTTTCTTTTTTGTTGGCGTATCAA
ACAGCAGTCAAGACGAAATCCTTCAAGAATCCTTGCGCCGGCCGTCAGTGCGCGCGTGCT
TTTGGAAACATGGGTTGTACATTAAGTGCAGAAGATAAAGCGGCCGCGGAGAGATCAAAG
ATGATTGATAAAAATCTCCGCGAGGATGGAGAGAAGGCGGCAAGGGAGGTGAAACTGCTC
TTACTAGGTGCCGGGGAGTCTGGGAAAAGCACCATCGTCAAGCAGATGA
>TCONS_00143887
AATATGTGTCCCTGAGATTAAATCTCTTTGGATAAAAGAGTCTTTCTGAATGTTGGTTCT
CTCGTTTTCTCCTCCAGGTCTGTGTATGACGGTCAGGAACATGGCGTGTTTATGGGGAAG
CTGGACGGGAGGATTCGGAACCATGACCGGGACATCGAAAAGATGTGTAACCACCATTTC
CAAGGCTTCGTTGACTCCATCACTGAACTACTCAAAGTCAGGGGAGAAGCACAGAAACTC
AAGGTGAGG
>TCONS_00031345
TTTTTAAATATATAAATCCTATTATTAGACACATTTTGAACAATAATAGCCTTATTTTGT
CTGTGTAACTGACATGGCCGTACTGCTAGTTACCGGTTAGTGTGTTATAATCCAATGCTA
AATAGCTAGCTAGTTAAGTGGCTGTCTTTTAATAAAAGAACCCTGCAACGATAACAAGAA
TACTTCTTAGTCACTTCAATTGGGACAAAGAGAAACTGATGGAAAGATATTTTGATGGGA
ACCTTGACAAATTGTTCTCGGAATGCCATGTCATCAACCCCAGTAAGAAGTCGAGGACGC
GGCTGATGAACACGAGGTCCTCTGCTCAGGATCTTCCCTGTCAGATCTGCTACCTGAACT
ACCCAAACTCGGTCAGTACCCTACTCTGAAGGGAGAGATGCACAACTCCCTATCCGCTAG
GCAGTAGTGTACATCTGAAAGGATCAGGACATGCCAAGTCAGATCTCCTACCTGAACTAC
CCAAACTCAGTTAGTCAGTATTATGAAGGGAGACACCCCCTAGC
>TCONS_00115217
TGTGGTTTAGTCTGCCCTCTGATGGTCGAATGTGTAATAACATCAGAAAAATTCTCAAAC
TGAGAAGACAAATTCTGACAAACTCACATCTTCCAGATAACATTCATTTGTTTTATTGAC
ATATACAGACAGAACAGTTGGGTAACTATGGAGACCGACAAAATGGAGTCCTTTACAGAA
CTCGATATGGTTCCACACCCATTCCTTCTTCTCAGTGAAGGACTGTTGATTTGTGGTCTT
AGTCAAATATACACTCTGTAATTTATACATAATACAATATCTATATATTGATAAGTATTT
ATAGGTTCTTCATGTTAATTCCTTCAAAAAAAATAAATGTAGACTGCCTCCTGTGTAGGA
TATGGAGTGTTCATGGGATGTAGACAGTTAAATATGATGTAATGGTCGGGCCCAAATATG
GTCGATGTGATGACATCAACATATTGCCCAGGACAAGACAGCATGACGTCAACATATTGC
CCAGGACAAGACAGCATGACGTCAACATATTGCCCAGGACAAGACAGCATGATGTCAACA
TATTGCCCAGGACAAGACAGCATGACGTCAACATATTGCCCAGGACAAGACAGCATGACG
TCAACATATTGCCCAGGACAAGAAGCATGATGTCAACATATTGCCCAGGACAAGACAGCA
TGATGTCAACATATTGCCCAGGACAAGACAGCATGATGTCAACATATTGCCCTGGACATG
ATGTCAACATATTGCCCTGGACATGATGTCAACATATTGCTCTGGACATGATGTCAACAT
ATTGCCCTGGACATGATGTCAACATATTGCCCTGGACATGATGTCAACATATTGCTCTGG
ACATGATGTCAACATATTGCTCTGGACATGATGTCAACATATTGCTCTGGACAAGACAGA
ATGACGTCAACATATTGCGGCAGACTGTTCACCGCGGCAGACTATTTACCGCGGCAGACT
GTTCACCGCGGCAGACTGTTCACCACGGCAGACTGTTTACCACGGCAGACTGTTCACCAC
GGTAGACTGTTCACCACGGTAGACTGTTCACCACGGTAGACTGTTCACCACGGTAGACTG
TTTACCACGGCAGACTGTTCACCGAGTGCTTGAGATGGACTACATTGCAGTCAGACTGCG
CAGAATCACTGATCTACAAATCACCGTGCATGACAGATGACGGTGTAATGGAAACATTAT
GTGATGAAGATCATCGATTCTGTGCCTCGCCTTGCTCAAACGGATCTCTTCAAACCAGCT
GTGTGTCTGACACGTTGGGAATGCATATCTGTTCTGTTTATCACTAGTAGAACGGGTTTA
CTGTGGTGACCGACAACAGTCACCGAGCCGCCTCGCCCTCTGATCAGGCGAACACACGCC
ATTAGTAGCAGCATATCTGTTCTGTTTATCACTAGTAGAACGGGTTTACTGTGGTGACCG
ACAACAGTCACCGAGCCGCCTCGCCCTCTGGTCAGGCGAACACGCGCCATAAGTAGCAGC
AGCAGTAACTTGTTTGATCATAAATACGATCAGGGCAGGAAGATGTTTACGGGGTAGGAG
TGAGATGTTTACGGGGTAGGAGTGAGATGTTTACGGGG
>TCONS_00124125
CTGACTTCCCTGGTTAAATAAAAGTAAAATAAAACATACAAATAAAACTCCTGCTTCCTG
TTTACAAACAAGAGCTCAAACAGGAAGTACCAGTGATGTGCTCAATACAGAAGTGGTTGG
ATGAAGCAGAAGTGAGGTTACAGGAGTGTTTTGCTAGTAACGGCCTGGGATATGTTCCGG
GATTCATCGGATAACTCTGAGAAGTTCAGCACAACCGTCACAGGCTTTATCATCAATAAG
AGCACAGACGATGTCTTCCCCACAGTGACTGTAAGAACGTATCCAAATCAAAACCATGGA
TTACATTGATTTCAGACAATAGCCACGCTGGGCTAAAAGGCTAGAGCTACAGTTTACAAG
AAAGCCCGCGACAACATCCGATGAGACATCAAACATGCGACAGGACAATATAGGAGGAAA
GTGGCGTCCTATTACACCGGCG
>TCONS_00016385
AGAAACTGGAGAAGGTGATGTCGTAAAGCAGAAAGTGTCGTAAACCAGGTGCAGAGGGGG
GAGGGAGGGAGGTGGAGTGGAGAGAGGAGTGGGGTACGGGGGGAGGTGGCGAGAGAGGAG
GTGACTCGCCCCGACAGGCATTATTCAGACAGAGCGAAAGGATCATGGCGGATGGCCCCA
GGTGTAAGCGCAGAAAACAGGCGAACCCGAAGAGGAATAACGTAACAAATTACAACAATG
TTGTGGAGGGCCAGTCAGACTCTGATGATGAGGACAAGCTACACATAGTGGAGGAAGACC
CTGATGGTGACAGCACGGTGCCAGAAGACGCCTCAGTAGTATTAACCCAGAACGGTACAG
AGACTCACCAAGACACCTGGGATGAAGAAACACACCAACTTCAACTGGTAATGACACTGA
CACATCAGGCATAGTCAAGAGGTAGGACAACTACATTTACATTATCCTGCTCGACAAAGA
CTATGGGCATTTGGCCTAAGCTTCAACTAAGACATAGCTTTTCCCCTGGACCT
>TCONS_00015323
TAGCTTCAAAACATTTTAAAAACTTTCCAAGACGTGTTGTCCTTGCTGAACATGACCCAG
GACTAATGACAAGTTCATCTAATTGACCAGGGATGCCCAGGAATGCCCAACGCCCACCTA
CCTTTTTCCCAGCGATGTATCCTCCTGCAGCCCCGAAACTCTTGGTGAATGTTCCCATCA
TGACCTCGATGTCTGAGGGGTCCAGACCAAACAGTTCTGTCACACCCCTCCCTGTCGGCC
CCACCGCCCCGATACTGTGAGCCTCGTCCAGGTACAGGTAGGCCTTGTACTTCTTCTTCA
GGGATACTATGTCTGGCAGACGCACCACCGACCCCTCCATACTAGAACAGGGCACAGAGA
TATACACTGAGTTACATTACCTCTAATACCATCTTTCTCTGTCTCCCTGGTTACATTACC
TCTAATACCATCTTTCTCTGTCTCCTGGTTACATTACCTCTAATACCATCTTTCTCTGTC
TCCCTGGTTACATTACCTCTAATACCCATCTCTCCCTGATTACATAACCACTAATACTCA
ATCTCTCTATCTCTCTTCCCGACCACAAAAGTGTGGAGTATCTCCGCACCGCCAAGCGCC
TCAACTCCAGGCAGGCGAGATGCTGTTAACCTGGTTCAACTTTTCCCTCTCCTACCGGCC
GGGGTCCAAGAACGTCAAGCTGGATGCCCTGTCTCGCCACTATAACCCCGCGGCTCCCAC
CCCGGAGCCCGAGACCATCCTTCCCACCTCGTGCCTGGCGACGGCACTCAGCTGGGGAAT
CGGGAAACAGGTCCGGGAGGCGCAGCGGTCCGAGCC
>TCONS_00098498
CACACACACACACACACACACACACACACACACACACACCAATGGTATCTCAGCCTGGCT
AGGACCTGACGACAGAGCACCATGACACCCATAGTTTAACATGGACCCCGTCAGTACTAA
TCCATCAGTACTAATCAGTCAGTACTAATCCATCAGTACTAATCCATCAGTACTAATCCA
TCAGTACTAATCCATCAGTACTAATTAGTCAGTACTAATCCATCAGTACTAATCCATCAG
TACTAATCCATCAGTACTAATCCATCAGTACTAATCCGTCACTACTAATCCGTCACTACT
AATCCGTCAGTACTAATCCATCAGTACTAATCCATCAGTACTAATCCGTCAGTACTAATC
CATCAGTACTAATCCATCAGTACTAATCCATCAGTACTAATCCATCAGTACTAATCAGTC
AGTACTAATCCATCAGTACTAACCCATCAGCACTAACCCGTGTCATATAAAGATGAGCAT
CATGTGTAGATTCCACATCACCCTCGTATCCTACTCTCTCTAGGTATGTTCTAGTCTAGA
TGTGGTTGTTGTGTCTCTAGGTGTCTCCAGGTGTCTCTAGGTGTCTCTAGGTATGTCCTG
GTCTAGATGTGGATATTGAATATTCTGCCATATTAAATCCAATAAGGACGACTGAAAACA
CCAGCTCAAATACTCAGATTACTGGTCTTTCCTCCGCTGTTCTACCTATCCC
>TCONS_00212631
GCTAGACACGGCACCGACACCCACAGGAAAACGCCAGGCCGGGACATTCCGAAACGAAGC
GGTCCACATTCCACACCTAGCGTTACAATTCCGGAAGCTGCGCTTTGCTCATATAAACCC
AATGAGTCAGAAGAAATATCAAAATATTTAGTGGAACTTTTCCCTTTGCCCAGACAGACC
AAACCCCAGTCGACCCAGAGCGTTCCAGAACGGAGATGCGCCGGCCAGACAACGAGGGGC
GGGGGTGCACTCTGGCACAGACAGGAGTGCAATAGAAAAAGAGAAGGAGGAACGAAAATA
ACATTTTAAAAAATTGGAAAGAAACGAGCACAGAAATGTATGTTTAGTCCTAGGCGTCTC
CCAATCTCTCTCTCTCTCTCTCTCTCTACTGTGTGGTACCTTGGCCGTCAGAGCAGGTGT
TGGGCAGGGAGGGTATAAAGGCCATCTGGAGCGCAGAGCAGTGAGAATTAAGACTTCCAC
ACTCTGACAGGGCTCAGACGAACCATCTGGTCCACTCCTCGCTTAAATAACCTGTTCCCA
GCTTCATCACACACCAGCCTCCGGCACTTGCGCTCTCTCACATAAAAACATAGGCTACCT
CTTCACTCAGTCACTTTGATCTGCATTTGCTGTCGGGAGGTTAGTGGAGTGTGAAGACCT
GCTTCTTCCTGGTAGATTTCCCAGTTCATTTTTCTTGTTAGTTATTGGAGCGGATTCGGG
CTGCCATGGCGTGGATGAGACGTGTGTTTGGACCTGGGATGTCAGTCTGTCTCTGGGCTT
TGTGTCTGTCCCTTAGTCTCATCTGGACTTGTCAGGTGACCCAGGCAGCCATCTACAGAC
ACGCAGGTCCGTGTATTTACAAGGAGGTTCAGTTTCAGCCTGGACAGACCTTCTACAGGG
GCTGTGACAAGTGCTACTGCCATGAAAATGGCTACTTTTGCCTCTCACCGATGAAACCTA
CCACATGGCCCAACAAGTGCCAGCGGGTTTCGACAGAGTGTGGCTACCGCATCGTTTATA
AGGAATTGCCGGAGGTGGAGTGTCGTGCCTACAGCTGGATCCGGTGAAGGAAGACACCGA
TGCCCCCAACACTCAAAATACAAGACGGCAAGACTCTGGCAGTGGACCCTTTAATGAAGC
AGTTACGCTGCAGACAACCCCACTCGACCTTCAATTTGGGAATTGGTTCTCTCAAAAGGA
GGAACAAATTCCCGAATTGAACAACCCAACTCCCATCCTGTGAGTTGGGTGCCAGTGTGT
GCAACAATATTGACTGTAAAAACATTTAACTGGACCAAAGGATCTCCTCAGTTGGCATGG
ATACTAATAAGGTGTTGTCAAACAAGTACCGCAAAAGTAGCAACCAACTCGTGTACAGTT
TCCCATCGTCCCAATATGCTTGTTCAGATTCCTGCCTGTCGCCTTACTGTAATGACCACT
GGTACATGGGACCAACTGAGTTGATTGGTGGACTGCGTTGCCCTTCTAAGAGGACAGCCC
ATGTATCACCTCGCGACAGGTACGCAAGACAAATGGCGTTGCATTATACATGTCAACGCT
ATTACACTCCGCTGCCCAAGTGTGGGCGCCCATACCCCAACCAGACACCCGTCATTACCA
CGCAGTGTTACAAAAAGGTCTATAGCCATTTCCCCATTTTATAATTTTCCCCTCTGTTCT
TTCGTAGGTGTTCAATCTTCTATATGACATTGACTAAGTGGCGCTTTCGCACCCTGATTA
GGTTTTCAATGTGAAAGGTAGCGAGAGCGCCATCAGTCAACTTCACAAACGTATGCTGGG
TTTACACTTCACTAGGCGTACTCCAGAGGCTTCGCGACTTCACACGACACCGAGATTTTG
GTGCATGTCTGAATTTGCAACTTTACGCAAGCCTCAGTGACATATTGCTAAGCACCCTAG
CGTCACTTAGTTTGTTAAGCTAAGGAGATGCATGCCAATATTTCACTGTTGACTTCATTG
TATGTATATAATTTCCTTCTAATAAAAAAATGGCAGT
>TCONS_00072047
ACCCCTACAGACAGAACACCAAGCTAAATAGATGTGTATGTGCACAGCTTGTAGACAGTG
AAAACACAACCCTCTGTCTTCTGCTCTAGTCCTGACTGACACACACAAACACATTAGCAC
ACGATTTAGATTCAAATGTGTGAACCAGAAAGGGTTCATGTTGTAAAGAGGTAAACAACA
AGCCTATTGGTTGTGTCCCAAATGGGACCCTATTCCCTACATAGTGCACTACCCTAAATG
CCCTGCTAATAAAAAGTCATGCACTATAAACATTATAGATTTACAATTTGAGACACTACC
AGAGTCCCTAGAAGCTGCTTCATGCCAGCCGAGGACTTGTGTGTGTTTGTGTCTGTCTGT
CTGAGATAGATGGAGGGGGTGGGGCTAGAGGAAGAAGGGAGGAGTGGGGGACAGAGGTGG
ATGGAGGGGGTGGGGCTAGAGGAAGAAGGGAGGAGTGGGGGACAGAGGTGGATGGAGGGG
GTGGGGCTAGAGGAAGAAGGGCGGAGCGAAGGAGGAAAGGTAATCTCGTTGATATTACAG
CAGCAGCGGGCAGGTGCCCTGATGACAGGCACAGCCAGGGAACAAAGGACTGACGGGGTT
AAACAGCTGATGACCCTCACTGATGCCCAATGCACAATACACACACACACCAAAATAAGG
GTATACTTTGCTTCCACCAGGAGACCCCTTAGATGAAATGATAGCTGGAGAGTTAGGGAC
AAATGGTCCTGCACCCACCAGGCATTCCAAATGAAACTGTAATCCTTATGTAGTGCCCTA
CTTTTGACCTATGGACTCTAGTCAAAAATAGTGCACTATTTAGGAAATATTTGAGTCTGT
TGTTCTATCAAAGTCATCTATTTATAAGTAATGATGTCCATGATCTTCTAGGTAACAACG
CTGTTGATAAAATGACATTCCCTTGGGTTGTTAATGAG
>TCONS_00130123
NNTGGGGAGTGTAGTGAGGATATCAGATGCAATCCCTCAATAAGAATTTTAATCACAGAC
TGTTTGGGTTGAAAGCCTGGTCTCCAGGGCAATAAGCATGTTCCCCTGACAATGCAATCT
CAAATGCTGCCAATGCAATGAGTCTGCATGAAATGCCACCCTGCCAAAACCCACAAACAC
ACACACCTGCACACTCATTACATACACAGACACCATTGGCACTGATGCCTGCCTCATTTG
TGACAACACCTTTTTACTCTCTCACCTGTTCTTATTGACACTGTTGCTATTGCTGGCTGT
ATCACAGGATGATAAGGGATGTGCGTATGTGTGCAGAACTGGCTTTGGGATATGTGACGA
CCCCATGTCCCACTTTAGCATGGTGCAGTATTTATAGATCTTATTCCTGGTTGTGGCCAC
AGCAGAGGCAACAGTTTACACACCTGCTTACTTGTTTCAGGTCATGGAGGGATCCTGGTC
GGTCAGAATATCTCTGTACTTTAATATGTATGTACTGTATGTATGTACTGTATGTATGTA
CTGTATGTATGCCCACCTGGCGTTTCTACTCATCTACTATCACCTGGCTGCTTTTATACG
CTCTAAAGCCTCTTTATTATTCTTATTATTAGTAGTATTAGTAGTAGTAGTATTGGTAGG
GTTTATATTTGTGCTTTTTTAATACAGTACATGGTCCATCTTGCATTGATCTGTTCCATA
TTTAGGATGCTGCAGTTCCCTGGTTTAGTTCACAAACTCATAGAGATAACATCTCCCTTG
TGCTGGTCTGACTCTCCAGTCCCTCAGCCTCTCCGCGGTTGGGTCTGTTTTTCAGTCAGG
GACTGGGGGGCTCAAGGGGCAGGCAGGGGGACTGCTGTAAAGTGTTATGATGATGCTCCA
TGGCTTCTAGTCTCTCCACAGATAATGCATCACATTGCTATTCTTTTGATTTTGTTCTCT
ATAATAACTGATGGTCACTGATGGTTTTGTAAAAATCATTTTGTGGGGAATGCTGCTTTG
GGGTAGCCTCGTTATCTGAGTGATGTGGCAGGGAATTGGCTCTCTTTTTTTAAGCTTATT
CAACAGCTTATTTTCTTCTGCTTTAAAAAATATATATATTTTCCCTCTTTGAATCACTGG
TTTCTCTGTGTCTTTAATTTGAGTGTGGAGTATATGTCTGAAGGAGTCTAATTCACCAAC
AGTCATTCTTTGCCAAGCCTCCAGTGGAAAACACCACAGAAGCCTTCTGTCTCACAGGGA
CTTAGGGACTGTGTGTGTGTGCATGCGTGACCCAAACTGACCCATAAGTGTGTGTTGTGT
AGGTCTTTGTACAGCAAGCGGTGCCGAATAAATGTGCTTTACCTTTGCTGAGCATCAGAT
ACCCAGAGGAAGAGTGGTGGGTCACACAAAGACCAGCCAGAGGTGCGCGCGTA
>TCONS_00123128
CTTTATTTTTTAAGATGCTATTTAAACTTTATTTAACTAGGCAATTCTTATTTACAATGA
CGGCCTGGCAAAAGGCCTCCTGCGGGGGCTGGGATTATATATATATATATACGGGAGTGT
AGGAGTCACACCCACTTGGGAGAATGTATTTTCGGGAGGCAGATTCCTAGCTAATGTAGC
TAACAAGTCTGTCCACTGTTTTTTTCCAAGTGGAAAAGGAGGTCGTTAGCTAGCTATACC
CCTTCAGTTTCGGCAAATGGTTCTTTAAGACGTCCAAACAAAGTTGTCCTGTGGCTGTTA
CATTTTGGAGATTCTGATGTGAAGACCCGGTTCTATCTTTCTCCCCAGAACCCGTCAGTG
CCACCTGCTGCTGGACGTGTTCAATTCAACAGAACATGAGCTGACGGTCAGCGCCAACAA
CAACCAGGACCTGGTGCTGCACGCCTCAGAGTGTCAGAGGTATGTGACCTTTAACCTGCC

>TCONS_00006845
GAACGAGAGACGTCGCGCTGCCGCGCTCTGCGAAACGAGGTGGAGGCAGCAGAACAGAAG
TGCTACGTCCTGGCTGTCGATCATACGCGATTTACAGGCAGTAATGAAGTGACAGGCACA
GACAGAAGGAACAGACAGACAAAAACTTAATGTCAAACAAATGGTGTCTAAATAGAATAT
GGCGCCGTCGGGCTCGCGTAGTATCAAACGGAGCTGTCAGACAGTTTTGTATTGGATTCC
AGTTATTTTTATCACCCTCATAGTGGCTTGGTCTTACTACGCGTATGTTGTACAGCTCTG
CATAGAATCGATCGACAACATTGGACAGAAGAGTAAGTCCCTGACCCATATATATTCTTC
TACAGTATAATGAACA
>TCONS_00169668
NNTTCCTCTGTCTTTAATAACTGAAATAGTCATAGTCTCTGTACCTTTGTTCTTAGTTTG
GTTGTAATTACGCTAATCAATTTAGTCTCTATCCTCTTTCAGTGTTCCCCTATACTTTGT
CTAATATAGGTCACTAACCCCTCTGTGTGTGTATGTGTGTGTATCTCTATGTATGTCTGT
TTGTATGCATGTGTGTGTTACGTTTGTGTCTATGTATTTCTGTGCGTCCTTGTATTCTTT
GTGTGTGCGTGTGTGTGTGTGTGTGTGTGTGTGTGACCTCTATAGCTGGCCGGGGCCATG
TTGACGGCCTGCTTTATCTATCTGCTGTATAAAGAAGAGGAGGAGGACTTCTCTGCCGTG
TGATTGGCTAAGCCTCTGTCTGGTCACACTCAGTGGGGACGGGACAAGGTTGGAGGGCAT
TGTTGGAAATGTGTTCTGTGTGTGTGTCTATTTGTTCATTTTTGTGATTGTGTCTTTTGT
GGTTTTATGTAGATATGTGTTGTCTGCATGTTTGTGTGTGTGCGCACTCGTGCATGTGTG
TGTGCGCGAGTGTGTGCATGCGGGTGTCTCTGTGTGTGTGCGCGCGTGCCTGTGTGTGTC
TCTGTTTGTATGTGAGTGTGTGTGTGAAGAAGACAAAGAGACAGTTGATCACAGATCATG
CATGCTATATTGCCTGGCCTATGCTTTAGTCTCGGTACCACCGAGCAACGCCCACCCCAA
TAGGGACACCAGGCTGACCGCCACATGCATGTTGACCTTTGACCTTTGCATGGCTGAAAG
GTCTTGACAATATTATCCACAATCCAAGGACAAACAAACAGTTCACTGAAGTGCTCCCAC
AGACTAGACTATGAGATTAATGCCCAC
>TCONS_00117152
AGGTTACAAAGTGATAGAGATAGTGAAATAACGGAGGCGGAAAAGCAGAGAGAGGGAGAG
CTCTGGTGTCAGAAGTGTTGAGCTCCGGTGTCAGAAGTGTTGAGCTCCGGTGTCAGAGAG
GTGAGCTCCGGTGTCAAAGAGTTGAGCTCCGGTGTCAGAGAGTTGAGCTCCGGTGTCAGA
GAGTTGAGCTCCGGTGTCAGAGAGTTGAGCTCCGGTGTCAGAGAGTTGAGCTCCGGTGTC
AGAGAGGCGATCTCCGGTGTCAGACAGCTGAGCTCCGGTGTCAGAGAGGTGAGCTCCGGT
GTCAGAGAGGCGATCTCCGGTGTCATAGAGGTGATCTCCGGTGTCAGAGAGGTGGGCTCC
ACAGCAGGAGGTAAATACCCTCCATTCACCTCTGTCTTATCTGAATGAAGCATCAACACT
CAACTCATCCAATATTAACATTAAATCTCAATCTCATTCACAGGCAGCTCATATAGATTC
ATTAAGATCTCCACGGGTGGGCATCCCTAAACAGATCAACACAGAAAGAGAAAGGAAGTA
GGGAGAGATGCAGTGGGAATGTAACACACACAGAGGGCTGTAGTGTGTGTATGGGATATG
GTGTGTGTGGTATAGAGAGGTGACAAATGCTGAGTTCTGATGAGAGGAGATTGGATTGTT
GTCGGTTGTTGTTTAGCTATAGTGTGTGTGTGTGTGTGTGTGTGTGTGTGTGTGTGTGTG
TGTGTGTG
>TCONS_00092830
GGGTTACACACACACACACACACACCAGTCCCTCTACTGTCTTCCAAGAGACGACATGAC
AGTTTCCAGGACAACCTGGTGGTTGTGTTACTCACAGACTTGCTGCAGTCTGCCTCGTAG
TCCAGCATGGCAGGTCTCTTGGTGCCGTTGCTCCGGGCCTGCATGGGCCACAGCCTCATC
TGGTCCTGTGGGAATCCCTGTAGCACATCAATACACACTGTCAGACTGGGCCTACACACT
AGCATGGTTCCTCTCCAGGGTTCTTACTTCAACGTCCTCCGGGAGAAGTAGAACAGAGGT
GGAACAGCAGGTTAAAAGGTTAACGGAGGAGAGGACAGCAACACACAGAGAGACAGAGAG
AGACACGACAGGAACAGGGAGAGACAGGAACAGAGAGGGAGAGACAGAGAGAAGACAGGA
ACAGAGA
>TCONS_00041476
ACCTAAGTGTCAACAATAGTGGCCAAATCAGATGTCAATTTTAGTCGTATGGTTTTGAAA
ACAATGCATACCATTGTAGTGTTCACCCCTGTAAACAATTTGCATGACGATGCACAAGTG
AAGGAGATCCTCATTTCAAACAAGCGCATTAGTTTGCACAATTCCAGTTACCTTTGCCTT
TTTCTTCAAATGGAGGCACAGTAACAGTGGAAAGACGATTAAGGAGTTGGGCAAACAAAA
TTATGATCTCCCTATCTAGCTTGTCGAGGGTCGGGCCGTCTCTGTTCAAGGCCGGCCTTC
GCTTCTGCAGAGACGCGAAGGCCGGCGGCTGCTTCTGCAGGGGTATGGTTGGCAGTTGCT
TCAGCTGAGGAGTGGGGACCATTGGCTTCTGCCGAGGTATGGTTGGCAGTTGCTTCAGCT
GAGGCGCGGGGGCCAGCCGCTTCTGCAGAGGCATGGTTGGTAGTTGCTTCAGCTGTGGCA
TTTGGACCCTGCGTCACACTTGCCAGGGTATTGTGGCCAGTAGCTTCAGCATTTGGACCA
GAC
>TCONS_00060237
CAGGTGTCTACTGTCATATTAATAAGACATCTGTCACTCTCCTCTTTTTTTTAAATATTA
TTAGAACAAATTTGAATAAAAAAACATGAATTATTGATTGTCATATGTACAAATTGATGA
AGTTAGAACATTGTCCAAAAAAAGCTTTATTTACTCATTTATTTACCAATAAATGCAAAG
ATCTTGTCCAGCTTTTAAAGATGCCTTCCTCTCTATGTTCTTCCAGTCCCCTTGGCCCCA
GAGATGGAGGTAGGGGACTGTCTGGTGTTAGACAACACGGTGTTTGTAGCCTGGAAGATG
CCAGTGGAGGACAGCAAGATAGACCACTACATACTGGAGTACAGAAAGACCGACCACGAA
GGACTGCCACGCATCAAAGACCAGCGGTGCTGGGAGGTGGTGGACAACATCAAGACCACA
GAATACTCACTGTCGGGTTTAAAGTTTGACTCCAAGTTCATGAACTTCCGGGTACGAGCA
TGCAACAAGGCAGCAGCTGGAGAATACTCGGATCCAGTTACCCTGGAAACCAGAGG
>TCONS_00250905
CATTTCTGATATTCTTAGAATATGGCAACCATGTTCTGGGTATGTTTCTATCAGAAGCAA
CACTACCACCTAGGCCATGTTTCGGCAACAAATTAGGAATGTCACAGATAGAAATGCAAT
GACGAGAGCTGATGTGATTCCTTATCAGAGACATGTTTGTTCTACATGGTATATATACGC
CACGCTGACCCTCAACACCGGAGCCCATCAAGGGTGTGTGCTTAGTCCCCTCCTGTACTC
CCTGGCAGGGCACAACTCCAACACCATCATCAAGTTTGCTGATGACGGTTGTAAGCCTGA
TCACTGATGCCAATGAGACAGCCTATAGGGAGGAGGTTAGACTTAGCAGTGTGGTGCTAG
GACAACGGCCTCTCCCTCAACATCAGTAAGACCATGCCGCTGATCGTGGATTACAGGAGA
AAGAGGAGAGAGCATGCCCCCATCCACATAGACAGTTGTAGCAGAGCGGGTCTAGCGCTT
CAAGTTCCTTGGCGTCAACGTCACTAAGGACTTAACATGTTCCACACACACAGGCATAGT
TGTGAAGAGGGCACGACAGTGCCCCTTCCCCCACAGGAGGCTAAACATATTTGTCAGAGG
GTGGTGCGGATAGCCCAGTACATCACAGGGCCGAGCTCCTTGCCATCCAGGACCTCTATC
AGGTGTTGTTAGAGGATGGCCGAAAAATTGCCGGCAAACGGTACCGGAGCATCGACTCTC
GGACCAACAGGCTGAGAGACAGCTTCTACCCCTAAGCCATAACTGCTAAATGGCCATAAG
ACTAATAAATAGTTAATTAAATGCTTATCCTGACTCTCTGCGTTGACCCTATCTTGCACT
GACTCTATG
>TCONS_00235272
CCTTGAATGAATGTGTCTCCAGACTGGTTATTATAGGAGGACTGCTGTGGCTGGGTAGAG
GTAGGGGTCTTATCTCGCCACTAGTGCCTTTTACTTTAACCACCAAACACTGATTTTTAA
TCTAATCTTGATATCAGCATAATTCACAGTGTGTGTGGCAGGAGTTGGAGTGGGGTGAAT
GAGAGTACATAGTGTTCACCAAACCAGCACAATGTCCAAAGGCCATTTTTTAGCAAGCAA
AATCCAGTGTTGTAGATTAGGCAATAGCCTCTATACATCCAGGTACATTATCAATATTCT
AGTGATTAGATTATCTATTGACTCATGAAAAGAAATGGAGGTTGCCTAGGCCTACTCAAA
GGGATAATGGCAATATAGGAAATAAGAGATTATGAACAGAATCATATTATTTTATATTTT
ACTTTGAGCAAAAAAAATAAAAGAAGAAACATACCGGTTTGTCTTGTTCCATTCAGATTT
GTTTTCCCGTGCACGTATCTCATTTCATACTGCTTTTGGGAGAGTTGTACCGTTTATGTG
CACACGGTTGACAGGAGGATGGCCAGCTGTCAAACATTAACGCCAGGGTAAATCAAATAT
GACGTTCAGTCCACATTTTTTGCGGTTGCCTAAAACGCATGTGAGTTGGATTCGATTAAA
TTGGTCGTTTATTTTTTCCAACCTTCTACTTTAAAAAAATATATATTAATCAAAAGTTAG
TCTAGGTTATCGTCACTCGCTCACTGGATATTATACGTTTCATGGGCATGTGAATTTACG
GATTGCTACATTTCAGGAATCATAAACATTTCCGCACATTAGGTCCAATTGTTGGCACAA
CAAACAAAAAAAACTCACCAAACAAAACAGGTTTCCAGAGGTACACGCCTAGGATAAACA
GCTCAAGAAGGCAGACGCAAAGTGGGATTTGGTGACTATAAGTGACTTTAAACCTATATA
ACGGTGTCGCGAACTCCTATGATATCCCTCCTGGAATAAATGGAACACGGGGACGAGCAC
CATGGAAGAAAAGGCCTTGATTGAGGGGCGTCATGCGCACAGGAGCGGGCTATGGCTTTA
AGCAGAATTCTGCTCCTGCTGTTGTGCGTGGTTTCTTTTGAGGTACCCAATGCCAAGACC
AGACCAATCGACTTTGTGTGCAACGCACACGCCCGGAGAAACATGAACAACGTGAAGGAC
CTGGAGGTTTCCATGGTTGACTGTAGTGGTTCAGACCAACTCCCCTCCTCCCTTCAGATA
CCCTGTGTCAGGATTCTAAAGGCATCCTGGGATCACAAATCTCTACAGCAGAAGCGTGCT
GAGGTGAGAGGGGCTCTGGGATTGTTGTTGGACGGTGTAGGGAGAGTGAGGAAAGAGACC
AAACTCAGCTGTCAGTCATCTTTGCTGGAGAGACTTGAGCATGGAATCACAAACTACCTG
CACATAGTCACCAAACTGGACATCAAGGGTGACTTGACAGATCCAGACCCAGGCTGTCCC
AGCCAGCAGAGCCGGAGTCTGACCCAGGTGCTGCAGCTGTACGGCAGGCTGCTCCGGGGG
AAGCTGGAGTGGCTCTCCCTGGACCTCAGAGACAGCTGTCTGGACCAGAGATGATAACCT
GGGATTTCTTCTATCCCTCTCCAGTATTATCAACGCTGAACTGGATGAATTACCTGGTAG
AGGCTGTCTGTACTACATGGCAGTGGTTTGCTGCCACCTGTATTTATTAATGGAGTTACA
TTACCCTCTTCTGGTCATATACAGTATGACATGGTGTTGTACCTGTTGAGGAGTAGTTGG
GATCTGAGTAGGCTACAAATGGCTACTATCAAAAGCAGGCACTATCAGAGAGAGCAAGAC
CAAGACCAAAGAGACTGAACCTATGCTCTTATTAGATAAGACAATTCTAAAGACTTTTCC
CTGACTTTAAAGTGCCTCTGTGCCAAATTGGAAGAAGACTATCAACAGTATTTTCAAATG
GGAATATCAACAGAGTAAAGGTAGCCTAACATGCATAGATTTTCCCAGCCATGTCAGGAG
GGAAAGAAACATCCACGGTGGAAGTATAGTTGGTTAAAATGGATTACTGCACTGGTTGGA
AGAATGGAAGAGGAATATTTGTAAAAAGGCATACTTTTGAAGAATGAGTGGTTTGGAAAA
AGTTGAGCCAGATGACAATGAAAATGTCAAGAGGGAGAAAGAGTTTGTTGAATTCTATAT
GTAGCCTCTCTGTGTATATGATTGATATTAAAGTGTCCTTGTCAACAAAAAACAACATT
>TCONS_00111384
CTAGTTGATAGGTATTCGACTAGCCGGACTGTTCCCCGGACTCCATGTGTAGGGATTTGT
ACAATGCTTGAACAAGGCTATTGAATTTGACATTGGTGTCTGCCTTTATTCCTTTATCCA
ACCTATCATACTGAAACATGGTATCAGAAGTGGCTCGGAAAACACACAATTGTTATTTTT
GTAGCTAAGTACAGTATAGGCGCAGTTACGTTCCATATGCGAACACATGCCGTTTCCTAC
TCACAACACTGATCAACTAGCTGGCTAGCTAGCATCACTACCTACCTCGATGACTGAAGG
CAAAGAAATCTCCTATTCTATCGCTATGGCAGCGAACATTCCGTCACCAAATCCCATGGT
TCTCACAGGGGACTGGAATACTAATTGGGACAACTTCAGGGATGAAATCAAGGACTATGC
GCTGGCGACCGGTCTACATGAGAAACCCAACGAGGTACAAGCTGCAACTCTGAGAAGTTT
AATGGGCAGCAAATGCAGGCATATCTGCCGGCACAATCTCACCCTCACAGCACGACAACA
GTGTGATGCAAAGGCTATATTGGATGCGTTGGAGAATTACTTCAAACCCGCCAGAAAAGT
AATTTACGAGCGGTTCGTTTTCGGAAGCTGCAAACAGGAAGAGGGTGAGTCAGTACACAA
CTTTGTAACCCGTTTGAGAGAGAAATCCACCACTTGTGAATACGGGGGGTTGAAAGATGA
ATTTATTCGTTACAAAATAGTACTGGGAATTGCAAATGAGGGTACCTGCCGGCGTCTACT
AAGAGAGAGAGGCTTAACATTAGTAACTGCCATCGAAATGTGCCGCACTGCTGAAGTCAC
TGACATGAGAATGCAATGGAAATCGAAACCTCATGCTCCGACGTTGATACTGTTCACGCT
GTTAATAGGCAGACATTCAGACAAAACCAATCGAGGCAGAGTAATTCACCACAAACGGTG
AACACAGAGAGCCCCGTAGCATGTAAATACTGTGGGAATGAATACACACACATGTGGCAA
AGAGCACTGCCCTGCCTATGGAAAACCATGCAGATCTTGTGGAACTAATAATCACTTTGC
AAAAGTGTCTCAAAAGCAAAAGGAGGGTGAGTGAGGGCAAGATTCACTGTGTTGATGATA
TCACTCAATGTTCAGAGCTGAACAGTGAAAGTGACATTTACATGCATGAATCCATTGGGG
CTGTACACTAAAGAGGGAAGAAATGGTTTGTGACACTAAGATTACACAACAAGCAACAAC
AATGTCAACTGGATTCGGGTGCTACATGCAACGTAATGAGCTACGAAGACAAAATCAATC
TGGCACCTGACACACATCTATTGCCCAGCGATACTAGACTAAAGCTGTACTCAGGAGAGC
TAATGAGCTCTATGGGCACCTTTGAGACCGAATGTGTTATTCGGGGACGCAAACACAAGC
TGGAGTTTGAGATTGTGAAAACCAGTCAACATCCTCTCCTCTCAGGCTCTACATGCGAAC
GCCTGTGACTGATGCAGTTCACTGTACCAAATTACCTGCACATTGTGGATCATGTCAAGC
ATGGACCCCTGTCCAAAGAACAACTACTCAGCAGATATAACGATGTATTCAACATGCCCG
TTGAATCTGTGCCTGGGGAAGTACATTTTGAAGTGGATGAGAGCATCACTCCAGTCCAGT
GTGCTCCTCACAATGTGCCCATTGCAAATGAAAGTGGCTGTGAAGGCCCGGCTGGACAAG
TATGAGGCCGGTGGCCACATGACATCTGTGACTGAACCAACTGACTGGATCAGCAATATG
GTCATAGTGAAAAAAACAGAGAAGCTGAGGGTCTGCATCGACCCAAAGCATCTGAACCAA
GCACTGAAACGATCCCACTACATCATGCCGACACTAGAGGATATCCTCTAAAAGCTTCCC
AAGGCCAGGATTTTCACCTTGGTGGATGCCCGAGATGCATTCCTTCAATGCAAGCTGGAC
GAAGAAAGCAGCTTCATGACTACCTTCTGGACCCCCTGGGGTCGTAAACGCTGGCTCAAG
CTCTCATTTGGTGTCTCAGTGGTGCCTGAGATATGCCAACGCAAACAGCACGAGTTACTG
GCTGGGCTCAAGGGCATTGAACCCATCGCCGATGATGCCCTGATCGTAGGCTGTGGTGAC
ACAGACGAAGAAGCAGAACGCGACCACGATGTGAAGCTCCTGGCACTGATGGAGCGCTGC
CGATCAGTTAAGCTTCGTCTTGGCCTGAAGAAGCTGCAGTTCAAGGTGAAAGACGTCCAC
TTCCATGGCCACATTCTCTCGGCAAAAGGCCTGAAGCCGGACCCAGACAAGGTCAGAGCG
ATCCTCGACATGCCAAACCCGTCTGATGCAAAAGGAGTAAAAGTTCATGCCACACCTATC
AGCAGTCTGTGAGCCTCTGCGCCAGTTGCTGGACAAAGACACACCATGGCACTGGCTACC
CAAGCACGAGGCCGCAGTGCAGGAGATGAAATCTCTGGCTTCATCAGTGTTGCGCTACTA
CTACGTCATGAAGCCTGTCACAATCCAGAGTGACTCCAGCCAAAGGGGACTTGGATGCTG
CCTTATGCAGGAAGGACAGCCCATTGCGTATGCCTCGAGAGCGCTCACCCCCACCGAACA
AAACTATGCACAAATTGAGAAAGAGTGCCTCAGCATCGTCTTCTCCTGCCAGCGATTCCA
TCACTACTTATATGAGCGAGAGATGGTCACCGCTGAAACTGACCACAA
>TCONS_00033173
CCCCATCCCAGGGAGCTGTATAGTTGTTGATGTTTACAGTATTTAACTGTATATCTCTGT
GTGGTACTGTAGGCCTGGATCAGAAGTCCTAGCCCAGTGGGACAGCCCCATGCAGGTGAA
GTTGTCAGCCTGGAGGTCTGGTCTCAACACTCTTCTAGTAGAGCTCATTCCCTGGGCCCT
GTTGACCAACCACTCTACATGGGACCTCTGGCTGTTTGAAGGAGAGACCATCGTCCTGCA
GATACCCGCTGGAAAGACCCTCGTTCCTCCTAACTTCAAGGAGGACCCAGGGCACTCTAT
TCTAACAAGGCAAGTCGGACCTCAAACCCCAT
>TCONS_00010363
CTTCATCGCCACCGGGTTGTATAAAGTCTAAAACATTATTGTCATTTCAGAAGTTCTTAC
ATTTTTTTTGTCTAAAATGTACTTATTTGAACCGATCTCGACTATCGACCGTCTTGTTTC
GGGCAGAGCGGTCTTGCTGGCAAGGCAACGTTAACTAAGCAACGTAACGTTTAACTCGGT
TATCTCAAGGGCCTCTGACTAGCAGACAAACTATCAGCGGGTTTACTGTCAAGCCAGAGA
GGGAGCTATCCGATATAGTTAGCCAACCAATGCCCAATCCTCTTTGCTTCAATACTTCGT
CATTTTTTAATTTTTTTTTCGTTTACCTGCGAACTAGATATTCTCATACTAGTGTGATCT
ATTTAGTTAACGTTAACTAGTAAGTTAGTAGCTGGCTAGTTTAGCTCATCGCCTTCATTT
GTAAGGGGACAACAGACTAGAATCAGTAAGTCTGGACAGAGTATCCTCTCTGACCTGACA
TTATGCCAACGGAAAGACCGGCGGCAGTCACTTCGGAGCGGCTCCGGTATCATGACCGAC
CCAGACGGAAGGACAGTGGGCAGTCCAAGCCCTCCCTGCGGGCCTCACACCCCCGATCAG
CGGCTACTGCAGCCAAGTGCTGCGAGGATGAGATCAACAGACTGAAAGAGATTATCTGTG
CTCTGCAGGCTGAGCGTCAGCAACAGCGCTCCAGGGAAGAGGAGGGGGACAGGCTGGGGG
TTGTTGGACAGGAACCGCGGGGGCCCGAGCAGCTACGATGGAGGGTCAACCAGCTGGAGA
GAGACAAGCTGGAACTAACCTCCAAACACAACGAGCAGG
>TCONS_00028035
GGAAGAGGTAGAACATAACTTAGAGGGAGACACCCAGTGAATCCCTTGGAAGAGTGCAGA
AGACCATCATGGCGCTATTGACTGTCATTCTGCTTGTCAGCACAGCTTTTTCTCTGGGAG
ATGCTACGAAAGGACCCAAGACCCCCCGTGAACCTCCTATAAATACTGTGAAAAATGGCC
CGCCTGGAGACTACGGCTCCACGTGCGACTGCCAGGGAGAATACACTCCTGAGCACCACT
GGGGCTCTACAGGTTCCTCTTCGTGTCTTACCAGAACTGGATGGACTATCCCGGAAACTC
ATCCTGGCACTGCACCAATCAAATGTGCATGCAGTGGTGCTTGCAGATGAAAGGTGTTGG
AAGAGAAGACTGCGAAATACATTGCTGGGTTGTCTTTACTGTACTATGGGAGCCGTTTCA
CGTTCCGTATACATGAAGAGATCCAGAGATACGATTGTTGCAATACATTCTTTATTGGTT
TGATTTGCCGAACGTTTTAGCTGAGCGTTTCTGGGACATGGAGGAATGACTTGGGCGACT
ATGATGACCCGTATGACCACCACACGTGTCATAAAGGCAGTCAAATTCCATGTGACCACT
TCGTCATGGTAACTGGGCTTTAACAAGCTATTGTGCTGCTGATGGTCATGAGTAGTCTAC
TGTC
>TCONS_00191477
CCTCACCCAGGAGTGAAAGTCATGACACTATCCTTGACCTACCGATTGCCTGCCATCCTG
TACCTGCCGGACTCGGATTTGGACTACGACCCTTTGCCTGCCTTGACTTACCTTTTGCCT
GCCCCTTGTACTATAATAAACTCTGAGACTTGTACTATCCACCTTGACAACTATCAGCCT
GGGCCTGTTACCTGGGCCGGTGTTGGGTTCTCCAGTCCTGTGGGCGCATTCTAACTCTAT
CTTCATGTGCTCCGTCTTCAGTTTCTCCGAGATAATTTTCCTCACTATGTCCTCAAACTC
CGTCCAGATCTCATGTGGAGATTCTGCAATTCCATCTACAACAATGATGTTCCATTTTGA
TTGTCCCTCGAGATAATCTGATTTCTCTGGCATTGTTATCATGGATTCACATATAGAACG
GATGTCCTCTCTCAATGATTTATAGATTTTTGCCATCTTGCCGTTTTCCTGTTTAAACTC
ATCTAGCTGACCCTGTGAGAACTGCAAACTGCAAACTTCTTCAGGTCCTGGACTTCTCTG
CTCCATTATTCTATTAGTTGACTGCCCCAGTATTTGAACACAATACTTGAAGCTATTTTC
TTGTTGTTGTAACAACTGCTTGTAGAACTCTTTTTGTTTGTTTAAAAGATCCTTCACCTG
TGATCGAGAGACACCACTGTCCTCAACGGTACTCCCACCAGATTTGGTCTTTGTCATGGT
AACAACGTAGGCTATGCTGTTACTCCCTGCAATTCCAGGCAGGGCAGGTCACAGGGAAGA
TAGAAACAGCACCAAAATAGGGATCTAGACAACCACAAGACCAGGATAATCCGCGGTCCC
AGCCACAAGGGAAAACCACGTTGTGGGCTGCGTTCAAGTTCTCAAGGAAACCCCTCTAGC
TTGATCGGCAGCTAACAGTGGCAGCTAGGTTAACTGCTACGCCAAGCAGCTCATCATCAG
ACCCTTGGTCGTCAGGATCCCTGGACAGATAGCAGCGGTCCCAGCAACTGACGCCAACCG
CG
>TCONS_00120380
GGCGTTTTCAACCAGAGAAGTTGGTTCCCACAGTTCAGTTGTACTTTTAAAGATCCACTC
CGACAGAGCTACAGAGGTTCATTGTCTTCTGTAGAAACCTCACCATGAGAAGGACCATCT
CCTCCTTGGGTACAGGCTCCAGGTCGGGAACAGCAAAGGCCTCTGGGAACGTGTTGCCCC
GAGCCAGGGCCTCCGCTGCCTTCACCGTGGTGGAGAAGCAGTCTAGCCACGCCCACTCGC
CGGGTGACCAGGTACAGGTGGCTGGCTCCAGGGGACAGAGGCGGAGGTGGGGGGGGACGG
GAGGGGAGCACAGGAGCTGATCCAGGTGTAACCCCACGGCCAGGGAGGCCAGGCACTGCA
TGTAGGGGCTGTGGACTAGCTGTTCTCCACACACTACGTGGGGCTGGAGGACCAAACAGG
AAGTACACATTTAGACGTGGGTGTTATAACATATGTTATCGTAACCAATGACTACGATAA
ACAACTACGATTAAAAAAGGAAGTAGGTCGGCTTTTAGACAGTTATGATCGAA
>TCONS_00064934
CAGCAAAGCTGAGCATACTGGTTACCCAGAGCAAACTGGCTACATAGGGCTCTAAAAAAA
AGCGATCAGTGAACTAACTCTGTATATTGTGCTACATTGAACCTAAACCCATAGTCATCA
TGGATACTCTCTACACTTATAGATTACTACCACCCACACATACCAACACGAAGGACCCTG
AATACAGTTATAGACTAGTGAAGCTCGAACTTGTAGACTGCTGGCAAACTCCAGACCTGA
ACATCATCATCAAACAAGAAGAGGAGGAGGAAGAGGATAGCTTTCTACAAGTTAAAGAAG
AAGAAGAGGAGGAAGAGGATATATCTCTGCAAGTTGAAGAAGAAGAAGAGGAAGAGGACA
TCTCTCTACATATTAAAGAAGAAGAGGAGGAAGAGGATATCTCTCTGCAAGTTAAAGAAG
AAGAGGAAGATCACACTTTCATGGTCAAAGTAGAGGAGGAAGAGAAGGAAGAGAAGGACA
AAGCTCTTGTAGTTAAAGAAGAGGAGGGTGGTTTGAGGTCAAAAAAGAAGAAGAAGCTAT
AGAGGTTTTTATTTTTTCTGACGGAAACTGCAACCAGTGGCCTGTCAGTGGGAAGAATCC
CTCCGTATCAGAAGAACCTCAACAACAACAACGACAACAAAAACAGACGCGACCAAAGAA
ACGGCCAAAACAGACCCAGGAACCCCACCACTCCCCTCTGTACTGCCCCGACTGTGGGAT
GAGTTTTGTCAGCCCTGGGATACTGAACGCGCACCGCGGAATCCACCAGCCCAGAATAAT
CCA
>TCONS_00067165
TCGTGTTGAGGTGGTGTTTCCTGCATTATGGACGAACTGTAGTCGTGTTGAGGTGGTGCT
ACCTACATTATGGTCATGTTAAGTAGTGTTACCTGCATTATGGTCGTGTTGAGGTAGTGT
TACCTGCATCATGGTCGTGTTGAGGTAGTGTTACCTGCATTATGGTCACACTGTGGTCGT
GTTGAGGTCGTGTTACCAACATTATGGTCGTACTGTGGTCGTGTTGAGGTAGTGTAACCT
ATATTATGGTCGTGTTGAGGCAGTGTTACCTACATTATGGTCGCACTGTGGTCGTGTTGA
GGTCGTGTTACCAACATTATGGTCATACTGTGGTCGTGATGAGGTGGTGTTACCTGCATT
ATGGTCGTTATGTAGTCGTGTTGAGGTGGTGTTACCTGCATTATGGTTGTGTTGAGGTAG
TGTTACCTGCATTATGGTTGTACTGTGGTCGTGATGAGGTGGTGTTACCTGCATTATGGT
TGTGTTGAGGTAGTGTTACCTGCATTATGG
>TCONS_00088430
CTGCACAGCCATGGGACATGGCATGCATTTCCTTCTAGAGTATAAATATCTGATAAAGCT
CTGTTTAGACTGAAACGCCAGGCTTTAATCTTTATATCAACTACTACTATACTGTATGCT
TGGAGAACATGCTCTTACTTTGTGAAGCCACTGTGTGTAGTTGTCCATGACGTTCTCCAG
GTGTTGGATCCTCTGGTTCCCCAGAGCCGGGGCCAGTCCTGGGAGCTTGGGCTTTTTCAG
TGGGGCATCTCCCTGTAGAGTGTTCCCCTGGTACTGGCCCTGTCCCTGGCTGGTGCTGGA
GCTGCCGACCCCCTCCTCCTCCGTCAAGCACGGCCTGTTCCCCCCAGCGTTATCTGGTAG
CAGGAAGGTATAGGTGCAGGATCCGTGCTGGATAGAGTTGTACTGGCGAGCGTTAGTGTT
AGTGCTGGCGCTCATGGACCCGCTGCCAGCTATGTCCCCTGGGCCCCTGGGCAGCTCTTC
CAGAGACACAGACACATAGCCCGTCAGTAGCAGCAGAAGGGCAGCCAGAACCAGCCAGAT
CATGTGGCAGCTGGGCTGGCAGGGCAGGAAGTACCACGGCATGGCAGCAGGAAACACAGG
CTAACGGTCCTCTTTTATGGCTTCTGTCTGTCTTGTCTCTCTTCACAGCATGTCTTCCTG
TCCTGTCGTCAATCAGACGGTTGAGAGGTAGACCGTCGATCCAGAAAGATGGCCGCTTCC
CATCAGTAGGAATGGATGAGTAGTCCTCTCAAGTGTCAGTGTGGAACTCATCCCAATTCA
TCACCAGTTGTCTTGTTAGTTGTTGTTGCTGGTCCAGATCCAGGACAGGGATCCACACTA
CACAGTTGTGTGATGTAGACTACATTGTCAGTCAGTGGACTGATCTGTGTTGGATCCTCC
TCCTCATGGCTGGCTGTATGTAGTGCTGTTCCTCATGTCTGCCTGTCTGCATGTGAGTTT
AGAGTGCTTTAACTGG
>TCONS_00015312
GAAAAAGAGAAAAGGGCCGTAAAGAACGGAGACGGAGAGTAAGCTGGCTCCATCATGTCC
TATTATGAGCACTTTGTGATATCAGAATCGGATAATGACTACAATGACACAAGTTCCGGT
TTTGGTTCTGGCTTGGGGGATTTCGGCACTGGATTTGAGGAGCCGTGTGACCGTGAGCTG
CTGAGCCCAAGTGTGCAGCGTATCTTCCTCCCGGTGGTGTACGGCTTCATCTTCACCCTG
GGGATCACTGGGAACGGCCTGGTGGTGTTCGTACTGGGCTGCCAGCGGAAGGCCCGTCTA
AGCCTAACGGACCGCTACCGGCTGCACCTCTCCGCTGCTGACCTGCTCTTCGTTCTGGCA
CTGCCCTTCTGGGCTGTAGATGCTGCGCTCGGGGACTGGCGCGTCGGAGCGGTCATGTGT
GTGGGCGTGCACGTCATCTACACAGTGAACCTATATGGCAGTGTGCTGATCCTAGCCTTC
ATCAGTCTGGACCGCTACCTTGCAGTGGTCAAAGCCACGGTAACCAGCACCACACACACC
CGGCAGCTGCTGGCACACAGGCTGGTGTACGCTGGCGCCTGGCTGCCTGCTGGTCTCCTG
GCCATCCCTGATATGGTGTTCGCTCGGACCCAGGAGGCAGGGGAGGGGGAGATGGTGTGC
ACGAGGCTCTACCCGCCGGAGAACGCCCCACTGTGGGTGTCCCTGTTCCACCTGCAGACT
GTGCTGGTGGGGCTGGTGGTGCCGGGCCTGGTGCTGCTGGTGTGTTACTGCGTGATTGTG
TCCAGGCTGACCCGGGGGCCGTTGGGGGGCCAGAGACAGAAGAGGAGGGCGGTGCGGACC
ACTGTAGCTCTGGTTCTCTGTTTCTTCCTCTGCTGGCTGCCGTACTGCATTGGCATCGCC
GTGGATGCTCTCCTCCGCTTGGAGCTGATCCCTCGAGGCTGTACGCTGGAGTCAGGCCTG
GGGGTGTGGTTAGCGGTGTCTGAACCAATGGCATACGCTCACTGCTGCTTGAATCCGCTG
CTCTATGCATTCCTTGGAGTGGGGTTCAAGAGTTCTGCTCGCCGTGCCCTCACACTTACA
CGCACCTCCAGCCTGAAGATTGTCCCACGTAGACGAACAGGCGCCATGACGTCCACAACG
ACAGAGTCAGAGTCATCTAGTCTGCACTCCAGTTAACACAGACAATAGACTATAGCCTAA
TATTGTGTGTGTGTGTGTGTGTGTGTGTGTGTGTGTGTGTGTGTGTGTGTGTGTGTGTGT
GTGTGTGTGTGTGTGTGTGTGTGTGTGTGTGTGTGTGTG
>TCONS_00127286
CTCCTCCTCCTTCTCTCCTGGTAGGACAGATACGGATGTCTTGATGTCTTGTCCTCCTTT
CTCTACCACATCCTTGTGTGTATGTATGTGTGTTCTTTTGCCTACATGAAATGAAATGTT
CCTTTGGTGTGTCCCTGGTGTTTTACCATCGTTGTAGTGGTGTTACTATGGCTTTACCGA
ACTGTTACCATACGGTTTCAGTGTCGTTGCCGTGCTATTGCCGAGCAGGCCCCCTTTGAC
CTCTCTGTGACCTCTATGTTCCTCCCCCTATAGGTCATCATGTACCCCTCTAGCCGTTGG
TCGCTGGGTCACATATACACCCCCCACCGGCCTCCTCTCCACCCTCCTCTTCCTCCTCCT
TCACCACTCCTCCTCCGTCACCCTCACAAAGTTCCCTTTCAGGTCTTCCTCCCTTCTCCT
TTCTTTCTTACTCTTGACTGTCTGCTCTCTTTGTTGGTTTTGTCTCCATACACTTTGATC
ACTCTATAGATCTTTTGTTTGTCTCTGTGGTTGGTCCTGCCTCTGTCAACTCCACTCAGA
TTGTGTGCGTTCATACATTCTTCCAGTTTCAGCTTTGCAGTGTTCACAGGCAGGGACCCA
CTCCCCAGATCATCTTTTAGTCTATCACGGACCAATGTGGTGGAAGGAAAGCACCCTCGG
CAACCAGAATGAGCATTTTGATTGGTTGTTGAAAAGTTGACTTTTGAGGGGGGAAGAGCA
TAGCTTGGTCTTGAACAAGTCATTTTCAGCAATGGGAAGATGTTGTGGGGTTAGAGTACA
GTATGGAGATTATTAGTAAATATTATAAATTTTATACTGTTTTCTTTACTCATTAAAACA
CATTGTGATACGTACGTTGATATGAGGCCAACAATATATTTTCAGACCTAAAGCAAGTGC
CTCCATATTTAAGTGTTGGTGTGGAAGTCTGTGATCGTGCCTCTCCACTATAACTCTCTC
TCTCTCTCCTGTTCTCTCAGCCCAGACCCCTCTCTCTCTCTCTCTCTCTCTCTCTCTCTC
TCTCTCTCTCTCTCTCTCTCTCTCTCTCTCTCTCTCTCTCTCTCTCTCTCTCTCTCTCTC
TCTCTCTCTCTCTCTCTCTCTCTCTCTCTCTCTCTCT
>TCONS_00076559
GTGAAAATGCATATTGAAACTGTTGGGAGGTACCTGAATTATTTAATCTTAGTTTGGATT
GGTGTGAGTCTTGTCATTGTTAGATTGATATCGTGTGTTATTGGAAAATGTGTATGTTGT
TGAGGATCTTCTTGACCCTGACTCACTCTACTGCTCTGACAGAAAGACAGAGGTTTCAGC
CTGCTGGCTACATGATTAGTATGTGAGACCTCAATAGACTCACATTACCCATTACCTGAA
AAAGCCCATATCTAACAGACACATCAAACCTCCAACGGCCAAACACTGAGTTCCAAGGAA
AATGCTTTATCATTGCTGTTCTCTAATTGGTGCCCTGTGTGTGGATCCAGTCATTGATTG
GTCTGTTTGTGTGTCTGTCAGACTGCAGCTACACCTGTCACCTGGAGTGTGAGGGGCGGG
TCCAGCTGGACTGCAACCAGAGAGACAGCAACCTACAGGAAACTCCATCTCCCAGAAGAC
ACTGCTCCACGCCTCCTCATTACAAGGTGAGACAGATCTAGAGCTAAGTGAATCAGGTTT
ATACTTGTCATCAGGTGTACTGTGTAGTGAGGGTTGTTGTCGGTCACAAGCTGTTTGACA
GGATGCTGCTGGTCATGTTGGCTGTA
>TCONS_00056751
ATAATTTCCTGTTAGAAAAATGAGAAAGGGGCTGAGCCAGAGGGCTGAACCATGATCCTG
TTTTGTGTGCGTGTAGAGGCGAAACATTCTGAAGCGGGATCTAGTGAAGGGATTATTACT
GTGTTACGTTGGAAGGACGTCATGCAGTGTACGGGACTGGTACATCCAATTTAAATAATT
ACGGATGTCGAATTGGGAAACGGAGTGGAAATGAGAAGAGCGGTGGCGGCAAAGAGTGGA
GCTCAAGGAAAGGAGCATGGAAAGACAACTTCCACAGGACCAACAACGGCCAGGGAAAAT
GGACCGAGTTTACCAACAACACCGATATCTCCAGTCAGCCCCACGACACCAATAATAGCC
CCGGTGGATCTGAAAGATGAGCCACAGTCTCCCGTCACAGATGCCACTCAGATGTTGATA
AAATGTGCCAAGTCCTTCATCGTTATTTTCCCCATTTATGTGTTGGGATATTTTGATTTC
AGTTTCAGTTGGGTTTTAGTAGGGCTTACCATCTTTTTCTGGTGGAGAAGACATCAAGGC
CACAAAAACAACAGACTGACCCGTTCCCTGGCATTCTTGGAGCATGAAGATAAAACTGTC
AAACAAAGTTTGGCGACCTCTGAGTTGCCACCATGGGAGTAACGGGTCTCAGTGACCTGG
AGAAGGAAAGACAGTCCAGTCATCATCACAGTGATATGACTGACACATTTATGGGGGATC
TAAG
>TCONS_00078597
AGGAGGGAAGAGAAGAGTAGGGAGGAGTATGCTTAAATGAAATATGTGTGTCTCTATAGT
CAGTGTGACAATGTTCACCAGAAGAGGGAGCAGATAGCGGACCAGATCCAGGAGAGAGAC
AGAGATTCTCAACACCTCCGCAGTCAGATGACCAACCTGAGGGACACCTGCAGTCAGGAG
ACTGAGAAAGCACAGGTAACACACCACAGGCACAACATAAATGTCTAGATGACCAACCTG
AGGAACACCCGCAGGCAGTCAGGAGACGGCGAGAGCTCAGGTACTGTATATCTACACACC
TT
>TCONS_00125365
AGGGAGACAGCGGAGAGAGAGAAGACAGCAGAGAGAGAAATAAAAAGAAATAACATTATT
GCTGAGGCCCTGTCTTAATGTGGATTACTGATTAATGCAATGATCCAAACATCAGAGGCT
GGTTTGAGGAAAGAGGGAGAGCTGGCTACCTGGAGGATGGTGGTGTCGGTGAGCAGCTGA
ATCTCCAGCAGCTCAGAGATGTTGCTGACCATGTCACACACCTTGTTGTACAGCATGACA
ATGACCCGCTGCTTGTGGGTGGAGCACTTGGCCCGCTTGGCCTTGGAGCTCAGCAGTCCA
CCTGTTGCAGGGGACGAGAGAGTGATGCGCTGCCGTCTTGAACAAATCGCATCTCAATAA
TAGACCACTCTGGAAATACGTTTTTTTCATGTGTTCATCTTCTGGTGTTCGAAAATCAAA
TGGAAAACAATTCCATTCTATGTGACCCGCGGTCTGTTTGTAAACAAGATGGGAATAATG
GCTGAGGAAATTGGTGAGAGCGTTTCAGAAGAACGTGTGTGTGTGTGTGTGTGTGTGTGT
GTGTGTGT
>TCONS_00037831
CACACACACACTGTAATACACACACACACACTTAATAGACACACACACACTGTAATACAC
ACACGCACACACACTGTAATACACACACACACACTTTAATAGACACACACACTTTAATAC
ACATACACACACACTCTTATACATACACACAAACTCTTATACATGTCCCGAGTACACACT
GCTCCACAGGAGGTGCTATTTATTACTTACACACACACTGTAATACACACACAACAAAAG
TGTGATACTCACACACGACACACACGTAACGGCAGGGCCTTTGAGAGATGTGGTGAGCAG
CAGAGAGCCATAAAGATGACGTCGTCAACCTCAGTCTTAATGCACATCTCTCCATCTTTC
CATTCACATTGTTCCAAACCTCTCTTCCATCCTTCCTCCCCTCTTAGCATCCTTCTCTCC
GTCCAGCTTTTGAGAGATTCTCAGAACGAACAGAACGGGCTATACTGGAGCTGTGCGGCA
GGACAGAGCCCTCCCTTCACCGGTAGAAGGAGAGAGGGAAGAAGAGCGCTGTGTGGGACC
CTCACAGACCTGCCCGCTGTCTGTGCTGCCAGCTGGATGGGGGTTCTTGTCTGCTGCGAC
TGCTTCTTCTATAGGTAGCTAGCTACTTCACTCTCTCTCTCTCTCTTTCTCTCGGTATGT
CGCTCTCTGCTTGCTCGCTCTCTTTCTGAATGTCTCTCTCGTCGTTGTTTGTTTTCCCTG
CTTGTGTCGTAACTTTTTTTTTTTAAATTTAAATATTAGTCCTGTACTTCCCTCTCCCTG
CCCCTTTGTGGCTGAAAACGGCTCTCTCTTCGCCCCCCTCCCCTTCCTCTCTCGGTCTCT
GCGGTGTGGTTTGGAAGAGACATTCTGAGGACAGTGCTGCTGTGGCAGCAGGGATTTTGC
TTTCGTCAGACCGGGGAGGAGGGTAGCGGTTGAGGCTGGTTAGAGGAGGATTGTCACTGG
GCCAGAGACTAAGATGCATGTGCACAGGGTTAAGGCTGGCTTAGAGGAAGGATGGCATGC
AGCCAGCCCATCCTCTCCTCCACGGCCCTGCCGGCGTCGCTCTGACTCTCTGCGTTGCTG
TGTTTTTGGACACTGTGTTCCTTCCCATGGCCTCTCTGTTTTCTGTTTGGTGCTGCGGAG
CAGTGTTTGGGAGGTAGACTTTGACCTTCCCATACGATTACAGCAGGACTAGTTTTGGTA
GGGGGACAGTTGTTTGTTTACATAGTGAGCGTAACATTAGTTAACATAGCATGGTTACCT
GGGCCAGTTTAGTTAGCATAGCATGGTTACCTGGGCCAGTTTAGTTAGCATAGCATGGTT
ACCTGGGCCAGTTTAGTTAGCATAGCATGGTTACCTGGGCCAGTTTAGTAAGCATAGCAT
GGTTACCTGGGCCACGTTCAGTAGGCATTAAGCAAACGTTGGATGCCACAGATCTAGGAT
CAGCTCCGCCTCTCTACATAGTATCCTGAAACATTTAAGGGGAGAACACACAACTGACCT
GGTAGCAGCTTCTAGGAGCACCTTTACACTACTCCTATGGCACACTTGCGGGTTCAGAGA
GTGTTCACTTAGCATCAGGCTTACAGATGGCTGTGAGTTAGTTAGATGAGCTCTTTCCCC
CTTTTTATATGTGCTTGTGGGGCTAACCAGCTTTAGTTGCACTACTGCTATATATAAACA
GAAGGTTTGCTGAGGGCCAAACTGTTGCGCACACATGTGTATACACACACACACACGCAT
ACATACAGCTGCATCGGATTAGACCGTCAGGCCCCTCTGTGTGATTCAGAACTGTTTACA
CTCCCTCCCTTTTCCTAGCTAGTGTGAAGAACAGCCAGCCCTTGTGTGTGTGTGTGTGTG
TGTGTTCTGTCCATGTGTGTGTCCGAACACATGACTGTGTGTGCGCGCGCCTATAGGTAA
AACACACACAGTAGCTTTGTGAACGCACGGCCCACTGCCAGGGACTGTATTTTCTTTTTC
TCTCTACACTTTGCAGGTCAATTATCACCAGTCCTGAGGCAGGGTGTGGCTTCTGCGCAG
CTGTCGTTTTATTGGATCATTAAGGAAAAGGACCGATCAGTTCTATTTCTGGCACTACTT
CCTGTCTACCTCGGCACCTCTGTCAGCCAATCAGGGGGTTTGGCTGTGACGCCATTGTTT
TTGATTGATTGGGTGTTTTTTTTTTTTTTTTTTTTTTTTTTTTGGACACACCCACACAAG
GTCCTTGTTGACCTTAGCTTCAGTCCAATACCCAACTCTCAAACAGACATGGCTGAGAAC
TAATGCAGCGTTGTGTGCTTTCTGCTCTGACCACAAGGGTTTCACTCCTCTGACTTGTTC
AGCCCGTGTCAGGATGGGTCCACATGTTGTTGTGGAGGACAGGCTGAGGTTACAGGTAAT
GTAGTGGGCAGATGATACGTGTTGACGGTGCCACGCCCATTTCTCTGTACACATGCGCTC
CTCATCAGAATAGGGTAGGCTTTAACAGGTCCTCGCCACTTCTTCACTCTGAGTGAGACA
CTGAGAGGATCAGAGACAGGAATATGGGGTGACCAGGTAAACTGAGGCATGGTTTTGGGC
TGACTTTGACAGACAACAGCTCCACAAAGAAGAGTAGTCAGATTCTAAGTAAGTCGTAGA
CTTTAGTGTCTTTAACCTCCCAGGGTTAGTCTGTGAGTTGTTTAGAATGATCCTGTTTGA
CCTGAACACACACACACACACACACACACACACTGGGGCCTCCCGCACGTGACTGATAAA
GCACCGGGTCAGTGTGAGTGGAGGAGAGGCTAACCTAATGCAGAGCACACGGTACAATTC
AATTAGCCTTTGGCCCTGCAAGCGGCGGTTCCATTCATGCGTGAGTATCTGATGCCTGGT
TTTCAGCTTAGTGCCCAGTGGTTCCTCTGTCTGGCCAAGGTGTGTGTGTGTGTTTTCTCC
AGCTGGAGGTCAAGAGCAGAAGTGTCTTCTCTCCAAGGTTGTAGAGAGGGGACAGGCAGA
CGGTACTCTAAAACATTGGTTGAAGAGAGTGCTGCTTTTTTTGTGTTTTTTTTTTTGTGT
GTTTTTGGTAAGATGTCTGTTGCTTCTCGGGACGCGCTGTGTTTTGGTTTTTGTGGCGCC
GCAGAAATGTGGTGCCATTGCCCTGTCGTGGTGTTGATGCCACAGAGGGTGACTACAGCT
CGGAACATTCTGGCCCAGAGGCTCCTTTCACGATACAACAATGGCCCCTGACTGTGTGTG
TGTGTTGTTAGTGTGCCTTGTGTCTGTTATTAGGCCTTGTTTGGCAGGCCGGCCCATTCT
ACACTGCTGAGCGTTCCACAAGGACTGTAATTCTCCTCCTAAAACCACCCCACTCCTCCA
TGTCTACCGGCCCAAACCCTGTCTGTCGCTCAAACATAGCTAAATTGGACCCGGCTTGGC
AAGCCTCGGCACAAGTGGAAAACGTACCCTTACGTAATGGGTTGACCAACAACAACGAAA
AATATCCACCATTGGGCTGAGTATGACATGATTCTTTTCCGATAGGCTCGTTGCTAACGG
ACAGTCATCTGGTGACTGACTGCACCACCGGATGGATATAGGCTTCACTGGAGCATGCGG
CACAGACACACCCTGTCTGGCTGGCCCAAGGGCCTGGGGGTGTGGGATGGGGACTTTGGA
GCAGACTGTGGACAAAGGGTCTAGTGGCTCAACCGTTGCAGAAGGAAGGGTGGAATGGAA
GGAAAGGCCTGGGTTATGACTCTGCTTCCATTGTCAGCT
>TCONS_00116121
NCAGGAGGTAAGGCCTAGAGAGGTCTCCCAGTCAGGAGGTAAGGCCTAGAGAGGTGTCCC
AGTCAGGAGGTAAGGCCTAGAGAGGTGTCCCCGTCAGGAGGTAGGGCCCAGAGAGTTGTC
CCAGTCAGGAGGTAAGGCCTAGAGAGGTGTCCCAGCCCCAGTCAGGAGGTAAGGCCCAGA
GAGGTGTCTTTCCCCTTAGTCAGTCAGTATGGCCCAGGCGGAGGCCCAGCCCAGTGGGGA
TAACAGCCCCCAGCTCATCTCCCTCCAGTCGGAGAGGTCAGAGGCATCAGGGAACCACGC
AGAGGTGGGCTCCGCCAACCGGAGGAAGAGGAGGAGGAAGGAGCCCAGACCTGAGTCCAT
CATTGTGTATCGCTCAGACAATGAGAGGGGGCCCGGGGAGGAGCAGGTGGGAGAGGAGGG
AAGTGCTGAGAGGAGCACCGAGGAGGGGGCCAAGTTCCTCAACACACCCACCGGCGAAGG
TGAGACATCAGTGGTATGGTACGACAGGTGTATCGTTGGGTTGTTTCCATAACATAGCAG
ATATCTGACATGTCGTTCCCACTACAATATGTTTAGCTGCCTCTTCCCTCTGATAGCAAG
CCCACTTCTATGCAAAGAATAATCATTCTGAAATGTATTTGGTGAACTGTGCTGTGTATG
TTTTTGTATTCTGTCTTACTAGTGTCATCA
>TCONS_00216077
GTGTGTGTGTGTGTGTGTCCTCATCTAGATCCTAGATGAGGGCCAGTGCCCCAAGCAGCA
CCAGTGGCAGAACATCAGTGTGACAGAGTGGACCTCCCAGCAGGTGTCCCGCTGGCTCAT
GGGACTAAATCTGGAGCAGTACATCCCAGAGTTCACGGTCAACAATGTGGACGGAGACCA
GCTACTGCAGCTGGACAGCACTGAGCTCAAGACCCTTGGCGTTGCCTCCTCCCAGGACCG
GGCTCTGATCAAGAAGAAGGTGAAGGATCTCAAGGTCCTGATGGAGAAGGCTCGGCGGAA
CCGGCAAAAACTTGACAAACGGCGAGCGAAGCTTCGCAAGAAAGAGCTTGAGCAGCAAAA
GAAACAGGCCCACAAACCCAGCAACAAGGGCCACTCCGAAACAGCAGGGGGTGCAGCAGA
GTAACCCACGCCTTTAAGACCTACCTCTCCTTGTCTTTCTACCAACCACCGCTACCAAGT
AACATCTCCAGGGATAGAAACAGTCAGCAGAAACACGGAGCTGAACACCTAACAGGGCTT
GAGCTCAGGCTGTAGTGGTGGAGGCTGTCGAACTACTGTACCACCAAACAGATGATACCA
AAATGAGCAGACAGTTGGATAGTAAAGATGCTGCCCCCCCACCTGCCTCTCACCTCGTAG
TGTTTCCAAACCTCCTGCTCCATTACATTTGATTTATTTTGGTGTAATTTAGATATATTT
ATTCATTTTAAAAGTCTGAGTATCTTTTTAAAAGTCATATCACATCTGTCTGTGTTCCTC
CTCTTTCTATGATTTGTTATATAAAACACCTTTAGACATAATGAAAAAGTAGTGAATGTA
CATATATGATAATATATTGATAAATATGTCTAATGTGCCATTTTTTATATAGAGAACATG
TCTATCCTGTGCAGATAGCTAGATGGATTTATAAAATCTGAATCTCCCCTCATAGCTCTG
ATGAAGCACATTACATATTGTATAAAAGGCCTGTGTAGTGGATGGTGGTGCAATTACTGA
ATCTCACCACTAGGGGCCAGACCTGTGTAGTGGCGTGGTGCAATTACTGAATCTCAC
>TCONS_00127359
ACACATACACACAGAGAAACACACAGAACGATGTGTCACCTGCCACCAAGTGCTGTGTAG
ATCAGCACAGACGAGCTCGATGATGTCACCTTGCTGAATGTTGAGGGGCGGACCACACAT
GGGACTGGGCACGCCGAAATAGTTCCTGGTCACCAACATCTTAGGTAGACCTGAGGGAGA
AAACACAAGCGGAAAAGGTCAATCAAATGGCTACCCGGACTATTTACATTGACCCTAAGA
CTGGTCTAACCCTGACCCTACTGGGAGATGGACCTGTC
>TCONS_00251741
TTACTATTCAACATTGTTGGCCCTCATGCTTATTCTTTGAAGGTGGAAGGAGCCACATTT
ATACACCTAAGCCTGCTTACTGCACAACACAATCCATCAATCATATTGATACATGAGTGT
GTATGTGTGGGCTATATCAAAATGTTTTCAATATGGGTGACTTAAAATAGCCTGTTTTGT
TTTTGTACAGACATCACACACTTACTTGAACAGCATCCTCACCTGAGAAGTAGAAATAAA
AAGGGTGAGAAACTGGGAATTTAATAACTGTAGTTGACATGGATAAGTAAATGGAAGAAT
ACTCTTGTTGCACTGTGGATGGCTCTTAAAGAGCCTTTAGTTGTGCATAGTGTAGTCTAT
GGTGTTGCCAGGGAACAGCACCCTATTTGAAGAAGTAAGAGGTGAAGATCTCCCGCACAT
GGATTGCCTCTCTTTCTGTGTTGTTCGACCCCATCCTTGAAACATCCTGCAGAGCAGCAG
ACTTCTCCTCTGGCACACAGCGGCGAGGTGCAGATCCCCTCCTAGTCCTCGTGTCCATCC
TCGAAAAGTTATGCAGGATACAGGTAGCCTTCACACGCCTGAATTTCCCCAGGGAGGCAG
TCCCAGATGGCCCTCGTCACCCAACCTTGCAGTGCCCTACACGGTAACTGTAGGCAATCG
TTCTGAAGGAATCTCCAGTTACAAGGTA
>TCONS_00084918
CCATTATATACAGTAGAGGACATATAGACACCCCATTATATACAGTAGAATACATAGACA
CCCCATTATATACAGTAGAGGACATATAGACACCCCATCACATTACATACAAGTAAAGGA
TGGTTGAAAGAATGAATCTCTTCTTTCAATATTAAATACAGGGAGGTGACTGAAGTGAAA
ACAGACCTTCCTCTGTATCTGCTCATCCAGTCTGTGTAGTTCAGTCAGTCTCTGGTCCTG
CTGCTGTTTTAGGAAGCGTCTCCTGGCAGCATCCATCAGCTGGAGCTCCTTCACCTTCAA
CTCACGCTTCATGGCTGTTAACCTGGAGACGCATTACAGACTGTCAGAGAGACTAACCTG
GGGACACATTACAGACTGTCAGAGAGACTAACCTGGGGACACATTACAGACTGTCAGAGA
GACGTAACCTGGG
>TCONS_00066054
GCCAGAACCAAGCCAGAACCACCATAGGGGTTAGCCAGAACCACCGTAGGTGTTAGCCAG
AACCAAGCCAGAACCACCGTAGGGGTTAGCCAGAATCAAGCCAGAACCACCGTAAGGGTT
AGCCAGAACCACCGTAGAGGTTAGTATAGTTAGTATAGTAGTTATGGTATTATTCAGATA
CATATTGGGATGCCTTGAATGTACACTGTCTGTGTTTTGATTCTGAGGAGGGAGGTGTGC
ACTGTCCAGCATTGAGAAGCTCACGTTCAATGTATTTATTTAATGGATATGATATAAACA
TCTACCACTCTAACCCTCACACAACGCTAACACAACCCTCACACAACGCTAACACAACCC
TCACACAACTCTAACACAACCCTCACACAACGCTAACACAACCCTCACACAACGCTAACA
CAACCCTCACACAACTCTAACACAACCCTCACACAACCCTAACACAACCCTAACTCGGTA
CAGATCAGAGATGCCGTCTAACGTGGAGATCAAGGCGAGGGTGAGCAATGCGACACGATT
GGCGGAGAGAGCCAGCCAGCTAAGCCAATCAGAGGGAACAGTAATCCGCCAGCAGGACAC
GTTCTTCAACTGCAGCACCGGACGGCTTAAACTACGTAACCTGATGGTACACACACACAC
ACATC
>TCONS_00124492
ACACACACACACACACACACACACACACACACACACACACACACACACACACACACACAC
ACACACACACAGAGCATCTCAGAAGATAATGTTGTTTGAGACTTTCATCTCCAGATGGCT
TTATGTGTATGTGTAGTCATATGATCCGGACTCACCAGGTGCTGGTACAAGTAAACGTGT
CCAAACCCTCCGGTCCCCAACTGCTCCTTCAGCTCCCACAGCCCACACACTTGGCTCTGT
TTGACCGGGACTTTCTCCATCCCTCTCAGCTGTGGAGGGCTCGAGAGTGTAATATGTCAG
TTACCCTGGACAGAATGACTTTCACGTGACATTTGCTGTGAAGCCTCCGGAGTAGTCTCC
AACTGGAGTGTGCAGGACTTTTTTTCAGCCCTGCACTAACACAACAGATTCAGCTATGAC
GCTTCCGACCATGTCTAGTTGATCAGTTCAATCAGAATGTTTTATCGGTTTTATCAGGTG
TGATAGTGTCAGGCTAGTAAAGGCCTTCTCTAGCGCTCCAACAACTCTGCAACTTTTTAT
TTACCAAGGCAGGAAGGCTGACAGAACAATACAATTGTTAGATATGCCTATATGCCCACA
ACCATGCCGTGTCCTAGTTCCACAGTGGACCGGAGTGGCTAGCTTGCCAGGTGAAGTTCG
TAAAGCAAGACGTAAACAAAGTAGCTAGAGCCTGTAGAGCCTGTAGCTAGAGCCTGGCTA
GAGTCTGTCTAAACTCTTTCACTAACGCGTTAGCTAACGTTACTAGCTAGCCAAATGGCA
CTAGCGCTGAATACAACAATAAAACCATCTAGAACAAATAACGGAAAGATATAAAACACC
GTTGATAGTAATTCATTTCTGGATTAATTAGCTACCGGTATATTTGTTCCACGCTAAAAT
GAAACAAAGTGGTAATATTAGCTATATCCTAAGAGTCAAAAGCGGCTGTTGTTGCTTCTT
CTTCGATGAGTTTTAACGGCGGTTAGCATCCAATAAATGTTGC
>TCONS_00144515
TATCAGGAGCCATGGTGTCACATGAATACTGCTCTGCCTTCATGAACAAAAGCAGCTCCT
CGCCTGGTTGGATCTCTTGAGTCACTCTGTAGAAGATCTGCAAAACACACACACACACAG
ATTTAAACAGCATATACACACATACATGAATACACACACACACACTCAAAACCTTGTCCA
CCAACACCATATAACACACTCACATCCACTTTACTGAAACAAAAACACACCGATGCAGAA
AGCAAACACACTTTGACTCAACACAAATAAACACTCACACACACACACACCTAACATATT
CCTCCCCTTCCTCATGGTCCTAGTGCATTGAGTGACAGAAAATATGTACTAAAGGTCACA
TGACTACCTGTGGAGCTACATGTATACAGTACATTCACAGGCAACACTTCCATGCACAGC
AT
>TCONS_00066558
GTGGTAATAACCAGACTTTTTTTCCAACAGATATTAGTGACCAATGTATTCCAGTAATTT
GTGACTTGAGGAATGGATACAATATCCCTTTGAAATAAAGCACCTGTTGTTCTGAGGTAG
CAAGAAGAAACATATTTTCCCTATTGTAGAGTCAACTGGATTAAGCGAGGGCAGGTCAAG
AAGGTGAGGTCTGGCTACACCTCTAAATAACATGAGAGTTCCAGATGGAATAGCATCAGA
CTATGGCGAACTCTCTAGGTGTGACAGTGATCTTGTAAAGATAAAAATTCCTCATAATCG
AGTAACAATCCTTCTGCATTAAAAGGTTGACTCACCAGTAGGATATGATTATTGAACCAG
TTCTTAAAAAATAAAGACTTGTTTCTATATAAAATGTCCTTATTGTTCCAAATAAAATAC
CTATGCGGGGGAAAGTTATGTTTATATATTAACGACCACGCTAAGAATACTTGTCTGTGA
AAAGCAGATAATTTTGCAGGATTCTTATCAACGTTATAGTTACAAAGTAACATACAATTG
AGGCCACCAAAACGGGAGAAGATATAACGAGGGATGAACTTCCAAATTGAAGTAGGATTC
TTTAAAAAATGTTTAGCCCAATTTATCTTAAAAGTATTATTCAAAGTAGGAAAATCTAAA
AAAAAAAGTTTTTTAAATGGAGTCCACCATATTCATATGAGTTCATAACGACAGATTTCC
TAATATAATGTGTACGATTTTTCCAGATGAAGTTGAAAAGCACCTGGTCAACCACTACCT
ATTTTGTTGTCAAGATATAGGGACTGGGCTGCATAAGTAAGTCTGGAGATGCCTTCAGCT
TTAGAAAGCAATACTCGACCTTTCAAGGATAAATCCCTCTGCAACCAATGGTTCAACTTC
TTTTTGTTTTTTTTCAATAATAGGTATAAAAATTTAAAGAGCATCTTTCCTGTTGATCCT
TAGATAAAGTAATCCCAAGGTAGGATGTCTATGGTAACAACATTAC
>TCONS_00158186
GGGTGAGTTTCCCAGAAACATAAAGGTGATTACTAGATCACTGGTTGTCCATTGCCCACC
TATGGATGTATGATCTTACTGCTAAAGACGATCTTTATGTGTTTGGGAAACTGGTCCCGG
GTCAGTATGTCTAGTCATGTTTTGGTTGAGAGGACAATCCTGAACTATAATGGTCTTCTC
TCCAGCTGGCTCGCTACCTGAACAGAACGTACTGGGAGAAGAAACAGGAAGAGGCACGCA
AGAGTCCCACCCCCTCTGCCCCTGCCCCCGTACCATTGGCTACTGAGCCCCTGCCAATCA
GCCAGCCCCAGCCAGTGGAAACGGTCGCACCACTCCCAGCACAAGTCGTCATGGCCCCGC
CTCCAGTCAACATAGTGGAGGTGAGTTGTACACTGCTGTGTTATGGGAGATGGAAGACAA
ACGGATGTTCTTAGTTGTTCAGGTGAATATTCATGCATAGCAGCCCGCCTCCAGTCAACA
TAGTGGAGGTGAGTTGTACACTGCTGTGTTAT
>TCONS_00019862
CTCACAGTCCACCTCCCTCCATCCGTGTTCATGTCACAGTAGACGTGCAAGGGGGTGGTG
GGACCCCCAGGGTAGATGGTGTACACCCCACTGGGTTTGGTGTTGTCATGTTGATAGATG
TCATCACAGTCCTGAGGGAGGTAGAACTGAGAGAGGACGGCCACAGGAGCCAGCAGAGAC
AGGAGCAAAAAGACCTGGGAGACAGGGACAGGGAAAACATTCACACAACATTCAAACAAC
ATTTAAAAAAACATTAAAACAACATTTACTTTACTGTTCAATGCTGTCAGTGTAGTACAT
GCAGCAAAACAACCCAGAGTAGAGATACATACACACATAACCTCACATAACATTCAGACA
ACTTTAGAACCACACATAACCTCACATAACATTCAGACAACTTTAGATACACATAATAAC
CTCACATAACATTCAGACAACTTTAGATCCACACATAACCTCACA
>TCONS_00133713
GGAAGAGATGGCTCTCAGAGCTGGACCAGCTCTCCAGATTCCAGATAGACAGGTGTATGA
TGCCTGAGAACTTTGGTCAAGTCAAGACCGCACAGCTGCATCACTTCGGTGATGCAAGTG
AACAAGGTTATGGCACGGCAAGCTACCTTAGGTTCACAAACGGTATGGAAAAAGGTCCAC
ATCGCATTCATACTGGGGAAATCAAGGTTGACTCCACTCAAGCAGATGACAATCCCCAGA
CTGGAACTTGCTGCAGCAACATTGGTAGTGCGAGTGGACAGGATGTTAAGACTGGATCTC
CAGATTGAACTTGAGGAGTCAACTTTCTGGACAGACAGCCAGTCTGTGCTAAAATACATC
CGCAACGATACCAAGAGATTCCATACCTTTGTGGCTAATAGGGTTGCTATGATCCGTGAC
CTATCG
>TCONS_00127129
ATAAAGGGAGATTCTCTCTTCTGCTTTTCTCCACCTCTGCTGAATCGTGTCACCATTTCA
CCCTGACTAATCAACATGCTTGTTAGATGTGCGTTCGGCAGGCATGTAAGGGCCACGCAA
CACCTCCCACATCCTTAACGAAGCTTCAAGGAAGCCCTAACTAACAAAACCAGCAAGCTG
TGTGCTTTAGCTCTGTAGCTCTCCCTCCACTCGCCTCACCTCTGGGAAACTCTGTAGCTC
TCCCGCCTCATCTCTGGGAAACTGTAGCTCTCCCTCCACCACTCTTCCCACCTCATCTCT
GGGAAACTGTAGCTCTCCCTTCACCACTCTTCCCACCTCATCTCTGGGAAACTGTAGCTC
TCCCTCCACCACTCTTCCCACCTCATCTCTGGGAAACTGTAGCTCTCCCTCCACCACTCT
TCCCACCTCATCTCTGGGAAACTGTAGCTCTCCCTCCACCACTCTTCCCACCTCATCTCT
GGGAAACTCTGTAGCTCACAGCTCCCCGATGCAACATCTCACAGTGGGTGACTAACCTCA
AGTCAATACGTGGGTTCTCACTTGAGAGAGACAAGTCACATTCACTGTGATGTTAACAGA
GATTAAATATATGCTTCTGGAAATCACTTTCAAACACTTTCTCTCCTTTCTATAAGGTTA
TGTATGAAGGGAAAGACATATGTTCTCTACATAGTCAGAAATTAGACATTTAGTGAGCAC
ACTTCAACAATAGAGTGACCCCATACCACAGTCCATCTATACATAGGATAATTAC
>TCONS_00076306
ATTCTGTCCAAACTTGTTTCTCGAGCTCTGTTTTGTAGCTCCCAGGCTTTGTTTGAAAAA
CCAATGCTATGCGCACACAACCTTTTAAATCTGTATTTCTTGATCAGCTTTCCTGTCAGT
ATTTTTATAAATCCCTGTTTGGCTTTGTCTGCTTTGTACTTTGCTCTTAGATCCCCCAAG
AGAGCATAGTGGAAGTTTAGAGTTGTTCTAATTGATGAAGAGGCCGGGCAGCCTTGTAGA
GTGCTTCTCGTCTTCATTCTTGGACTGTCAAGGTCTTGATTTTTAGCTTGTAGACTGTCA
ACGTTTTCTGTATTTGTGGTGTAGACTTTTGTACTTTTCCAACTTGTCTTGTAACTCCTG
ATGTTTTCTTCTGCCTATCTGTGCTTCTCTCCTGCACACTCTCTGCCCTTCGATTCATTG
TCTGTAAAGATGAAATATATAATTGTATTTGATTTCCAGTATAAGATGCATGAAATCCTA
CTCTGTCACGCCTATCCACAAAACTAGGTAGCTTGTTAAGACAGTTTAAATCAATTCTCG
TGCCAAGTGACAAATATTGTGTAGTCCTACTTAAAGGGATAGTTCATCTGAATTATGAAA
TGACATATTGGTTTCCTTACCGTGTAAGCAGTCTATGGACAATGAATGACAG
>TCONS_00020095
CTAATAGCCAACTAGCTAGTAGCCAACTAGCTAGTAGCCAACTAGCTAGTAGCCAACTAG
CTGATCAGCTGGTTAGCTAGCTACTGTACTGTAGCAACTGTTTGCCATCTTAAGTCAAGA
CATCCCGTAATTATAGTTTGCTCGTTTTTTTTGTGTGTGTTTAGTAAATCAGAACACCTA
AATTTATTTTTTTATGAAACAAAAACTCTTGAACGTTACAGTAGTTTTCTCTGGCTGTTG
TTCGCCAAAACGTCTATCTAGCTAACGTTATCGTCTATAGCTAGTTAACGATAACTGCTA
AGCAACATAACCAGCCGACACACTTTTTCGCTAGATAAGTTAGTTGAATAGCTATCTCAC
CCAGTCTTTTTTTTTAAAACTAACATGGTTTATACTGTTACCAGAGTTAACCATCTGGTT
AGAGAAACTGCGAGTCCGACCAAATGTCAGTGAACAAGTATCAGAGAAACAAAATGGCGA
CGGAAACAACAATCATCGCTGCGCGACATTCCCCTTGTGACAGATTGTATCTTTCACTGT
TGCCTTTTTGTTAGACCGAGTATGTCACCAACAGGGGGGGCTTTCTTTGTGGGTGCCGTT
TCAGAATGCGGCCACAGCCGTGACCAACCTGTACAAAGGTAGGTGTCATGGACACTCAAA
AGTGTTTTCAGTTTCTTGTCTTCTAACTTGCTTTCACAACAGTATAGGATCATCGTAACA
GTCTATAGGCTTTTCATTATTGTTCTGCTGTGGTCTAAGCATGTATTGATTTGCACTATA
GTTGTCAAGATACTTGGCTTACCACAGGGGTCGGGTACTTCAGAAGACTCGCTAAAGGGT
AGTCGGGACAGAGCTAAATAGGTTGAGGACCAAAGGCTCATCATCAAAGTCCATAGGCTT
TCCTTTGTCATTCTGCTGTAAACAGGACATGTATTGATTAGTGGATAGATAGAAACTTGT
AAACAATCAAGGGCCTCTTCTAGTCACCTGAGTATTGACCATCTCGCCATTTACAGCCGT
CCTGTCAAGTTCTGGTCCTGGAGAGCACAGCAGGGTGTGCAGCCTAACTCTCAAACTCAA
GTCGGTATTCTGCCTTCTCCCTACAGTTTTCAGCCACCACCTTCGCCAACAACTGGCTCA
TGTGAACTACAATCCCGACACTGTATTTTTTTTAAGGTTTGGAAAAGTCAATAACCATCG
CTTGAATACGGCTGTGGAAACATATGGCCCTTTATCTTTCATCAGTGAGAGAAAAAACTG
TAGCAGTTACAGATCTGTAGCAGTTACAGCAGTTACAG
>TCONS_00096478
GCACCGTCAGCAGCCGTGCGGTAACAGCGAGAGCAATACATGCGAAGCAGCGAAATTAAT
CTGCACGAATAAGTGGATATTTACGCACTGATTACATCATTTTACTGGACTATTTATTCT
ACTGTTGTTGTTTATGTTTTCTATCCACCCGAAGTTTGTTTTTAATTGCACAATTCGCAT
TTCTAACTGATTTCCAACTCAAAATGGAGAATCAAGAAGGCAAATACCTCCCGGAGCTCC
TCGCGGAGAAAGACAGTCTGGACGTGTCATTTACGCACGCGATGAAACTTTTATCCGCAG
GTAAAAACAAATGTCATTAGCAACATTTTGCCGCGTCCTTCATTCAAAAGGATGTATATT
TTATGGATAGCGTTAAGTTTTTT
>TCONS_00019388
CAGACACAGACCCTGAAGGTGCCTTACTATGTAGGAGCTAGCTTCACCGAGCGATATTCT
GGAAAAGACCTGAAGACCGCATGTCCAACCTCAGGAACAGTTGCTGGAAGGAGACGAAAC
AGAAGGAAGGCTTGCTGTACCTTGCTCATCATTTCGGAGACTGACTTGTACCAAAGGGCT
CAGCAGATGGGAACGCCTACGACTGTCGGAGATTCAGATCACGATACAGGGATAAGAACC
CACAGACATACAGAAGGGTACGTTGTAATGGTGGGCACCAATATCTAAAATTCCCACAGA
CATACACGCATATAAATTAATGCTACACACAAATCACAATTGCTGCTGCCAGACTCTTAT
TATGATTGCTAAATACTGCACAATTTAAACACTTTAAACACAATTTAAACACTTTAAACC
CAAATCCCCCCCTTCCCCAAAACACATGTAAATATTGGACTATAAATTGTACCTTACTGT
ATTATTCTTATGCTAAAATGTTTATTATATTCTACTGAGCCATTTACTTTATGTTCCTAT
TCTTATCTTTTATTATGTCTTATTGTTGTTGCATTGTCCAGAAGGAAGATGCAAGTAAGC
ATTTCATTGGCTG
>TCONS_00029076
AAATATTTCATCAGAATAGTATTATCATTTAGCTGCTTGTCATTTATATCTTGAAATTCC
CTAAATTTGTACCTTTCTTGGAGGCCTCTTTCTCTTCCTTCCTGTTTCAACTGCCCGTCC
CCTCACCAGCATGCAATCCTCTTCCAACCAATCAGAAAGCTTGTCCCCACTGATAGGTTA
GAAGGGACTGATTGACAGGGTTAATGATCATGGCCTATTTGTCTCTGAAGCCTACCACCT
ACGGCGAGAGGAAACGGACTGGTTTGACAAACCCCGCGAGGGACGACCAGAGAACGGACA
AGGGCCGGACAGGAGACAGGGGAAGGGTGTTTACTACCCCTTTCCTCACACCAGAGTCAA
ACTGCAGAGGGATCCCAAGGACTGCAGCGTGTC
>TCONS_00135979
GCAAGGTGGGAAACCTATAGCATTTGGGAGTCGAGCACTGACACAGAGGGGGGCTACGAC
CGAATAGAAATATAATGTTTGGCAATTGTTTTCGGCATGGAGAAATTCCATCAGTATTCT
TATGACCGGAGATTGAGTGTACATGAGAGAGAGCCTTTGCTCAGCACACCAAAGAGACCT
CAAGGAATGTTTCTCAGACTACATAAATATGACATTGCTTGCCGATACTCTGAGCAGAAC
ATACTTACCAGAAAGGACCACTGAAGGATCAGTTGAAGATGAAATCGAGAGCATTAATAT
GGTCTAATAACTACACATCTCAGAGCAGAGGCTCAAAGCTATTTGCTCTGAAACAGCAAA
AGACAAGAAAATGCAGACACTGATACAGACCATTCAGTCGGGATGGCCAAAGAAGATTGT
TTAGTGTATCTATGTCATACACTACTACTCGTTTCAAGATGAACTAAGTATTCAAGATGG
AATCATATTCAGAGGAGAAAGAGCAGTTATTCCAGACACATTTGGAGGTGAAATAACTAA
GCTGATTCACTCGTCTCACATTGGGATTGAAGGATGTCTCAGGAGGGCAAGAGTGTGTAT
ACTGGCAAGGCATGAACGAACAGGTTAAGACATTCCTAGAAAAATGCGACATCTGCAGGT
CAAGGGACACAAAACAACAAAAGGAGACCACATGAGCTGCCTAGCCGACCATGAGAAAAG
GTAGGCAGAGACCTGTTACCTTTTGACAACAGAGATGATCTGATTACAGTGGATTACTTT
TCAAACTTCCGGGAACTTTACTACCTAACTGACATAAAGTCCACCACCTTGATCCGCAAG
CTTAAATCACACTTTGCAAGGCAAGGGATACCAGACGTCTGTTTCTCTGAAAATGGACCT
TAGTTCGTTGAATCTTTTGCGAGGAATACTATGGGAATTCGAACAGAAGACCTCGTCACC
TGGTTACCCTCAAAGTAATGGGAAAGCAGAATCCAAAACATCTGATGCGGAAAGCCCAAA
CAGAGACAAAGACCCTTACTTGGCTATACTGGACCATCGCAATACACCTTCACAAGGAAA
GAACGTGAGCCCAGCTCAAAGACTTCTGAGTAAGAGAACTCAAACTCTTATACCCATATA
GTCTTCTACAACCAGGGATAAAACAAACAAGCCAAGGTCAGATAGACTTTTTTTTTTAAA
TAACCTACTATGACAGATGCTAAGGACATGGGAACATTAAGAGAAGGTGAAAGTGTCAGA
ATCCAACCTGTAGAACCAAACACATTCTGGAGAAAAGCAACAGGGCTGAAATCTGTGGAT
GAGAGATCATACCAAGTTTAATTTGACACTGGAGGTATTCTGAGGAGGAATCGTCACCAT
CTCAATGGGGATCATAACCCAACCACAGAGCAAAGTCAACCTGGGACTGTAGGGACAAAC
AGAGACTGTTTCGACTCCAGATAGTGCTACTGATGACACACAACATGCAGGTGAAAACGG
AAAGACTTGGAAAACAAAACAGACAGAAAAGTCACTGTCAATAATACAAACAAAGAGAAT
AGAAAAGTGACAGCTGTTTTGTTTTATGTCGTTGGAAGTGAATATCTCGTTTTTCAGTAT
TAATTGAGTAATTCTGACAGTTTTGTGACACACTATACAGTTGTGTAATTACGCTATTAT
GGTAGGATTTCACACTTGTAACAAATCAAATAAAGGATGTAACAGTAGTATTGTTATGTG
TTGCAGTGGGGACACTTTTCTTCAAGTGGGTGTGGCGGTTTAGGGATTGGCATTTATTGC
TAGACAGGGA
>TCONS_00012612
CCACACTGTCTTTATACTGGAATAACTGACAGGTCATTATCACTACCACCCAAACACCAC
ACTGTCTTTATACTGGAATAACCCACAGGTACTGTAGTTAAGAGGATCACCAGCACTCAA
CCACCACACTGTCTTTATACTGAATAACCCACAGGTCGATGATCACTACCACTCAACCAC
CACACTTTCTTTATACTGGAATAACCCACAGGTCATTATCAGTATCTTACATGTTACAAA
TTAGACATGCCTACTACCTGAAATATAGAACCATATAGAACCATAGAGATCAGTAGAGAA
CATTACAGAACAATACAGAACCTTAAAGATCAGTAGAGGACAGTAGAGAACCATAGAGAT
CAGTAGAGAACATTATAGAACCGTAGAGATCAGTAGAGAACATTATAAATAATAGAGAAT
AGTACAGGACATTATAGAATGATACAGAACCATAGAGAGAACAATATATATGATACAGAA
CCAAGTAGAGAACAATATATAATCATACAGAACCATAGAGATCAGTAGAGAACAGCATAG
AACCATACAGAACCGTAGAGGTCAGTAGAGAACATTATAGAACCAAAGAGATCAGTAGAG
AACATTATAGAACCATTTGGAACCATATAGATGAGTAGAGAACATTGTAGAACCATACGG
AACCATAGAGGTCAGTAGAGAACATTATAGAACCATACAGAACCGTAGAGGTCAGTAGAG
AACATTACAAACAATACAGAACCATAGAGATAAGTAGAGAACAATATAGAACCATAGTGA
GGAATAGAGAACATTATAGAACCATATGGAACCGTATAGATGAGTAGAGAACATTGTAGA
ACCATACAGAACAATAGAGATCAGTAGATAACATTGTAGAACCACACAGAACCATACCCG
AACAGATGAGAACAACACAGAACCAACCATATACTGTACAACCATATTGAACCATACACA
ACCATACAGAAACATAGAACCCTATAAAACCCTGCAGAACAACACAGTCATACAGAACCA
TTTAGACCCCAGCAGTGCCCTAATACTGAAACCTTGAACTTCCAACTTCCTTGAAAAAGC
AGCTCACTGTAAATGTCTTTCTTCCAATTATCTTTAACTCACCACCTCACCCAGTAGGTC
ATGTGATGCATTAGCTCCTATACAGTTCTACCCAGCATGCATTGCAGTGCTGTCTTCAGT
CAGTGAGCTGTGATCTAGCCAACCAATCAATCTTCCTGACCACACCACTCTCCGAGCCTC
TCAGAGCCCAGTAGTGAGCTATATGGGTTTCTATTCCTGTGGGCAGGAGCACTGAGGATG
AATTGGATTGGAATAGCAGCACTGCCTTGTCTTACAGTATTTGGGTTTACAGCAGACAGA
GACTAGCATGAAGTGGAAGAAATACTGTTTTCTGTATTTCATCCTGACACATCTCCACTG
CTCTGTACCTCAGGAAAGCCACAAAGGGACCTATCTGCATATCTGTGTGTGCGTGTGCGT
GTAGGTGTGCGCGTGTGCGCGTGTGCGCGTGTGCGCGTGTGCGCGTGCGTGTAGGTGTGT
GTGTGTGTGTGTGCGTGTGTGCGCGTGTGCGTGTGTGTGTGCGTGTGTGTGTGACTGCGT
GACTGACTGTGTGTATAGGACACACAGCAGAAGAGACAGATTAAACAGCTCACCTCTAGA
AGAGACAGATTAAACAGCTCACCTCTAGAAGAGCCAGATTAAACAGCTCACCTCTAGAAG
AGACATTTTAAACAGCTCACCTCTAGTAGAGTCAGATTAAACAGCTCACCTCTAGAAGAG
ACAGATTAAACAGCTCACCTCTAGAAGAGCCAGATTAAACAGCTCACCTC
>TCONS_00131476
CTTCCGAGGAGGGGGAGTTTGTAAGTACCCATAGCCGTTCCATCTCTATTCTTGATTCAC
TTCTCCAGCCTTGCCAAGGGCAGAGGCGTCTTTCTCTCCGCCCGTCTGTAAGCAGGAAAG
CCTCTATGGAGAGTTGCACTGAACCGGGCTCTGTGGAACCCTGCAAGGACTCCATTGTGT
GTACTGTGACTGTGTAACACCGCCTTGAAGAGCAATGGGGAGGAGAAAGTTGACTCTTTC
TGTGAGACTCTTTCTGTGAGACTCTTTCTGTGAGACTCTTCCTGTGAGACTCTTCCTGTG
AGACTCTTCCTGTGCTGAGGAGGATTTGACGCTTCAGGGTTGGGCCAGATACTTGGGCCT
GGTCTGCGAGCTCCTCCATCCAAGGGTGTTTTTTTTAAATGTAGGATTATTAAAGGCTAC
ACTGAAACCGCCATTGGTTGGGCTCTCTAGATCTCTGTCGCTAACGTAAGAGAGGGGAGA
GAGGGATCTGCTGATGGAAAGATGATTCGTCTTAAAGAAAAATGTGATAAGAGGGAAGTC
TGGATAGCGAGAGGAGGAAAAGGGGACCGCTGTAGCCAGTCCGTGCTCTCTCGGATCGAC
TCTGGGCTGCAGAGGCTCTCTCTTTGTCTCGTTCATTTTCTCTTTTACGGTCGTATCACA
GACTGCCAAGCTCTGTCAAACCCCGGACAACCTTGTGGCATTATGCAGACATGACGGCAG
CATGTGAGGTAGCATGTTAGTGGGCGGGCGAAACG
>TCONS_00024869
TGGTTACTTATGATGTAAATGTTGGTTACTTATGATGTAAATGTTGGTTACTTATGAAGT
AAATGTTGGTTACTTATGAAGTAAATGTTGGTTACTTATGATGTAAATGTTGGTTACCTA
TGATGTAAATGTTGGTTACTTATGATGTAAATGTTGGTTACTTATGAAGTAATGTTGGTT
ACTTATGAAGTAAATGTTGGTTACTTATGAAGTAAATGCTGGTTACTTATGATGTAAATG
CTGGTTACTTATGAAGAGTTTTACATGTATCTTCTTTCCTGTTGATGTTATTTTCTTGTC
ACAAGTTAAGGATAGTGATAATTTGCTTGTGCGACCATCAGATCCTGGGGTTGCTGGTGG
TGCGTAAGATGCTGGACATGGTGTTCTCTCAACACGACCTCGCCTGGATAGATGATATCC
TGCCAGGGAAAGACAAGAAAAAGGAGAAGAAGAAGAAGGGTGATAAAGATGACACAAAGA
AGAAAGACAAGAAGAAAGGGAGATCAGACGACAGCGAAGACGAGGACAAGTACCACGCGT
ACTCCAACTGCTCGCCCAGCTCTGAGTCTGACGTGGACCGCAGGTACTGTGTGCTCAAAC
TACACGTCCCCTACAGTGACCTCCTGCAGCCCGTTGACGCCCAGTCACAGTGGGCTGCTC
ACTGCCAGCCAGGCAAATACTTCCCCTGATTCATAGATTACATAAACATGAAACATCAGC
CTGGCAGATGTAAGCAGATATAGAAACATGCACTCACACTCACACACACACACACACACA
CACA
>TCONS_00006791
CTCGTGTTTACGCTTTTAGAGTTTCTAAACCCAGAGACGCAACTTCGCAAGACTTCCGGG
AACGGTTGAGAAACAGACCAGTCTGGGGTTTGGGGTTTGAGGAGGCAATGATATAAATTA
AATATTCTTCCTTAGATGTTAATTTTCTCAAAATCTAAAGATACAACCTAGATTAGATCC
GATTTCTTAAGTAGTTGGACATGTTAGTACTCCAAGCTCGTGAAAGTGACAAACTGAAGC
GTTTTCATTTTCGTCAAAAACAACGTTATATCGACGGAGTGCCGTTGATTTGACGGCCTG
CACATGCGTAGTTCGGCACGAGAGACCGTTGTTGACCATGGCCTGTTTCTACGCATGAGT
TTAGTGAGCCAACGTCGCCATCACGTCGCCTACAAGTGTGCTCTGGAATTTATACTGAAG
AAGCAGTTTTAGCCTATCTCCATAGGTTACTGTCTTTGATACGGTCATTGCTTTTTACGA
CTTGACTGACAGGGATGAAGAGGATAACATTGCCCTCGTAGAACAGCTTCACACAGTGGG
ATCAGTCCAGCGACGAGGGCAGAAAAACGTGATGAGTGGCAGGGTTGGCGACCTAAGTCC
GAAGCAGGCTGAGGCATTGGAGGAGTTTCGAGAGAGGATTCAGGATGTTCTTCCACTACT
TCCTGCTCAGCATGACCACTTCCTGTTGCGCTGGCTCAGAGGTAAGGCAGACTAATTAAC
CGCCTGTTGCTTCACCACGGGGTGCTTGGAACTGGAATGATCTGTTCTGATAGGAGAGCT
GCAAGGCCGTTAAGACCATGCCTGGGTATGGTCAGACTCTCCAGTCCAGTCTAGCTCGGC
TAGATAGGCTTCTGAAGACGTTGATTATCATCTTTGATGGATACGTTGTTACACAGCAAC
AGATATTTCAGCTTCAACCGAACAATTCAACAGTTAAAACTCAATGGTTTTGCAAATAGA
GAAGTTACCAACTGGTTGCATCTCAGTTACAGGGCCTGAGAGAAAGAGAGAGGTCTTTGG
TCTAGCGTTGATTAGTGGAGTGACAGGTTGTAGTAACACAGCGAGTGAGAGGCTGGCGTT
CTAAAGAATGCCTTGTTCTACATTGGAATAGATTGGACTCACGTAGGCTCACTGAATCCT
TATAATCTAGGACTAATCTAGGGCTAATTGCATTAAACCTGTAAAACAGTG
>TCONS_00098795
CCCTCCCCCTCGTGGGTTTACTTGGCGTTGGGTCGGCCTTGTTTTGGCGGAGGCGGCGTC
TTTCTGTCCCTGTCCTTGTGCTCAGACAGCCACTGGCAACAGATGTCCTGCATGACAGAG
TCTCCGACGCCCTCCGCTGTCTGGAGGACTTCCTGAACCAGCGGCCCAGCCCTGGTTGTA
TCCAGCTTTACAGCTAGGAGATAGGCCGCTCGCAGTTTACTCACCTGCAGGTAGGCCTTA
ATCTACAGAGACAGAT
>TCONS_00227772
GTTCGAAGGTTTGGCAACCGCGATGCGTGTGAAGAGAGACGGCTAGGGTGTGGAGTAGCA
CCACTGAAGTGCACCAGTCGTTCGTATCATTTTCCGAATTCTTTACTGTGGCTCTGGTGA
ATGACGATTATAGCATGCAATGACTTTGCACCAGTGGATACATCCGCTTTAGTTTATTTG
CTTGCTTTATAAAATTGTCCGCTTTAAATGAATGGCATGTGCATTTTGCGAGGCTCCTTG
ATGTGCCATCGGGAGTGAGTGGTTTTGGCAATATGTGTCGCTGGAATATGGTATGCACTC
GCAGGGCTTATGGAATATAGCCTGGTTTGTCACAATCTGTATGCGTTCTCATTCAGCCCG
GTGAAAAATAAACTCTTTCTGCTCGGCATCATGTTTTTACTCTGGGTATATATGCTCTAC
TCCTGCGTGGGCTACTGTGCCACCATGCCAAGTTTGGTCGTGGACAATTACCGGGGAAAG
GAGACAGGGTCTGTGGTCGGCAAAAGGATAGAGAATAACGGCAGAGTGGACCTCATGTCC
AGACTGCTCCCTAGACCCCAACCCTGGGTGGATATAGAATCCGATTACGACGAACCCTCT
GTCCGGACCTCCTCCAGAGACTTGCTCAATAACGATATAGACGCGTACAGAGGAGCGGAG
GACTGGGACGAGATGAGGGGCGAGGGGCAGAGAGCTCCTGAGCCCGGTGCGATGTCAAGT
TTCTCCAACGGATCAGGGAGCAAGAAGCTTCCCCAGGCGATCATCATCGGTGTAAAGAAA
GGAGGGACGCGCGCGCTGCTCGAGTTCCTCCGCGTGCATCCAGACATCCGAGCTGTGGGA
GCCGAACCGCACTTCTTCGACCGCAACTACGAGAATGGACTGGAGTGGTACAGGTAAATT
AATCTACATTATATGCTCTCACATTCAATGTGCATTAAAGATGATAGGTTATCATACATA
CATCAATGATTCCCATAGATGAACCAGCGCTATACAAGAAACGGTGAGAGAATATGTATG
ACAGTCAAAGCTACTCATCCAGTTACTAGACGTTGACGTTCCAATAGTTGTCCATAGCAG

>TCONS_00063441
CGCGGTGCAATTTAGAAGTAGCCCAAAAACCTGCAACCCGCGATCAATACAGTTTGACCG
GCGACATCGTTTTGAAAGTAGCCAATCAGGCAGCAAACTGGAGATCGCAACCCTGCCTGC
CAGAGTGCTGCTGTATAAAGAGAATAAAGATAGTATCTCCTAGCAACGCGAATTCTATCA
ACAATACGTTATGGGATATTCGTATACGTCACTGTTGCCATAGCTACGTCTCTGTCAAAT
ACACAGGTTTCATTTCTTGTGTCAGGGGAGGCTAAAATAAACAATGGCTGAAAAAAAGTT
CAAAGGAGCTCCGTTTGGAACACAGACATCGAGGTTTGATGTGTCAGCGGTCCATCCAGC
CAATAAGAGAGTAGGGACCTACACAGAGATCCCCTACTGCAAAAATATGACCAATGACCT
GGAGAGGCGGCTGGGGCCGGGGTCCTATGATGCTGCAGGCCATGGGGACTTCAGTAAACG
GTCG
>TCONS_00124085
NNGCAGTAGTAGTAGTAGCAGCAGTAGTAGCATCAGCAGCAGTAGTAGCATCAGCAGCAG
TAGTAGTAACAGTAGCAGTAGTATCAGCAGCAGTAGTATCAGCAGCAAGTATCAGCAGCA
GTAGTATCAGCAGCAGCAGTAGTATCAGCAGCAGTAGTAGTATCAGCAGCAGTAGTATCA
GCAGCAAGTATCAGCAGTAGTAGTAGCAGCAGCAGTAGTAGTAGTAGTAGCATCAGCAGC
AGTAGTAGTATCATCAGCAGCAGTAGTAGTAGTAGTAGTAGTATCAGCAGCAGTAGTAGT
AGTAGCAGCAGTAGTAGTAACAGTATTAGTAGTAGCATAAGCAGTAGCACTCGTAGCACT
AGTAGTAGTAGTAGTAGTGCTGGCGGTGGTAGTAGTCGGGGTGGCGGTAGTAGTAATAGT
AGTGGTGGTAGTGGCAGTAGCAGTGGCGGTGGTAGTAGTAGTGATAGTGGCGGTGGTAAT
AAATGTGCCGGTGGTAGAAGTGGTAGTAGTAGTAGTGGTGGCAGTAGTAGTAGTGGCGGT
GGTGGTAGTGGTGGTGGCAGTAGTAGTGGCGGTAGAAGTAGTAGTAGTAGTGGTGCTAGA
AGTAGTGGTGGTAGAAGTAGTGGTAGTAGTAGTGGCGGTGGTGGTGGTGGTTGTAGTAGT
AGTGGTGGTGGTGGTGGTGGTAGTAGTATTGGC
>TCONS_00104423
CACACACACACACACACACACACACACACACACACACAAACACCCTTGTTGCTGTGGTGG
TGTATTGTGGTGAAGTAGGGGCACTGGGTAAAAATGATCAGTCCTCCAACAGCTGGGAGT
GACGGCAATGGAACAGCAGGTCCAGGCTCTGCTTTATTGTTTATCTGTTGTTTATGGGCC
AGTATTCAGCTTTAATTACTACTCTAAATTAAATTTGAACAGGCACCCAGAGACAGCCAG
CTATTTCACTCTGGGGCAGGAACAGCAGCCACAAAAACGCAACAAGGCTTCCATCTTGCA
TTTTAGCTGAGTCCCTGGCTTCCTTTCTGTTGTGGTTTCATGATTATTTTCTCTCCTCCT
CTCTTTTTCTTCCCTTACTTTTATTTGTGGGGGGCTCATTCAAACACACAGAAAAGCTGT
ACCCAGGCCTTGAAAAAAGAGAAGAAGAAGCCAAAGGTCCGGAAACTGCCAGATTCAGCA
GGCCATGTTCGCACTGTGCTAGCTGGTGCTTTCTGGATATGGCCAGGGAGTCCTGTCCCC
ACCAGGAATGATCCCCCTCTAGTGAGCTCAACCACAATGACCCTGCCTAGAGGGGCCCCT
GGCCAGGGGTGGGTGAGCTGCACACACTCCAACACACACTGAAAACACACACACCACACC
ACCACCAAGGCTAGCACACTCCCGCCGAGCCTCTCTCTTTCTCTCCCTCAACCTCTCTCT
CTTT
>TCONS_00133306
ATTTTGGGTTTAAGTATAACTTATGAGTGAAGCTTTTAGTGAGAGGTTTAAAGCTTTAAT
ATTGAATTCATTATATAAATAGGCAGGTTTAATTTTGTCTGGCTTAGCATTCCAAATCAA
ATGAAATATTGTTTTCTCATACGATTTAAAAAACAAGTCATCTGGAGTAGGCAGTGCCAT
TAGTACGTAAGTAAACTGATGGGACCAAAGAGTTAATCGATGTGATTTTTCCATAAATAG
ACAAGTATTTACCTCTCCATTGTTGCAGACTCAACTATTTTTGCAAACTTTCTATTGAAA
TTAATTGTGGTAAGTACATATATATATTTTTTAGAGATGTGAATACCAAGTATGTCTACT
TCACCATCCGCC
>TCONS_00260862
GCAGACTGTAGTACAGCTACTCAGTATAAACTGTAGTACGGCTACTACTCTTTTACTCCC
AGAACCCTCCTCACAGATGATCTGCAGCAACAGGTGTTTGTAAATACAGATAATGAACAG
TTACCAGTTCTCACCCCTGATTTATTGCAAGGGGTTTCTGCAGTTATCATACTCAAATTG
TGTCAATAAATGGAGTAACTCCATTAGATATGAAATACTGTACCTTTCATATAAAACCTC
TACTGTGAAGACACACATATTCCTACCTTCCTAGGCTGCAGTCATCGATTGAATTGTAGT
AATTTGTTGGTCCAATATGTTTGAGTTAGATCGTTTAGAGCAGCCAGTGCTCTCATCCCT
TTGTAGTTGGCTGATTAGAGGAAGTGTGTGCAGCGCTTGGTCCATCCTAGATTTGATATG
GTAACGACACTAGCCTGAAACGGACTGGTTAAATAAATGGGATGTCTGTGTTAAAGCCGG
GCTGTGGAACTGTGTTTCTATTAGACTATCTATTGTACAGTTGTAATGCACATTACATTC
CAGAGACGTGTGTCAGTGTGTGATCCTCCGGCAGAGGGTTTTTATTGTGCGATGCAGTAG
AAGTCGTTGTTGTTAATGCTTTGCATTGTTGCCCGAAAACGTGGAACCAGAACTCACCTG
CAGTAATTCTGTACTTTGTGTTTGTTTGTTTCTTCACCGTACGTTTCTTTTATTGTCTCG
CGGGTCTTCATTTCTGGTATTGTTGTTGTACATATGATGGTAGATTTACATTGCAAGTCT
TAGTAAACAATAACGATAGTTGTCAAACTAGCAGAAAGAAATGCCTCAATGTTACACGCG
TGTATTTATGAACTGTTGATGTAATATTCTCTCTAGTGCTTCTTTAAAAGCGTAAAAGAT
GTTTGTGAGGAGGGGTCTCTCCAGAGAAACCAGAGGTACTTTTTCTTAATAATTTACGGT
TCATTTCCGATGCTGGAAATTGCCCACATCTCATCCATGATTTGACAGGTTTTAGTGCCA
TACAGTGCACAACTTATTTACCCTTCACCCAGAATGCCGAGCTGTAAAATGGGGCGTCAT
GTTTACATGATTGATACGATCATGATTCTCCCAGTGCTTTTACACTCCTATAGATCAATG
TTAAGAGCTGCCCTCTGTGATCAACTGCTGAAGCTGTCTATTCTGACTTATTACCACTCC
ATTGGCTGGTGAGATGAGATTCTCCCACTATCTCTTCTCAGCCCTGCTTCTTCCTCTCGT
GAGATTCCCATCCGCTGAGTTTGTTTCTCTGGACAAAGAGAGAGTGGGCTGACTGTGCTC
AGGGAACGTCTATCTAATCCTTATGTTGTATTCGTCACAGCGGAACATGGACTGGGCGCT
CCACTATGAGAGTCCATGTCATTTAGTACAATCTTCCTCTCACAGTGCTCTGACTGTGCC
CTATTCAACCAGTTTAGGGGGAGGGACTGCCTTTTTTTGTTTATCAACTAGGCAAATAAT
CAAGGAGATAATCTCTCCACTTTCACACATACTGAGCAGATAATGGTAATCCTCCATGCA
TGAAGATGTATAGCCTCAGTGAGCCACGTATATAGGGATTCATGAATGAAGTTCACAACC
GCTCTTCTTAGTACGGTTTTGTCTCCTTTTGTCTCTCTTCCTTGCCCCTCTCTGTAATGC
CACCTCTCCCTACACACACACACCAGCGACACACACACATCTTTGTAAAGAAAGGAGTGT
TTGTCAGAATTACCCCAGTGCCCCAGCTCTCCCCAGAGAGAATCAGGGGAGAGACATTAG
CTGGTTTATCTCTGGCCACACAAGGCTATTGAGAACTGGAGAGTAAACACATCAAACTGG
GAATCTGTAAAACAAACATTTTTTTCTGTGTGACAATAATGTTACCATTTCAGCTCTTTA
AGCCTCTTCATGAAAGGGATTAAATGTTCAACCGTTTTCTCTGTTCTCTAACCCAGCCAT
GGAAGGCGAGGGGAAACTCTGAAACTACTGCTGGCCATGTTATTTTCCTCTTTTTTGTTT
CTTTCTGTTTCTGCAGATGCTATACATGCTAATTAGGACTCCTGACAAGTTAGGAACTCT
CTCAACTGGCAGTTGCTGACCAGTGGCCACAAAGGAAATAGTCAAGTATCTACCAAAACT
AATATAGACACTTGCACAATCTTGTAGAAGTGATTGTTTGAATTTTAGATCAAGTTACTG
TAGGAGTAGGTACTCACGGTATGCCACACTGGCCTGACATCTTAAAACAACGAAGGTAAC
CCTCTCCCCAAACTGGTTTGTGCCTGAGTTAGTATCTTAGTAAGAGTTGTTGCAACACGT
CCGTGAAATATGGTGTGGTGTCGAAGCTACATGAGGTACAACTCCAAGTCTGTTGTAGAA
ACAGGAGAAAGCGAGCTACATATTGTAGGGACTTGGCGAAAACGATTACAGCGATATCTC
ATTGTTGACATGTCTGACGATGTAACCGACGAACAAGGCCTGTTGAGGGATTGGCCTTTG
TGTCATGCTGTAACACCACACAGTTCAGATGTATTGATCTGTTAATATGTGCTGTATTGA
TGACTGTGGCACCAAATGACTATACTTTTGATTGTAAATTGATTACATTTCTGGTGCTAT
TATCTCTCAGATATTCTCCCCCCCCCCAAAAAAAAACTTGCTGACTGTACATGTCAGATA
ATGCTGATTTGAAGATTTTCAAATCATTTGAATTCTTGTCATTTAATGGTGAATTAATGG
AATTGTAACTTAACGCATGTGTGAGATCAGTAGTATATTTGCACCTCTGTCGAGAAACAC
GTTAACTCCAATGTATTTCAGCATGGGCCACTGAGAGAAGTCGTTTTTTCAAACCATATC
TTTCTCAGCTATTCGCAAATGTTGCTGTTTTAGCAGGCTGCTAAAGTGTTAGTTTGTCAT
TATTGGATTTGTGATGGTGACACTGTGACATTTAGCCATTGGAATAGGGCAAATATTGTC
ATCTCAACATGGTGCTATTGATGTTTCTATTCCACACCTTTGGTCTACATATTTGACAGT
GTGTATTTGCTGCAACTCTTTCTACTCAGAAAGACATTGTTATGTATCACCTTGACTGCT
TGTTGATCCTCTTCATATCGTCTTACCTGTTATTATCACTCACGTTGTCCTGTTTGATCC
CTTTTCCACCACTACGAGATGTAATTGATTCACCGTCAAAAACCGTAAAATCCAGTTCAT
GGTCACTAAACCGTGGAGACAATAAAGCATGAACCTCTCCATACAAACGTTTTATCAGCA
TGTGTTCATGTTAAAGCTGTGCTTTAGAGAAGCATGCGCTTATGGAGATACACACAGAGT
TTGCACAGCTTTAATCTACAGTACAGACCTGCGTTGTTACGGCATCAGCAGGGATACGAG
AGCTGCTTGTATCTCCAGGTAAACTTGTGCCAACTTACTGTAGCTACAGTTGAGCTTACA
CAGGTGGTATTACTGTCATATTTGATCTCCTCTTACCCAGTTTGGTTGGCAATACTGACT
GTATGCCTCCTCACAAACCTGTGGCATTCTCTCCACCAGGCACAGAAGCCTCCAGGCACA
TCGCACAGGGCAAGGGGAAAAGGCTTTCTCGTACAGTTATTATGCGTACGACTGTCAAAG
TCATTGTTGCTACTGCTACTACCATGCCATTGGGTTATGGTATCGCTGCCAGGGTGCTAA
CCTAAACCAAATGTCAAATACAGTGCCCAGACAGTTTCTATAGCCTCACTGTACTTTTAA
TGGGGGCAAAGGCGCCTCGGTTTTTAGTGCTTGTGTTGGGTTTGATATAGGGACAGAGTG
TGATGAGAATAGCCAGGCTATGGAGAAGGATCTAAGAGAGCACAAACCTGTACAGTATAG
TATAATCAGCTGCATAATGTCTGTGGGGAGCTGTTCAGTCACATCTGTCTGTCTCTTTGT
CTACCTGTGTGTCTGTCTGTCGGTCTATACGTCTATCCGTCTATATGTCTGTCTGTGTAT
CTGTCTGTCTGTGTCTGTCTGGCTATATGTCTGCTGTGGTCAGTGCCTCTGCCTGCCCAA
GTGTCCCACAATCAAATTCAGGTCAATATGAAATGATTTTAAGAGATTTTAGATCATTTT
TCCCATCAGGGATCACTTGTATGTGTCCACAAATGTGTGTTCTCTATGATACAGTATCTG
TAGTTGGTCGTGATGGTTGGTCGTGATTCACATGTGTATACATATGAATAATACTGTATG
TATGTGTATATGTGTATAAAGACAGACTAGATATTTTTTAGTGGTTTGTTTTAGAAGTCA
TTGTGCCACGCTGATTAAAAGCAAAAGACGACAACAACAATGTTAATAAACTAGCTCTAG
TAATTAAAAGGACAGGTGTGAAGTGTTTCTTACTCTGCGTGTGGATGTGTGTGCATGGGC
GTGTGGTTGTTTTGGCGACACAATTATCTTTGCATTTGTCTCACATATTATAATTAAGAA
ATTGACGGCCTTCATCAAAAGCACATTCACGCTCATGACACATCAGGTTAAATAAGGCAT
AGCAGAAAATGGAAACACAAGGTTAACCCTGTTCTGTTAATGCCTCACATTCTAC
>TCONS_00067955
GGATGTACAGTTCATCTCTAAACTCTGACCTCTATGCTACCTGGGTGGTGAGGAAGGGAA
GTCCCAGGATGTAGAGTTCGTCTGCGACTGCCAGGTTCAGAATATAGATGTTGGTGACGG
TCTTCATCTTGGCGTAGCGTAGCACCACGTAGATGGCCAGGGTGTTACCGATCAGGCCGA
CCACGAACACACTCAGGGAGATGACCGCAGTCATCAGGGTACTGCTGCCCTGGAACGGTA
CGCTCTGACTGGACACGTTGGAGGGGGAACTGGGGAACAAGGATGGGGAGGGGAAGGACG
GGGTTGCAGGACCAGAATCAGGGTAGGAGTAGTGATAGCCCAGGTTGGGAGTGGAGGTGT
TGGGGTCACCAGAGAGCAGTGTCCAGCCTGTCCTGTCCACAGGCTCCATTGTGGATGTAG
GGTGTGTAGGGGAGAGGAGGGGAGGAGAGGAGATGAGAGGAGAG
>TCONS_00058523
ATTGTGCCAACCTAAACTGTACTGGGCTGGCTCAGATAGTTTCTTGACATGCAGCATTAA
TTTAGTGATGTTTCCTTCTTGCAGCTGACTGATCTGGCGAAGCTAGAGGACCGAGGCCAG
ATGGAGGGACAGACAGAAACCTGGTGCTCTCCCACATCCATGAAGTTCAGGAGCAGATCA
CAAGGGGGCGGTAGTCGTCTGGAGTCTGTTGGAGAGGATGACGAGCTGATTGTGGAGAAT
GGAGAGGCGGGCAGTGACATGGTGGAGAAACCGACACGAGGTGGACGCAAACACTCCCTG
CCTCAGCAGTTAGACACTGTAGGCATCCGACAGGTCAGTAGGTCAGAGGGCAGAGGTCAG
GAGTCACTAGATCAGTGTCCGGGGATCTGACTGGTCAGTAGGTCAGAGGGCAGAGGTCAG
GACTCACTAGGTCAGTGTCCGGGGATCTGACTGGTCATTAGGTCAGAGGGCAGAGGTCAG
GAGTCACTAGATCAGTGTCCT
>TCONS_00004447
GGAAGAGGGAGGAAGGGGGAGAAGGAGTCAGATAGAGAATGAGAAAGAAGACAGGGAGAG
AATGAGAGAGAAGACAGGGAAGGAAGGGATAGAATGAGAGAGAAGACATGGAGAGGGAGA
GACAGAGAGAGACAGGGAGAGAAGACAGGGAAATAATGCGAGAGAATGAGAGAGAAGACA
GGGAAAGAATGCGAGAGAATTAGAGAGAAGACAAGGAAAGAATGCGAGAGAACTAGAGAG
AAGACAGGGAGAGGAAGGGAGAGAATGAGAGAGAATGAGAGAGAAACATGGTGAGGGAGA
GACAGAGAGAGACAGAGAGAGACAGGGAGAGAAGACATGGAGAGGAGAGACAGAGAGAGA
CAGGGAGAGAATGAGAGAGAATGAGAGAGAAGACAGGGAGAGAATGAGAGAGAAGACAGG
AGAGATGAGAGAGAATGAGAGATAAGACATGGAGAGGAAGGGAGAGAATGAGAGAGAAGA
CAGGGAGAGATGAGAGAGAATGAGAGATAAGACATGGAGAGGAAGGGAGAGAATGAGAGA
AGGCAGGTAGAGAATGAGAGAATGAGAGAGAAACATGGAGAGGAGAGACAGAGAGAGACA
GAGAGAGACAGGAGAGAATGAGAGAGAAGACAGGAGATGAATGAGAGAATGAGAGAGAAT
GAGAGAGAAACATGGAGAGGGAGAGACAGAGAGAGACAGGAGAGAATGAGAGAGAAGACA
TGGAGAGGGAGAGACAGAGAGAGACAGGGAGAGAGTGAGAGAGAATGAGAGAGAAGACAG
GGAGAGAATGAGAGAGAATGAGAGAGAAGACAGGGAGAGATGAGAGAGAATGAGAGATAA
GACATGGAGAGGAAGGGAGAGAATGAGAGAAGGCAGGTAGAGAATGAGAGAGAAGACAGA
CAGAAGGCAGGGAGAGAATGAGAGAGAAGACAGACAGAAGGTGGGAGAATGAGAGAGAAG
ATAGGGTGAGGAAGAGAGGGAGAGAGAGAGAGAATGAGAGAAGGCAGGTAGAGAATGAGA
GAGAAACAGACAGAAGGCAGGGAGAGAATGAGAGAGAAGACAGACAGAAGGCAGAGAGAA
TGAGAGAGAAGACAGGGTGAGGAAGGGAGGGAGAGAGAAAATGAGAGAGAGAAAGGAGAG
GAGACAGGGAGAGGGAGGGGGAGAATGAGAGAAGACAGGGAGAGAATGAGAGAGAGACAG
GGAGAGGGAGAGAATGAGACAGGAGAGGGAGAATGAGAGGAGACAGGGAGAGAATGAGAA
AAAGACGGGGAGAATGAGAGAGGGAGAGGGAGGGGGAGAATGAGAGAGGGACAGGGAGAG
GGAGGGAGAGAATGAGAGAGAGACAGGGAGAGGGAGGGAGGTGCCACCCTTGGCCCACTT
TTACAGAGATCATCTCTAGCTTGAGCACCAATGAGAAGAGAGCTCTTCAAACACACAAGC
AAGCAAGCAAGCACACACACACACACGCA
>TCONS_00097054
TTCACTTTCCTACTCTTGATAGATATTGTACTTCCTGTGGAACACAACTTCAGAAATTAG
CTGGAAAATTAATAAAACAAGATGAATACTGTACGAAGAGTGAACTCAATTCCAGATTAT
ATTCTGAACGTATGACGAAAACATTCATTGTTATGAGATTATTTTACAGTACTCTAACCA
TTCAGTATTGTGCGTGTGTGTGTCCTCAGCTCTGAATGAACCCACCATCGACTATGGTTT
CCAACGACTGCAGAAGGTCATCCCCCGGCACCCTGGGGATCCAGAACGCCTTCCAAAGGT
ACCAGTCACATTTCCTGTTCTTCAAATGACCAATCAGTCCACAGCCTTGTACACTAACTG
TCCAATCAGAGTCTATCAGTCACACTTCCTGTTCTTCAACTGACCATTTAGTCCACAGCC
TGTACCCTAACTGTCCAATCAGAGTCTATCAGTCACACTTCCTGTTCTTCAACTGACCAG
TTAGTCCACAGCCTGTACCCTAACTGTCCAATCAGAGTCTACACGTCTAAACCATTACGA
CCAACGGATCATTTCTCTTTAGATGTGTCAGTTTATCCTCTCCA
>TCONS_00071615
AAACAACAGGTGTAGATGAACAGTGAAATGCTTACGGGCCCTTCCCAACAATGCAGAGAG
AGAGAAAAAAGAAAAATAGCAGAAACAAATGAAATAATAAATAGGAAAAATGATAAGACA
AGGAATAAATAAATACACAATGAGTAACGATAACTTGGCTATATACACGGGGTACCAGTA
CAGAGCACAAAACCATGCAGGCAGGCAGACAGGCGTAGACATCTGTATTCATGTTTTTAT
GGGTTTGTTTGTCTGACTGTGTGTTCATGAGTATGTCAGTCTCCGTGTGCATCATTCTGA
GCCAACCAAACCTCCTTCCCCTCTCCTACCATGTCCAGAGTTACAAAACAGCAACAGAGA
CAATGTCCCCCTGTCTTACATAACACCTGACTCAATGAACAAAGGCCCGAGACAAAACAA
CTGAACAACACACAGAAAGAGAGAGAGAATGGACTCTGTGTTTGAGGGAAGAACAGAAGG
AGGAAGGCACATACCGAGGTTTGTCCTCAACCGGAACAAAACTGGTTCTGTCCAGTTAGC
TCCTTACGGCACCATTCCTGTCATAGCGATTTCACCCCTTTGGCAAAATCACCCCACACT
GTGTTCAGTGTTTTGCCTTTCCTGCGAGCATTTCACCCTCACTGTTCTCTCCCAACTACC
CTGCTCGATATCTTACTCTCTCGCTCTCTTCATAACTCACTCACTCTCTCTCGCTCTCTT
CATAACTCACTCTCTCTCGCTCTCTTCATAACTCACTCTCTCTCGCTCTCTTCATAACTC
ACTCTCTCTCGCTCTCTTCATAACTCACTCTCTCTCGCTCTCTTCATAACTCTCTCTCTC
GCTCTCTTCATAACTCTCTCTCTCTCTCTCT
>TCONS_00044181
TTCATACAACAAAACATTTCATTTATTATTTAACATTTCAAAATGACTGTAAAAAACGAA
AAGCATAAAGAGTGATGAGAGAGAAGAGCAGTGACTTGGTATTGCTTTTGTTTCCCTTTC
TGAAATAATATTTGTTAGTACATGCTGATTTGGGCGTTGTAGCGACATGTAGAAAAGCAC
TACTTCACTACTTCAATGCTTTTTGTTCCATGCATATTATACTTGGTGGTCGATCCATGG
CTTTACCACGTCATGCAGACCAGGTCCTGACCTATTGGAACCCCACGGCAGGTAAAAAGG
ACACAAATGATACCCTATTCCCTACATAGTACACTACCTGGTCAAAAGTAGTGCACAACG
AGCAAATAAATAAGTCTATTATCATAATAATAAATACTTCTACAAATCTCCATGTCCAAC
CAGGGAACGCACAACATACTACAGTATATAGATGGAATCTATAGTACATGACCTGCCTCA
AAACACTATACACACCATCTCTGTGATACACACATTACACATCAGGGGAATCCACAACAG
GAGAACTGGTGGTGCTACTGAAGAACCTCTATATCAGGGTCTGATCTCTTTTCTAAACCA
CTGAAACATTCACCAAGAGGATTCTCTAGAACAGGACACAACATCCTGCAGGTGGATGGC
TCATAGACATGTACAGTTTATTAGCCGTTTCTATAAGATTAACTAATACTGCCACTGAAA
GAAGAAGGCAAAGGCGTTTTAACTGGACAAGAATGTTCAAAGGCAAAAGTGTCGACTTGG
TGTATTGCTGTTTCTTCATAGTGCAGATACAGAGACATGACAGGCAAAGGATCTGATGCC
TCAAGATACGTCTCTGAGTGTCCACAGCTAAGACCAAACATCTAAGTCCACCAGCTAAGT
CCATAACTGTGACCATAACCCTTCTACTACTGTTGAGGATGGTTTATTACATGATCTGTA
ACTGTAATTGAACCCTTCTACTGTTGAGGATGGTTTATTACATTATCTATAGCTGTAACA
TAACCCTTCTACTGTTGAGGATGGTTTATTACATTATCTATACCTGTAACATAACCCTTC
TACTGTTGAGGATGGTTTATTACATTATCTATAACTGTAACAGCACCCTTCTGCTGTCGA
GGATGGTTTATTACCTCACACTTTACTCTGAAATATTTTGAATGATCTTTTTTTCAGTAT
TTGGAAGTGACATTTATGCAACACACACACACACACACACCACACTTTTCAATATTGTTG
TTTAAATCCATTTAGCTTAACAGCAGTCTAGTGTGTGGTGGTCATGCACTGGAGGTCTGT
CAAGTGTAGTGTCCTGGTGTTCAAGTCCCCAGAAGGTTGATGCTTTCATTCATTGTGTGT
AGATAGATAATCAGGGAGTGGTCACCTGTTTGGAAGCAGATAACAACAACCTGAAGCTAT
CAATACAGAGTGACTGAAGCAGGGTCCATATTCATAAAGAGTCTCAGAGTAGGATCACTG
GTGTAGTGGAGGGTAAACGCAATGTACCCACATTTTTGGGGGAGGGTCCCAGCAATGTAC
CCACCTTTTTGGGGGAGGCCCCAGCAATGTACCCACATTTTTGGGGGAGGGCCCCAGCAA
TGTACCCACCTTTTTGGGGGAGGGACCCAACAATGTAACTGCCTTTTTGGGGGGAGGGCC
CCAGCAATGTAACCACCTTTTTGGGGGAGGGACCCAACAATGTAACCACCTTTTTGGGGG
GAGAGCCCCAACAATGTACCCACCTTTTTGGGGGGAGGGCCCCAACAATGTACCCACATT
TTGCAGAAAAATGCATTAAAAGAATAGGAAGCATTACTTTTTTCACTGCGACCAGCAATC
CAAGTTTATCCACCTATTTATCTACCAGGACATCACTGAGTAGGAGTGCTGATCTAGGTC
CCTGTCCATTCATTATGAACCAAAAGGCTAAACAAATCCTAGATCAGCACTCCTACTCTG
GGATCCTTTGATCAATACGGGTCCAGATCTATTTGTTAAACTGAGAAGCTCTTTGGTTAC
CTCTGCTCCATCGTTGCTCAGTATTCCAGTATGCCTTTTGGCGCCATCTAGTGGTTGGCC
AGCGCCACACAGTCATCTCTCTGTTGGCTCTGGCCAACCCTAACCCTCTGGCTTTTGTTC
CAGTCCTGCATTAACCCACCTAATTCAACTCATCAAGTCCTGCTGTGTGAGCAGCTGATT
AATAGAATCCTGTGTGTGTGTGTGTGTGTGTGTGTGTGTGTGTGTGTGTGTGTGTGTGTG
TGTGTGTGTGTGTG
>TCONS_00178095
NGGAACTCCCGCTATCTGCCACACTAGCTGCTATAACAGCCCTCCTAAGCCTTTACTTTT
ATCTACGACTCTGCTACGCCTTAACCCTCACTATTTATCCCAACACCCTAACTGCTACTG
CCCCATGACGCCTCAACTTTACCATAATTACCCTACCCCTTTCAATTACTACTATTATAG
CCCTAGGACTACTACCCCTCACACCAGCTGTGACTGCGATATTAGCTTTGTAATAAGGGC
TTAGGATAGTACTTAGACCAAGAGCCTTCAAAGCTCTAAACGGGGGTGAAAATCCCCCAG
CCCTTGTAAGACTTGCAGGACTTTATCCCACATCTTCTGAATGCAACCCAGACACTTTAA
TTAAGCTAAAGCCTTTCTAGGTGGGAAGGCCTCGATCCTACAAACTCTTAGTTAACAGCT
AAGCGCTCTATCCAGCGAGCATCCATCTACTTTCCCCCGCCCGGGGGGGGGGGGCGAGGC
GGGGGAAAGCCCCGGCAGGCTATTAGCCTACTTCTTCAGATTTGCAATCTAACGTGTGGT
ACACCACAGGGCTTGATAAGGAGAGGAGTCAAACCTCTGTTTATGGAGCTACAATCCACC
GCTTAAGCTCTCAGCCACCCTACCTGTGGCAATCACACGATGATTTTTCTCAACCAACCA
CAAAGACATTGGCACCCTCTATTTAGTATTTGGTGCCTGAGCCGGGATAGNN
>TCONS_00119050
CTGCTATCCAATCGTATCAAATGTAACCAATCTCAACCGCTGGGATTTCATCTGTTTTGG
CTGGGGTTCGGCCTTCAGTGTGTGGGTATCTAATGTGTGTATGTGTTTGTGTGTGCAGGC
ACGTATGTATGTGTTTGGGGGTGAGTTTACCGGATAAAGATCCAGTTCCAAGGCCAGAAG
CTGCCCTGACCAGCTGTGCTGAATACTTCTTTAATGATTTGGATGTGTTGCTCAAAAGGG
TTAAGGTCCCACAGCCTTGACTTGAGAGTCTGGAACAGCTGCTTTGATATGTTGGCACGG
AGTGATGATAATGAAAGGGCTTTGCCATCAGACTTCAAGGCGGCACCCTACGCTGGTTGG
ATATCCCCATTTCAAATTGAACGAATTGTGATCTGTTGTTTGACTTAGGGCTGCCCCATC
CCTTCAGCTTCCAGCCAGCCCTTCCTAGACAAGCAAACAAACACTGTAGCTAGCTAACAC
AAACCTTTGGAGTTCGGACATCGTTTGCTGCTAACATCATGAATAGGGCGCATAAATCCC
CACACAGATTTTCAAAACATTATAAC
>TCONS_00007443
NCTGTTAGGACAGCTATGAGGCTTTCTGTTAGGACAGCTATGAGGCTTTCTGTTAGGACA
GCTATGAGGCTTTCTGTTAGGACAGCTATGAGGCTTTCTGTTAGGACAGCTATGAGGCTT
TCTATTAGGATAGCTATGAGGCTTTCTATTAGGATAGCTATGAGGCTTTCTATTAGGACA
GCTATGAGGCTTTCATATGCAGTGTATATAATTACATTTTGGGACTATATGAAGGGTGGA
CTGATGGGCTAGAAAAATGTTCTTGAGTAAAAGTCCTTTTAACCTTTTGAATCCAAAATG
GTGAGCACCTAGTTTACAATCAACAACCAAGGTTACTCTGATGGATTGGGTGAATTACAA
GTTCAGTTGCCATAAAAGGAGGTTATCGTAAAATAAGCAATATTTTCTTTACCGTTTAGG
AACGGGTACAATTGCTGCAGCAGCAACAGCAACAGTGGGAGCAGGTGAGATAATTTATTT
AGTCAGCATGAATTCAAATGATCAATTACCAGCTTCAAATAATTTGTATAGATGTACAGT
ATTGCTACTTTGTTTTGTTGTTTAGGCCAAACATTCCCATGACAGTCATACTATTGTCAA
CCTCCTATAACACGAGGCCAGGTATGTTTCTGGTTGCTTGCTCAAGTGTTTCTGCTGGGC
CTTCATAGTTGCGGCAGTGGCAATGGCACCAGTTGTCCTAGGAGCGATAGGATTCACTGC
TGGTGGGATTGCTGCTGGATCATATGCAGCAAGCATGATGTCTGCAGCGGCCGTGGTAAA
TGGAGGTGGGGTAGCAGCAGGGGGTCTTGTCGCTGTTCTACAGTCAGCAGGTAAATACGA
AGAAAGCTACAGTCTTTCGAATGAAATAAAGATGGACAATGGTGGTTCTTGTGATGTCAT
AACTTACTAAATCACATGACTTGATGTCGTTTATCATTGCNN
>TCONS_00228753
CTTGGTAAACTATCCCTTTAGTCTACCAAAGCCTTGAACTTTAGGCTATGAAAGCGGTAC
ACCAAGTTAGGAACAAATAGTCAGATGCATCTTTCATGCCTAGGGTTTCCACTTACGTTG
GCAACGGAATGGTCTCCATCTAAAGTTCTGGCAGGTAGTAGTGGGCCTATTTGGAAACCC
GATCCTCTGCTCTGTCTCTCGAGACAAATTTAGTCGGGATAAATGGATCCTCACGCAAAA
GGAGGACACACACACACACAATGCTGTGATAATAACACTGTATCCGCCGGGATTATTGAG
GTAACAACCACACAAGTTTATTGTGATCCAGTTTGGAAATCCTGTATCTTTCGGGCTTCA
TTTTTCTCCTGCAAACTGATGGCCCTAACATCAGAGACGATGACAGAGATTTGTCTAGAC
CTGGACTGCTTCGACGAGGAGAGGAAACTGTACTCGGCAGAATCACTGAACGACCTCCAC
AAGATGAACTTGTGCTCCAACCCCAAGGACCTGCTGAAACTCACAGATACAGGAGGCCAG
GGTGCATTGGAAGACACCTGTGAGTGAGCAGCACGAGCCAGCTAGCGCTCTGGCAGTGGA
GCCAACGCCTCAGCGGGAACCCGACTTTATCTCCTCTTTAGAAACATTGCCTAGGAGCCC
AAAACACAGCCACCCTGACAGGAAGGGAGAGACAGGAGCCAATACTGAATACTTTACCTA
TATCATGTGCTAAACACCCTTTCATTCCCTTAATATGCTGGTGAGTGAGACTATTCTGTA
CCCTTTCGTAGCCTCCTTACACTGGTTAATAAAAACATTATTATACTTCCTCTTGTCCTG
GGTTTCCTTATACAGTATAATTGAGATGTCAGTATCTCAATAGGACTAACCTGGATACAC
GATAAAGGATATACAGTATAAACCCA
>TCONS_00088216
CTACTTTTATAATAAAGGGACAGACTTGTGTTTGGACTGTGAAATGAGCAGAGGGGCAAT
CTATGCGTGCACTCGAAATCACGTTTATTACAGACTAAATGTAACGCGTGCCCTAGCTAT
TATGAAAGATCGGCGCCTATTGGAGACGACTTGACAATGGAGGCCAACAAGACTGACCGT
TAGGATGTGTGGAGCTGTTTGATCTCCCATCTGCAGCACCTCCTCCAGGTAGCTGCCCAG
CTGCATGTGGGGTTCTCCCCCGGTCATAGCCAGGAACCCCAGGGCCACCTCTACGGTGGA
GAGGGCCTCACACACCTCATTGTACGACTTCAGCTCTCCAACTAGTGTCGACAGGGCCCG
CGAGGGCAGAGGCACCTAGAGACACAAAG
>TCONS_00095417
GAGGAGTGAGAATACGTTTATCCTTCAATACTCTCATCATAGCAACAACAATGGCCGCTT
TTCGCAGACTGGCTTCAATCGTAAACAGGTTAAATGTCTGGTCCGCTCCGAGAAACGAGC
TCCTCGGCGCTCAGACGACTACCGGAGGTAGGACACAGAGATGCCTAGCTGTTGGGATGT
GTCTCGCAACCGGGGGAGCGGTGGCATTTTATTTTTACAACGACATGTACAGTCAAAGAT
GCAGGAAGAGGATGGGATATCGCTTCAGTGGCCGCGACCTGCTCCCTGTCCTTTCCGCTG
TAGAAGCACAGCAAAAGGT
>TCONS_00075968
GGTCAAGCCACAGAGCCGACAGGGGGCAGACTCAGAGGCACCTCCTCCACAAAATAATTT
GTCCATGAAGAAGCTTCTCAGGGACAAAAGCCAACACCATCAAAGAGGAGGGGGCATCCT
ACAAGGCAGCAAGCGGCATTCCAGTGGATGGTGATCCACTGGCATGGTGGAAAAGCAATG
AGTGTGAATACCCTCACATTGCCATGATGGCAAGATGCTACCTGGCTGTGCCTGGCACAG
CAGTTCCTAGCGAGAGGGTGTTCTCCACGGCAGGGGACATAGTGACTGCAGAGGTCTACC
CTCTCCCCAGACAATGTAGACACCCTCGTCTTTTTGGAAAAGAATTTGAAGTTATAAGCT
CAGGTCTGCTTTGCTTTCTTTTTGATGATGTGGACACGGGCCATTTTTTTTCATTCACTA
TTGTTCAAAGGAAGAAGGTTTCATGC
>TCONS_00020223
CTGTAGCTGTTGGAATGCATCTGAGTGGCTGTGTGCCTGTGTGACTGTGTGTGTTGCTGC
AGCAGTGAGATGGAGTGAGATGGAAGATGAGAGAGTTGAGCCCTGCAGGGAGGCTGATAG
ACATTGACATCAGAGATGGGTGATCAGCGGGGGTGAAGAGAGGGAGAAGAGAGGAGGAAG
AGGCACATCAGAGTGACAGGCTGCCTTTGAACTGTCTGATAGCAGCAGCTCTCTGCAGCA
GTGTTCCTCTCTTTAGTTGTCTGTTTCTGTCTATGACTTCCATCATCATCATCATAATCA
TTATTATCATCATTACCATCATTATCAACATCATTATCAACATCATTATCAACATCATTA
TCAACATATGATTATTTATTATTATCATTATTAAAATCACCATCATTATCATTATTAAAA
TCATCATCATTATTAAAATCATTATCATTATTATTATTATTCCTCCCTCCAAACAGTTGT
TAATTGTGCAGACGTTTTCCCCTGACTAAATGTTTTAAATCTTAATGTTTCAGACCTTCA
TTGCTGGTGAGATTCTGCCTGTTTTCCCTCCACCCTCTAGGAAACACGTGGGAATTATTT
GTACAGATGAGAGTTGGAAAAGAGAAGACGTTGAAGGCTCTAACGGTTAGTGTTTTTGTT
GTTTCAGACGTTCAGACCTCTGGTGGGGAAGGCTACTCTGGGTTCCATCACGGCTGTAGA
GTTCTTCTCTGACAGACAACTGGACTTCCTGTCTGACCACGGAGCATACCAGCCCTACCA
GGTCTGTGGACACACACCCGTACACACATGATTACATATCTGTGGTCACTGGCTCGTCGG
TGACACGGTCAAATTAAAGTTCTGGTGATCCTCATTCCATTATGGTGTCATTTCCTGCTC
CGCCAATCTGATATTATGGAGGAATTCTCCCAGGAGTCTCTGGAGAAAGACCTGTCTGTT
TAGTTGGAGGAATTATCCTAGTTGTCTCTGGAGAAAGACCTGTCTGTTTAGTTGGAGGAA
TTCTCCTAGTATGTCTCTGGAGAAAGACCTGTCTGTTTAGTTGGAGGAA
>TCONS_00126707
GCCTTGATAGGGACATACAGGACAGGTCTGTCGGCGGCTCCATTCTTGTTCATGTCCCCT
TGAATTGTCCCAACAAGGAAACCTTTGGACTTCACCCAGAATTTGAATTTGGCGTTGATG
TGGTTGCTCTCGATGTAGACAGGGTCCGACTCATCGGTGTGTGAAAGGGTCTGGAGAATC
TTATTGTATTTTCGCCGGGTGACTGTCTTTGTTTTACCCGAGTCCCCGTAAGTACGGAGA
CACCAGTCCTGAAATTCACCGAACATCTCTCCTTCTAACGCCACCGGGCTTCTGCTCCTT
TTGGGTAAATCCACGCTGGGTTTTTTCGTTGACATGATTTCTCTTTGATGTCCCGTGTCC
CTTTAGATTGGAGGACGGGGTCTCAAAAATAACTCCAAACACTAATAATGCCCTATTTTA
TTCGATTTATCGATTTATTTCAATTAACTGTTAAATGTCACTCTCCTGGTTAGAAAGGGA
GCCATATACGAGTTAGATTGATATTTCTGCGAACAATGAGGAAGGATTCCGTATCAGGCA
ATGAACGATTGGTGTACTCTCACACCTGTTAGCGGAAACCGTTCGTCTCCTGTCCCAAAG
GGTAATAACAAATGTCAGTAGCTCATATCCTGCGCCGAGGAACTGAAAGAGGTGCCGTCC
TATTAAACGGGTATCTCCCACCTGTGTGTTAAAGGTCTCCAATCTATAAAGATTCGCCGT
TTGAATATCAGATACAACAAAACGTGGTAGCCTATTTGACGTTAAGTAGGGCTAGAATAA
GGAGTGCATATTTTAACACGGGTCCACAACTCATTAGAAGGAATGGCTATAGCAGCCCGG
TCTGTCGTGATACCCTCCTCCTCCCAACTCCACCTGATTCGTGTTCCACCTGTTTGAATC
GGACCAGAACGCCGCTGTCCCGAACCGTCTTACGTAGACGGAAATCAAAGCGCATCGATG
TCTCTCCTGTTTCTCTACTAGATAAAGCGTTAAATTGATCTAGCCTAAGATAAGCCTTAA
TATGAGCAAATGGTATATATTATGGACAGGCTCTTGTTCTTCTCCACACGAACTCCGTCG
CGTCGATGGGACATGGGTGCGCGCAATGGCTCGCCGAAATCCAGGAAGTGCAGTCCCAGT
AGCCGAAACGCACACAAAGCGGGGTTGCGCGACCGTCCCATGCGGGACCAAATAACCGTT
GGCAC
>TCONS_00005504
CTCTTCCTCATCCTCTGTCTCAGCTGGTGAATGAATCTGAATCAATTCATACCAATGCGC
CATATTAAAGTCTGTGTTGTTCTGCTACTCAGGTCTTAGACAAAGAGCTCCCAGTAGTGG
AGCCTTGGTTCCTCCGTGTCCCCGAGGCAGCTGACGGAGCCGTGGGGTCTGGTCTCAGGG
TGACCTGGCTGGGCCACGCATCAGTCCTGGTAGAGATGGACGGCCTGGTCATCCTCACTG
ACCCCATCTTCAGCCAGAGGGCGTCTCCCTTCCAGTTCATGGGCCCCAAGAGGTACCGGG
ATCCCCCTTGTACGGTTGATCAACTCCCCCGGATCGACGCGGTTGTCATCAGCCACTCCC
ACTACGACCATCTGGACGCCGGCACCGTGACCCAGTTGAACGAGCGGTTCGGTGGGGATC
TCCGATGGTTTGTGCCGTTGGGACTCATGGACTGGATGCAGAAGAGCAGGTGTGAGAATG
TGATAGAGTTAGACTGGTGGGAGGAGAACTGTGTGCCAGGTCACGACGAGGTCACGTTTG
TGTGTACACCGGCGCAGCACTGGTGCAAGCGCACCCCCACGGACGATAACCAGGTGCTGT
GGGGGAGCTGGTCTGTCCTGGGGCCCTGCAACCGCTTCTTCTTTGCTGGAGACACCGGCT
ACTGCTCGTCCTTCCAGGAGATTGGGAGGCGCTTTGGTCCGTTCGACCTGGCGGCCATAC
CCATCGGCGCGTACCTGCCCAGGTATGAAACTAGTGTAGAGCTGTCCTGCCCAGGTATGA
AACTAGTGTACAGCTGTCCTGC
>TCONS_00060449
CACCTTTTTCCACATTTTATTGTGTTACCGCCTGAATTTAAAATGGATTACATTTACATG
TTGTTTCACAGACCTAAACACAAGACCCCATAATGTCAAAGAGAAATTATGTTTTTAGAC
ATTTTTGGGGCCCTTTTACACACAGAGCTGTCTTAGAGAGGGCCCCTGTACACACAGAGC
TGTCTTAGAGAGGTCCCCTCTACACACAGAGCTGTCCTAGAGAGGGGCCCCTCCACACAC
AGAGCAGCTCTAAGGTTCTCACTGACAGATTCAGGGTAATGCCTTCTGTAAGATCAGTGC
AGGTTACCCAGGCACACAGTCCTACCAGGATATATTCAGTCCTACCAGGATATTCAGTCC
TACCAGGATATATTCAGTGCTACCAGGATATATTCAGTCCTATCAGGATATGTTCAGTCC
TACCAGGATATATTCAGTCCTACCAGCATATATTAAGTCCTACCAGGATATATTCAGTCC
TACCAGGATATATTCAGTCCTACGAGCATATATTCAGTCCTACCAGGCACACAGTCCTAC
CAGGATATTCATTCCTACCAGGATATATTCAGTCCTACCAGCACACAGTCCTACTAGGAT
ATTCAGTCCTACCATGATATTTAATCCTACCAGGATATTCAGTCCTACCAGGATATTCAG
TCCTACCAGGATATTAATCCN
>TCONS_00239644
CACGTCTCCATTTTCCTCCTCCTTCCCGTGTCCCATGATGTCTTGCACAAATGATCTGCG
TTATTTTTTTTGTTTGAAAGTAAACAAGCGGTTTCTTCATTCATTCATTCATTAAAAAAA
TGGAGATCAAAAAGGGTAATATTAGCCGACCTTTACCCTCTGTAATTGATGGTTGGGAAG
ATGACGTGAAGAAGTGGCCTCGTATCACGAACGGTAGCATATCTACTTACTTTGTTGAAT
CCGTAGCTTGCGATGGTAAGGCGATGAGCAACTTAAAAAGTTTGGAGGTGCACCAATACC
TACACAGTAACAAAGTCGGTCAGGTGTTATTGAAGGATGTTGGAGACGACTTTGTCTACC
TAAAAGCAGACACAGAGCCGAGTCAGGGCCTGCACGCATCTCATCACAAGGCGTAGGTAC
TAGCATTAACGACAGGTGTTATACAGACAGAGGACAGACAGAGGGTTGCTCATGTATTTC
AGGGCCAGGATGCTCTTGTAATCATGCTGCAGCAATTCTGTGGAAGGTCAGTAAAGACCA
AAAATGACATGAAAGTGCAGGACAATGGGTACTCCAGGAGAGGAAAACACTGGGTTAGAT
AATAACTAAAAATATTTTTTTCAATGTAGGTTGAGAGTGCAGACAGGCAAGGCGAAACAG
GAATGGCATGCACTGAAGTGCAAAGGAAGTGGAACTCAGGTATGAGGAAGAATGTAGGGC
TGAGGAAGGCGAAACACATTCATTTTAAACACCACAGACCCCACCACACATATCCAGGCC
CATCAATGTCGTCACAGGACGATTCCACAACCTCCCCCAGACCTTTTAGGAACCATGCAG
AGTTCACAAGCCACATCTACTCCTCGGTAATGGCCCCACTATTTCGGCTCCAGACAAATG
GTCTTCTTCAGCTAAGTTGCAGAGCAGATGTAGACAGCAGCAGCATGGCAGGCCCAAGCC
AACATGATTCAGCCCACACGAACACACTGTGTCACACTGAACACAGCACAACACTAACCT
GTAGGAAGTGCACAATGTTTTATGAGGCCTACATCAAATGATCCCCCGTGCAAGCAGCTA
CATCGATGGAAGAAACCAAGGTCCAAAGTGCTTCACAGCTACGGCATGATGCTAGGAAGC
TGCGTCTAACAGCCGGCACAGCGAAACGAGTCCCCAAACAAAACACCACAGATCCCCAAA
AATGTGTAAATGAGCATTTGTACCCAACCTTCACTGGCAATACAGCAACAAAGCACGGCA
AAGAAAATGAGGTCAATGTCATCCCACTCCTGGAGAGCAGAGGGCATGTTGTGGAGAACA
GAGGCCTGGTGGTGCACCCTGACCATCCTTGGTTGGGAGCCAGCCCAGATGGGATCCTTG
ATGCAACACAGCTCCTTGAGATCAAGTGCCCCTTTAAGAGTTCCACGTCAAAAGCTTGGA
TGATGGACAGTATCTAATTCGTCCCAAATGAATTTGTCCCAATTGAAAAGATGGCTACTA
CCTTCAGGTGGGTAAAAATGTTTTCAAGAAGATTGATTATTAGCTGTATTATTACTAGTA
TTGAACAGTGAATTGTAAACTCAATGTAAACACATTGTGGCAATGTGCTTTCTTATTCCT
TCTCTCAGAAACAAGTGACCATGATGTACCTGGGCCCACAGAGCTGCAAGCTGGTCGTCT
GGACACCAAGCGAGCACATAGAAGAGGACATTCCCTTTGATAAAGACTACACAGATGCAC
ATGTGCAACAGCCGAAGAAGTTGTGTCCATTTGCTAGAAATAAGCTCTCCTCTCAGATTT
ACAAGAGCTGTACACATTTGAAGTATTTTGTCAATTTTAGGGACCAAACTAATAGGCACA
ATTTGTGAAAGAATCTTGTACACCTTAAGACGCCTTATTGCTCATTCCACATGAATACAG
ACCTGCTCATTTGTCAACTGGCATTGCTTGCGTGTAAATGCTGGTAAGACCAAGCGTACA
TTCCGTTCCTCTAGCAAGTTCCTAATTGTGAAGCCAAGGTACTCCATCACCTCATCTCTT
CTGTGTTATGAACCTATCGCTACATTTCCCACCATAAGCCTCTGAAAGGAACACAACCAT
TCCTGATCGAGCAGCTGCAACTACGTATTTTACAATATTACTGGCATAGTAGCGACTGTA
AGATTCAGTTCTGGAGTCCAGATTTTTAGCCTTCTGGAAAATACTTTCTGTGCAGTCAAT
AAAACAAATTCTCCCAAAAACCCTGTGGCATAGTAGCCTTTAACGTCTCACAAGACAGCC
ATGGAATGAGATCCTTGGTGTGCTCAGCAATCTATCCAGAATATCAATGTTTTACTGACC
TGACCCGGGTGACCTTTTGAAGCGTCTTGCTAAATCAGCTATAACAAAGTTCTGTCTAAG
TTTCATTAGGGTCAACAGAATTTGGTCTATAACCGGAATTGTTGATGATGTGGGGGCAAA
ACCTTGGAAGCAAGACACAAGAGTGTTGAATTCCATAAGTGGAATCCCTGTGTACAGCAG
ACAGTCTGCATCATCTTTCAATGTAACATCTGCAACAGACAGTGACCTCTCAGGGGCTGG
TGCAGTTGTCATGCCACATAGGTCCTTTGGAGTAGGTGTGGTCCTCCATTGCTGGGTCTG
ACCACTGTGTTTGGGCATCATGGAAGGTCTTTGAAGTAGGACCTGGCTCCTCAGAAACCT
CCACCACACCAGGCTCATCTGCAGGTGATGATTAGTTGAATATGAATATAGATGATTAGT
TGAATATAGATGATTAGTTAGTGAGATTATTTGGTAAGGATCTGGAAAAGCAAATACACT
GACTAGGGATACTTTTAAAAAACATTTTAAACTCTCTGTGCCTTACTTATAGCATTTACC
AGACTATTATCTACTGCAAATAAGCACTCTAAACTCAATGGGATACATAGACTAGGTTTA
ATATTTCCCAATAAATATTCTGTGTCTATTAACTAGAACAGTTAATGAAATGAACACCTG
CCAAATACAGGGTAAATGTTGGTTGTGGCAGGTAAACATTTCAGGTCACCTGCCACCATG
GCAATATTATAATAAATGAAGAATAATCATGGATTAAGGTTCCACAATATGTGCCATATT
TCTAATGTTAGGTAGCCTACCACTGACTCAGTGTTTACAATTATAAAGAGTTTAACATAG
ATTTCATGAGTAGCATATTTTTTTTTAAGTGTCTGGTAGAAATTAAAGAGATTAATTTCA
GACCCTGACTAGAAGCAATCGTATTCAGATTCTAGTAACAAAAACTGAAGACAAAAACGC
AATATCAAAACTAGTCAAGATACCTGTTCTTGTGACATGTCTGTCAACCCTCCTGCTGAG
GCGGTGTCTCTTCTCTGGTGGCCTCTCATAACCCAGAAAGAGCGTTGGGTATGGGTTATC
CTGCGTTGGCGTCTTATCAACAATGCGAAACGAGCAAGCATACAATTTTTGGGGGGGAGG
CGATGGAAACTGTACAATCTCTGACAGGAACATTCTGATTTAGTTTTAGGTTTATGGTCG
AAGCACTCCAATTTAAGCCAATCATTCAGTTTTGTCTGGTTCTATGTACAACCACGAGCA
GCACATGTTGTCCCCGAGCTCCGTAACATTTCAACATCTAGAGAGTGAATATCTTATTAT
TGCTTATCCCAGTTGGCTACTTCTA
>TCONS_00135635
GTTACCTCTTTGTAATCCCCCTTGAGGTTGAGGAACATATAGATCATGTATCCAGGTATC
AGGAGCATGGAGGACAGCGCCATGCACCAGCCTACTCCCTGGCCCCAGGCCGGGAACACG
TAGTTGTTCATGGTGAGAGGAACCATCTGGACAGCACTGAACAGGAACACTCCCTGGAAG
AGAAGACAGAAGAACAACCTGGTCACGAAACAACGGAAGCCTTAGTGCTTTATTGTGTTT
ATTGTCCTCTATATTGTTTATGTATTTTAAATCATCTACTAAATTCAAATCAATCAATCG
ACCTGGTTACATCCCAGACACAAACCAAAATCGAGCTGTTTTTTTTTTCTATACGTTGGA
CAGAACGGCAGCGTCCTGTAAACTCAAGTGGGGTGGTGATGTG
>TCONS_00049017
TCCTCCAATCTAACAAACACAATTACATTACACAACAACATCACAATCCTCCAATCTAAC
AAACACCATTACATTACACAACAACATCACAATCCTCCAATCTAACAAACACCATTACAT
TACACAACAACATCACAATCCTCCAATCTAACAAACACCATTACATTACACAACAACCTC
ACAATCCTCCCAACCGAACAGCAGTGGATGGGGGTTCAAGGTGACCGTTTGGGTCACCCA
CACACACACACACACACACACACACACACACACACACATTATGTAATCTTTAATTCTCTC
ATCAGATCACGCAGCCCGTAGAATACTATGAAGCTAAACTGTTACAAATTCTAGGTTGAT
CTATTTTACACAGACAGACAGCACAAATGAGATGAGTAGAAAACCTATCTTAAACCCTGA
GAACCTGGTGACCTGAAATACCTTTACAAACCTTTACCCTGAGGACCTGGTAACCTGAAA
TACCTTTACAAACCTTTACCCTGAGGACCTGGTAACCTGAAATACCTTTACAAACCTTTA
CCCTGAGGACCTGGTAACCTGAAATACCTTTACAAACCTTTACCCTGAGAACCTGAAATA
CCTTTATAAACCTTTACCCTGAGGACCTGAAATACCTTTATAAACCTTTACCCTGAGGAC
CTGAAATACCTTTACAAACCTTTACCCTGAGAACCTGGTGACCTGAAATACCTTTACAAA
CCTTTACCCTGAGAACCTGGTGACCTGAAATACCTTTACAAACCTTTACCCTGAGAACCT
GGTGACCTGAAATACCTTTA
>TCONS_00090883
GACAAAGAGATATATATATATGAGAGAGAGAGAGAAATAGAGAGAAAGAGAAAGAAAGAG
TTGCAGAAACAAACAACTCTGAACGCTATTTAGAGGGAACCCCACTAGAGGTTTCTCTAC
TCTACCTGCCAGGGACATTCTCCAGGAGGACACTCCTCCCCATTGACAATACGGGTGTTG
CCTCTCGCCTCGGCAAAGACTGGCTTCTCCTTCACCATTTCGATAACGTCATCCTCAAAT
GCAAATTGGATTTCTCTCTGTTGGGTTACGTTCCAGGCCGTTTCCCTGATAGGGTCCTCC
ATCATGTTGGTCTTTTCAGTGGTGTTGGTGGCAGTGGTGTTAGGCTGGTAGATGAAGATG
CTGCGGGTGTTCTTGGATACCACAAAGCCACACTTAAAGGCCTCTTCAATGACAAAAGGG
CAACAATGTTATTAGGTACTAACTAAGCCCAACCTCCAACCTACTACCAGTCCATGTTGG
AGAATGGAGAATGGATCATGTATGTATGTATGTATGTATATGTATGTATGTATGTATGTA
TGTATGTATGTATGTCTGTCTGTCTG
>TCONS_00071125
TCAGTATGTTGAAACATGGAGTGGACTTAGGTAATCAGTTGTCAGTATGTTGAAAACATG
GAGTGGACTTAGGTAATCAGTTGTCAGTATGTTGAAAACAAGGAGTGGACTACAGTAATG
TCCACTACATTCCAGGTGCGTCAGCAGGACAGCTGGGAGCTGGTGTACGCCCTGCGTCTG
GCCCGGGATAGTACCTTACTCAGCCTGGAGAACCTACAGCCTTACAGGAGATACAACGTG
GCTGTCAGAGTGGCCTCAGCTGGACTCAGCAGCCCCGCCGTGGAGGAGAACGTGGTCACC
ATGATCGACCGTGAGTAACTACCTATACCGGCTGACAACCGGAGTTGTATCATAGACCCC
ATCCTAAGGTAGAGTTTATCTGCTGTAAGATCCAGACCCACAATCACCATGACAACAAAC
CAGGTCACCACACAGAACCACCACACCAGATGACGCCAAACAAGTGACACAATGGTTGGT
GGGATTTAGCTGTCCCAACATGCTGATACGTGACCTGCTAAATGACCTGC
>TCONS_00147099
TACCTTCAATACAACATATTCTCCACAGCCCAGAGTGCGTAAGATCTCCCCTTGCCTTCT
TGGGTTGTGACTGGGTGTCATCCGTACTGGCATTGGTTGCGTTGCATATGTATGCCCGTG
AGTACAGCCAGTAGTCCGTCCCGATGGCTATGGTCATGAGGCTGAAAGCGGCGAAAGCCC
CCACGGTAGCCAGCAGTGTCTGAACCCCACGGTCACACCACGCCATGGCGCTTCATATTA
TTCAACAGAGCCCAGTCTACACACACCTGGAGAGCGTCACGGCGCGGCGGGTCATCTGGT
CATACCGCATGTCCACTGCGCTTTGCTCGCTCCTCTCTCCTCTCCAAGGATCTGAGACGT
TGGCTACGTGTTGACTATGGGTGACACTGGATCACAATGTTCACTTGGAGCTGTAGCGCT
CACTCCGTGTGACAGCCAGCTTGAGTGATCCGAACGGGAGAGAAATCGGTGTCCACAATG
ATCTGACGCGCGCAAACAGCCCAC
>TCONS_00154434
GCCTGCGGCTGTTTTTGTGGCCATATTAAGAAGTCTGCTGGTAAACAGAGTAATACTGGA
AAATAATCACACACAAAACAAAGTCTCTGGTAATAGACATCATGCTTTGTTTGATACATT
CTACTGTGGAAGTGGTGAGGGTGAAGTCGATCAGGGCAGTCATAAGGATAACCGTGACGA
TAGTGGGAGTGTGGCAAACATCAAAAAGACAGAAAAAAGGAGAAGGTATGGGATGTTTAA
GGGGGCTGATTAACAAGGCATTTAAGAGCCATTTGTAAATGCACTCTGATGTTTTACAGG
ACACACTAGTTACAATCTTGTTAACACCCAACACACTTGCTTGCTCTGTCATGCAGAACA
CTCAAAAGTGTTAGGTTTAGATTTTGTATCATGGGACATTACCAAAATAACTGTGATACC
TAATAAAGC
>TCONS_00091301
TTGTGTTCAGCTTTTGAGGAGTCTCTCCATCGTTTGACTTTATTCACCATGCAACAACGG
TTTCCACATAGGATGTACCCGGAAAGGAAGGTATTTTGGTGACTTAGTTTGAGAACGTTT
GAACGGGAATATTGCGTTAATAAAGGTGATTCTATTCTGCGTTAACCGGGGCCACTAGTC
TACCTGTCACGGAATTCTTTCAACCAACCACTCCCACCCGGTCCCCTCGTGCTGTCTTTC
CGTGGGTCGCCTGCCTCGCCCGCTAACCGTGATGACGTGCGGTTGGAGTCCGGGAGCTGT
CACGGTTTGGAGAACTACCGTTTTCCTGCTCAACATCGCGTGCACAGCTTCGGCCAAGAG
ACACGTCGTCTACTGGAACTCCACCAACACTAGGTGAGCTAAGTGTTTCTAGAACAACCA
GGGAATCCTCCCCGCT
>TCONS_00265755
TCTCCACCTCTGTCTCTCTCTCCACCCTCTGTCTCTCTCCACCCTCTGTCTGTCTCCACC
TTCTGTCTCTCTCTTTCTAAGCATGGATATGGCATGATGCAACACTCCTGCTCCAGGAAT
ACCTGGGGGGTCCCACTGCTTCATCAAACCCCCTCCCACACATTCTGTCTTATGCACACA
CAGACACACATATTGATACTGACTGGCTGTACATCCAGGAGCCTGAGAGGCAGAGAGAGC
CAGAGTGAGTTACAACAAGAGGAAAGCGGCAAGTTGCATACATTTTTTTATGCAGCACCA
CCACCATCCCTCCTGCACTTTCTCCAGTCCTGGATGAAAGCTAGAGACTGTGTGGGACTC
ACAAAGGAGGATGAGTTCTGCGGAGGAGAGAAAGGACCATGACATGCACTGTGAGAAGGC
GGTGGCCCTCATCATTGACCTCTGTCTGGACGACAGCCCACTGTTGCAGCCCAACACCTG
CCAGGACTTCATCACACTGCTGGCCACCAACCCAAACTCTGCATGGTCAGGTATGCTCCA
CAGCCCAACAGCCTCCCTCTGGTCACCACTGTTTGTTTGTGTGGTGAATGACTGGGGTCA
CATGATGTGTTGAACATGCTAACTGCTATGTTTTTTGTAGTGGTCCAGTACAGGTAATTT
ATCATTCCTGC
>TCONS_00022009
GTACTCTGTGTGTAGCCTGATGGCTAGTTGGTATACTGAATACTTTGGCTCACATTTGGC
TAATTTGCATATAGCAGCAGCAAAATAATAATTAGATTATTCAGAAAATTGTCATGAGAG
TTCCAACGTTGAAATGTCCATCCTTAGGCTCTGGATGCTGAGGAGGGGACTGTCATAGGG
ATGATAGATGACAACCTGAGGTGGGTGGAGACCGAGGTGGTAGCTGTGGACAAACACATG
GCCCAGATACACAACCACATCAGAGGAAACACCAGCTTCGAGAGCATCACTGAGACATAC
AACAAGTAAGTTTTTGTTTTCCCATGTTCAGCTTGTAGTCTGTAGTCTGGTGTTCTCTGG
TTCAACCTGTAGTCTGGTGTTCTCTGGTTCAACCTGTAGTCTGGTGTTCTCTGGTTCAGT
CTGTAGTCTGGT
>TCONS_00147647
ACCTTTCATCATTACTTTATGATACCCCCCTCTGTGTTTAATTGAGAACGTGGCGATCTA
ATAGAACACAGTTGGGAAGGAGCCCAAAACAGAGTCATGGTAATGGCATGGTGCTGGCCT
TAACTCTACATGTACAAGTAGATAGGGAGATTCACTGAGGTGCTGTCTGTACCGTGCGTG
TAGGAAGAGCCAGGCTGTCCGAGTGGAGAAGGTAGATGTGGTCTTTACCCCCTACCAGGA
GCCAGCCACGGTCCTCATCCAGCAGCAGGGACTGGTAACCTCCACTCACACCTCTGTCCC
AGAAGACACTGGAACTGTTCATCCAACGCAAGTCTGCA
>TCONS_00061645
NATCCACCCAGACCATCCCAGCCCCCTGCCCTGCCCTCCCACCCTATCGTTATGCACAAG
GCTGACTCGCTGCAGAACATGGGTACAAATAGCCATCCAACGCATCCACCCTACGCATCC
ACCCTCTCCTCCTGCCTGTCCTCTCTCAGATCCCTAATGAGCTTCTCCTTCCTCTACTCC
TCTCTGTTTAGCCGGGTCCTTTCTGAGTCTTGTTGCTTTTAAGTCATACCTTCCTCTCAA
CCATAGTTTTTTCTCCTTGGTCCACCTTTACTCTGTTTTACTCTGGAGCAGCACACTCTG
CCAGCCCTAGGGTGAGCCTCAGCCACCAACAAAAACAGGTTAAAATAGACCATATAAGAA
TCCTGCGTAAGGAGCTGGTGAAGGGCCTGTCTTTCAGGAAACATTAAATCTGTGACTGTG
TGACAGACTGACCGACAAGGAATCCAGTTCCACCATTAATCCTGTGTCTCTCCATCGTTC
TCCTGTGTCAGTGAGGGGAGGCTACTTCTCTCCCTAATCACTGCTCTCTCTGTCGTCAGA
AGCAATCTGGTTGGCTGTTCATTTTTTTTTTTTTGCTTCCCACGTTGACCCTTTGGTCCA
TTCCCTTCTGCAAACACACAGAGAATATAACAGGAAGGATCGATAGAGAGAGAGTTGCAA
ACCAATGGTATAGAAGAGGGATGGACTGTCTGGATGATAATGGAATTAGACGTGACACTG
TCACTCCACCCCGTTCATCATCTCTGATCTCTTTCTCTCCCACCACTGTGGTGAGTCTTC
CCTGGCTGGACCCCCTTGTTGTCTGTGCGTGCTGTGGGTGATGTGCTGTAACTCCAAATG
AATTTCTAGATGAAAAAAGGAGAAAATGACTGATCATTTACACTGGTCCATGGGGGAAAT
GTAAAAAGACGTTCCTATTTTCTGGAGAGAAAAAAAAGATTAATGACAGAAAAAGAGTAA
AGTCATCAATGTTGTGTTTTGTTTTTAAAAAGCCTAAAGAGACCAATCAAAATGTTCTTC
CAGAGACAGTAAATAGAAGCAAAAAGACAGCTATTATTCTGTCGTATTCTCTGTGTGTGT
GTGTGTGTGTGTGTGCGTGTGTGTGTGTGCGTGCGTGCGTGCGTGCGTGTCAGCGAAAGT
TAGAGTGTGAATGCGAGTGCAAGTGTGTGAAAGTATTGGGCTTGCACTGCTATCAAATGA
ATAACGACAATGTTACTGATAATAATGATGACAATAATAATCATCAGTATTCTACTGGAT
ATGTTTGAAGACTTGGAGAGGTCACAGCAGCTAAGCAGTGACAGAGAGAGAGGGGTACAG
TCTGTAGGGTGGTGCCTGCTACCTGGTGTGGAACGGTAAGCAGAGGAGGAACTTGACATG
AACCACCAGTCTTCATCTGAGCTGCTTTCTCTCAATTGCATCATCCACTGCAGATAACCA
TAAATAAATGCCCCTCTCCCAACCGAGTCAGTTTTGTTTCTAATGGAGCACTAAGCCAAT
TGATCTTGTCCCCATCAAGGTTGGTAACGTTACCTGTTTGTCTCTCTCAGTCATTTTGTG
TAATTCTGCCTGTCTGTTGGAACGTGTGTCTGTAACGTCAGTTGGTCTGTAAGTCATTTA
GTCAACATCTTATTCATTAGTGTGCATGTCACAGAACACATTGTTATAAGAATGTTAGTA
GATAAATGTTTAGGGTCTTAGTGGAAGGCTGTTCCATTACTGGCCAAACCCCCTCTGCTC
TGTCCTGCTCCAGATGTTAGATAGTTAGGGTCTTAGTGGGTCTTCAGGACCAGGGCTGTT
TCATTACAGACCAAACCCCCTCTGCTCTGTCCTGCTCCTGATGTTAGATAGTTGGGTGTT
AATGGGTCTTCAGGACCACGGCTGTTACAGACCAAACCCCCTCTGTTCTGTCCTGCTCCT
AATGTTAGATAGTTGGGTGTTAGTGGGTCTTCAGGACCACAGCTGTTACGGACCAAACCC
CCTCTGTCCTGTCCTGTCCTGCTTCAGGACCAGGCTGTTCCATTACTGGCCAGACCCCCT
CTGCTCTGTGCTGCTCCTGATGTCATCCTGGTGTGACCTGTTCCAAGATTAAGTTTCTCT
CTCATCACACAGTGGGCTGAAGGATAGCTACAAGAGTAATAATATCAACTAAACCTATTT
TCTGTTTACATTTGACTGTTTATTTGTGTTTACTGAATGTGTGTGTGTGTGTGTGTGTGT
GTGTGTTTGCAATGTGTGTATGAGTGTGTCAACATCTGACTGTTTGTGTTTACCGTGTAT
GTATGTGTGCTTGGTGTTCACTTTTGCCATTTTCATTTTCTTAATATGGAATCTGTTTTT
TGGCTGTTTTTATTCTGTATAAAGTAATTTAGATGTTCAGTTAATTATTCATGTTGTCGC
TGATCGCTAAGGAGGAGACGCTAATGATTACTGGGATGTTGGAACGTGACAAAGGGCATG
TGTCTACTTTCTATTTGTTGGGGTTTTATGGGTTGGTTGGGGAGGGGGCCATAGACATTC
GAGAATCTGAGTGAAGAGAGAAACAAAGAGAAGAGAGAGAGGGGAGCTCATTACATCTGA
CAATACCACATACAGCATATTCTATTCTAGCCCTCTTCTGTTGGGCAGAGGGACCGTTCA
CTCAGGCCTGTGTGCATCAGGGGCCTTGTGTTCTGGTTTACCATTTAATAGGTGGCTTAC
AGAACCACAACATGCTGTCCCTCCGCTCTAGGTCTGGCCCAACACACTGTCCCTCCGCTC
TAGGTCTGGCCCAACACACTGT
>TCONS_00178290
CACACGCACAAACAGACACACCATGCCTCAAAACCAAAATATACAACTTCTCAAATTAAA
ACATTTTCTCCAGAGTAATTGCAGTGCAAACATTAATCAGGATCATGCACTATATATTCC
CTCTACAGCAAATAACTTCTGACAGTCTGCTTCTAAACAAATGCTACAGTCTAGACCAGG
GACTCAAACAGCACAGTGTTACAGTCTAGACCAGGGACTAAAACAGCACAGTGTTACAGT
CTAGACCAGGGATTCAAACAGCACAGTGTTACAGTCTAGACCAGGGTCTCAAACAGGCTG
TCCTGTATACTGAATGAACCAATTGATTCTCTACTCTACTACCCTATTCTGCTCTATACT
CTACTCTACTACCCTATTCTGCTCTATACTCTACTCTACTACCCTATTCTGCTCTATACT
CTACTCTACTACCCTATTCTGCTCTATACTCTACTCTACTACCCTATTCTGCTCTATACT
CTACTCTACTACCCTATTCTGCTCTATACTCTACTATACTCTACTCCACTAGTCTATTCT
GCGCTATACTCTACTATACTACCCTATTCTGAGCTATACTCTACTCTACTACCCTACTTA
TGCTCTATACTCT
>TCONS_00178922
CTGGGGTATAGGAGGGGTTAGTCTGGGTCTTTATAGCTCAGTCTATATCTTGGTGCAGGT
GCAGGCTACACACTATAATTAGCCAGTGTTGTGCCACCCAGCTGATGAGTTAATTACAAC
GTCTGCCTGTTTCTCCCTAGACAGACTGTTTAGTAGACACACACACACACACACACACTC
CAGCTGTCACGATGTTTCTCTACAGACCTCCGTCAGTGCCCAGATGACATGTGGAGAAAA
CAGGCATTCATGTCTCTCAAATTTAATTCAGCGATAGATAGGCCATCTCTTCGAACACAC
ACACACACACACACACACTATAAATTAATTCAGCGGTAGATAGGCCATCTCTTCGACCAG
ACACACACACACACACACACTATAAATGAATGCAGCAGTAGATAGGCCATGTCTCCTATC
TCGTAAAGAAGATAATGGTATCTCTAACATACAGCCTTCATGAGAGAACACAAGTCTCTT
TCCAACTGGCCTTCATTATTTCTGTGTGTGATAATAGTTGTGATCATGGTTAATAACCTT
TTCTTGGTTACCCCCCCCCTCTATAGGAAGCGAGCATCTCCCCTCCCCAAAGATGACCAC
TCAGGAGGGGTGAAGGACTCACTGCTGGGCAACTCTTCCGACCCTGTAGAGATGAGACGA
CTCAACTACCAGACACCAGGTACTGTATACACACACACACACACACACACACACATGCAG
ATGTGCACGCACACACTACCGAACAAACAAACATACACACCAACACGTGCGCACACACTC
ACAGACACACACATACACAAAGCACCCCACCACCCAATGAGGTACAGTAGTTTGTCCACA
GAAACACAGCTCAGTGTGAGGACCACTCTACTACCCTGCTGTCTTCAATGACAGGTCTCT
TCGCCTGTCCTTCACGTTCTTTCAGGGAGAAGCCAT
>TCONS_00269281
AAGAACAGAGGCCTGTTTACTGTCCAATGCCACTTTCATTTGTTTTAATAATCGCACTAT
AGTAGCCTACACACTACTGCCAAAGTTATATCGTATTCCATAATTTTCTACCAGTTACAG
AGCATAGGCCTACTTTTATATATGAAAGCAGTTACAGTGCCCTTAGGTACCATCTGGAGG
AAGTCCAGAATGGTCACGCTCTACCAATCCAAGCAACCGGAGCCCTGTACTCACAGGAGT
AAAGACAATAGGTTTCAGACCTTGCCTCCCTCATGTGTCCCTCAGTCTTCTCCTCTTGGC
CATTCGGCACTGAGTAATATTGCGCCTCTTGGCCAACAACCACAAGGCTTGGCTTCTCCT
CTTGGCCTTTTGGCCCCAATCTCTCCAAAAGGATGAAGCCAACCCTTTCCGCGGAATACC
TTGACAAACTCATCAAGAATTTCCCCACCTTTGACCCCGTTCCAGGTCAGCCAAACGATA
CTGAGACGTTCCTAGCCGACAGAGGGCGCATTGGATGGCAATCCGAAGGCTACGGGTTCT
GACAGGGTTTACCTGTTGAAGCGAACATCAAATAGACACGTGACAAGGTTCATTCGTCTA
CAACAGCAACACGTGCTAAATGACTACGCTGAACTTGCCACAGCTTTGAAATTAGAATTC
AGTGGTTCTGTGACTCGCAAACACGATAGCTCACTGGCTAACACTGTCAAACAAGCTCGG
AACGAACACCCACAAGCTTACTATCATAGGCTTCGTTCAGCTTACTTTGGCCTACTCACT
GAAACAGGCATGGAAGACCTGTTACCTTTTTAAACAACATGTTCCTGTCTAACATGTATC
CTACCTTCATTACCTATTTGGGCCCTGCCGCCCACGTTAGCTTGCCTATCTTACAACTCA
GAGAGCTTGCAAGCACAGAATTTGAGGCATCAAAAGTTCAACGCTAAGAGCCCTGACCAC
TCGGTTTTGAAGTTTGACCAGGAGCACTCGCTCCAGTTAGAGGGTGCATTATCAGGTATT
GGAGCGTTGAGAGATGACGCACAACAACAGTTTCTACCACGAAACCATGATTCCAATAAC
CTCCGCGGTCGAAATAACTGTAAAGTACGTCGCCATCAACATGACTACTGCTACAATCGA
CCTGTTTGCTACGTTCCTGCACCCAACCCACACAGTGTCAGAGCAGAAGTGTAACAAAGG
GTTGAAGGACGATCAAAACGTAGACCAATGTTCTCCAGAAGTTCCACTACGGGAAGAACT
AAAGCGAGAACAATTTGTGAAAAGGGTAAAAGATAAGTCACAAGGACTAGACAGGGAATT
ACCAGACACCAGGTCTGCAGGAATTAACACCCATAGCAAGGACGTTAAAGTTCAAATTTC
TGCAGCTCTCAGTCAAGACCCTACAGGGACTGCTTGATAAAGAAACAAGCCCCCGGGCTT
TGTCTATAGACTATGTTACAAAGGTTGTGAAGAAAAAGGTAAAACGCTTTGTTAAAGCCA
AGCCCACTCAACATCGGAAAAGTCAATCTGCTTCCACCTTAAATAGAAATGGCACATCAC
GTCGTTGCGAACGACCACTCCACTTTGTGGGGAATATGTCCACTAACCACGAATCTAAAC
GGCCATACCTGGAAACAGTCCTGGGGGACTGCTTAACCTGTCATGCGCTAATTGATTCGG
GTGCGACAATATCACTCATCTCTCAAACATTGTTTGATCTCAAAAGGGCTTTGAAGCCAA
CTAAACGTTGGTTAAAAGTGGAACGATGCGACACTACACTTCGAGGGGTACCTCGTCTCT
CACATTGAGTCATGCTGAAACTACACTTCAAGAACGTATCGCTCGTTCACCCTGTGAATG
TTACCAGCCTTGAAACTG
>TCONS_00115820
TGCCATAGTCTATTACAGATCGGATCAATGCAACATACATGGTCCTCAATGAGGAACACC
CAGCCCCCCACTCCTTCCCTGTCAGACAGAGCATCACATTTAGCACCTTCTTACACTTTC
CCACCACTCTCTCAATGTGTTCTGCCCAAGTCAGTCTAGTGTCAAAGTATATCCCAAGGA
ACCTGAATTTCCCCATCCTCTCCAAGTTTCTCCCATATAACCTCAAGCATACCTCATTTC
CCACCTTCCTCCTGGAAAAAAACACTGTGTTTTCTCTACAGAGAACCTGAATCCCCACCG
TTCTACCTCATCAATTGCTTCCTGTCCCTTCCTGACTATGTATGGCACATTTCTTCCCCT
CTCCCATAAGGTCCCATCATCTGCAAATAACAACCTCCACAATATCCATCTGTACCTGAG
AGTAAACATCATTGATCATGATTGAGAACAACAGAGGACTAATCACGATCCCCTGTGGTG
TACCGTTATCCACCCTCACCTGGATAGACCTTCCAAACAGGAAATCCTTTATTCAGTTGT
ACGTTCTTCCTCCTACCCCCATAATTTCAAGCTTGATTAACATATCATATGCCTTCTTCA
CATCAAAGACAGCTACAACAGTCTCCTTGTTCACCTGAGCCTTCCTGACCTTTGCTTCTA
AG
>TCONS_00117861
GCTTCATGTACCATGGTAATTCTCTTCAAAACAGGGTACAGAATAGTAGCAGAGTAGCAG
GATGATGTCAAAACGACAACGTTTTGATGTCCCATGTTCCTATTATATTATATCTATCTC
CTCCAACTATGTCCTGCTACTATCTCCTCCAACTATGTCCTCCAACTATGTCCTCCTACT
ATGTCCTGCTACTATGTCCTGCTACTATGTCCTCCAACTATGTCCTGCTACTATCTCCTC
CAACTATGTCCTGCTACTATGTCTCCAAGGATGTCCTCCTACTATGTCCTCCAACTATGT
CCTGCTACTATGTCCTCCAACTATGTCCTCCAACTATGTCCTCCTACTATGTCCTCCAAC
TATCTCCTCCTACTATCTCCTCCTACAATGTCCTCCAACTATCTCCTCCTACTATGTCCT
CCAATTATGTCCTACAACTATCTCCTCCAACTATCTCCTCCAACTATGTCCTCCAACTAT
CTCTTCCTACTATGTCCTCCAACTATGCCATTGGAGAATGAATGAAGGAATGAATTGATG
GGATGAATGGTTTAATTAATGGTTGGTGGGTTAATGAATGAATTAATTAATTAATTGATG
GGTTAATGAACGAATTAATGAATTAATGAATCGATGGATTCATTAATTAATTAATGTATG
TATATATGGATGGATGGATGAATGAATGGGTGAATGAATAACTGACTGAATGGGCTTGCG
AGCTAGTGAATAAACCACAGAATGAACTAATTGTAATAAACAGAGGAATGAATGTCTGAG
TGTTACAGAGTATGGATGCTGTCGTCCTCAGGTCTTCATTCCAAGTGTTAAACTGGACTT
TAGCCATGTCCAATCTAAGTGTGGCTCCCTGGACAAAATCCAGTACGCACCCACCGGGGG
AAACGTGAGTGTCTCAACACAGTGTGTCTACACACCCTGCTC
>TCONS_00074418
AGGGACGGGAGGGAGGTGGTGGAAGGGTAACGGAGGGAGAGGAGGGGGTGGAAGGGTAAG
GGAGGGAGAGTAGGGGGTGGAAGGGTAAGGGAGAGGAAGGAATTGTTAAGGGAGGGAGAG
GAGGTGGTGGAAGGTTAAGGGAGGGCGAGTGCAGGTTTGAAGTAGGGTGAGTGTGACTAA
GGGAAAATGGGGGTTAGCTAATAGGTGAGACGGGAGACTGTAAGTGTAAAAAGGGTGAGG
GTGGGTTGAGGTACTTACGCTAGCCGGGTACAGCAGGTCTCTCCCTCCATATCTCCTGCT
GGAGTGGCGTCAGTGTTCACTGACTCATTCTCACTGGCCGGCATGCTCACTGGGGAACAC
ACGGACAGGTAGAGGGAAAGAAGGAAGGAGAAATGAATCAGGAGGAAGGACTGTTGACAT
ATCCCTCATCACAGGCTGGTTATTACTGTTACCCTTCTGTATCACAGGCTGGTTATTACT
GTTACCCTTCTGTATCGCAGGCTGGTTATTACTGTTACCCTTCTGTATCGCAGG
>TCONS_00051329
TGTTCACATTAATTCTACTTTAACTGATACCAATGTTGTTCATGTGAATGCTACTTTAAC
TGATACCAATGTTGTTCACATGAAAGCTACGGTTCTATTTGTCAGCGCTCCTCTACCAGT
ATATGTGAACGCTCGTCTAACTGTGTTCTCCTGTGGCAGGAGATTATTCTGAAGCGGGCG
GCGGACATAGCAGAGGCTCTCTACAATGTTCCCAGGAACCACAACCAACTGAGCGGCCTG
GGCAATAGCTCCGTCCACGCAGGCATGATGGGGGTCAACTCCTTCCCTGGCCAGCTGGCC
GTCAATGTGTCCGAGTCCTCCCAGGGAGCCAATCAGGGTGAGGGGGCGGGTCGATACGGG
TGTGGCGCTATCGTCATAGAAACCGGTTTCAGTCGGAACACGAGCAGCGTGTCTCCACAT
GGCTATGTGCCCAGCTCCACCCCCCAGCAGACTAACTACAGCTCTGTGACCACCAGCATG
AACGGCTATGGCAACACTGTCATGTCCAACCTGGGAGGATCCCCCAGCTTCCTCAACGGC
AGCGCTGCCAACTCGCCCTACGCCAGTGAGTCCCACTCTAGCTCTTCTACTCACCCACAC
CCAGCTCACAGCCACCTTCACCCACCTCCATCCATCCAGTCAGCCGACCCATCCACACCC
AGCTCACAGCCGCCTTCACCCACCTCCATCCATCCGGTCAGCCGACCCACCCACACCCAG
CTCTCACACTCACCCACCCACACTCAGCTC
>TCONS_00036591
NNACCATTTTGTTTAAAAACAATGAATTGAAATGTTCTACATCTCACTAGATTATTTCAA
TAGAAGTGAATTGTAACGTCCTAATGTTACTGAAGGTTACCACGCTGTGATGCCAAATCC
GCCCCAAGGCCCTCCGCATCAGAACCTGGTGAACAACCAGCAGCACAGCAATATGGGAAA
TCACATGACAGCCTTCATGGTCCAGTACCCTTCAATGCCGTCTTATCAGGTATCAATGCC
CCAGGGGTCTCAGAACATGCCTCCACATCAGCAGGCATGTCAACAGCCCATGATGATCCA
GAGCCATCCAAGCCAAGCTCCCATGGCCATGTCAGGCATGCAGGTTTACTACAGTGTCAT
GCCCCCAAATCAACACAGCACCATGAGGTAGGAACTGAGCTGTTCTGTTGTTGACAGTAG
GAAGATGGACTGTGTATTAAATAGTCTAAGTGTTAGGTCTGTAATGTGGTACTGT
>TCONS_00238266
ACATACACACAAAGGTGTTTGGTTCTATGCAGACCAACTTTGTGGAAAAGGCTCACTTTT
TTAAATAAAAAAATAAATACAAATTATACTGTGACGAGCTCTAGGAATCGACTTTCCTTT
TCAATATTTGCAGAAATGCATTGAGAATTCGGTGGCATCACGACCAAAGTGAATATCCAT
AGACTCATCCACACTTTTGTGTTTTGTGTCATTGCATGCAGCTTTAAATTCATTGCCCAC
TATTTTGGAAGTGTCACCGCCTACAAAGAGTATCTTATACCTCGTCTCACTCGTAAACAA
AACAATAAAATTGAGATTTATAAATATATCGGTGTAGCAGAGGCCACGTTTTAAGTGTCA
CCAGAACAGAAACAGCCCAGGAACATTTCCCTTCTGTTTTTTTTTTGTGGAGGGTGCTTT
TTACTTTCTAATTAAGCTGTCTGAAGCCCAGCCTGACTAAAGCATTCTGTTCGCCAGAGG
GGGACACGTCCATAAGAAAGTGAATCGCTGTGCTGATGGAAAGCCTGATTTCACTGCAAA
GCCTCAAACCTTGCAGAGGAAACTTTTCCAATTCAAAGGGGTTCTTGGCATTTCTTTGCG
CTCGTGGCTTAATTGGCAGCTTTACAGGGACGGCGGAACGCTCTAGCGTTAACTGGATTT
TTTTTTATGTCTGTTGTAATTGCAGACGAGCGAATAAAGACACACCATAGGCCACGAGCG
GTCGTCAGAACCCAGTGAGTGGATAGAGGCGCTGGTGGTTTGGTCCCATGAGAGAGAGGG
GGAGGGGGGGGGGGGGGGGTGCACGGGAACCTCATTGGACCACGTCTCGACGTCTCTTTT
CATTTACAATTGGCCTTTGTTGCATAGAAACACTGCATGTAGAATGAGTCTAGCCTGTGC
CGTAACCCAAACTGCTGTTGCTGTGTGTCAGTGTGCTTGTTGCTCTGAGGGAAGCCACAG
TTGTGGGGACATTGCTGTTCAGACACACGCCCAGAAGCTGTGCTTGGCCGCCTGCAATTC
ACAGTCATGTGACCTCCAGCTCCAGTCTGATACGATGACTTGTAGACTTCAATCAAACCC
ACAGTCTCCAGAGGAAGAGCTGCACTGCAATGCCTCATGGGAGGTGGTCCATAGTGAGCA
ACTGCCAAATGAGTGCCCTGACAGACAAACCCAGTGCAGCTCGTGGCCCCTGGGGGCACT
AAAGACTCTGAGGAGCCCAGTGTTCCTGGTCATCCTGCTGGCTGTGTTCCTAGCCCTGCT
GGTCTGGCCCACAACACTCTTCATGGACCCAGAGTGCCACCGCTCCAACTCCCTTGCCCG
CACCTTCCAACTGGCCCTGAGCTACGTCAACGGGCCCCCGCCAACATGAGGGACAAAAGT
GTCCCAGAAGGTGGTCACATTAAATCCGTGGTGAGCCCTGAACACACCTTATTCAGGGGG
GACAGTCCCAGAAAGCCTTTCCATTTCAAAACCATGAGTAAGGCATTAACAAGGAGGCCG
TATGAGAAATGAGAGAAATTAAGAACTATTAGGCCCAATAAAAATGTGGCCTTGGTATTT
ATTATCTGAATCCCTCCACCAGCCTGCTGGCAGAAGTAGCTCATGACTTAATAGGCCTCA
TTTTATAACGCTCTCTAATGGCATTCATAATGTCTTACTATGCCAGGGTAGCACTTTAGT
TGATTGGTCTGTCATGATGGATTTGTAACTTATTTATGTGGTGATTATAATCTATATGGA
CGACTTAATGACAGCAAATACTTTGAGCAATTCTCTTTTGGGCATTTGAAATGATCTGTC
TATCAATATTTATTATGTCAAAGCTAGAGAGAGCTTTCGATTTATTCTGCACTCTATATT
GCAAGAGCTTGGGACTATTGGTTCGATCTGCATTTTTGTCCAAATTGAGTTATTGATCAA
GCCTTGTTCTGTTCAATGTTCTCTACCCATATAGTACTCAACACCCCAATCTTGTTAAAT
TCAAAAGAATATCAGACAAACATTGCTGACACCTTTCAAACCATTGAGGGTTCGGAACTT
TGAAGCCAATTATCTCAGAATCATCTATTTGCAGGTAATCGTTAGTCCCAAGCTCTCCAT
TTCACATGGGGTTTCCTCAAATGAATAATACTGAATGCCCGAGTTCGGATTTACTAGGGC
GACTTGCAGAGATAACCCATTTGTAGGTCAATGGGATAGGTGACCTGGTTAATGCACTTA
GGATAAATTAGCACTCCTTTTGTGCTGCCGCTGTGGGTGAGACCTTGTTTGCATGTGCGT
GGGTCGTTCGTATATACTCAATGAATTTCTTTTACATCTGCTGCGACGCCAACGGGGTCC
AGCTGGAAAACAATCAGGCAAAAGGCAACTCATCTGAGGCCAGTGAAGACCGTGTAAGCC
TCTAAACATACTGTATGTGTTATGTAATGGTTTATGGCTATGTTTTTGACATAGTGGATG
CAATCCTGGATCTCATCCGTATGTCACAAATATAATGTCAGTCTTAAGAAGTGAATGGAT
CAAAACTCCATAATATTATGTGAGGTACATGCAGCTCATCTGAAAATGTTGGAATATGTC
TGCCTTATGCTTGTAGGTGTGTGTGTTTGTTTGTGGGGGAGTGTTTGCACAGAGTTTTGA
TTCTTGTCCATCCAGTGTGTATCAGCGTGGAAATGTAGCGAAGTGTAACTAATCAGATTT
CTTCAAATCAGATTCCTCAGCTTCTTGCATTTTCATGGATGATTTTTAAACTTCCCCTTT
ATACAGTAAAGGATTCCTGTTTTTGTTTTTTGTTTTTTTTTATATATGTGGAGTTCAAGA
TCTGTACATGCGTCATGAAATTAAAGAACAGTGTGAACAGAGGAGTATAGATCTATTTTT
CTTCTACTATGGAATGTGTGTGTGTGTGTGTGTGTGTGGAATGGTATGTCGTGTGATTCT
GATTTTTGCCATAGTGCGACGGCCTGTAAGTATCTGGGCTAGTGGGTGAACTGAAAGGGG
GTTTTGTGCTGGTGCATGCAAAAAATGCACCCAAGAATGTTATAAATTCAATTAGTACGC
AAATGAGTGAATGTCGGAAGAATTTCCAGATGACCTGTCCATGGCTGGCCAGTGAAAGTG
AATTCTGATGCATAGGGTCAGGGAATCAGGATTGTGTGGCTAAAGAGGAGACATAGTCTT
GATTAACAGGGCCACTCAGTTCACCCATGCTAATGAGGCAAATTGTGATGTTTTCAATCT
ATGCTTTTTGGTTGTTTTGTCCTGTTTTCCTAATGACTAGTAGAGGGGGAGTCGATTATA
GAGAGCAAATTGCTGGTTTGTGTGTTTGGCACAACTGTTAACAACATAATTTAGGACCTG
TGTAAAGACGGAAGGGCACGGCACGCTAGATTGGACTCTGGACCGAGATATACTGCCGGG
GATCTGGTGCCACCGGCCATATGACTGTAAAAACGGAACAAGTAAATGCTGCTATTATCC
CTTGAAGGACAAGCATTGCGGGCCCAGTGGAGAAACGGGTGTCTGCTGAGTAAATGAGAC
TTGTCCCCCGAGACATTCTGAGTAAACAGACCTTTCCAGCTGACTTCTAAGGCACTGACA
CTGATGTACCGTTTGCACAGCAAGTGTGCGTACTGTAAAAGCCAGTGTGAAGAATGTCTG
CATTATTCCCCTGGATTTGTCCCTGAATCCTTCTCTAACTGTACAGTACTGGCCAATGTT
TTTAGGCCAATCTAGTAAAAACTGAGATGAAAGGAACTTTATTTTTTTTTCTCTGTGGAT
ATGGTTCTCTGCAGCAAAGTGATTTGTTTTGCTATATTCCTGCTAAAGCACCAGCAGTAT
ATTTCAGAGCCTATGAAATAAATAAATATATAAGTATGAGC
>TCONS_00033275
TAAGATTATAATGTAGGTATGTCGTGAAAGGCCTCGCACACCAGTACAGTAGGTGGCGGT
GTTTGCACCTAAATGTTGGATGCGATCCGCCAACCAAATCCCAAAGAAGAAGCAGTAAGT
AAATCAGCAGGGGACAAGGGGAGTGAGAACATCACTGGTTATACTCCGAGGAGATTTTGT
TCTAGAATGACCGCGTGTGTTTGCAGTGTAAACAGCACGTTAGCGAGAAATGTCATTGAA
TGTTCGTTATATTGGGAATCTATATATCTACCAAGATTAAATAAATCAGTGCACCGTTTG
GATTAAGCACTTGTTCAACATGATGAGCATGTGCCGTTGGTGCACGTCATTGGGTGACGA
TGTTGCAAAACTGCTCCAGAGGTACTGTGCTGTGTCTTGGTTAGCAGAGGATGAGGAGGC
AGTCAACGAGAAGGCGGCACTCAACGATGACCTCGATAAGTGCCTGGAGTGTGTGGTAGC
GTACCATCGGGCGAAGGAGGAGTTACCTGGACTGCACCGGGTAAGGATGAACCAAACAGT
GGTTGCTCAACTGAAAGTTTTGTGTTATACTGCGTAACTTCAAAGTCATTTGTGGTTTAG
TACGGTACTCTGCATCACTACTTCATTGCTCCAGACCAGCGCAAGGGGGAGTTAGAGCAC
GGATTATGATTTTGGGTCCCACGGTGCTACTTTGTCGAACTGACAGTGAATTGGCGACAT
AAACCAAATAGAAACTGATAATCGTGCGTGTCTTCAAAATTGAATTTCAATTTCTGAATG
AGGATGGAGGTGATTGAATTTAGAACAATACTGTAATAATTGCT
>TCONS_00133631
AGCGTTCCGTAAGGTTCTAACAGTGTTCCGTTGTTCCACAGGGTTCTAACAGCACCACAT
ACATCCAGAACGCCTTCCAGCTCCTCCTCCCGGTTCTCCAGATGTCACACATCCAGACCC
ACAGCTCTAGAACCCGCACGGAACCACAGCCCTAACCCTGTCGTAGCCACAGTAAACACA
CCTCATACTGCTGAAGTGCTGTTAGCATACTAGCCCGTCCTAATGATGTAACTATGTACA
GGAAGACAATGTGATATATATATATATATATATATAAAACAGTGATACGGAAGTCAACTC
CTAGGTTGCCATAGTAACAGACTAGACTAAGATATCCGTAAACTATGACGTAATGCAGTA
ACTTTAGTATAGTTTTATGTAGGGAACAACTTCTCAGATTGAAGAGCTTGTACTCATGTC
TATTGAGCATCTCCAAATTGATTATTTTATTATATATATATATATGTATTACTGTTCAGA
GGTAAATCTAAACATGATTCATGTCAACTGGCTAATTTAACCCGGTGTATCAGATTATGT
CTTATCGTTTTATAAAGCGAAACCAAAAAAAAATAGTTTTGTTGTTAGAGTTTGTTTTTA
GTGTCACGTGAAACCAGATCCGTACAGTGTAATTTGTCCGCTCAGGTGTTCGAACCAGAG
ACCTTTGGGTTCCTCTGGGCCCAACGCGCTAACCGCTAGGCTACATGCCGCAGGTATTGA
TGTTCCCTGCTTAATGAAGGGATGTTTCTTTACATGGCAGAACAACTAACCTTGTTGAAA
TGGCNN
>TCONS_00142975
CCTCTCTGTTCGCCTTTTTACCTCTCTGGTCTAGCTGAGATTTTAACTACTGGAGTTAAA
ATCTCAGCTCGAGTTTGGTTAGCCTGTCTGTGTATGATGGTAGACCTACAAAGGTTGGTG
CTATACATTTGTTTTGTGGTTAATGTGTTTTGTATTTTGCTGCGTTTCATTTTGCAGGTG
CACTTGATGCAGTTGTAAGCTACTAATCAGTAAACAAAATCATATGCGGTCACTGAAACA
AATTAAATACTCGTTATTGACATGATAAAACAATAGAAATAGTCACTGACACAGAAAGGA
GGAAAGTGGTACCCTGATTTCCTCGTGTACCCCAAAACCATCACATCCCGGTGCTTTACT
AGCCAGCTAGCTACATTTCTTGAATCTGTCTCCCCCTCCTGTCTCCTCTCCTCGATTATT
TTCCACTCAGCTGATCGCAGTTTAAAATGGCGGCGTTGAGTAACGCCGAGTCCCCACCGC
CCGTCTTCAACGGTGACACGATGGACCGAGACCCGGAGCGGGAGCGGGGACTGGAGGAGC
TGGGAGCCTGCCTGGACCCCGCCTGTTCGGTGGGGATCCCGGAATGTCCGCAGGACGAGG
AGGTATGGACCGGGGAGACGGGGGTGAAGCTGGGCATGGCGAGACGGGGGTACCGAGTGG
AGGTTGCTGGATGGGGATCTTTAGGAAACACCGGCTGTAATATGGATCGTGGGGATGCAT
TGCAGGGGGCGAGATGATGCACTAAAATGGAAATGATTTCCATCACTAACGTGTCCTTCG
TCCTCTTTGTATTTGCCGTTATTCCTTAAGGTACATTTTGCGTTAGACTACATCGATCAC
GTTAGATTTGTGTAATAGTACGCTGACGGCAGTGTTTATTTCAGGCCTGC
>TCONS_00128669
TCTGTTTTAGTGAGAAACAGTGACTGACGTACCTGTCGAAGGAGTCGGTGGCCATCTTAT
GAAGGTAGATGAAGAGCTTGCTGCAGTGTTTGAGGGTGGGGCAGATGTTGTCCCCGGTCC
CGCCCCCTGCTCCGTCGTCCTCCAGCAGCCTCAGGAAGGGCTGGGCGTTGGAAGGGAACA
CTCCCGTGACTCCAACCTTCTTGGCCTCCGAGAAACAACCCAGCAGCCTGAAGGTGGTGG
GGCATGGGTCAATAATTAATCAATCAATCGTATTTATTTATACTGAACAAAAATATAAGC
GCAACATGCAAAAATGTCAAAGATTTGAC
>TCONS_00023000
GCGGAGGCAGGAGACAGGGGTGGTGGAGGGAGGAGACAGGGGTGGTGGAGGGAGGAGATA
ACAGGAACTGGATAGTGTGAGTATACAGTGTATTTACAGCCATTGATTGGCGAGGAGAAG
AGTTGTAATTGCTTGATTAACAGGAAGGGAGGAGATTTAAATGGTTTCTGGTGTGTTTTT
TTCTGCAGAACATTAGTTATGTGACACGTAACACCATTTGTAGCCAGACTACTTGAATCC
CATGAATGTTTACGAGTCAGGACAGATCAGTGCAGACGACCATCCTGCTTTCTGACAAAA
GACAACGGACTTCTGACCTCTTAACCCTTAACCTCTGTGTGTTGTAGCCAGAGGCCATCA
GTGGTTCCTCCAGAATGAAGGGGGGCAGTGCCACCAAGATCCTACTGGAGACTATCCTGG
CAGCCGCACACACAGCTGCCTTTACCAACACACACGTCACACACAGAGTTCTCCTGGACA
TGATGAGAGGATATGAGAGAGTCTATAGTGTCACCTACAGTCACAGTGACCAGATAGCAA
CACTGCTACAGACCGCAGGACTCAGCTTGCAGTGTGGTGGACGTGTGTGTTACCTGTCCT
GGGGGTCTCTAGGTTTAGTGGGACTCATCGATGCCAGCGAGTGTATCCCGACATTCGGAG
CAGGTGAGTGTGTTTAAGGACAGGGTATCCCGACATTCGGAGCAGGTGAGTGTGTTTGAG
GACAGGGTATCCCGACATTCGGAGCAGGTGAGTGTGTTTGAGGACAGGGTATCCCGACAT
TCGGAGCAGGTGAGTGTGATTGAGGACAGGGTATCCTGACATTCGGAGCAGGTGAGTGTG
TTTAAGGACAGGGAGAAGAGATAGTGGACTAATACAAGGACACGATACAGACCGAACCAT
AGACACTACATTGGATGTGTGTTAGTGATTGTGAAGTAAATACCCAATTACTGTGTGTGT
GTGTGTGTGTGTGTGTGTGTGTGTGTGTGTG
>TCONS_00080790
CAAGTAAGTTAAATATAGAGAAATTGGGAAGATGTAAGGTCTTTCCACAGAATTGGCATG
TCGTTCCTGTGGCCTCACTGTTAAAACGTTGAGGTTATGTGGATCATTAGTCATTATACG
ACATTAAGCAAATGGACAATATGTATGCTGCATGGTTAGTTGCAAATCTCAGTTGACATA
AGATATTGCTTTTTAAAGTCATATGCATCATCATCATAGTCTGCTGTATCACAATGTGAC
ACGATGCAAGGGCCGTTTACATGTGAAAATCATCATTGTCAGAAACAATGCCTTGATCTG
AAGGATCTGGCTCATTAAAGGTCACGTTTCAAAAAGAGAAAAGGTCAAATGCCCATTCAG
AGACTGTGGCAAAGCCTTTACATTAAAATCCTCTGTTATCTCCCACATTTCAAGGCATCA
TAGGTATGCTACAGCTGCACATGTGTCCAACTATTCAGTGAGTTCTCATGATGATGCTGA
AAGTCTGTTCGGTGTAGATCTTATTGATGAAGTGCCAGAGGATATACTGAACCCAGTTGT
TATGAAAAGTCTGTATACAAAACATCTGCATGTTTTACATTAAGTTACAGGCCAAGTATC
TAATTCCCTTTTATGATACAAATTATTTTTGATTTAGTGTAATAGTCTTAATGGACTTTG
TCATCAGCACACTCAACATCAACTCCTGGTTGCCCTTCAGTTTAATACTAACTTGACAGA
GTCAGAAATTGAAGGTGTTGTAAAGACCTTGGAGGACACAGATCTGCATGCATCCTGTAG
CTCTACTTAATCACCAGAATACATGAGAAGGCAGTATTTCCAGAGGAACTTTTCCTATGT
GCATCCGAAAAGCTATAAGTTGTTTGGCAGGAAAGCCAGTAAAGGACGCTACGTGCACTT
CTGCACGTGTTAAATTATGTTTGTGATGCATCTGTGTTCAAGTCTAATGCCATATTTATG
GACTCGGGTGTAACTAAAGCTTGTATTGTATCAAAATGCTTTTGATGTTGTTAATCCTCT
TGGATCAGCAAGTAAGAAACCTAAGATTGTGGGGGTCTACTTTACACTGGCGAACTTTGA
TCCATGTTATCGCTCCAGTATTGATCATTTACAGCTCATGTTATTGTGTAATGAGAGAGA
CTTTAAGTATTTTGGCCACGATGAGCTTTTTTTCTACAATGCTGTCAGATCTCAGAGATT
CAGAAACAGATGGGTTGGAGATATCTGGACATGCTGTGAAGGCAGCAGGCTTTTGCATTA
CTGGTGATAATTTGGGGTCTCCCAACACAGGAGAATGAATTGAACATTTTAGTACCT
>TCONS_00125315
TTGAATGAGTAGGTGTGTCCAAACTGTTGACTGGTACTGTATATTTAGTCCAGCTTCTGT
GATTGTTGGACATACTGTATGTATAGTTATTTCTCTCTCTCTCGTTTTCTCTGTCCATAT
CCATCCATCTTTCTATTCTCTCTCTCTCCCTACCCTCCTTCTCTCATTCTATTCTCTCAC
TCCCTCCCCTCCCGCTGTTTCCATTCTGCCTGTAGAAACAACACCAGAGCAGTCTCTTCT
CCTGCAGGTCAGTACAACTGGGGCTGTGGAGGAATTGGCCCAATCAAGTGTTGTACACAG
TAATGTAACCCCCATGACCCCACCCTGTGTGTTGTTGTAAATACCCCTCCATCAGTATGA
CCAATAGAACACCAATAGAACACCACTGAACAATAGATTCTGCTCCAGGGACAACCCAGC
CCAGCCCTATGTTACACACAC
>TCONS_00147190
CGCAGCGGCAGAGCGGTAGCGGTGGGAGCCCAGACTCTCTCATCTCCAGTGACTCCTTTA
GATTCTACATGTAAACACGGATCATTGGGGGAATTCTAGAAGCCACAACGCGACATCAGA
CAGCAGCATAACGCCCTGGCGAGTCTCCCAGTCAGCGGAAACCTGCAACAATGTCTTCGT
CTGTTAGCGAGACAGAGGAGGTGCGCGTCTCGGCGCTGACGCCTTTGAAGTTGGTGGGAC
TGGTGTGCGTGTTCCTGGCGCTGTGCTTAGACGTTGGAGCCGTGATGAGCCCGGCATGGG
TGACCGCCGACGACCAGTACTGCTTCTCACTGTGGGAGGCGTGCTGGAAAGCAGCGTCGT
CTGAGATCTGGCAGTGCAACAGCACGCTGGAGGCAGGTGGGTGAGAACCAGTGGCGCGGC
CGTCATCTGTAGCCTAACCAACTAATTATAGCGCAGGATTCACCTTGCATTGTTTGTGGT
TATTGGTTTCCATTCATACATAGTCTAACCTATGATAATATTGATGCTCTAAAGAGGGAA
TTGAGAGGCTGGTGTATAGTCTGCATAGGTGCAGTAAGTTGTGCCTTTACGGAGATTCAG
TTAAGTCCTGTCGCCATGACAAAGCATCTCTTGTGGGAGTCTCTCTCTCTCTGACTGCCC
GGTGCTCCTTTCTTCTCCGTCCCTCCGTCATTAGTTTGACGCTGATTTCCACAAGCACCT
CTCCGCTCCCTGGCGGGTCCACACAGAACGGATGCTTCTCTTTATGTCGAAGACAGTCTA
TGTTTGTGCTTTTATTTACTAAGCAGACAGGCTAATTTTAGGATTTGATTTGGATCAGCT
ACTCTTCCTGGGCTCCAAACAGACCAGAGCAGCTCGAGGACAGACATCCGTTTAAAATCA
ATGTAGAAATACACAAGGACCTGTGCTGTAAACCACTCAGGACAACCATATGATTTTACA
TAGACCAATTATTTAGGTCAGGTAGGGGAGGGGCGTTGTGTTGTGAGGTGTTGTTTTAAA
GATGTTTTGCTTGGTCCATTTTTGATGGAGGGG
>TCONS_00182141
GGAAATTGAATGCACCCTATGCGGAATCTCCATAGTTACAATATTTGTCACATGACACAA
ACATGTAAACAGAGAATACTAGCCAAGGCCTACAGTAAAATATTTCTTATTTATTTTGCT
GTCAGTGTAAAGCTAGGTATAGTTCTTCATATCTGTAAATATACACACGTGTGTGGGCGA
TGGATTTTTTTTTATTTGCCTCAAATATCAAACTTTCCCGATAGATGTCGGGAGGAAGAA
CATTACAATTAATAAAATCGACTTGAGATGGGAGCAAGCGCCTCGATATCTCTCTGTAGC
GACTCATCTGCTGTGAGAATTCGGAAGCACAATGCGAAGATCAGCCCTGAGCCGACTGTT
CCAGGCCCTGACACCAGTCCTGTCTTTGGGGTAACCCTTGAGAGGCTGAGGGAAGATGGA
CAGCTTGTTGTGGATTGCCCACATGCTGCGACACATGGTGGATTGCCTGGACAGAAATGG
TGTGCAGCAGAGGGGTCTGTTCCGTCTGTCTGGCTCTGTGGTAAGGACCAGGCAGCTGAG
GCTGATGTGGGACAGGGGAGAGAGAATGGATCTGGTGGAGGAGGATGTCTCAAATGTGGC
CTCCCTGCTCAAGCTCTTCTTCAGGGAGCTGCCCAGTCCCATCATACCAGAGCCTCAGCG
CAAGGACCTGGTTCTCAGCCTCACAGAATGTAAGAATGAGGCAGAGTTGAACGCGGCTCT
GAAAGAGAAACTCAGCAGCCTACCTGTCGACAACCACAGCATCCTGTCTTACCTCCTCCA
CTTCCTGTCAAGGGTGGCCTCTCACAGCCAATCAAATCACATGCCCGTGGAGAACCTGGC
CACAGTCTTTGGACCCTGTATATTCCAGTGAGTCATTGCCAATAGCAACCCTATTCATCT
CATCACAGATCACCCCAGAGACATTTTCAGG
>TCONS_00260899
CCTCCAATGTTGACTGTTTCAGTCTTTCCCACTGTTGTGCAAGGCTGATCAGTTCAGCCT
GCAATGCCTCAACAGTGGCATGTTCATCAAATTCCAGTAAGCATTTGCTGAGCTCCTTCA
TGGCTGTCTTTGGGCAGGAGACATCTGCACACAGCACTGCATTTGCTGCATAACAGCGGT
GAATACTTTCAACAACAGTGTCCAGTACCACATTGTGGATCTTGATTTTGTAATCCATGT
CTGCATTAGCAATGGGCTCGTCTTCTGCCAACTCACCTGGTTCTCTTCTTTTTTTTGTTC
TCTTCTCTGGGAGAGCTGTCTGAGCTTCGGCATCACAGTCCTGCTGCTCCTCCAGAATGC
CATTGGCCCACTCAACAAAGTTGTCTGCTGCCCTCTTCACACCCTCAAAGTCTCGGGCAC
ACTTTCTCAAGTTATCCTCCGTTCCCGTCACCAAATGCTGTGCTGTTACGATATCCATGC
CACTTGTTTGAAAGTATTTAGAGAGAGCGGACATCTACTCAAAAAT
>TCONS_00010074
NGGATCTTTATCACTGTGGGCTGAATGACTGTCTGGATAGTTATCACTGTGGGCTGAATG
ACTGTCTGTGGGCTGAATGACTGTCTGTGGGCTGAATGACTGTCTGGATCTGTATCACTG
TGGGCTGTTGACAGTCTGTTGTGTTTGTTGTGTTAAATCTTGTAAGAGAAAAATGACACA
AGAAAATAAAAGTGTTTTAAACTCTCTCTGCTATAATATCTATTAGGCTACAGGCCTCGT
TTCGTCCATACTCGACCCACCAGATCTCTGTCCGTGGAGTTCGAAGGGCAGATCTATGAC
GTTGACCTCGCGGCAGACGACCAGTCAGCCGTGCAGAGACGTGTCATCAGAAAGCGTCAC
TATGAGCAGGAGGACCCCGAGTTTGCCTTGGAGTCAGACGACAGGTCAGAGGAGATGCTA
GCGGATGATACCAACGCCGTGGGGTACCCGAACTCTGTCAAGGTCACACACAAGTATGAC
ATCGTTCCTACCGAGGGAATTTTTCCCTAGCCTATGTCTGCTTAACTTGCTCTTTGGGGG
GTTTGGCCTGGGGGTGCAGTTAAGGCCTTTTCCCCTCTCCCAGGAGTTACTTCCTGATGA
ATGACACAGCCCCCCCTCACCCCTCTCCCAGGTGTTACTTCCTGATGAATGACACAGTCC
TTCCTTGCCCTTCTCCCAGGAGTTACTTCCTGATGAATGACACGGTCCTTCCTTGCCCTT
CTCCCAGGTGTTACTTCCTGATGAATGACACG
>TCONS_00285965
ATGGATTGTCAGTCCTGCATTCAGCTTTTTACCAAAACAGGAGCGGGGATGCCTTTTTTT
TATCGTTTCTACTGCTGATTGACATTTTAAGAGCCTTGGGGTTCTGTTCCATGGTGCCCA
TTTCTGGATGGGGTTCTAAAATGTATCCCAAAATAGCTTGAATGTGCCATCTGAGGTACC
AGAGAGAGATAGAGAGCGCGCGAGAGAGAGGCGGGGGAAACAATAACATGTATTAGGCTT
CTACAAATACATTTAACTATATCCTAATTCCATTTGTTGAAATATTGGCCTATTCAATTG
TAGAGGTTATCTACCAACGTGTATTTCATGTTTGCAGTTTACTAGTGTAGACATTTGTTT
ATGTGCCAAATGTTGGCTATTATTTGCGCCCACTCGGGTGTGGGTAGGCTCGCGTGTCTG
CGTCATTCGAAATATATGCTATAGTGATGTGCACCGTCGCAGTGGGAGAGATAACGTTTT
TGGAAGGGGATTAAAACAAGCAGCTGAAAACGAGCTTCCTTCCAAGGAGGAACTTCCTTC
CGTGACCAGAGCGCAAACATGGAGCGAGCCTTTTATAAGCGTGAACTATCAACAGGATTA
TCAGTCTAAACTAGGCTATAGCCTACATTGACTTCTAATACGCGCAAGAGTTGTAGGCCT
AATTAGAAAGTTGTAACAACTGAGTTTAAAAAATGAGGGACATAATAGTGATGGTGTTTG
TTACTCTAACATTCTTGATGAGAGTGGGAGAAGCCCAACATAATGCATACTGCCAGGGGA
ATCATTGTTTTGCTGTTTTCCAGGATCCAGTCGATTTTGCAACGGCTCAAAAACATTGTG
AGAGCAATAATGGACAATTAATGACAGTGCGATCTTCGGAATCACAACACATAATTTCGA
TTTTAATCGGTATTACAGGAGATTACTGGATTGGTTTGCGGTTACCGAGTGGACAATGTC
CCGACAGTGCCTCTGATTTGCGGGGGTACAGATGGATAACGGGAGATAATTCAACAGACT
TTCAAAACTGGGGGCTCATTGACAATGTCTGCTCTTCAAAATGTGTCTCGGTCTCCAAAA
TCGAATTGAATTGGACAGAACAATCATGCGACAGGGAAATAAATGGATACCTTTGTGAGT
ATAATTTTCCAAGTGGCTGCAAACGTATTGACATCAAAAGCGAGGAATCCGTTCTATATG
AGACCCCATTTGGATTCGAGGGAGAGGATCTACTGGTATTGCCCTTGGGAAGCACTGCAA
CGCTCAAGCCCTTTGGTTCCAAGTATATCTGTCTCTCTGAACAGTGGATGCAAGGACCAT
GGATTTGCGATGTATTGAACGGTGGTTGTGAGGATGAGTGCTTATCGATTAATCAACAAC
CTGTATGCATCTGCCCACCTGGAAAAATTCTGCATGACAATAAATTGACATGTGTTGTTG
TTGTGCAAAACGATCCCTGCCTTAATTTCGGGTGTGCACACGTTTGCTACCAGCAAAATG
ACAGCTCCATCGCCTGCACGTGTCACCATGGGTACGCACTAGCAGAAGATGGGAAGAAGT
GTAAAGATATTGATGATTGTTTCGATGATAGACAGTGCCCGGGACAGAACTATGAGTGTG
TAAAAAACATTGGTGGATTTAAATGCAGATGCCAAAATGGATTCAAAATGATCAATGACG
TTTGCATTGACGAAGATGAGTGCTACATGGATGGACCATGCGAGCATCTTTGCGAAAATA
CATTGGGCAGTTATAATTGCTCCTGTTTTGAAGGATATATTGCAACGAGAAAAGACCCTA
ACAAATGTCAACTGCATTGTCCTTTCGAAGAGTGTCTTGCAGAATGTGACCCAAATGATC
CACAGCAATGCAACTGTCCCGAGGGTTACCTGAGCGATGTAAGAAATGAAATTAGAATTT
GTGTTGACATTAATGAATGTTATAATGGTTACTGCGAACATAATTGCAATAATACGTATG
GAGGTCATATGTGTTCTTGCTATGAGGGATTCGACTTGGTTGACGGATGGAAATGTGTTC
AGAGAAAATCGTCGGAGGGTTCAGGCTTTACGACACCATCTGATTTTATTACACCAAGTG
TCAAATATCCAACTCAGCGCCCCTCAACTGTGACAGCAGGTGGTCTAATTGGAATAATAG
TGTGTATTGTCATTGTCGTTTTGGCGATGGTCTTTTTACTCCAGCATATTCTCAAACGTC
GCAGCAAATTGGAAGTTCCAAGTGCGCCCAAAACCCAAGGCGATGATGGACACGATTTGG
AGCAAGTAAGGACGGAAAAGTACCCCAAACCATCTGTGGACAGGAATTTCAAACAGGACA
CTTAGATTATGGTATTATGTGTGCCATTTTCATTGCCATACAGGGAGTTCACAATCAACT
ATTGGCAATCAATTGTTTTTTTATTTCATTATAGGGTATCCAGAGTGCAGGCCATGGCAT
ATACATGTAAATGTCTCATCATCACATCCTCACCTTGTCACACAGCCAAGAAGGTATCTT
TCAAAACAATGTGTGTAAAGAAAAAAATATATAATATCTTTATTTTCATTTTGTGCAAAT
TTTCATTTAGCTCCCCACAAATCCCAATCCTTTCAAAAGTGTGACCCCTTGTGGACTATT
AAAGAGACTGCTATTTAATTATGCTTATTTAACCTTATCGAAGAATAGTCTGCTTTATTT
CATGAATTCAATGTATTCTCTCTATAACCTATTACTCCAGATTTTTTTAGTGTGCAGGAT
TAAGATTTTGTCACAATTGCAATTCAGATCATTTGCTCTCCTGCTCTCAAATATTATTAC
AAACCTTCCTTCTTTTTTAGTTAGGATTAATGTTATTTTGTTCTGAGAGTCTAATATGAT
TGAAATAACAAGACTTTACCATTTTGGACTGTAATTGGAATAATAATTGGCATGTAGGCC
TAAATTGTAACGTTTTGAGCTGAAAGCCCAGTGATCTGATAGGGTGATTGGAAGAATCCC
TCTAAGATCAACCTATTTCACCCCTGATTGTATTTGGCCTACAGTAGCGCAGCCGCAGGC
TATTGGACTATGGACTAGTCTACTAGACTATATGGAGTAGACTATTGAGACAGAAGGAGA
ATTCCCCTGATTATACACATTTAATTGGCATAATGTGTAATAACAGTGTAATCTTGCAAA
CAACTTGATACAGCTCTTTCCAGGAGATCCAGGAGGACAGGTTTTATGTAAGAATGTACT
TTTCGTAGCAGGTTAGAATTTACGCAGTAGGTTATGAGAATTAACGTAGCAAGTTATGAA
AATTAGGTTAAGGGTTAGAAAAAGGGTTAGGGTTAGTGTCAGCTAAAATGCTAACAAAAA
TCTAATTTTGATGGTGGCGAGACAGGCAGAACAGGGCTGAAAGGGACGGTTACCTATGGA
TCCGCAGACTCTGTCTTTCAAGAGGACGGTTTGAATCTGTAAAACCACTGGACTATAAAA
ACAACTTAAAGTCCGTAGAAGTAAGAGGACCTGATATACTTCTTTCTCAAACATGGTTGG
ATTTGAAAGAGTCAGTTGGTTTCCAATAGAGACTAACTGCAGACATAATCTCTCAAGCCT
ATCTCTCAGGGCCCTCTCTATACTACCACGTACTGGTGGGACATGTTTAGAAATCATGTC
TTTCAGGCCCATCATCTCTCAGGCATAGCCGAAAGTACGGGTGCTGGAGGTGTGCATATG
GTAAAACTGCAAGAATTTGTGTTGCAATAAAAAACTATTAAACCATTTTCTGTTGCATTA
TTGAAATAAATGATAATAGAATTGAAGTAGGGGAGATTACATTTTTGGGGGGATATTTAT
ATATTGGCCCCATCCTGCATGGAGAGCTCTCAGCTCTGTTTTCTAAACAGTATGCTCTTA
TCTAGTCAGTTGTAGGGGTTTTGAGTCGGACACGCTCTGCTGTAGGATAAACGGTTTAGT
TTGAGTTAAGTCGGGTCTCTCTCTCTCCCTCTCTGTTGGTCTCCCCTCTCTCTTGCACCC
TCTTCTCTCCCTCTTGTGGTGGATATCAAGTGATCTAGAGCAGTGCTCGTAATTTTTTTA
AACTTCTATTTTCTATTAGTTTAGAATTCTAAACTTGGCGAAAAGGGAATGGGACCAATA
TCAAATAAGGAACATGACATTCTCTCTCCCTCGGCTCGGAGGCCTGCTCCTGCCCATGTC
AAACACAGGCGTACTAGCCCTCTAGTCTAGTAAGCAACAAAGTGCTGGGTGCAGCCCAGC
AAGTGGTGCTTTCCACCCACTGGTGTTGGAACAAGGTGAGCGCTTTTCTCCACGATGGAT
CACATAGCTGTCCTTTTGTGCTCAGTTTTAATATACACAATATTAGATACAACACTCCTC
TTGTTATCTCTCTCTCTCTCACACTCTCTCTCTCTCTCTCTCACTCGCTCACTCACACAC
TCACTCACTCACACACTCACACACACACGTTGTCATTATGTAGTATAAGAAATGTGTGCT
ATGTTCTCAACGGTCTATTCCTAGGCGACATGTGAGTTTACATTTTGTGAGTTTCAAGTT
TGGGGAAACTTAAAATATA
>TCONS_00080518
CTATAGTATAGAGGAATAGAAGCATTCTATGCAATCACAGGGTATACTGTCTACACATGC
TGTATTTGGAAATCGAAACTTCAACGTTGAAAAGGTTTGATGCTGGCACAAAACTACAAC
CATCTCTCTTAGATTGGAAGAACTGCGTTTGTCTTCTGATAGCAAGAATGTTTACCCATA
CTAAACCCAATGACTCTTACGCTGCAAATTATGTTTTGTCATTTTAACTCCTTTCTCTCC
CTGTCTTCTCTCCCCTCTCTCCCCAGGGTCGTCAGGGCAGCAACCCTTGGTCCAGAATCA
GACGGTAACAGAGGGGGGGACAGCCAACATGACTTGCAGGGTAGAGTACAACGACCAAAC
TTCCCTCCAGTGGTCTAACCCTGCACAGCAGACACTGTTCTTCGGAGA
>TCONS_00068100
CCTCCCTCCAGTTGGTGCCCATGCCTAGCTGTCCTCGTTGCTGCATTAACTCAAGCCCTC
CCTACCTGCCATGTTTTCCAGTGGGAGATCGGGGCGGATTAGATTGGCGTAGGGTTCAGT
GTATCCCAGATCCACCCAGTTACTGTGGCTGTAGAAATCCTGACAAAACACAAGCATGTA
TTATATACCAAGTCTGTGTCTGATGGAAAGCCATCTATCTAATTCCCTATTACAGACACC
TCTAGACAGAAGTACTGTGTACAGTCCTCTCCCCAGTGTCTCTCTAGCTATCTGTACTGT
GTACAGTCCTATCCCCAGTGTCTCTCTAGCTACCTGTACTGT
>TCONS_00159189
CTGCGTCCCACTCTCTTTCTGTGTGTGTGTATGTGTGTGTGTGCGTGGGTGCACCCATGT
GTGTGTGTGCATTCGTGTGTGTCTCTGTGTTCTTTTCTTTCTTTGTGTGCGTGTGTGTGT
TTTTCTTCTTCTTCTGTGTGTGCATTTTTGTGTGTGTGTTTCTGTGTGTGCGTATGAGTG
CGTGTGCATTTTTATTTGCGTGTGTGTGTTGTGCTCTAATGTCACACTGTTCCAGGTGAC
TACTACATGGTGAAGAGACTGCTGGAGGAGAAGACAGAGCTCAATATCAACTGTGTAGAT
GTGCTGGGGAGAGACGCTGTCACCATCTCTATAGAGAACCAAAACCTGGACATCCTTAAG
CTTCTGCTGGAGCACGGCTGCCAGGTA
>TCONS_00039815
AACAAAACTCCTACAGTAGACGTCTTCGTACATTTGTGTGTAATGTCATGGAACTGAGAG
TCATGATCAAGGACTAGCTGTGAGAGAGAGACAGAAAGAGAGAGATGGGGACGTATCATC
TGCAGAAGAAGAAGTGGGAGGTGGAATAGAGAAGTGGGACCGATGTAGCTAGATTATTCA
AACAATAAGGATAGGTAGTCAATATAAGCACAGTCGTAGGCAGCGATTCTCACCTGAACC
TTCCTCCGCAGTGTTGGCATTGGTCCCCGATCCAGCCGGGGCTGCACACACAGTTGCCCG
TTACCGTGTTGCATTGCCCATTCATGCACGGTTTGTCGCATTCTTTCGCCTCGGTGACAG
CGGGAAGTCCAAAGAGCAGCCCGAACAAGGAGAAAAGGAGCAGTGTTTGGAGCATCGAGC
CCCGGCCACCAACCTCCACCAGCCCGCTGGTCAGGCTCCGGCTGCGGCCAGCATCACAGC
AGGCCCTCCGCCATATCGCCCCGTCCATTCTCCTAACGTCTACTGCCTGAAACAAGTCCG
CGCCACCAGTCCACTCCTGGTCGTATCTGGATGCGACCGGCTTGGTTTTCAAGCTCTGTG
GTAATTCGAGAGGGACAACGTTGTTGATAGAATGATTTCTATCTCCTTGTTGTGAATGAT
TCTAATCTCGTTCTCCGTTTACATCTTTCCGGTGGCTACGATACCACCACCGCATATTGA
CATCAGGAAATGGGGTTTATTACACACGGAAATGCGTAATGACTAACAGATGGCGCGGGG
ACTTGAATTTTATTATGGGAATACAATTCCAATTGAATTTGTTCCAGTAAGTTTATGTTG
TCCTCCAGGGCATCGTGGATGAAATGGGCAGATCCATCTTCTGGACCAAGTGTTCACGAT
GTGCTGAGGTCCTCCACCTTCTGCACCTACGGACAGGAGAAGGTGAGAGACTACAAGATG
TTGGGGGACAGCGCGTACCTCAGCCAACCCTTCCTTTTCACTGTCACGCCCAAACAAGAT
AATGGTGCCCTGCAATCCTAGAACAAGAATGCCTGTGTGAGTCGTGGGAGGGTGGTCATT
GAGCAGACCTTTGGCCGAATGACATGCAAGTGGAGGGACCTCAAACACCAGAGTAGATGT
GGTGGTGAAGACCATTATGGCGCTATGCACGCTGCATATTGGTCCTGCTGACAGGGGTGA
TGAGTATCCACAGGGTTGCCCAAGGAAGGGGGACGATAACCACTAATGACATTAAGTTCA
TTAAGTTCAAATTGAAGTTTGATAAGATATTTCCATTCTGTGTTGGATTGAATCAAATGA
ATGAATGAAATGTTATTTTCATGTCAAATCACCAGTTGTCAACCCATCCCTTCACAATAT
CAACCCATCCCTTCACAATGTCAACCCATCCCATCACAATGTCAACCCATCACAATGTCA
ACCCATCCTTCACAATGTCAAC
>TCONS_00153644
GGTTATTTCATTTCATGGTTTCATTGGCTTCCAGAATTGAATTTAGCTAGTTGATGTTAA
CAGGATGTTAACAGGTACCCCTGATAGCCTTGGCAGGCCGGTGATAGGCTGCCTTTGTTG
AATGAGTGGGAGCCGGCAGGAAAGGCTTAGGGGCAAGTCCAAGCAGAGTCCACACACCCA
CACTTAGATACACACGCTCACATATACACACACCCACATATACACACACTCACATATACA
CACACCCACACTTAGATACACACACTCACATATACACACACCCGTCCACCCCAGGGCCTT
GTGTTTACCTTGCTGAAAAATGACAACATCCTGACCGCTCGCCACCCAGCCCTGTAGGGA
GACCCTCGGTTCTGTCCTTCTCTCTAATATCCTGCTGAGAGAGAGCAGGGAGACCCTCAG
CTCTGTCCTTCTCTCTAACATCCTGCTGAGAGAGAGCAGGGAGACCCTCGGCTCTGTCCT
TCTCTCTAACATCCTGCTGAGAGAGAGCAGGGATACCCTCGGCTCTG
>TCONS_00094849
CGAGTGTGTGTGTGTGTCCTGCGAGTATGTGTTCCCGGCCCCCCTCACCTGCAGCAGGGG
CCTCTGCACCGCCAGGACCTTCATAGTATCGGCACTAGCCAGGACTTTCAGTGGGTCTGC
TGTCTTGCTGACGGCCCGGATCTCCTTGTTGATCTCTGTTCTGACCTGGTGCAGGAACAG
GTCGTTGATGTAGTAGGTCAGGAAGGTCCGGAGCTGGCACTGCTTGGCCTGCCCCGGTGA
ACCCATGTTCTGCTCTGTCTCATTGATGAACCTTGGGGGGGACAATGTTGAGGGAACGTT
AGAGAGAGTGGAGAGGAACGTTGCGGCAA
>TCONS_00014307
TTGATTGGTTTAGTGACTGTTTGATTGGTTGATTGATTGGTTGATTTAATGATTTATTGA
TTGATTGACGGATTAGTTGATTGGTTGCTTGGTGTTTGGGCAGTGGAACCCAGGTTATAT
TAACATGTCACTGTGTTCTAGGTGTTTGGCCAGTAGAACCAGGGCTGTATTAACATGTCT
CTGTGTTCTAGGTGTTTGGCCAGTGGAACCAGGCTGTATTAACATGTCTCTGTGTTCTAG
GTGTTTGGCCAGTGGAACCAGGGCTGCGTGGAACGTGTCAAGAAGATCCGCGACTACGCC
TTCGTCCACTTCTCGTCCCGTGACGATGCCGTGGTTGCCATGGACCACCTGAACGGGACG
GAGGTGGAGGGGTCCTGTATCGAGGTCACCCTGGCTAAGCCTGTCGACAAAGAGCAGTAC
ACGCGTTACCAGAAGGCATCTAAAGGGGGCGCTACAGCGGCCGCGGCCGTGGCAGCTCCG
GAACCAGTCCAGCAGAACTACGTGTACCAGTGTGACCCCTACACCCTCACCTACTATGGG
TACCCTTACAACACGCTGATTGGACCCAACAGGGACTACTTCATCAAAGGTTAGAGTCCT
TTCCTTCTGGTTCTCCGTGGCTGCGTTTACACAGACAGTCACATTCTGATCTTAATAGAT
TGTAGATTAGATAATAGATAATAGATTAGATAATAGTGTCTGTAGTGTCCTTGCCTTCTG
GTTCTCTGTGGCTGCGTTTACACAGACAGTCACATTCTGATCTTGTTTGTTCTTTTCTAT
TTTTTTTTACACCAATCAGATCAGCTCTTTAGCTCGAAACTTGGGCTGCCTGTATAAACG
TAGCCTTTTGCACTACAGACGTAACTGATGTGTAGATTAGATGGGGTGTGCTGTTGTAAA
TGTAACCAATGGTGAATCCACCTCATCAAATACATGTGATTAGTAGATGATCGTGATGAA
TATTGATATTGATGAATCTGAN
>TCONS_00063373
ACATACCTATGTGTGGGTTGAGGGCGGTGACCAGCATCAAGGACTCGTTCATGAGTTTGT
TGATCCTGTCGATGTTCGCTTCAATGCCCACCACACAGTTATCAGTGAAGGAGACTGAGG
CATCCCCCAGCAGCCTGGCTGAGTTCAACACGTTCTTAATCTGGGAGGAGGAGGAGAGGA
GGAGTTACATTATGACTGAGGCATCCCCCAGCAGCCTGGCTGAGGTCAACACTTAATCTG
GGAGGAGGAGAGACACACACACACATAGGCA
>TCONS_00064944
AGAGAGAGAGAGAGAGAGAGAGAGAGGGGTAGAGAGTGAGAGGGGTAGAGAGAGACCGAG
GTTGAGAGAAAGATAGAGATAGAGGAGTAGAGAGTGAGAGAGAAGTAGAGAGATAGAGGG
GTAGAGAGAGAGCGAGGTTGAGAGAGAGAAAGGGAAAAGTAGAGGTAGAGAGTGAGAGAG
GGATAGAGAAATAGGAATAGAGAGAGAGAGAGAAAGATAGACGGGAGAAAAAGAGAGGGA
GAGGGAGAGGCAGAGGTAGAGACAGTGAGAGCGAGAGGGAGAGAGAAAGAAAGAGATAGA
GGGAGAGGTAGAAAAGAGAAAGTATGGTAATTAAGGCAAGAAAGGATAGCTGGAAACAGC
TGAGAAGGGCGTGTGGAAGTGGACACCCAGTGCTATGATTCTATAGGAGAAACAAATACA
GAGGGTTGAAATAGTGTTTCAGGACAATGGACAGTCCAGTCAGGTAGGTACAGAGGTGTC
AGTCCAGTCAGGTAGGTACAGAGTGGTCAGTCCAGTCAGGTAGGTATAGAGTGGTCAGTT
CAGTCAGGTAGGTACAGAGTGGTCAGGACAGTCAGGTAGGTACAGAGTGGACAGTCCAGT
CAGGTAGGTACAGAGTGTTCAGGACAGTCAGGTAGGTACAGAGTGGTCAGTCCAGTCAGG
TAGGTACAGAGTGGTCAGGACAGTCAGGTAGATATATATGAGAGGAGGTCTGTGGTTCTT
ACCCTGTGGACAGGCTCTGTGCTCTCCTCCTCACCCACCCTAGGATTAGCCTCCATCACC
TCCACATGACTGTCTCCTTGGTTCCCCAAGCTGAGGATGAGATTGACAGTACCCCCCAGG
TCCACACTGCCTCCAAGGCTGAGGGTAGGGCTGTTCTTGACGGTGCCCCCTAGGTAGACC
ATTCCCCCCTGGTTCCCCAGGCGAACCCCCTGGCCCACCAAGCTAACCCCCTGCCCCCCC
ATTCTAACCTTAGGGCTGCTGTTGACTGAGGTGCCCCCTAGGCTCATGGTGCCCCCCAGG
CAGAGGGCTGGGCTGCTGGGCTCTTTTAAGACCAGGCAGGGGGATTGGTGGGTCTCTGGG
GGAGAGGTGAGGCCCCTTAGAGGCCCTGTGTTGCTGTTCATCACCTGATAGCCATCCTCT
TGGTCCTTCCAACTTTGCTGTTCTGTTGCGGGACAGTACAGAGTGTCTATTTTCCTCAGT
CTGTCCTCAAAGACACTCAGTTCAGGGGTAAAGTGGGTCTCTGGCTGAGCAGGGGTACTG
TGGGTCTCTGGCTGAGCAGGGGTACTGTGGGTGGAGCAGGCTGTATCATCTGTGTAGATA
TCTGCTCCTGTGGTCTCTGAGTATATGTTGTCTCTAGTGGACTCTACTGTGGTCTCTGAG
TAGATGTTGTCTCTAGTGGACTCTACTGTGGTCTCTGAGTAGATGTTGTCTCTAGTGGAC
TCTACTGTGGTCTCTGAGTAGATGTTGTCTCTAGTGGACTCTACTGTGGTCTCTGAGTAG
ATGTTGTCTCTAGTGGACTCTACTGTGGTCTTTGAGTAGATATTATCTCCAGAAGTCTGC
TCTGTTGGGGGCTCAGAGTCGATAAGATCTTCATTAGGTTCAGTCTCGTTATTCCTGCGT
TGACTCCTCTGGTGTTTCTGGTTTCTCCAGTGGACCAGCATCCATCCCAGCATGGACCTC
AACTCCTCCAGACGCTCATGGATCTAGAGGAATGATCAATCATTCAATCAATGAATCAGT
CAACCAGTCAATCAGTCAACCAATCATTCAGTCAACCAGTCAACCAATCAGTCAGTCAAC
CAATTAGTCAGTCAACCAATAAATCAGTCAACCAGTCAACCAATCAGTCAG
>TCONS_00038307
TAATAAAGCGCTTTTTACATCAGTCACTGTCACAAAGTGCTGTCCAGAAAGGCCCCCCCG
CTACTTGGAAACGGGGACGACACTTTGAAGAGTCAGAAGCAGAGAAATCAAGAGGACGGT
TGTCGTGTCCTTGCGGTAGAAAAGCGAACTGAAAGTGAAATAGTGAACCAGCTAACAAGG
TAGCCAGAGACTGAACCGTTTTGTAGCCACTTCTCTAGTTGCAATTTCATTGATTTGTGA
TATCGCAGCCGGACGTTTCTGAAAAGACCTCGTTAGTATTGAACTGGTTAGCGACACTGG
ACGTGTTGTGTATGTTTGCTTGCCAGATATCTAACGTTACTGTTACCTTTTGACATTTTG
TTATTACATTCAGTCGATAGATACTAAAACTAGGTGTAATAATCTTCCACAAGCATGGAA
TATATGACAGCCCTCCAGAAGAAGAGACGCCACGAAGGAGACCTTCAAACCCGGAAAGAT
TGCCAAGCGAAACGACTGTGCAACGGAGCGGGAGTCTGCGTCCAGGTTGAACAAGGCGGG
ATGGTGACTGACAGCATGCAACAGCAGGGTGTCCCAAACAGCGTTGTCGGCATCAACCAC
CCAGCTTCTAACATGGTCTATGCAGTCCAAGGCAGCCAATGTTGTAATCGGTGCCTGGCA
GGAGAGCCCGTAAGTAGTGTCCTGATTTATTGCCTGAACATATCCCAGTAGTGACTGATA
TCATATGTCAGTGTCTAGGCCTATAACCCAGCATTTTGTACAAGCCATCCAGAAACACCA
AAACAAATGTCTCATCAGTGGCAATCGTGG
>TCONS_00045623
ACACCTCGGGGTGTTGGATTGAAAACCTACAGGAGAGTAGCTCTCCAGAGACAGGGTTGG
GAGAGCCCCGGTTTCAATGATATAGGTACTATTGAAACGGCTGACGTTCTCCTCTTTGTG
TTTCTTAGATCCAGGATTGGCAGAGTGTCTACCAGTCGACCCATATCCCCATACCCAAGT
TCCCCGCGGTCGATGAGTCGGCCACCTTCATCGGGCGACTCTGTAGAGAGATCCTCCGCA
TCACAGACCCCAAGGCGACGTGTTACATGGACCAGTTGAACACCTGGTACGACCTGAAGA
CCCACCAGGAGGTGACCAACAACCGTCTGTTCTCTGAGATACAGGACACCCTGGGGACCT
TCGGCCTCAACGGGCTGGACAGGCTGCTCTGCTTCATGATGGTCAAGGAACTGCAGGTCA
CGTGATATTATGTTGTGAAACCCAGCCTGCCAGCCTATCAACACTACTCTCCTATCTGTT
AGGATGCTATGGAATGAACTACCGCAGTCCTAACAACTATTTAACCTTTTTCAGTTAACC
AGGTTAACCTTTTCATTTAACCAGGTTAACCTTTTTCAGTTAACCAGGTTAACCTTTTCA
TTTAACCAGGTTA
>TCONS_00155180
AGGAGGAAGAAGAAGAAGGATACGGTACCTTAACGGTGGCTCCAGGGAAGAAGAGCCAGT
TGGCTGTGTCGGGGGGGTCCAGGTTATCCTCCATCAGGGGGGGTCTGTGAGCAGCGTTGA
CCAGCAGTATGTTATCCAGGCCCCAGCACGACTCATAGCCCTCGGGCCCCCGGGGGGCCT
CCTGGGACCACCGTACACGCACCCCATCCCTCTTGGAGCGCACCGGCAGGGGTAGGAGAT
GGACTACCGTACTGCTGTTAGTAGGAGCTCTGTGGGGTGGGGGGAAGGATAGAGTAAGTG
TGTGTTGGTTGCTGGGGAGTTGTTTCTTTGTGTTTTTATACTAAAGCAGAACATGAAATA
AACACGGAGCTGGGAGTTAATGACCAGACATTATCATCAAGTTATGTCTCAACTTGGGAG
TTAATAATGACCAGACATTATCATCAAGTTATGTCTCAACTTGGGAGTTAATA
>TCONS_00147317
AGGGGTTGATTCCCTGGTTGGGTTAGGGGTAGGTTCCCTGGTTGGTTCCCTGGTTGGGTT
AGGGGTTGATTCCCTGGTTGTGTTGATTCTCTTGTTCCTGAAGTGTGTGCAGTCTATCAC
TCCATATCAAGGATGGATATAAATAGTGTTATGAATTAATGTTTTGTGTGTGTGTGTGTG
TGTGTGTGTGTGTGTGTGTGTGTGTGTGTGATCAGAGAGAGTAAGGAGCTGGCAGAGTTC
ACCCAGATGCACCCTCCCTTGGTGTCCAGCGCCCTGACCTCTAACCTCATGACCTCCAAC
CTCATGGTGACTGGAGGCTCCGCTCGCTGGCCCCACGACCCCTCCCCCCTGACCTCTCAC
CCCTGGATGCCCCGCCAAGGAGCACCGCCCATCTGGCTGTCAGGATCCCCCTACGGTACA
CACCCACTATACCCACTACACACCCGCTATACCCTCTATAACCACTATGCCCACTACACA
CACACACACACAATATACCCAC
>TCONS_00130467
AAGATGCAAGTCTAAGTACACACGGCCGGTACAGTGAAACTGCGAATGGCTCATTAAATC
AGTTATGGTTCCTTTGATCGCTCCAACGTTACTTGGATAACTGTGGCAATTCTAGAGCTA
ATTACATGCCAACAAGCGCTGACCTCCGGGGATGCGTGCATTTATCAGATCCAAAACCCA
TGCGGGCCAATCTCGGTTGCCCCGGCCGCTTTGGTGACTCTAGATAACTTCGAGCCGATC
GCGCGCCCTTTTGGCGGTGACGTCTCATTCGAATGTCTGCCCTATCAACTTTCGATGGTA
CTTTCTGTGCCTACCATGGTGACCACGGGTAACGGGGAATCAGGGTTCGATTCCGGAGAG
GGAGCCTGAGAAACGGCTACCACATCCAAGGAAGGCAGCAGGCGCGCAAATTACCCACTC
CCGACTCGGGGAGGTAGTGACGAAAAATAACAATACAGGACTCTTTCGAGGCCCTGTAAT
TGGAATGAGTACACTTTAAATCCTTTAACGAGGATCCATTGGAGGGCAAGTCTGGTGCCA
GCAGCCGCGGTAATTCCAGCTCCAATAGCGTATCTTAAAGTTGCTGCAGTTAAAAAGCTC
GTAGTTGGATCTCGGGATCGAGCTGGCGGTCCGCCGCGAGGCGAGCTACCGCCTGTCCCA
GCCCCTGCCTCTCGGCGCCCCCTCGATGCTCTTAACTGAGTGTCCCGCGGGGTCCGAAGC
GTTTACTTTGAAAAAATTAGAGTGGCCTGGTTGCCTGAATACCGCAGCTAGGAATAATGG
AATAGGACTCCGGTTCTATATTTTGTGGGTTTTTCTTCTGAACTGGGGCCATGATTAAGA
GGGACGGCCGGGGCATTCGTATTGTGCCGCTAGAGGTGAAATTCTTGGACCGGCGCAAGA
CGGACGAAAGCGAAAGCATTTGCCAAGAATGTTTTCATTAATCAAGAACGAAAGTCGGAG
GTTCGAAGACGATCAGATACCGTCGTAGTTCCGACCATAAACGATGCCAACTAGCGATCC
GGCGGCGTTATTCCCATGACCCGCCGGGCAGCGTCCGGGAAACCAAAGTCTTTGGGTTCC
GGGGGGAGTATGGTTGCAAAGCTGAAACTTAAAGGAATTGACGGAAGGGCACCACCAGGA
GTGGAGCCTGCGGCTTAATTTGACTCAACACGGGAAACCTCACCCGGCCCGGACACGGAA
AGT
>TCONS_00015069
CAAATAGTTTTTCCTTGATTCCTCGTATCCTTTGTCCTTGCCTCCTTAAAACACATTGGA
GAAGTAGGTCAGTGTGGAGGGACCTTGGGAGTTTTTCCTCCAGTATGGTTCAAAAGGCGG
CGAGGATGCGAGAAGCCCCTTGTAAAGGAGATGTATCTCAATGGGACGTTGTGTAAATAG
GGTGGATAGGTGTAGGTCTGTCTTTAGGGCTGCTGACTTAACTGTTCATCTCCACTGATC
TAATACGCAGACTGAGAAGAAAGTGATGGCGGAGGAGGAGGAGAAAGACAACGCCGTGAG
AAAGAGGACAAATCTGTCCATCCCTCTGCTGCCCGAGAAAGAGGAGGACAAGAAACTAGC
AGCACTGCTCACCTACACAGCTCCTGACTCCTACGATGACAGGCAGAACTACAAGCGGAA
GGAGATCTCTAGCCGCTCCTGGTTCAGTTCCCCCACTCTGCCACCAGGTAGCGCTGCAGG
CAGCCTTCTTCAGAAGCTGGGGCTACAGGGGAAAGGTGCTGCTGTGGCCAAAGCCCTGGG
TCCCCAAGTCTCCTCCCCTAACCCACACAGTCTCATAAGGAGGAAGACCGAGGGCTCTGG
GAACAAACCAGAGGTCTGCGCTACAGTCACACGCAGGAACTCAGACCCAGGAACCAATGA
TCTGGGNN
>TCONS_00261343
NCANATCATCATGGATGCTATACACCCCAGCAGAATTATGAAACAGACCATCAATTCTAT
GTCCAATGGATAGAGACAAAGGAACTTCATCAAATTCTTTTTTGCTGGTCAAAAAGGTTT
CGAACGGAACAAGCTGACCGTCCTCTGCCCATCCAAGCTCTTGCACAGCATCACTCACAG
AACTCACCAAACGCACTGTTCCAGACTCCAACTCTGTTGTCCCAATGTTAGGGGAGCAAT
GGACTCCTACTTCCTTATCTCCTAAAATCATATTTTCCCAAAGTAGAAGACTTGTGTTTG
CCTGGTGAGCAAAGCCGTCAATCAAATGTAAGCCACAGAAGAGCTGACTTACAAGGCACA
TCATTGTCTTTTCAGTGGAACTAAAGCCACAATGTTTCTCAGCCATCAGTGGTAGGATGT
CTGATCTGTATTCAGTGAGGATTGGTTCAAATTTCTTTTCGGAACCAGTCCCAGCACCAA
AACACTTTGAAAAGGTTACAAAAATCCATCTCATCTGTTGCATTTCACCACTCGTAACAA
TTTCATTGATCATTTTCCTGCAAATGTCAACTTGGTAGTTCTCTGGGCATGGGGTTTGCT
CTGTGACCCCAGAGTGAACGTCAGACTCCTTTAAGCAGAAGTCAGTGGGTCCATTATCTT
GGCCAAGCTTAACAGTTTCATCTGTTTCGATAGAGATGATCTCTTCAGCATGCAAAGACC
ATACAGTCCTTGCATCAGCGACCAGATATTTCAAACCGGTCTTGTTAACCATCTTCTGAT
ATCTTCTCCTCTGTATCATTTGCCTCTTGTATCCTTTTCAAATCCAATTGTCCTTTTGAC
AATCTTGCAGGTGGAGTAGCTTCTTTTTCTTGTATTGTCTGGTCACAAGCGGTATTATAA
ACACTTCTTTTGAAAAGTCTTCATTTGTGACATGTTTCCGTTTAGCCATTCGTTTCAGTT
TAGATGAAATATGTATGGCAAATTGACAGCGTTTCTGATTTTGCAAATCTAGATTAAAAT
TATATTCCAGTATATCATAGACAGTATACATATAAGCCTTTTTTGTATTTTTTTTGCAAA
CTTATGAACCTCATACATTACGCCATTACGCCAAGTTTTGTTTTGGATGGTGGTTTGGAT
CTCACATCAAGTTCCACACCTACTTCTTTGCACAAGGGGTAGCAGTTTTTCACCACTTTC
TCTGCAAAGGGCATCACGTTTCCCTTTTTAATTTTGCTGACAGGGACCTTCGTTTTTCCG
GCTGACAATGTGAGTCCAGTCTCGTTGGAGATGGTCTGTTTCTTCACAGACTGAGAAACT
AGGCCTACTCGTCTACCTCTACAAAATTTCTCTGCCTTCGTGTCTCTTACTTTGCAAGTG
GCTCTTTCTCCCTTTTTCCTTCTCAAATCTAATCGTCTTCTTTCTGTTACTTTTTTCAGT
CCTTGATATTTCCACACAATTGAGTTAATGACCTGCATTTTATTGGAAATCACTGCAGGT
TTCTTTCTTGTGCCAACCCCCAGTGAGAATGATTCTTTTAAATATGGAGGTTTCCTTCTA
TGTGCCATGCATGTCATTTTCTTAACAACTCGTCTCAACTTTGTAATAATATAGGTAGAC
AGCTTGGTTTTCTCAATAGGCAAATCAAGATCAAAATTGTGCTCTAGGACATCAATGACA
ATTTGCTTGTAAGTTCCACAAACATCTTTGGCAAAATTACCAAGTTCAATCATTACACCT
TTGGTCAATAATTCCAAATTAAGTTTCTCTTTTGCCCCAAAATTGGATTTCACATCAAGT
TCTAATCCTATTTTCTTACAGAGGGGATAGGGGTCCTTCATTGTTTTTGATATTGTAGAG
GCCATTAGATGCCCATTTTGGTCCCCTGCAAGGCTGTACGCCGTTCCACCAGCACACTGC
GTTACATCTTTCTCAGTTAACAGGTTGTCTGTCTTGACATGCTGAGTAAGTCTGGATACG
ATGTCCAGATGAGATTTGTCCATTAAGAGCGTGTCAGCAGGTTCAAGATTTTCTGACACA
CGGTCATAATTCTTTGCAGTTGAAAGGGCATATTTTGAACCTTTTATCGTGTTGGGATCA
GGAAGGGTAAACACCTCCATTACCAATTCAGGTTTTCCTAGAACAGTTTTTTGTTTTCTC
ATCAATTCTCTTAATTTGTGCATAGTATGTGTCGCAAAATCATACCTTTGATGCTTTTGC
AAACCAAGATCAAAGTTGTACTCTAGAATGTCGCAGACAACATGCTGCTGAGCTCTATTA
ACTTCTTTAGCTAAATCAGAAACCTCAACCATCACACCTTTAGTCAGCAACTGCACATCT
AGTTTCTGATTGGATCCAGACCCAACATTGAAATCCAATCCAATTTTCTTGCAGTTGGAG
TATGGATCCTTCAACTTTTTTCCAGCTGACGACCTTTGCGAAATATGTTTTGAGTAATTA
ACACGATGTCGCCACATATCTCCATCTTTTCTCCCTTTTTGTGCCTTGACCATTTTCTTC
CCTCATTTTTTAAATTTTAACGTCGTAGTCTTCCTCTTGAATAGAGGTTGAAGTAAATGG
TTTACAATAGGCTGGAAGAATAGGCCTGTGAGTCCTCATATGACATGGTTGCAGCACTGG
GTTTAAATGACTGTCACTTGCTATTGCAGGTGAAATTATCAGAAATGGTTTGGCAATACT
TTGACTTGGGAGATTAACATAATCAGTCAGCACTTGATCATTGTTTAGTGGCTGTATTTG
AAAGCTGCTAAATATCTGTGCAGTTGGGTTGATTTGTCCTCCCAAAGAAACACTTTCTGC
AACTAAATGTTGCGACTGAGAAAAGGTACATACTTTTCCAATCTGAATATCATTGGGAGA
TATGTACAAACATGGCTTATCTTTGATTAAATTCCCTACAGGGGTGCTTGAGTTATCCTG
TACTGTGTGAACGTGGACAACACCTTTACCATCCACATTTACAGCTGGAGCACCAACTGT
TGTTGAATTAATTTGAATCTCCCTATCACTTGATTTTGTATCTTCTAACGGAGCACAAAT
AAGGCTTTGTTTTGTTGTGTCATACCAATTTTCAGCATATGAATAACTTGCATTAAAAGA
GTCAGATAAAATGACAGCTGGGGATATCTCCATCTCATCCTCCTCTGGCTTTATATCTAC
ATCCATCTCACACCGACTAAACTAGCTATCTGGGTGATACCCAGGGTCAAATTAAATATA
GTTTGGTTAGACCTAGTAATGTCCAAGTAGCTGACCAGGCCTATCTCCTTAAGAATATCA
ATCCAATTGATTTTTATAAAGTCCTTTTTATAACAGTGAAAATGGTGAGAGTCTGAGGAA
ATAGGTTATGTAATATTAGATATAGTGGTGTAACTACAGATGATTCCAAGTTTAAGGTTT
GGCCTACACCAACTGACCAAGGGAGTCCACCCACTCTACTTCTCTGTCTGCTTGTAAAAA
TGACTGTTTATTACACCACAACACCTAACGGGTGCTTTGTGTCCTGAATTACCCCCACAC
AGTTTATCAAACTAACCTCAGGCTAACTGACAAGCCTAACTTGCATCTCACTGCAGTAAC
GTTAAATCCAATGAGACTTGGCACATAACAAATGCGTATTGTGAGTACCACCAAGTAGCC
AACTCATCTAGCTAACTATGTATTGAGGTCTATATTGACGGCAAATATGCCACTTGCAAG
GGCGCATTGATTGCAGAACATGAATTATCAGTACATAGAGTAGCCTATTGTTTGTCATAG
ACTAGTGGTTCACATCAAATAGCCTCGCTAAGCTTGCTAACGTTAGTTAACTATTACTGT
AGCTACCTTGATTTTGCAGGTCCCCCTTAGCCTTCCATAAGACAGTTTGGAATTTGAAAA
AAAGTTGGTGCTACAGTAAAGTACTTCATCTTCCAGGTGGGTAACGGTTAGCTTATTCCG
GAAATGTGAATGCTCT
>TCONS_00131151
TAGGTGAAGTTGTCAGTATTCTGGGAGTATATGAAGGCTATAGGGGTGGTGTTGTCCTGC
GTCAGTATCTTCCTGTTCTTCAGTCACCACTTCGCCTCTCTCTTCTCTAACTACTGGCTC
AGTCTGTGGACTGACGACCCAGTCGTCAACGGAACCCAGCCCAGCAGAGAGATGAGACTG
GGGGTGTACGGAGCTCTGGGTGCCTCACAGGGTAAGGACGTTGGTGTGTGTTAATCTCTG
TCTCTGTGGGTGGTACCCTGGTCTGTCTACAAGTCTTCATGTTCAACTCTCTCCCTTCCT
CTCTCCCCTCTCTTCTCCCC
>TCONS_00033398
TACTGACACCCAACTCAACACTACACACCCAACTCAACACTACACACTGACACCTCAAAA
CACAAACCACAAAACATGTTCTTCATCATAAACTGCCCACAAACTTCTCGTTCCTAAATA
AAGAGCACCATCTCCAGGATACCTCATCAGGTAAAACAGACCTCCACCATTGCATCACTT
GGTCAAATGCTTATTCAATGTAATACATTCATTAATTGTGAATAATCCAAAAGGTGAATA
ATCCTATATATTTTTTCAGAGGGGTTTTTACCGAGACAGACACCAAGCCTGCTGCCAACT
CATCTACATCCAATGGCTTCAGTGGGTCAACATCCAGCTTCACCAAGAGGCCTTCAGAGA
GCTACAAGAGAATAGCTCCTCACACAGTGCGTCCCACCTCAAACCTCCCAGTTCAAACTG
AGGACCAGTTTTCTCCAGAAGAGAAGGAGAAACGGT
>TCONS_00205881
GTGGTATCTAGTGGAGAAGAACAAGAGCCTGTACATAATACCTACTATTCGCACACATGT
ATACTTTATCAATTTAAAGCTTTATCTAGGAGAGACATCGATGCGCTTTGATTTGCCTTA
CAGGAGATGGTTCGGGACGGCGGCATTCAAGTTCGATTCAAACAGGTGGAATACAGTAGG
TGTCGGGTGGAGTTGGGAGGAGGAAGGTATCACGACAGCACGGGCTGCTATCTATCCTTC
TAATTAGTAGCGGACCTGTGTAATATATGGCCTCTGTCTCATTATATAGCCTTATTTATG
TAAAATATTCTACCACGTTTGATTGTCTACTCCGGGACAGTAAAATTGTGATATTCAAAC
GGCGAATCTTTATTAGCTGGGAGACCATTGACACACAGGTGGGAGATACCCGTTTCTTAG
GACGGCCCCTCTTTCAGTTCCTCAGAGCAGGATATGAGCTACTGACATTTGTTATTACCC
TTTGGGACAGGAGGCGAACGTTTTCTGCTAACAGGTGTGAGAGAGATCACACCAATCTTC
ATAGCCTGATACGGAATCCTTCCTCATTGTTCGCAGGAATATCAATCTAAGTCATATGTT
GATCACTTTCTAGCCAAGAGAGATACATTTAACGGTTATTTGAAACATACATCGAATAAA
ATAGTGGATTATTAGTATTTGGAAAGACCCTGTCCTCCTATTTAAAAAGACACGGGACAT
CAGAGAGAAACCATGTCAATGAAAAAACCCAGCTTGAATTTACCCAAAATGAGCAGAAAC
CCGGTGGTGTTGGAAGGAGAGATGTTCGGCGAATTTCAGGACTGGTGTCTCCGTACTTAC
GGGGACTCGGGTAAAACAAAGACAGTCACCCGGCGAAAATACAATAAGATTCTCCAGACC
CTTTTACACACCGACGACTCCGACGCGGTCTACATCGAGAGCAACCACATCAACGCCAAA
TTCAAATTCTGGGTGAAATCCAAAGGGTTCCAGGTCGGGACCATTCAAGGGGACCTGAAC
AAGAATGGAGCCACTGACATACCTGTCCTGTACGTCCCCATCAAGGTGACGGAGAGGATG
CTGCTGTTGGACAAAGGACTGAATCTCCAACGCCATCCTCCCATGCCCCTCCTCTCACTG
TGCCCCTCTGCTCCTGCTGCCAACGCCG
>TCONS_00011194
GTCCTCCGTCCCCTACAGAGAACCAGACAGTCCTCCGTCCCCCTACAGAGAACCCGACAG
TCCTCCGTCGTCACGGTAACTTACGTATTTCTCGATCTCGATGCCGTCTTTGAAGAAAAC
GAAGAAGGGCGTGACCCCGTCCTCGCGGTAGTCTAGCAGGCCGATGGCGCCGTCACAGTT
CATGGACTCACCGGTGAAGAACTGAAGAAGGAGGAGCAGGTCACGTGATTCAACAGGACG
TACAAGGAGACACTGTTCAGTCATCGTTTCGTACGACGAGGAAGAGAGGCCTTCTTTTGG
AACAAACCACACACACACACACACACACACCGCCCCCCCGATACAAACGCCAAAGTGTAA
GCCAGCGACTTGACAACGTACTCCGGTAAAATACAGATGTCTGTCATTGGATGTCCATTT
CCACACAGCACCGGTCGTCATTGTCATAGGTCACAGCCTCTAAAGGTGTCCTGAGATCGT
CACTGTCATAGGTCACAGCCTCTAAAAGGTGTCCTGAGATCATCACTGTGTCATAGGTCA
CAGCCTCTAAAGGTGTCCTGAGATCATCACTGTGTCATATAGGTCACAGCCTCTAAAGGT
GTCCTGAGGTCATCACTGTGTCATACAGGTCACAGCCTCTAAAGGTGTCCTGCACCCAAC
GACCGGTGCTGTGTGGAAATGGACATC
>TCONS_00157960
GCTGACTGTAAACAGGTTGGCAGTAAACAGGCTGACAGTAGACAGGCTGACAGTAGGCAG
GCTGACTGTAGACAGGCTGACAGTAGACAGGCTGACTGTAAACAGGTTGACTGTCTACTC
AGCCTGCTGATTTAACTATGTCTTGGCTCCTGTAGACAGGCTGACTGTAGACAGGTTGAC
AGTAGACAGGCTGACAGTAGACAGGCTGACAGTAGACAGGCTGACAGTAGACAGGCTGAC
AGTACATTACCTACAGATTGCAGTCTAAAACCAAGACAAAGCAGGGTAGTACGGTGATCC
GTCTATCTGTGTGGAGAACAAGGTACTTTCTGTATCCGTGAGTGTCCATCTGGGACCTTT
TGAATTGTTAGAATACTTCTGTAATATAATATGTGGTATGTTCAATTATATTTTCTATGT
TCAATTCTCTCCGTCGGTTCAGTCAGATGAAGAAGAGGCTAGCCTCGGCAGTCGGATACA
AACGACCAATCAGCCAGTACGCACGGGTTGCCTTAGCGATGGGCGCCCACTCCAGATACC
GGGTAGGAGAGCGTGTGTGATGGAGTGAATGAAAATGGTCAGTAGGTGTATAACTTCTTC
CCCAGGCACAGCACACATACACCTGGGATATCAACCATTCAAAGTTGTCCCAAACCAAAT
TTACATGTCGAGGGCAAATTCTTAGGTCGTAAACGATTGTGGGATGTCTTGGCTCCTGGT
CC
>TCONS_00195368
GGAGGAATGACGTCACCATTTCAACTGGAGTAACACTCAGTGAGCTAGCTTCCGAGCAGA
GCGATAGGCACTTGAATAGTCCAACTTTTAATGTATTCAGCCTGAACCTAGCCAGCATAG
CCTATCTAGGCGGGCTATTTGTTCACACTAGCTAGCTATTCCTTTTCTGTTTGTCGATTC
TAATTTTAATATTTCTACCGACTGACAATTTAGTCAAATCTGTAGGCTGTCGAACAGAAT
ATTACTGTGAGTCCCAACTTTTAAAGGAGGCTCACCTGGATACGTGGGAAACTGTATGGA
CCAGGCCTAAGATGAAGAGTTTTAAAGCAAAGTTTAGGAAGAGCGATGCCCATGAATGGA
GCAAAAATGATGAGCGCCTCATGGTAGCTGTGGAACATGGGGAGGTAGAGAAGGTGGCCT
CCCTCCTCACCAAGAAAGGAGCCAGCGCGTTCAAACTGGACAGTGAGGGCAAGTCAGCGT
GAGTATCAAGGGTTGAGGGACAGGGTTTGGTCAGACACAGATTAGAAACAGGGAATTGGG
ACCGCTTAGGATGTGTGTTGTGCAAACTGAATTAAGG
>TCONS_00133770
GTGGAATTGTACATTTCACAATACAAACGGGGAGCGAAGGCCATTAATTTGGCACAGAGG
TTATCAGGAAGCTGCTAGAGGGGAGTGAGAGGGAAGGTGCCAGAGGGGAGTGAGAGGGAA
GGTGCCAGAGGGGAGTGAGAGGGAAGGTGCCAGAGGGGAGTGAGAGGGAAGGTGCCAGAG
GGGAGTGAGAGGGAAGGTGCCAGAGGGGAGTGAGAGGGAAGGTGCCAGAGGGAGTGAGAG
CTTCAGAGTATGACAAGAAAACAACCCAAACATGTTTTATTTGACCGTCTGAATGCAAAT
GGATGCACATTTCTACAAATTGTGGCTTAATTTCAGTCACCATTTAACAAGCTGTAATCT
TTAAGTGATGTCAAATGTATGCCAACACTTCTTTCCTTCCTTCCTCTGAAAAATATACTC
CTATACACGGTCTCTCTTATCCATCCTGTCCGTCCGTGGGCCATTTCATTTAGAAATAAG
GCTTCTGTTTTTATCTGAATGACATTGACTGAAGTCAGCTCGGACTGGTTTCTTGGAACA
TGCAAGACATTATGGGAAGGGGCGACAGTAAAGCAGAGTAATTAGCCTTGATAGAAAAAT
ATTAAAATCCAATAGATTTTTTTCCAGAGACATCAAAATGGTAATGCATGACATGGCTTA
GTTTGGGACCAACTACAACGGAACAATGACTCCTAAACCATTTGAGTTGTGTGACTGAAA
CATTATGCTGCTGTGTGGATGGATGTTTGGAACACCTGTTGCCTCCTNN
>TCONS_00063244
TTTGGGCTGTACCTAGCCTGGTCCAGAATAGTCTGGGCTGTACCTAGCCTGGTCCCAGAT
CAGTTTGGGCTGTACCTAGCCTGGTCACATACCAGTTTGGTCTATACCTTGGGCCACATC
TTCAGTACTGACCTGTTTCTGAGCCAGGTAGTCCATGCCCGGGCCACATCTTCAGTACTG
ACCTGTTTCTGAGCCAGGTAGTCCACGCCTCGGGCCACATCTTCAGTACTGACCTGTTTC
TGAGCCAGGTAGTCCATGCCTCGGGCCACATCGGCAGCAAAGTGGAGCAGCTGTTGTGAG
GTGAGGGTGGAGGCGGTGCTGTTGGCGATAGCGAAGGCCGGGTCAGTCTCCAACACTCTG
CTCTTCCTCAGGAAGTCCAACAGGTTACCGTGAGGGGCGAACTCTATGGCCAGGTACAGG
TAACCTGGAGACATGGTAGAAAAACCTGGTTAATAATATTATATATAACTTTACTCTATG
GCTAGTTAGAGATACCCTGTCCAAGAGGGGGGGGGGACTCTATGG
>TCONS_00124638
GAGAGAGAGAGAGAGAGAGAGATAATATGAGAGAGAGAGCGAGATAATATGAGAGAGAGA
GCGAGAGAGAGAATATGAGAGAGCAAGAGAATGAGAGAATGAGAGAGAAAGAGAATGAGA
GAGATGAGCGAGACACTTGACTTTTCCTCTCTAGCAGTATCACTATGCAACAGCAGGACT
GCTGAAAACCCCTTAAGCCTCGGAATAAGGACAACATTTAAATGATGTTGTAAAGCCTTA
TCCATTATAAAAAGGGATATGTGTCTATGAAATGGGACATATAGAAAAGGGGAAGCACAC
TATGATAGCCTAGAACCAAACTAATATACATGGCACCACACAAGCTCCATGTACACAATA
TGCCAATCAGGTTAGGCAGACCAAATAATTCCATCACAATCTCCCCTCTACTGACTGGGC
TAGCATTACAAGACCGCCGTGTACAGACACACACACACACACACACACACGACAGAACCG
CCATGTGTACATACACAGGATCCGAGTGGCTGGATGGCACTGCAGCCTGAGGGCTCCCTG
CTCTTTCCCCTCTTAACTCAATCATACTAAAGTTTCACTCTTGCCCATCCGAGCCTAACT
CACTTCCTCTCCTCATCCCTTTCCTTGTTCACCCACCCCCAACACCCCTCAAGCCCTAGC
CTCCATCACTCCACAGAAATCAGCCAAATCAGAACCCAACCCAAACCATAGAAAAAACAT
ATTTGGCCACAATATCTACTGAAAACATGGCAAAAAAAGTTCAAATAATGACTTGGACGA
AGTTTCTTGGTGATGATTTGGGCATGACATTTAAAACATGCTAATATCAGGTTGAGTTAC
AGTCGCTATTGGTTGAAAAAAAATGCTAAATTTAGCGGATGCCGGCAGTGACCATTTAAA
CAAACAGAGCATGAAACATCCTGAGGGGTACAGAGCCAAACTAATGGGCTACGCAAATCA
CCCTGAACTAGGCTGCAAGCGAAGGACCGCAAAACCTCGTCATTGTTAGCGTCTCCCTTC
CCTGTGAGGTTGAACATACGTCCACTCCATATCTACAGTATTTGATGCACTG
>TCONS_00128732
GAGAGAGAGAGAGAACTCGTGAAAACAGTGGAGAGAGAGAGAAACTAGTTAATGCTGACG
ACTGAACAAATCCTGTCTGTCTGACAAGACAGTCAGACGCCGCCGGCCACTGGATGATGC
GTGTCTGAATTCTAGATAATATCACAGGTCTATAGGCCAACATCAGAACCTGCCACTGCA
GACACTCTAGGCTTCCTTTGCAGGAAATGAAGGTTTCCTTTAGGGAGGTTTTAATAGAAG
TGGAGAAGTAGTCACCTGTCTCAGTTTGATGGTGATGTAATTAAATACATGGTTGAAATT
AGATCATTTGAAGTGTGTGAAGACATTTTGAAATGGTTTGCATATAGTACTGGTAGTGAT
GCTGGAAATCACATCTACTACTGAGAGAGACAAGTGAACATCTATGGTTCTAGAAGTATC
TGTCCAATAAAAGCCACCAGACAACACCCCCACTGAGTTTTAGGATTAGGGATGTATCTA
GTTGTTGACCCCTGGTTCAGACCGATGCTAACCAGGTAACCAGGGGTGTGTGAGTGGAGC
ACAGTGGAACCCCTCAGACAACACGCCACCAATCCAATGAGTGGCACTTTCAGTGGGGAC
AGATAGATCTGTCCTGTAGCCTCCCCTCCACCCCTCTGTCACTATGAGACCAGAGGCCTG
TACACACTGCAGACACATTGTAGAGCGGTAGTCTCAGCCAGCTGTATGACACAGTCTGTG
TCTCTCTGTCTGTCTGGGTTGGGGACGAGTGAAATCATCCGAGGACTAGTCCTCCCCCTC
TACTCCTCCCCAAAGCTTCCTTTGTAAATCGGGAGGTGTGGGAACAAAAAGTGAGAAGGG
GCTGACCTGGGGAGCTCTGAGGTATCAGAACACACTATATATATTTTTGTAACCTTTATT
ATAAAGCATTGAATGCATATCATCGTATTGTATCTGCGTAGTGGCATAGAGCAGTATAGT
AGATGCACTTGCAGAAGTTGCAAACATAGGGAAAATGTTGAGTAGCCTTTTAACACCGCA
CAAATGATAGAAATGACAGGCTGTACTTTGACAGTGACTAACTGAGAATCTGATAGCAAT
AAAAATCAATAGCTCAGGCCTAGGTCTGTGGAGACACATATTGTCCGATATGAGGAGGAA
ATTATAGCCCTAAAAAGTCTTTACAGTTTCAGCGACTCACCCAATGATGCACAGATCACT
CTCTGGTGATGACCGATGCTCTGGTGCCAAAAGACACGCCTCTCTCTCTTCTTTTACTTG
GACAGATTAGAGTCTGCTCTTTTTAGCAGGAGCCATTTGCATTCCAACCTGTGTTTTTGC
AGAAGGCTTGTTTTGTCTGCATGCTGTTTATTCACTTAGATTGGCAGCGTCTTCCCAACT
GTACGTTATGCTTTGTTATTGGTCTACGCACAATCCACAGCTAGGCAATACAAATAAAAG
CTTTTCATCCTCTGTGGCTAAAGTACAGACCTTCTAATGGTGTAGTAGGCAGCAGAATTA
ACGAAGAGGGAACTCAAATTAACTTTGATCGGTTTTATTCACATTTTTACATTGCAAAAA
ATAATAAAAAATCATGCCACAAGAAGTACAGTCCAAAACGGAGAGGTGCCACACTGCCCC
TCCCCCCTCAACTCCTTCCGCTCATCTCCTCTGTCTTGTTTAGTCTTAACTGGCTGGCGT
ACATTAATCAAGAAAGGAAAACTAAGAGAGCTCTTCATAACGTTAGCCTTCATACTGTTA
AGGAGAGAGACCACTGCTCAAAGATAAAAGACAAAAAGTGCTAAAGCAAAAATGAGATGC
TTGAGAAAGAAGAGAAGCAAGAGGCCATCTACCTTCTATGGTTCCCCACTTTGTCTTCCT
TCCCAGAAGCCTCCTGCCGTTGACCTGGTACTCCTGGTCGCTGCCCACCACAGCAAACGG
GATCATCTCCTACAGGACAGAAAGAACAGAGACAGACAGGAGGAACAAAGAGACATACCA
TGAAGAGTCAAATAAACTGACATTTGATATATATTGC
>TCONS_00263841
TAGTAGTGTGTGTTTGTCGTTGTGAGTAGCGTAGTGTGTGTGTATAGTTGTGAATGAGAT
GATGTGTGTGTCACTGGCATCGTCTGTGTGGGGTGGGGTGTGACGTGTCACACAAAGCGG
GGTGAATGATAGTGCCTTGTCTCCATGGTAACAGGTGTCGTCGTCGAGTGAGCAGGGATC
AGGCAGCACCTGCTGTAGCAGCCCAGAGTGGAGCAACACCTCAGACCACTGTGCCCAGAG
CTACAGCAACGAGGACCTCCTGAGTGCAGACTCTCCAGAGCAGACTAACCTGCGCTCTCT
GACGTCCATCGTGGACAGCATCACAGCAGCAGAGGGGGCTCCTCTGGCCTACCCTGTACC
TGTGGACATTCCCAAATAAACCCAGAGCAGCAGACAGACATGTGTGCTGTTAACAGGTCC
AATACATCACAAACCATCCTTTTTTACTCCCTTCCATGAGAAGGTAGTCACTGATGGGAT
ATAACTGGATAGGTGAAAGCTATGCAGCGAAACCTACTGTACATTCCACCATCCAAGCAT
GTTAGATCAGTGACTACTTCAATGAAGGGAGGAAAGAAGGCCAGGCCCTGTGTGTCCCAG
CTAGTTGCAAGCTAGCACTTGGACACCACACAGCACCATACACACCCACACACCATACAA
CACCATACACACCAACATAGGCCAGGAGGTTTTTCCAGGACTAACTCCTGGCCCTAACCT
AAAGCCCTCACACCTCTTCCAGGCCTGAGGCCTTATTCCCTACCTACCAAACCCTGTGGT
CCACATCTCCCTACCAGTAGGTTACGGGTCAGATCCTAACCTGAGAACCCACTGACATCA
ATCTATGCATGTTTTAGGACAAAAATCCAGTTCCCTGTGTGGATCTCAAGTTAGAACTGA
GGCCCTAAGTGCCACTGGAAAGGATTAACGAGAATTATGGTTTTCTGTCCTGACTTAATG
CAGAAAAATATATGTTTCCTCCTTTTCTAAATCTTTCCCTGATCTATCTTGCATTCTGTT
TGCGTGTGTTATGCTTAAAAACATTAGTTTATTATTTGTGGGGCCAATATGTACCATGGC
AGTTTTGACCAATGCATCTGCTTAATTTAAACTGGTAATGAATGCTAGTGATGTAAATAC
GTTCCGTTTTCTACAGAGTGGTTTTGCTATTTTATTTTCTATTTTTTTTGCTAACTTATT
TTTGAGTTTTATAATAAAGATTGTTGTGTATTTGTAGATGTCCCAAGAAGTGATGTTTCT
GTCTAAACTTGCATTAAAGACCA
>TCONS_00095133
TGGGTCTCATCAACAACAACTAGTCAGACTACACACTAGACCTGGGTCTCATCAACAACA
ACTAGTCAGACTAGTCAGACTACACACTAGACCTGGGTCTCATCAACAACAACTAGTCAA
CTAGTCAGACTACACACTAGCCCTGGGTCTCATCAACAACAACTAGTCAACTAGTCAGAC
TACACACTAGCCCTGGGTCCTGAGAAGGCTGGAGGGAGAGTAGAGAGAGAGAGTTTTCCT
CACAGTTTTCCTCTTGGTACTGGCCACCAGTTTCCTGTCCGAGCGCTGCACACTCCCACT
GCCAAAGTAGTCCAGGACAGAGGTGGGGGTGCGTTTGGTCTGCGGGGGGGCTGATTTAGG
GGTGACGGGGGCTGGAGGAGACTTCTTCATCCCTCCTTTCCCTGTGGCGGGAACAAGGGT
GGTTTCGGGGGGGACCTGTGGCTCTCTTTGGTCCCGGGGCGGGCCTTCCCTGGTTTGGGC
ACTCCATTACCCTGGGGCTTAGCCTGGGACTTCTTCAGAGACAGGAAGTTATCGCTGTCT
GAATCTA
>TCONS_00001947
GTTTACCATAGACACTGATCGGAGGTCAGTTTTTAGTTCCTCCACCCTAATGGTTGGAGG
ATAGGACTTGAGGACGCTAAACTGATCCTAGGTCAGTATGACTGTGTGGTGTATTGCAGG
TGGAGGATGCCTCTGTGCTCACTACTGGTCTGTGTACTGCTCAACACCCTCTTCCTCACC
CTGAGTGAAGTGGGGTGGTTCTCTGTGTGTGTTCTGGGGGTGTCTGCCCCGGCTGCCCTG
GGTTACCTGCAGGACAGGTGTGGGGGCGGGGCGTCGGAGGCGGAGCAACAGAAGAGGCGG
TGCCACGCGGTGCATCGTAAGGACCTGCAGAACGTTCAGCTCACCAGACAGGACGCCATG
CTGGAAGTCAAGGACCTGTGA
>TCONS_00020759
CAGACTTTCCTTTTTACAATCAGAATACAACCTGACCATGTAAAAGCCATTCAGTATATT
TAGCCCACTGGAGTAGTTCTTTAACAGTCTGCCTTTTCTCCTCCCTCTGGTTCTTATTGT
GAACGTGTACTAAAGTATTCCTGTATTTACAGCAGAACAGTGGACATCCACCACCTGATC
CACCTCAAAACAATGTTTCACCAGAACCCAAACCACTACCTCAAGACTCACCCCAGAAGA
GAGACAGAGAAAAACTGAAGGTGAAGCCCACTCTCCAGAGAGGAGGCAGTAATGCGTCTC
TCCACAACAGCACCAACAGAAACACCATCTTCCAGCTGATGATCCACACACTGGACCCAC
TGGGAGAAGGTACTGGACTTTATATCAGTCTTTATTATTACAGGGACCGCTATGGTCCTA
ATCTATGGTCCTAATCTATGGTCCTAATCTATGGTCCTAATCTATGGTCCTAATCTATGG
TCCTAATCTATGGTCCTAATCTATGGTCCTAATCTATGGTCCTATAC
>TCONS_00046874
GAACGGGTGCGTTTTTAAACCATGTTTACTCTGTTAATCGCTTCTTTTGATCGATCAATA
TTGTGATTTAAGAATACATTTGGCACCGTTTAAAACCTGTCTTTCTGATAACCAGAGAGA
TATTTTTATAGGAACATAATGGACACATGCCTCCCATGCAGACAAAAGTACAGATATGTA
ATACTGAATGAGTACACTGACACTGAATGAGGACACTGACACTGAATGAGGACACTGACA
CTGAATGAGGACACTGACACTGAATGAGGACACTGACACTGAATGAGGACACTGACACTG
AATGAGGACACTGACACTGAATGAGGACACTGACACTGAATGAGGACACTGAAGGAGGAC
ACTGACACTGAAGGAGGACACTGGTTTATACCATGTTCTGGTTGCAGGGTCATGAAATAG
GCTACAACATCTAATATTCCCCTTCCTGGGCCGCTACTGGGTGTTCATACTGTTGTTCAA
ACACTCACATCAGACTGTTCCACATCAGACTGTTCCACATCAGACTGTTCCACATCAGAC
TGACACAGGCACCCTGTGTTTACTTCCAAATGCAGGCACCCTGTGTTTACTTCCAAATGC
AGGCACCCTGTGTTTACGATTCTACCCAAAGCTGTTCATTATGGTGTGTTGAGTGTCATT
TCTCTCCTACCTCTATCCTCTCCCAGCGGCTGGAGGAGATCATGAAGAGGACGCGTCGCT
CAGATCAAGTGGAGAAGAAAGCCGCTCCTCAAAAGAACATAGACGAATCAGCGTCAAACT
GTGATTCTCCGGGCCCCTCAGTGCGCCTGTCAGGGGCCGAGCACAGCGACCGCAACGGAG
CCTCCAACCCTAACACTGACCCCAGCCTCAACACTGACCCCAGCACAGCACTGCTGCCAC
CTGCTGACGAGAGGTAGGACACACCACTACTAATAATACACTGCAACTAGAACATCTAAT
AAAGGATATTCCTCTCTCTCTGT
>TCONS_00088172
CATAGTCCTGCTACCTCATTTCATTCATAGTCCTGCTACCTCATTCATTCATAATCCTGC
TACCTCATTTCATTCATAGTCCTGCTACCTCATTTCATTCATAGTCCTGCTACCTCATTT
CATTCATAATCCTGCTACCTCATCTTATTCACTATCCTGCTACCTCATCATAATCACTTC
TCTCCCCTTTGAACAATTGATGACAGGGATATGGATTCAATTGGACATAAATCAACATTT
GATATTTGCGAAATTAGATTTGGGAGTGTAATGTCCCTTTAATATTCACCCAGAATGGTC
TTCCCTGTCCCTCCACCTTCACAGGTAGACATTAATTTGCCCTAAATAACCGTGTTCTTC
CCCCCTGTCTGATACGGACCTACAGAAATAGAATTCTGACCGCTGGTCCACCCAGCACAA
AAACAAAATGTACTTGAATGGTAATGTCCGTGTCCCATTCTGCACCTGTTTGAGAAGACA
CTTCCTCATCTTCTCCACGTCGAGTGGTTCCTCCTTCAGAGCGAACTCTACGATGGTCCC
CATGAGGCTGGAAGTAGAGAAGACTCCCTGGACACTGTGCTTCAGCCACTTAAACTTCTG
GACGTGAGCGACCGTGTTGAGGAGAGGAGCCAGCCTATCCTGCTGCTAGACAACACACAG
CAATACAACTGACATGGCAGATCACACTATTCAGGATGAAGGAGAGGACTGGGATAGAGG
GGCATGACTTTAGAAACAGCAGAAGGAGAGAGAGAGTGAGAGAGAGCGAGAGAGAGGAAG
GAGAGAGAGAGGAAGGAGAGAGAGAGGAGAGAGAGAGGAAGAGAGAGAGAGAAGAGAGAG
AGAGAAGAGAGAGGAGAGAGAGAGAGAGAGAGAGAGAGAGAGAGAGAGAGAGAGAGAGAG
AGAGAGAGAGAGAGAGAGAGAGAGAGAGAGAGAGAGAGAGAGAGAGAGAGAGAGAGAGAG
AGAGAGAGAGAGAGAGAGAGAGAGAGAGAGAGAGAGAGAGAGAGAGAGAGAGAG
>TCONS_00159917
CCTATCCCTTCCTACGGGATTAAAATCACGAACACTGACCTCAAATCAGTGATAGGGTGG
ATTCCAGCTCAAACCGCACAAAACTTGGCTACCAATGGTAACCACACCCCCTATGGAATC
AAATGGGTATGCCTATATGGGGATTTTGACAGACGTTTGCAGCGACTAGCCTACTACCGA
CTCAAGACTGCCCTAGCAACCCGGTGGATGAGCCAACCATAACCGTGTAAAACTCGAGAC
TCTACCGCTACTGGGGACAGGAAACGACAGAGATCAGAGAGAGCTGCGGAACAGTGTGGC
TGGCTGGCGGTACAATACAGCGTTATAACAAGTATGGTACTTGGTATGGTACGTATAGTA
CTTTCAAGGCACGGTAGCGGGAATGGAGGATTTGTGGAATGACGATTTGAACACTGGGAC
AGGTTCGGCGTGAGCGGCAAGCTTTAATGTTACAGTGGAACACACTGTAGATGTAGGCTA
ATTTGTATAATTGTTTATGTTACATTGTGTTGTCACTTTCGTTGGCAAAGTTGACATTTG
TAGCTTTCATTCAAATTCCTATTTTAGGAGACTTCAAATCTGTGTTTGATGCATTTATTC
TAAATGGATATAAATGGATAGAGTTCCCAGATATGAATTATGACTGATAATATAAGGCCA
TCCACTGGATGAACTGTCAAAGAACACCAGATTCAACTTGACTCGCTTCTTTGCTACTTT
AATTCGTGCGTCACACAGCTCAAATCTTGAGTTGGAAGATAAATAAAAGTGATTGAACAG
TCTTGTACAAGTTGTTCCATGATGGAACATAATCATTCTTCACCGCGAGGATGAACCACA
GAACCAGCCCCGTCAAGGCTTACGATTTTCTGCTTAAGTTTCTCCTGGTGGGAGACAGCG
ATGTGGGAAAGGGGGAGATACTGGCGAGCCTCCAGGACGGAGCCAGCGAGTCTCCGTATG
GCTACAACATGGG
>TCONS_00156310
TGATTAAATATGAAACTGTCAGAAGATAAAAATGTGATTTTTGCCTTGTAAATTAGAATT
ATTTTTCATGTAAAGTTTTACCCAGTCAGTAACCACGCCCACGTGAACACAGACATTATG
CCAAAAGGATGGAACACCCCTTTTTCCAGTGTGTTTATAAAAGGACTCCTAATGAAATGT
ACATTAAACCAGTACACGGACGGTAAGCCGGACATCACAAATGGTTTAAAACTACTAGAC
CAGAAAGCGTGGAGCTGTGACAACACGTGTAAAATAGTTCCTCTACCAGACCAGAAAATA
GTAAGACCCTCTAAAACTCAACAGAGAAGACTAGACATGCACCGCCTACAGCTCTGCATG
TAACGTAGTCTAGGACACTCAACCGAAGACGAGAAAATTACAAACCCGAACATTTCTCTA
TCAAACGACCATTGGAACGTCTGATGTATCCATTCTAAACAAACACTTCCAGAACGAAGG
AAACCTACAACAACGACTAAGGAGATGGTGACCTCCGGTGGACAACCAGAGACTTTCTGT
CTAACTATTCGTCACAGACTGATCGGGCGATTTCAACAGAGAGAGAGAGAGATGACAGAC
ATACAAGCGTAAATATGTACATTGCAATTCTAAATCCTAATGAGTGGTTGTTAGGGTGCT
AAATATCCACATAAACGATGAGCGTATTATTCAACTGTACGTACGATGGTTGAATTCCTT
TGTCTCGCCTTCTCCTGCCCCCTTCCCCACCACTTTTCATTGTGTAACCAGCCGTCAAAT
CGGGTTAGTCCATTTCTCATTGCATTATGTAGTAATCAATGTATAGTCTATCCTGTGTGT
GTGTGTGTGTGTGTGTGTTGGTTTATGTAATTCTGTGTGATTATTTCGTTCGTAAATAAA
TAATTAAGCCAATCTGTGTATCGCTGAGTCACCGTGTAGACTAGTGTTGGTGCAGATTTA
ACAGACTATGCCACATCCAGAATGCGACTGTTATGAGGTAATAGTAATGAATGGAGGTCT
AAGGTGATATATTCT
>TCONS_00036084
CTCTCACCGTATGGTGTGCTGCGGAGGCCAGTAACCTGATAGCCAAGGATAACGTATTGT
ATAGTGTACCCTCTCCATATTTCTCATCCTCCCTCTCTCTACCCATCCCTCCCCCTCTCT
AGGGAGTGCTGCGTATCCACCTGGCGGAGGCCAGTAACCTGATAGCCAAGGATAACTTCA
TAGGGGGCATGGTGAAGGGGAAGAGTGACCCCTACGTCAAGATCAGGGTGGCAGGAGTCA
CCTTCCGCAGCCACACCATCAAAGAGAACCTGAACCCCTCCTGGAACGAACTCTACGAGA
TCATCTTAACCCAGCTGCCTGGTCAGGAGATCCAGTTTGAGCTGTTTGATAAAGATCTGG
ACCAGGATGACTTCTTGGGGAGGTTCAAGTTAAACTTGCAAGACATCATCAGCCCACAGT
TCACTGATGAGTGGTACACTTTAAATGATGTGAAGTCAGGTCGGCTTCACCTGGTCATGG
AGTGGCTCCCCACGGTCTCAGAGTCTGCCAGACTAAATCAGGT
>TCONS_00001498
CACCCCTCCCCTCAGCGCGCCGTGAGCGTTTCACCCTATCCGGTGACGGTGCTCGTTTGT
AATTCCTGCGCTCTTTCGCTAGAGACTGCTCGCAGTCGCAGTTGTCTTACCTTGTGCTCT
GTCGCCGTTCGCTGTCGTCGTGCGCAACGAACAGTGGTTGACGTTTATCGTGACAGCGAA
CGAAAAAAGACGGAATATAATTTAGCCGAGCCGGAGAGCTTTGCTTTGTTGGCGACGGAG
GAACAAGGACATCTGACGCGACAGTCTCAACCGCTCTGAGTTCGGGTGTGTGTAGGCTGT
AGGAATGCGGGATAGAAGTCAACGTAAAAACACCTGCGTTTCCCTGACAACATGACAACA
ACAGATCTGAACCTGACATCCCTCCTGAATGTGTCTGATCTCCACAAGGCAACACAGGGG
GGATGTTCCCTGACCGGGACAGGCTTCCAGTTCTACTATCTGCCCACCGTGTACATCCTG
GTGTTCGTCACCGGCCTGGTGGGAACAGTCTGTCCATCTGGATGTTTN
>TCONS_00152031
GGCAGAGCTTGCCAGTTGCCACCTATAAGCCAGAAAGTCGGTAACAGATACAAGCTGGCT
CAGAGACAATAGCTCTTTATCAATTCATCTTCCTTCACTTCCTCACATCCTCTCTTCTGG
CCTGCTTCTCAAAAGGTATTGGACCTTCTTCTTGAGGAGGCGGGGAGAGAGGACACAAGG
AGTTGTGGAAAGACAAAATGAGTTTGAGCCAAACTGTGTAGTTCACTGAGACAGGGCTTC
CTCCTACTTGTTGGGCTTTGACGATGTGAGCTCCATCTACAGAGACATCTCTGTCACTGC
AGGTGTGGTCCTGGGCATTCCACTGGCACTGCCACTCACTGGTCACACATGCTATACACC
TGGGGACAATCAACCAATAGAAGGAAGAGATAAGGTATCAGAGTTTATATAGCCAATGAG
AACAGAAATCCTCAAAGGTGTTCGGTGTAAAATGACTGAACAGAATAACAGTCAGAAAAG
CGTCATTAACTGGTCGTCTCCATAAAGCAGTGGTCACCCACGGGTCCATCTTCAAGGCAT
TCCTAGTCGATCACCTTGCACTCCTATTGGTCTTACAGTTC
>TCONS_00163956
AAAAAATCTCATATGATATCATCTGGAGTAGGCAATGCCACTAGTAAGTAAGTAAACTGT
GATAGGACCAAATAGTTAATCAATGTATTTTTCCATAAATAACAACTATTTACCTCTCCA
TGGTTGCAAAATATTATCTATTTTTGCTAACTTTCTATTGAATTAATTGTGGTAAGTTAA
TTTATATTTGTTTTTAGATGTGAATACCAAGTATGTCTACTTCACCATCCGCCCATTTTA
TTGGTAAACTACAAGGTAGTATAAACACTGTATTTTTTGACAATCCAATACGTAATGATA
CACCTGTCATAATTAGGTTTTAATTCCGAGAGGCAGAAAAGTGATCAAGATCTTCAATGA
GACTGTGCAGAGATCCAGATTGCGGACTTAAGAAAAAACTAGAGTCACCAGCGTACATTG
ACACTTGTGTTTTTAACCCCTGAATTTCTAACCCATGATGTTCTTGTTGGATATAATTTT
AATAGCTAGCATTTCAATGACCATAATAAATAGATATGGAGATAACGGACAGCCTTGTTT
TACCCCTATTAAAAGCTCAATACTTTCTGAGAAGTAACCATCGTTTACTATTTTACATCT
GGGGTTGCTGTACATCACTTTAACCCATTGTAGAGATTCACCAAAATTAAAATATTCCAG
ACATGTATATATAAATTCTAATTATACTTTATCAAACTCCTTTTCAAAGGAGGGAACTTT
ACTGGCACAGAAGAAGTGCAGCTGAGCAGTAATCCCTGAGGGGCTGCAGAAAGACAGGCT
AATGACTGAGCAGGCAGACATGAATGCATCATATCATGTACGTTATACACGGGACACAGG
CAGACATGAGGGCTACACTCATAGACAGACAGTGTGTTAGGTTACACACATGCCTTAGGG
CGATGCTGGCATATCCCTAACACACCAGTTCTTCTCTCTGCCCTCCAGCTCAAGACAAAA
CTTAAATGAGAGAGAGAGCAATAGAAAGAGAGATACATTGATAAAGGGTCTGCAACTCAT
TTTCGACGTGTATGAGGCGTGAATAGGAATAGCTAGGAGGTAACATGGCTTTTACGTGGG
ATAGGAGAGGAAGAA
>TCONS_00203926
GGCCAATATAGTCCCGTAAAAGGCGTCAAACTTACTCATTGTACGTTCTGGTTGTCGATC
AAAGTAAATTACAGTGCCGAAGGAAACCATCAGGGCGTTCGCTTGTAAAATACAAAGCTG
TGATTGGAGGTAGCCTCTGTCAAAAGGACATTTTCGCCATTATCATTGGATAAAATTTCA
GTCAGTTGGTATTTTGGGATTTTGATTGGAGGAATCTGTCTGTAGGCGGTAATGTTACCC
TGCGGTCACTGAAGCGCAGTACGGGAGGGCGGATCATCATCGTGGTGGCAGCTACACTCG
GAGACTCCCGACAAACTGTCAAAAATATTCAGCAAACGAACCATGGCAGAGCTGGACCTG
AGCCTGAGCGATGCTCTGATGGACAGTGTGCCCCAGGCTGGCCCGGAGGACCTGGTGGAG
AGGGACTTTGTGGCCCAGCTGGAGGCCGAGGCCTTTGACGACCAGGTGGGCGAGACTGTG
GGCAAGACGGACTACATCCCCCTGCTGGACAATGACGGGAACAGGGCAGATGCCGACTCT
GTGTTGGAGAATGGCGAGCAGGACGCCCAAGGGGCACAAAAACCTGGTAAGAGTTGATTC
CCAGAATTTTCCACTATGTCCCCGGCCACTCTGAACGTACCACCTGATCATTCTCATGCA
CCTTCGTTCATCACGCCTCTTTCTGGTCCTTTACTTCCTACTTCCTGTGTCCTCGTCATT
TGCTTGAGTTATTTCTCTTTTTGAGTGTTTTGACTGTGTGTGGTTGGGTTGGCTCCATTC
TTACTTGTATAGTCAACCAAGGAATTTCAGGGCAGGATGTGTAAGGTTTGTTATATAGTG
GTAGTTGAGGATGTGTAAGGTTAGTTATATATTGGTTGTACAGGATGTGTAAGGTTAGTT

>TCONS_00077329
TGGGTAATACAGGCTATGGGATTGGGAACAGGCTATGGGATTGGGAGTAGGCGCTATGGG
ATTGGGAACAGGCTATGGGATTGGGAATATAGGCTATGGGATTGGGAATACAGGCCATGG
GATTGGGAATACAGGCTATGGGATTGGAATACAGGCTATGGGATTGGGAATACAGGCTAT
GGGATTGGGAATACAGGCTATGGGATTGGGAATACAGGCTATGGGATTGGGAATACAGGC
AATGGGATTGGGAATACAGGCTATGGGATTGGGAATACTGGCTATGGAATTGGGAAAACA
GGCTATGTGCTTGGGAGTACTGACAAAC
>TCONS_00065169
TAGGAAACAGAGCGCCATTTGGGAACCTGTTCCATGTGGGACACTATTTCATGTTTAATG
CATTCATTTTGACCAGGGCCCAAAGGACAGATGTGTATTTTATTATCACACCATAGTTCT
GTTCTCACAAAGCAAGGATCACAATTCAGACTTACAGACGTTACATAGCTTGTGGGACCA
GTAGTTTGACAATATGTTTGAGAAACACACAAAGAATGACAACACCACAACCGTTATCTC
CCAAATAGCACCCTATCCTCTTTAAAGGGCACTACTTTTGACCAGGGTACATAGGGCTTT
GGTCCTCGCTATTGCACTACAGAAGGAATTGGGTGTCATTTGGGATGCATCACATGCAGG
AACTTCTTTGTTTTTCAGCCGGCTCTAACGAAGATAGGAACCAGTTAGAGGCCTGTTACA
ACACCCTGGCTACAGAAAGGGACATGTTGAGTGGCATGGTCAGTGTTCTGACCAATGATA
AGGTGATTCTGCAGAAGAGGCTCTCTGGGTGTGGTACTGGAAGAAGGGTGGAAGGGACAT
ACATGGCAGTTCCAACGAGGTGGCCTATGTTGAGGTGTCCTAAAGGATGGAGGATGTTGG
GATCCAGCTGCTACTTCCTTTCTACTGAGATGAAAACCTGGCAGGAGAGCAGACTGGACT
GTCTGAACAGAGGAGCAAACCTGGTGATCATAAACAGCAAGGAGGAACAGGTGAGGGAGT
GAGTGAGTGAGTGAGAGAGGAGCAGACCTGGTGATCATAAACAGTGAAGAGTGAGTGAGA
GTGAGAGAGAGAGAGAGAGAGAGAGAGAGAGAGAGAGAGAGAGAGAGAGAGAGAGAGAGA
GAGAGAGAGAGAGAGAGAGAGAGAGAGAGAGAGAGAGAGAGAGAGAGAGAGAGAGAGAGA
GA
>TCONS_00155082
GGAGGGGATTTAGCTTCAGCTCGCTGGTAAATTGGATGATGTTGCATCATGGTTTGAAGG
AGGCGTGATGTCACTTGAATTGAATCGTCTTTCTCTGCCTGCGGGCCGTTGTCTGTGTCC
ATGGTGTTTTCAGAGCTGTTCCAAGCCGATGTGGATGAGTTCTGTCAATACTACGGACGG
CGGGACGGAGGCCTGTGCTTCCCAGATTTCCACCGAAAGCAAACACGGGGACAGGACTCC
AACTACTTGGGAGATGAGAAAGTCGAAGACATCAACAGGTT
>TCONS_00140001
GTGTAGTGTGGTAGCATACCTCACTGTTAGTGTGTAGTGTGGTAACCTACCTCAGTGTTA
GTGTGTAGTCGCCCTGCATTTTAGTGGAGGCATCCCGAACCAAGAAGGTCCCATCAGGCA
TGTCTCTCAGCTTATCATTCACCTCTTCCCTGAAGAGAGGGATGGCGAGAGGGATGGAGA
GGGGGAAGATAAGGGGATGGATAGAGAGAAGAGAGGGGGGAGGAGAGAGAGAGAGGTTAC
ACATCTGAGGCAGTGGCCAGATGACATTTACAAGAAAGGCTCAACTTTCCCAGTAGTTAT
GGCAGTGAATATACACTTTACCCTCCGTCCCTCCCTCACTTCCTCAACACATTGGTGTCC
TTGAGACAGGAGAGACTGGCACACATTGTTGTGTGTGTGTGCGCGAACTGGCTGCAGGCA
GAGGCCTG
>TCONS_00013390
TTAGAATATATCTGACCCTGTGGTTTCTATTAGAATCTATCTGACCTTTCAACCTTTCCA
CTCTGACCCCTTCCACCAGGTGGGAAAGGTCTTCTGGACGTGCAGCCCCACTGGGTGTCA
GCTCTGGCCTGGCCGGAGGGAGAAGCCGTGTCCCTGTGGTGCGGGGAACCCAAAGATGTG
TTGCTGGTAGGACGTATGGATGGATCCCTGGGCCTTATAGAGGTCCACGATGCCTGCACC
ATGCGGCGCACCGAGCTGGAGCACTGCTACCGGAAAGATGTGTCAGTGATCCACATCGCC
TGGTACAGTGAGGACAGGCCGTTCGCCGTGGGCTACGCTGACGGCAAGCTGCTGATTGGC
ACCAAAGAGCCTCTGGAGAAAGGATCCGTCGTGGTCATCGATGCCCATAAGGTC
>TCONS_00060950
TGATGGAATAGAATTGGAATTGAATTTGTGTAATTGATCCCAACCTTGCTACATAAATCC
TATAGTCCTTGACGGTCCTCTTGCACTGACTACATCCAACACATTGGCTCGGCCCTGGCC
AGCCTCAGTCCCTGCTCGATCCCCCAGAGACTCTACAGACAGGCTCAGTCTCTGCTCCGC
AGCCTGATCCCCTGGTCCGGCATCGCATCCAAGACTGGTATCCAGTACAGCAGGACCATG
TGACAATACAGAACCCTCTGACCTCATCTGACCCACCACCACTCGGAACCCTGGAAAGAC
T
>TCONS_00096590
GCAAGGCTCTGTCTGTCTGGGAGCTGAGCCTGAATAGCGGCAGTAAGAGTGATAGAAGGA
GGATGTGGTCTGCTCAAAGATGAGAAGAGAAGGGTGTAGCACCTCTGACTAATTATAGAG
CACAGAAAGCAGAGGCAGAAGGGCTGCTATGTGTGTTCTCATCTCTTGCTATTTTGAAGC
GTGGTTGGCTTGTTGTTTGGAACCTGGCCTTGTTTCTGTCTCAGTCTCTGTCCCCCTGTA
TGTGGCTGAAACATGAGTTCTGATCACTAAGACGTCCATGCTTGAGCAGGAAACAATAGA
CTACTATCAAAAATGAAGTCAGGGGAGCAGTTGGTGGGGAGGGCTGTGTGTTTGTTTGTT
TGTGTGCGTATGTCTAATTTTAAAAAAAGGCTGAGCGCTTTTCTGATGAAGATTAAAGCT
CTTGCTCTGTTCTCCCTGCTTTCTGGGACTGTCTGGCTCTCTGGAACTCATATTCACACT
GCTCTGTTCTCCCTGCTTTCTGGGTCTGTCTGGCTCTCTGGAACTCATATTCACACTGCT
CTGTCTTTGTAAAGGGAGTAATGGCTGGTTACAAAAACAAAACAGAAGCCTGTGGAGAGC
GAGATAAAGGGAGAGAGGGGATAGAGAAACTGGATAAGTGCAGAGGGACACAGACACTTG
GTTGTGACCCCTTTAAGAGCGGCGCAGGAGGTTTTAAGGCCCAGTTCTGAGAGCTTTTGT
CCAACTTTTTGAACAGTGAACAGTATTTCAATAACCCATGTTACGGTAATGGACTCTGTC
TCATGTTCCGTAGTAACACCAACTGTATGGAGAGACAGTGAGACCCTCATAATACATGGC
CCATCGTGTTGTTTTCGCTCTGCACCTCCTGAACCTGCAAACGGAAACCTGAGGTGTTTT
GGAAACTCAGGTCAGGACAGAGGAAACTTTAGCCTGGACAGAATGCATAATGCATAAAAC
TCTGCTCTACTGTCAAAGAAAGAGGTAGACACACACACACACACACACACACACACACAC
ATTGTGAGTTGACATTGGTTAGCTTTGACGTTGTTTCCCTTGTCTACAGGTACCTGTAAT
CTATTCTGTCTTGAACAGTGTATATATATATATATACATATATATAACGAGATGTGCTTG
TCTGTTTTTATTCAGAAACTAAACTGGTCTGTGTTTTCC
>TCONS_00158756
ATCTTGTATGGTAACATGATTTAGATAGGGGACTCTGAAGTCCTCTTGTATGGGAACGTG
ATTTAGATAGGGGACTCTGAAGTCATCTTGTATGGGAACGTGATTTAGATAGCGGACTCT
GAAGTCATCTTGTATGGGAACGTGATTTAGATAGGGGACTCTGAAGTCCTCTTGTATGGT
AACGTGATTTAGATAGGGGACTCTGAAGTCATCTTGTATGGGAACGTGATTTAGATAGGG
GACTCTGAAGTGGAGCACGGCTGCCACTGTGTTGCATTGCTTTCTCTATCAAACAAAGCA
TCCGTCCACAGCAACAGTCACAACAACCAGACATTTCGACCAGTTTTAAATGAATAACTG
TTTAGATCGTTGTCATACTTAGTATCCTAGTAACCACAAACTGGGATAAAAACAAAAACT
AACTGAAATATAAAATAGTGGCTGCAACGACCCCCTAAGAGGGATTGCGTTACACCTTGA
TAAAATGATGTTTGACAAGTCCTGTGAGTAATGCTATTTCAAATATTTAATATGTCTTGG
TGCAAAATATGAAAGAACGTCACTGTGAAATCTAAACAAGGACCGGAACTGGAAACGAAA
TCAAATGTTTGTCAAACAGACACAGACTCTCCTTGTCAGGCACATAAGTGTTTTTTGATC
TCAGCTAAGACAAACATCTCTAGTTAGCTAACAGTCAGATGAGACGACATGGTACAACAG
CAGTGTCAAACACTGTGGAACAAGATTACTATTTAAACGAATTACTCTACTTTGTGGATT
TTTTTTATTAAATAATTTTTTTTTATAGCACAGAATGACATTTTGGTTCAAAGTGGTCCT
GACCTATGTCGCTTAATTATGACCTCACATGATACCTGGTAAATCACTGGTGGAATGTAT
TTCCTGTTTGCCTGTTGGGTTCTGTCTGTGATTGGTTGGGAAGTTGTGAGGTAGAGAACT
GATTGGCAGATAAGGATTGCATGTTGTAGAAGTGTTGCATCTGTAGGGTTGTGTTTCCAT
TTCAGAGGTAGAGGGTAGCACTTTCTCCTCACACAAGAAACTGAGAAAGTGAACGAGGTG
AGACTGAACGTTACGCCCTGAGCCTGTAAATCCATTATGGTGTGTGTGATGCTATGGCTC
TTCATAGGCTGAGGCCTTGTCCTTCAACAGATCCAAACACAGGTGACAGCTCCAGCTCCC
TAGAGAGAGAGAGAGAGAGAGAGAG
>TCONS_00057383
GGTCTATCTATAGGTATGGCTGTAAGTCTATCTATAGGTATATCTATAGGTGTTTAAGTG
ACTTTAACCCGAGTGGTCAGTATCCTAGGCAACCATGAAGTTTGTCCGGATTGCCTTTAG
ATGATCAAGTCAACGTGGAAACAAGTCTTCAATATCTCTCACTACTCTTATGGCATTGAA
GCACACAGATCCTTCAGCCACTGGTAACAGTTGGTTGTTATTACTGAATTGTTAAAGGTC
CCGTGGTTTTTTACGGCTCTGGTACAGCCTCCTAGGTCCTTTCTGGTCAACAAACCTAAG
TAGATTTTTTTTCCTAGAGCTTTTGACCATCCTCTCCTCTTCTCTCACATCATTTTCTCT
ATGCACTTCTAATGGTGGTTCCTCAATCAGTGATACCAGACCCATGCGGCTCCATCATCA
CACTCCATTGTGACTAACACCAACGCACATCACCTCCCCTCTATCTAGTTGTCACTCACA
CTACCAACTCTCACCTCTTCTCAGCCATTTCCATTTTGTTTTCACTATCGTTCTGGAAGG
GTAGACTAAACACACTGGAAGAACTGAAGGAAAGTAGATCCAGTAGAAGAACAAGGGAGG
AAAAGAGGAGAGGAACCTCTACAGAACAATGGAACACACCTCTGAGAACCTACCGATACT
GAAACCCAGAGAACTGACACCAGTGATTCTGGAACCCTACGTGATTCTGTTGTTGTAGTT
AATAACCCAGTGACTCTCCTGCTGCTGGTTGGTTCTTCTCTGTGTGTTTCTGTGTGAATA
AGACATTGTCATGTCTCTTCAGTTATGTTCTAGCTTTACTGGATGTTTATTACTTGAAGG
ATAATGTTTAGTTCAGACTCCCTTTTCATACCTGTCAATGTCATTGTAAAATGGGTGTGG
AGGGGTGGGGTTGTAGTGGCGGGGGTTTGAGGTGTGTTTGGGGAGTGAAGAGAGGGAGAG
GGGGGTTCATAAGGTAATGTCAAACCTTCATTCCACAGCCATATCGGAGACATTTTGTAC
GCTGTTTGTTGCACAAACTTTTCAAGAAGCATTCTGCACTGTGTAAAGGGGTACGTACAT
AGGAGGGGTTACCGATCGGTACAGTCCAATGGTTTTGAATCATGAACTTGTAAATACGTT
TTCATAAAGCAAAACTTTTGATAATGTTTTAAAGGTATCTGTAAAAATAGATGTACATAA
GACTCCGGGTAAAAACAGGAGTGTAGACCATATATGAATTTATTTGTACACGAGCACTGG
ATTTCTTTACTACTTGATTGTAACAAACATTAATTATCAGCCAAAGTGTTTTTATTCTTT
TTTTCCTGTCTGTTTTTAATTTTGTTTTGCTTTTTAACAGTAAAGCATTGTAGAAATTAG
GTTGTTTATTCTGTATTTAATTCTGTTCAATAGGTTTAGTTGTTTTGTGTTTTAAATGAG
GGGTCATCATTTAATTTATTGGTGCCTTGTTTGTGCTCCTGTATATTTTACTTGGTTGTC
TCTGTTTTGGTGTTTTGTGTCCGTAGGATGGGGAGAGGGAGTTCAAACTTAGCAACTTCT
GTACTTACATGAAATATCTGTACTGTATGCCAAAATGGTCTCACTCACGTTTCTATGAAA
TCAAGCTGTTGATAAATATCTCTATATATTGATATATTAAATTTATAAAAATCGGCCAAT
TCTTGTTGTGTGTCGCGTTGTTATTGTCCCCCCCCCCCCTCTTGTTTCCTGGCTTCTGTA
TTGAGCACTTCTCTGGAGAAAGGGAGGGTGGGACACAGAAAGAGAGAGAGTGGAGAGACA
GAGCGAGAGGAGGGAAAGAGAGAGGCGAGCAGAGCGGGGAATAGAATAGGGTAACCCCAG
TGAACAGGGAGTGACAGCTAGTTGGGGGTTTGATGGATTTGAAAACGGAGAGGTGGTGGT
GGATATCACAGCATTGCAGCTCAGAGGGCGGGACCGTCATTGTTGCAGGGTTACTCTCCT
CTTCATTGAACATGCTTCCTCAAGCCTCTCCTGTCATATCTGTCTGGTAGATACCAGAGG
GACAGTCAATCTATCACAAATTGTAATAATTCATTGGAGATTAAAGACCCAGTGC
>TCONS_00020206
TGTCCCTTCATCCACCTCTCTGTCCTTCTAGGTCAGTCGTTCGGCCTGTGTGATGACCAC
AGCGGTCATCTGTAAGCTGCTGCGGTCGAAGGAGGCGGTCGCCACAGTGGACATCAGGAA
CTGGCCTCCCGTCCTGGACACAGATGACCTGCCAAAGAAGAAGCCTCCAGCTCTATATAA
GCCCTGTAACCCTGATGCCCTGGCCTATCTGGACTTCAGTGTGTCCACTACTGGCATGCT
GGCTGGAGTACAGATGTCCCATAATGCGGTGGGAGCGTTCTGCCGATCGGTGAAGCTGCA
GTGTGAACTCTATCCCTCCAGAGAGGTAGCCATCTGTCTCGACCCCTACTGTGGCCTGGG
CTTCGTCCTCTGGTGTCTCTGCAGTGTGTATAGTGGCCACCAGTCTATCCTGATCCCTCC
AGTAGAGTTGGAGTCTAACCCAGCCCTGTGGCTGCTCGCTGTCAGCCAGCTCCGAGTCAG
AGACACCTTCTGTTCCTACAGCGTCATGGAGCTCTGCACTAAAGGACTGGGCCTGCAGAC
AGAGGCACTGAAGGCACGGGGCCTGGACCTGTCCCGTGTGAGGGCGTGTGT
>TCONS_00157922
CGGGCAGAAAGAGAGCGAGGAGTGGAGGGAGAGAGAGGACAGAATAGAGCTCAGCACAGA
TAGGTGCCCGCCCAAGCGAGAGACAGCCACCACAGCAACAGGCTTTCAGCGCACAGACAG
CTCTCCACCGCTCAATGTTTCAGAGCTAACCGTTGACCTCTTTTCTATCGCATTTACCAT
CGATTTCTACTTTTTAATGAACCAGGAAAGTTTATCATATCGGTTATTGTAGTTAATTGC
TATTCGTTTTTTTTTCGGTTGTTTTTTTCTCTAGGCCAGTCGTCTATTTATCTAACGAAC
TGCTGCAGAGCACCGGCAGGTGACTATGGCGAAGGGACCGGTGCTGGTGACTCTATCCCT
GGCGACTGGCGGCCCTACGCGGCTTGTTTTGCTGCTGTTATGTCCGCTAATCTGCGGCCT
CTCGGCGCAGGGCCAGGAGCTGCCAACCAACCGGGTGAATGGCTACAGCCTGCACCCACC
TTATTTTAACCTAGCGGAAGGGACCAAAGTCACGGCGACAGCGACCTGCGGAGAAGGGGA
CAATGGGCGGTCGATACGTGACTTGTACTGCAAGCTGGTCGGAGGGCCAGTGTCAGGGGA
CCCGAGTCAAACCATCCAGGTAAGAATTTTAAATACGTTTATAGTTTTTGTTGCTTCATT
AAAATCAAGTCAGGCATTGGTAACGGGGCAATACACGTTTTCTGCAACCTGTATTTTGTA
TTTACTAACTTTAAACCAGCCTTCTTTTAAATTAGTATTATTAGTGTAATGTTTAAAGAA
GTATAAGGTATGCTATTTTCTGCACTTTCGTTAACACCTGTCTCCACATACCTCGGAGTG
AGTGATCCGTGCGGTGAGAGCAACAGTGGTGTTGTTGCCGAGATAGGAGACTTTATGAAT
GAGTTATGAATCAGTTATAACTTATTCGTTATTAACTTCGTAATTAGCATACCCGTAGTT
TCTGAAAGAGATTGGTAGCTACACATACGTTAAAGCGGGA
>TCONS_00057739
CTGGTAGGACGTATGCCTGCCATTAGTTCTGAATACTGGTGAGGTTTTGCGGGCAAAATG
GCCGTGATGATTGGAATCGCTTTCAGGTGATTGGTCTCCTGCACTGGGTTCTAATGCAGC
ATTGCTCTATGCAGGATCACTTAGGTCTCTAGGATATGGCAATTATAAGTTTCCAACAGC
TCAAATGCAAGTGCAATAGAAACATCCGGCCGCCATCCTGCGGAAGGAACTGGCTCCCAT
GTCCCAGCAACTTCAGCGAGTGTGGTAACCAGCTCAAATGCCCCAGAATCAACTAGCCAC
TGAACTTCAGAAGTGGAAGCAGCTGACTGCCATGAACCAGCAATTGTGGCATCCAGCTCC
AATAACCCTGCAGCAGAAGCAACCGGCCGCAGAATCTCAGCAGCAGAGGAAACTAACACC
TGTGCCCCAGCAAGTGTGGCATCCAGCTCACATGCAGCAGAAGGAACCGACTGCCGTGCC
CCAGCAAGTGTGGCATCCTTCTCAAATGCCCCTGCAGCAGAAGCAACCGACCGCCGTTCC
CCAGCAAGTGTGGCATTCAGCTCAATTTCCCCAGCAGAAGCAACTGGCCCCTACGCCTCT
ACTGCAGAAGGAACCAACCACCATAGCCCAGCAACCTCAGCAGGTGTTGCATCCAGCTCA
AA
>TCONS_00148683
CCCTCCTGTGCTTTGAGACATGCCGCTCAGCATGCAGCCAGTGCCAACGCGTTAGTTTGA
CGTCTGCTCTAACAATAGTGTCTACTGTAACTGTGGAGGGCATTGTAAGAGCAGCCTGGG
AGATGCATAGTAGACTAGTGGTGGGTATTGTCCTGACAACTACCTGTGGGGAGGCTCTTT
AATACCCTCAGGTTAGCAGGTCAGTTTGGTTTAGAGGAACATGTACAGACCTATTGGCAG
AGAGGAAGGCCGCGATTCAAGCAGTTGCAGAAAGCAGCTTTCCAGATGCTTCTCCTGTAT
CTAGTGAAGTCTCCATAACTTAGGCCCCAGCTAGGTGGTCGGGTTCTGGGTTATAGACGC
CGACCGACCCTAGCCCAGACCCATGGTCTGTTGCATGCAGACAAATGCCGTATGAGAGAG
ACACTGAATGAATGCTACTTTTATGTGTGGCTAAGATCTTATTTGATGACTGTATGAGCG
TTATTGTGGGTATGTGTGTATACACTGTGTACGTGCGTGGGTGTGTGACTAGCGCATGCC
TTCAGGCACACACACACACACACTGGCATGCACTCACCTGCATTAGCCAATCAGCACGTT
CGTCACGTAGGCACCTCTGTGCTGAGCCCACAAGCCCAGACCAGCCACATGCAGACAGTG
GAGCCGAGCAGAACCATGCCAAGCCCGCTACTCATCTGTTCCCACACACACAGGGCATGG
TTGTTCACACCACTGTTCATTACATTAAGCTCAGTCTCTGCAATCTATAGTCATACACCT
GAATGTATTGTATAGTCTGAGCCTCCGCTATAGGTAAAATAAATAACTTGCACATGCAGG
AGGTCGGGTGTATTGAGATAAAACATGTCACACCAGATGGGTTGATTAACCCTTATAGTC
CTCTATATCAGACCTCATCTTGCAACAAGGCACAACGGAACAAAGGACATGTGAGACAGA
ACTGGTTTGGTGGAAAACGTCAGCAGGAGGCATCCACACAAAGGGGTCGTTGTCTTTCAC
TTCACCTCCAATCAGGCCGCGGCAAACAGCAAAACTTCCTGTGTGGTTTGTAATCTCGGA
CCAATCGGCTCCTCTGTCTGGCCTGTCGCCATGGCTGCTGCTGCTGTCTCTGGCCTGTCA
TAGAACAAGCGCACACGTTCCAGGAGAAGAAAGAGAGAGAGAGGAGAGTAACGACATGTC
AAATCTTTTATCCTGGGAAAGGGAAGTCTAGTGATACCTTCCACTAGGTATCAAAGAGGG
TGGTGATGAAGAGGGGGAATGTAACCTGATGGTATATCTTTGCCTCTATGAAAGAGCCCT
CTGTGTGTGTGTGTGTGTGTGTGTGTGTGCGTGTGCGTGTGTGTGTGGCAAGGTCATCAG
TAGCAGCACCTCTACCCCTATGCATATATACCCTACACTCTCACTCCTACCCCCATCTCA
TTCTTTGATTTTGGTAATCATGCTCACGTACAAAGAAAACAGTAAGGGCTGTTTTGCACA
TGAGGACTTTACTGAACTGCAAGTAGGTCAAATGTCACTGGCAGATGTTACAACACGTCA
GCCCTAACAGGTATTCCTTATGCCGAAGTATCCAGAAAGTGTAAGCCAGGGTTCCCCAAC
TGGCAATATGTGTATAATTTTTCTTCATTGTTGGACATAAAAGACTGCAAAAACATCATG
AAATCAGCTCCAAATGAGTTTAATTTAGGAAATATGTTCCCAATTATCCCCATGCATAAT
AAAGAGACG
>TCONS_00034909
NTGGGCGTGTGTGTGTGCGTGCGTGTAGGTGTCAGCAGAGGAGGTGACCCAGCTGTTGGT
AACTGGGCTGGAGCCAGTGGAAGAGATTCATCCCTTATTCGCTGAGTTCACCTACACACC
CCGTTCACTACCTGACGACAACACACCCATGGGCATCCTGAGTATGTTTGAGGACATGGG
CTTCATCAACGCCTATAAGATTGACCTGCACACTCTGGCCAGGTTCTGTCTGATGGTAAA
GAAGGGTTACAGAGATCCTCCCTATCACAACTGGACACACGCGTTCTCGGTCTCTCACTT
CTGTTATCTCCTCTACAAGAACCTGGGCCTGGCCAACTACCTGGAGTAAGTAGACATACT
ACACCATGTAGCATATACCC
>TCONS_00066041
CACTCACTCTGTCCCCAACTGTTTTGGTGTTTGTTTAAGGCTCATTAATGCTTCCTTATT
ATAATACAAATAGTAGCAGTTTGAATTTAAATTAAATCTGAATCCAAACCGGAATTCCAA
TGTGAACACAGAAGCCAGCCTTATGGAGTGTGTTTGCTTACTGTCTCAGGTGGGGAAGTG
GGAGAACGGCTCCCTGTCCATGAAGTACCACGTCTGGCCTCGCTTTGAGATCTACTCAGG
GGCAGAGAGCCGGGAGGACGACCACCTTTCCATCGTTACGCTGGAGGAGGCTCCGTTTGT
CATCGTGGAGGACGTTGACCCCCTCAGTGGCACGTGTATGAGGAACACTGTGCCCTGCAG
GAGACAGCTCCAAACAATGTGAGGGGAAAACTCTCCACAACACTGTCTAGTGCCACGTAC
AATGTCTGTTACACAATGTATATCCTTAATACTAATGTAATGTGTATAATACCAGAATAA
TGTATTCAACTATAATGTAAAGTATTGATGTCAAAGCAGTGTCCAAGTCTATAATTTTAA
GCTGTATAATAATGCTAGTTATGCCCCTTATAGTGTTCAAACTCCATTCTTACTGTACTT
TATGAGTATCTGCCATCTGCCTCCAGTATCTCTACATCTGTACTGAGTTGTATTAAGCCT
CTAACTGTGTGGGTACGTCCTGTCCTGTGTCTCAATATGTTCCTCTCTCCACCCTGTCTC
ACTCTGCTGTGGCAACATGGCCTTGATGGTATCCAAATCCAGGCTAGCGGGGTAGGAAGT
ACTCTGTTAAAGTCTCTAGAAAGCCGAGCGCTTTAAGCATGCTGATAATGTTCCCTTCCG
TCTAATCTCTGTCTAAACATACGTTGTTCAGCATGGAAAAAATATCTTTGCCTGCCGCCT
GGAGATGTATGAATGCCCGGTGTTAATAAGGCCTATTGTTCTCCCTCACCTTTTACATAT
TTTTTTACGTTCTCTCAGTCTGTCTATTCCTGTTGCACTTTCCCCTACTATATCTCCCCC
TCTTCTGTTCTGTTGTTTTCTCTCTTCCTTTCCTCCATTTTATGCTAATTCTCTGCATGC
TTTTCTCCTTTCTCTGCCGCTCTCCTCCTCCCTCGCTCTTTCCCTCTCTCTTTCCCTCTC
TTCTCTC
>TCONS_00026541
CACGGAGATACATTTAAAGGCCATACTACAAAAATGGTCAACTGTCATTTGGATGAAGTC
ATTTTCAAGCAAGCCGCCTATACAGTAAACCGTCTCACAACACCGTTTTCCTCATGGCAT
GCCAGTCAGAGCACAGGTGAGATTAATGGTTAGGTTTTTATTAATAAATGGGCAGTAACA
TTACATTTTTTTGTTGTTTTTAAGCCTGGGATTCAAACTGATGTTGTCTGTTTCATGATT
AAAGTAGAATCAATGGTAAGACTCCGGGATAACATAAGGAAGGGTATAAAACATAGACCT
CATTATACAGTAAGGCTGAATAGCTAAATTAGAACACAGACAGCCAAGCCATACATAATT
TAGGATCACTAAGCACAGCATAGCCCATGCATAATTTAGGATCATTAAGCACAGCATAGC
CCAGGCATAATTTAGGATCATTAAGCACAGCATAGCCCAGGCATAATTTAGGATCACTAA
GCACAGCATAGCCCAGGCATAATTTAGGATCACTAAGCACAGCATAGCCCAGGCATAATT
TAGGATCATTAAGCACAGCATAGCCCAGGCATAATTTAGGATCATTAAGCACAGCATAGC
CCAGGCATAATTTAGGATCATTAAGCACAGCACAGCCCGGGCATAATTTAGCTAAGGATC
ACTTTTCATCTCTCCCCTGAGCTCTCCTCTCTTTTCCCCATCTGTCCTCTCTTACTGAGG
AATGTAGCGATGTTTTCCTTAGAAGTATTTCCAAATAACACCATTACAAGTTAGGAAGAA
GACAAGGGTCACAGACAATTAGGAAAGTAAATAGAGAGAGAGAGAGAGAGAGAGAGAGAG
ATAGATAGATAGATAGAGAGAGAGAGAGTTGGAGTAGAGAGAGAGAGAGAGAGAGTTGGA
GTAGGAGGAGAGAGAGAGAGAGAGAGA
>TCONS_00001810
CACCTCTTACACAGTTCATTTAGATGGGTGTGATGACACGGAAAAGAGCACATTTTATTA
GTCTCCCCAAAGAGATGCTTCCGTGGTCCAACTATCTCAGACAGAGCCTATATAATAGGT
TGCTGGTGATTCTATTGATGACAATCTACCAAGACTTAACAGGTGAGACAGGAGGTGTCC
AGGCCTGGACATATAACTACAGCGTCAACCAGAATCTGGACTGGGATTCGGCCCGCCAGT
GGTGCAGGCAGGACTACACGGACATGGTGGCCATCCAGAACCAGGAGGAGATCGTCTATC
TCAACACCATGCTCCCTAAGAACTCACAATACTACTGGATCGGCCTCCGCAAGGTT
>TCONS_00176916
TCACCTGATCTTGTCGTTGAGTATCCTGTCCTCTGGATCTTCGTCGTACTCAGTCTGAGG
GTAGACTCGGATCCCATTGGCCTTCAGGTCCTGTCTTATCTACACAGGGGTCAGATGGCA
GGGGTTACAGGGGTCATTCAGAGTTCATGAGGTCAACATGATGACACAGATGTGTACATG
CTACTATTGTGTACGGGTGTCCCTGTTCCTGGAGTACCCTCCTGTAGGTTTTAACTCCAA

>TCONS_00124196
CTTGCCTGGTTAAAGGATAGTGAAATCCGGTGACCTGGGGTGGTCTAGCAGTCTAAGCTG
CTGCCCGTGGAGGACATGAACGATATACCACTGCCAGCATGGGTCGGAATCCAACACACT
GCTCTTTCAGCACTCTCTGTCCTACCTTTCATCTTGGTCTCTCTCTCTCCAGCCAATAAA
CATACAAAAAGCTAAATCAGATGGTGGCTCGGTTTCAATCCATAAAGATGCTCTCCTCCC
TTCTGCCATCCTTCCCCTAAATCTGAGGTGGCTTGTTTCTGTTTCTGTCACCTAAGGGGA
GTGACCAAAGGGCAGAGGAAGGCAGCAAGTCATTGAAATGAAACGCATCCTATTAAATAA
GGGTTATCTCTCCTCTGATCATATCCTGTCCATCCCTTTAGCCCCCGGCGGCTCCGACCA
GCCGTAACTACACAGAGATCCGAGAGAAGCTCCGGTCCCGGCTGACGCGTCGTAAGGAGG
AGTGTCTTCCCCAGAGACGGGACTCTGACCCGGCCGTGTCCACCTCCATCGACCACCGAG
ACGTGGACGAGCTGCTGGACTTCATCAACTCCTCAGAGCACAAACCAGCCAACAGCGCTA
AGGCTGCCAAGCGGGCACGCCATAAACAGAAGAAGAAGGTGATGTCACATGACGTGGTGG
GAATAGTCACCAATACAGACCAGTTAATACATATTAAAGTATTGGTTCAGAACATCTAAA
TATGTATTTGTGTAAGTAGGATGTAATATTGGTAGTAATCGCCTGTTTGTGTAGTGTGAG
GCAGCTTGATGTACAGGACACCCCCTGGACAGGACACTAGTC
>TCONS_00061856
GTGCCCGTACAGGTCTGTGCGAGGGAGGGAGGTTTGCCATGGCATGGCGGGGCAGCCTCC
CAGTGTCCACATCGAGTTCTCGGGGGGAGGGGTAGAGAGAGATTCATCATGATCCGTCTG
TTACAGTGTCCAGGCTTTTTCGTTTCCCTCTCTTTTTATTACCGCATTCTCGGGATGCGG
GTGTTCCTGTTCGCGGCGACGGTATTTTTCACGCACAAGCTCACCGGGTCCGGTGCCGGC
TCCGAGTCCAGCTCCAAAAAGTGTTCCTCCCAGTGCGACGTGAGCGCGTGTCCTAGTCCG
AACTGCCCCAGCGGGTATGTCCCAGACCGGTGCAACTGTTGCCTGGTGTGTTCCCGGGGC
GAGGATGAACTCTGTGGCCGGAAAAACGACCTGCCGTGTGGGGACGGCTTAGAGTGTAGG
TCCCCTAACGGTCCTAACAAAGGCCCGTCGGGGAAGCGCAGCTCCAAGCGGAGGCTGTGT
CAGTGTAAGATGGGGTATAAGGTGTGTGGTAGCGACGGAAAGACGTACGGGAACGTGTGT
CGGATGAAGGCTGCCAGCCGGAAAGCTCTTCAGAAGGAAAGGGAGGCCATCACCCAAGCA
CACAAGGGACCCTGTCCATCAGGT
>TCONS_00010578
GTTAGAACAAGTGTAAAAACGATTAATTTAAAGTGCTTATTTCACTCCTCTCTTTCTCTC
CTTTCTCATTCCTGGTCCCTCCTCCTCAGGCCAAACTCTCCATTCTATTGGTCATCTTGC
TGCTGGCGTGCTTCTGCTATTGGACGATGGAGCGACGCCTGGCCAAGAACATGCTTTTCA
GACTGCCTCGCATTCCCCGCCCCAAACACAAGGTCAAAGGTTATCGTTACCTGGAGGAGG
AAAACTCAGATGAGTCGAACTCGGAGGAGAGTGATGAGGATGATGATGAAGAGCAGCAGG
AGGAGGTGATCAGGGAGGACTTTGGCGGAGACGCAGGGTCGCAGGGCTCTGATTCGACCA
GGGAGAGGAGAGGAGGGGCTAGGGGTCGGCGCAGGAGGAGAGACGATGATTATGAGCAAG
CGGGGGAAAGGAGGAGAGAGAGAAGGAGGGAGAGAGAGGGATAGAGAAAGAGTGAAAGAG
CGAAAAATTGTTAGAGAGAGAGAGAGCGAGTCCTTAGCTATCCTCTAGGTATCCTCTAAG
TATCCTCTTGCTATCCTCTAGGTATCCTCTAAGTATCCTCTAGGTATCCTCTAGCTA
>TCONS_00162865
AAGTCAAGGAGAGTAGACGGTCTGTCGCTTCCACGTTTCTCTCTCCTATCAAAAAGCCGC
TTGGTTTGATGAACCTCATGTTTGAGGTCCTCTAAATCTGACTCAAAGGTCTGAGCAAAG
GTAAACAGAGGATCCTCATTCAAGAATGCTGTACTCTTTGGGTTGCTCTGCAATCTCTTC
AACCTCTTTCCATAGTTCTCCAATGTAACCCTCACTTCTGTAGTCCTGTAATGTGTCTGT
AAGGGAACCTACTAGATCCACAGCTCTTGCTAGGTCAAGAGACCTTGATTGGAGTATGTC
AGAAAGACATTTGGCATCACCAATCACTTTACAAAAGGTAACCAAAATCCCTATGAAATG
TAAATCTATCTGAGAAAGAAGGCCCCTTGCCTCCACTGATCTATCACCGCTATTTTCAAG
TGTGATATCCTGTGGCACTCTTAGAACTGCTGGAAGCCTGTCCCTCAGATTACGGCTTGC
CATGTATCTGCATGCCAACCTTACATCCGTAAGTCTCTGTAGTTCCCTGGGCTGCTGCTG
TGGATACAGCTCTTTCTGAACTGCAAGCCACTTCAGATGAACCTATGAGCCAGATACAAA
GTTATAAAGCTTCTGCAGGAGAGCAAAAAAGTGAACTGCCTCAGGCACTGATTTGACAGA
ATTTACAAGAACCAAATTCAAACACTGTGCATTACATCTTGCACTGATATTAATCCGTGC
AGACACACCAGAATGCTTTCCGCTCATGACGGATGCAACTTCATAGCCTTGCCCCTCAAG
ATTATTCCTGTAGTCCAGACCATGTTTTTCAACGCAATCAATTATCATTGATTACATCTA
AGCTTTC
>TCONS_00018109
CAGCTTTTCATTTTTTATTAATTTGTCAAAATTTTGAAAAACATCATTCCACTTTGACCT
TACAGGGTAAGTGTGGAGGCCAATGACACAAACATAATTCCACAACACAACACCAACACC
ATCCTGACACCAACACAACATCAACACCATCCTGACATCAACACCATCCTGACATCAACA
CAACACCAACACCGTACTGACACCAACACCATCCTGACACCAACACCATCCTGACATCAA
CACCATCCTGACACCAACAGCATATTACAACACTGCACTCATCTCTCCCAGACAGACATA
CACTACCTGACGGTGAGATGCATGCGTGTGGATAGCAGGCTTTGCAGGTGTGTGTGGAGT
TTGAGCGCGCACGTGTGTGAGAGGGCATGTGTGTGTGAGCGATAGGTGAGTCTGTAACAG
TAGCTGGTGTGTGGTACGTCAGGGTGTGTGTCGTTCTGTGTGTTGGGTGTGTAGGTGTGT
GGTACGTCAGGGTGTGTGTCGGTCTGTGTGTTGGGTGTGTAGGTGTGTGTTATGTCAGGG
TGTGTGTCGGTCTGTGTGTTGGGTGTGTAGGTGTGTGTTATGTCAGGGTGTGTGTCGGTC
TGTGTGTTGGGTGTGTAGGTGTCGATGAGCGTAACGTTCTCTACCATCTCTCTACTGGCC
TCCCTGACTAGAGCATGAAACGCTGCCTCCTGCCAGTCTGGCCCCGCCCAGAAGCTGATG
TCATAAACAAAGCTCTGTGGAAACAGGGAGAAGGGATGGAACGGTTGCTCTGGCAATGGG
CGGAGCAGGAAGTGGTTGAGGAAGCGGGGGTCAGGTGACCAGAGCAGGCGCCAGTCAGGT
AGGGAGTAGACCAGTGACGCCAGGAGGTCAAGGTTCAGACACACACTGACGCCATCAGTG
AGGTCATCAGCCCACAGCCGGCCTAGCCGTCCCATCGGCTCGGCTGCCAGCCACAGAGAC
CCCTGCTCCTCAGCCAGGGAAAGCCCATAGGGGGTCAGCAGACGCTCCAAACTCCGCCCC
AGGTCAGGGATTGACTGAGAGGCTTTGGGCCATGCTCCCCAGAGGAGGAGCTGGTGGAAG
GCAGGGGGGGACCAGGGACTGATGTGAACTCTCTGAAAGACTAGGCCGCTCACACCATGC
AGAACCTCCTCTCTCTCTCTGTGTTCTCTCTCCTCTCTCAGTATCTCCATCTGAGGCAGT
AGAGAAGGACGCAGCACGTATCCCCCAACACCTACACACTCCTCTCCCTCACCTACACAC
TCCTCTCCCTCACCTACACACTCCTCTCCCTCACCTACACACTCCTCTCCCTCACCTACA
CACTCCTCTCCCTCACCTACACACTCCTTAAACGGCTGCTACACTCTCTCTCCCTTCCCT
CATCCTCTGAGTCGTAGGTTATGTGTGTGTCTGCCAGTAGAGTGTCTATGTATTTGTGAT
CATCTGAGGGTGTGTGTGAAGTGGTGTGTGTGTGGGAGGGTGTAGCCAGTAGCAATGTGT
GTGTGTGTCTTGTATCTCAGGGCAACATGCATTTAGTCT
>TCONS_00016516
AACGATAGCGCATGTTTGATTCTGTGTAATATTTCCTCGTTCAAAACATCTGGGAACTCG
GAAAAATACGAGGTCAAATCATTACGTCAGTGATCTTCAGTTTCGGAGCTCTAGAAAGAG
GCCCGAGATTCCGAGTTGGATGACCGTTCAAAATGACTTTTCTCTGTCGGAGCTTGTTTT
CCCAGTTGTCTGGAATGCACGGAAGTTGGAGATTTTCAAATTCCCATTTCCGAGTTTCCA
GTTGTTTTGACCTCGGCATCATAAGAGCTCCGATCTCCATATGAGTGTTGTAGGTAGTAG
TGATGATGATCAGCATGACAGTGTGTTGGAAGTGGTGTGGTGATGAACGTGTGTTTCTGT
GCAGTATGAGTATATTGGAGGTGAGGTTTGTGGGTGACGGAGATGCACTGGAACACATGG
TGGACAAACAACAAGGTAAGAATCAGACTCACACACACCATCACAAAGACCCACAC
>TCONS_00107207
GTTTAGGGAGAGGGATGAGAGGGATGAAATGAGCGGCCTTAGAAAACCGATCCACCACTG
TCAGAATGACGGTGTTGCCATCAGACGGGGGAAGCCCAGTGACAAAGCCCAGAGAGATAT
GGGACCAGGGACGATGAGGGACTGGTAGTGGCTGAAGAAGGCCAGAAGGAGCTTGCCGTG
GAGTCTTGTTCTTGGCGCACACCGTGCATGCGGTGACGAAGGCAGAGATGTCAGGAACCA
TTGTGGGCCTCCAGAAACGTTGTCAAAGGAAGGCTAGGGTAGGGTGGGAACCAGGATGAC
AGGTTAGTCTGGAGGAATGAGCCCATTCCAGGACCCGGGACCGAAC
>TCONS_00217448
AGGTGATGGAGATTGCTAAGATCATGAAAGCCTACATCAACATGATGGTGAAGAAACGCT
GCAGCATCATGTCTGCCTCCAGCGTCGCCAGCACCTTTGTCAGGTGATCAACCAGCAGCC
AGTCAGAGCCCTCTATTCAACAGTACAGGCCTATCAGAGAGAGGCAGGAAGTGGATACAA
TCCACGGATTGGTCGGTCGGTTGTTGTTTTGGTGGAGTCAGCTGATCTTGGAAAGGGGTA
ACCACAAAACAGCGGACAGTCAAGGATCTAAAATGGCATCCGATTTCACAAAACTAAAAG
GGGATGGACACTGCAGCTAACTATTCTAGACTTGGGAATTGGGTGGATTGGGTTAAATAT
CTGTTTGTTAACAATGAGCATGGAAAATGACCCATTTTGGGGAGGACAACTCCAGCACCT
CCCAACCCCCAGTTATCCTGCATGTCACTGTCTTACAGACAGCAGGTCCAGCACATTCTA
ACTCAACCTTACTTCATCTAAATATCTCTATTACTCCTTTTATATCAATCTCTAATCTCT
CTCTCTCCTCTGTCATCCCTCTCTCTCTGTTCTCTCTGGACCAAACCCATACCAACGACA
AGCACAATAGCCCAGTCAAGCCATACCACCCGCAAAGCCCCTGTCGCCCCCTTCTCAACC
CAATAGCACACCCCCGGTCGCAGTCCCAACACACTGCCAGCTAGGAGAGATCAAATGAAG
CCTGTTACTATTTCTATCTTCCTTCCTCTGTCTCTTACCCTCTCTCCCCCATTTGATATA
ACTCTCTCTTTCTCTGTCTGTGTGTCCCCCATTTTGCCTGCTTCACTCTCTTTACAGTTA
AGTGTTAATTTATTCTCTGTTGCTTGCTTCCTTTCCTCTCTCTTTCTCTCACTCAATCTC
TCGTTCATCTGTTGTTATCCGTGGTGACTGAGATAAAGGACTGTTTTGTGTTTTCATCTC
GGAGTCGAATCAGATAATCCGGTCCCTTCCTCATCAGACTGCACAGTACTTACTTCCTGT
GTCAACGGAAGTGACATCACATATGGTCAAATGAAGTGGCCTCAAACAAACCCCCTCAGA
GAACCAGGGCTGGAGGCCCAATCAGGGC
>TCONS_00023723
TACTTTACCCCAGAGTCTAACCCGTTGGCTCTGTGTTGCCCTGTAGGAGCTGATTGCCCT
GGGCCTGTGTAACTTTGTCAGCTCTTTCTTCCACACCTTCGCCATCACCTGTTCCATGTC
CCGCAGTCTGGTGCAGGAGAGCACCGGGGGCAATACGCAGATTGCGGGTCTGTTGGCGTC
CATGGTGGTGTTGCTGGTGGTGGTGGCCATTGGTTTTGTCTTCCAGCCTCTGCCACAGAC
CGCGCTGGCTGCCATCATCATGGTTAACCTGCTGGGGATGTTTAAACAATTCAGGGACAT
CCCTGCCCTGTGGAGGACCAGCAAGATCGAGTTGGTGAGTCTGGACCGCAACACAACTCC
TTCTGATTACATCTAACCCAGGGTCATTTCAGGAAGTACACTGAAATTCCAATTATCTTA
AATGCTTTTCAATGTAAACTTAGAATTTGGTTTACTTTCTGAATTGACTAAAATGTAAGC
AATTTAAATGATCTGACCGCATCATGACCACATCGCACCAGAAAACCAATCGGACAGATT
CCTTCAGTACATGTCATGCTATGGTAGCCTTGTCCCAGATCAGTTTGCTATGGAAGCCTG
GTCCCAGATCAGTTTGCTATGGAAGCCTTGTCCCAGATCAGTTTGCTATGGAAGCCTTGT
CCCA
>TCONS_00174897
CTTTCTATTTAGGAGGTAGGGCAGGTCATATTTAGTGTAATATTGACCCCAACCAACCTT
GCACTCACACAGAGACAGATACAAGTGAACACACACATGCAGACAAAACATAAGAACACA
CACCTTGAGGATCTCATTGAAGCCGTATTGTTTCTCCATAATCTGGTGTTTCTCTGAGTC
CAGGATGGCACAGCACACCAGCAGGTGGAAGTTCTGGCACGGCAGCCCGGTCCACATTAC
CTGAAGTCAACCCAGAGACAATCAGAGTTGGTGTGTGTGTGTGAGAGATACAGTATCTGC
ATCATTACGTCTGATAAATCAAACTAATTGTTGTGATTCTGTGAAACATAATTAAATTAA
TGCTAATTGGCTTGTGTTTCCTCGCAATGCCTCTGGACGAAATGGAGAGATGATGAAATG
AAAACTAAACT
>TCONS_00237193
AAGAGCTTTCTGGTACCCAGGCTTCTGCTCTGAGCCCTGTCTCTGCCTATGTCTCTATTC
CTGTCTCAGTCCCTGTCTCTGCCTATGTCTCTATTCCTGTCTCAGTCCCTGTCTCTGCCT
ATGTCTCTATTCCTGTCTCAGTCCCTGTCTCTGCCTAAGTCTCTATTCCTGTCTCAGTCC
CTGTCTTTGCCTCTGTCCCGATTCCTGTCCCTGTCTCAGTCCGTGTCTCTGTCCTTTTCT
CAGTCCCTGTCTCTTGTCCCTGTCTCAGTCCGTGTCTCCTGTCTCTGTCCCTGTCTCTGT
CCCTTGTCTCTGTCCCTGTCTCAGTTCGTGTCTCTGTCCCTGTCCTTATCTCAGTCCCTG
TCTCTGTGGAGAAGCAGACTGTAGAGCTGCCAAATGGCTGCCCTGACTGAGTGAGTCATT
GAAGAGGGTTGGCAGTGGAGTCGCAGGTAATCCTCTCGCCCCCTTAACCCGTTTTAACAC
AGCCTCACCACTCCTCCTAGAGAAGGTGGAACAGGGAAGGGAAAAGTGTCAG
>TCONS_00058809
AAGGCACTGTAAATAGCTAGCCAGCTACTTAACCCTGTTGCCCAAAGCTAACGCTATAAC
CAGCCAACTAGCTTGATCTGGCTAGCGAGGCTCGAACCGGACTGGGTTATGTGTTGTGAA
GCTAGAGAACAGCTGTTAGAGAACATCCACTGGGTCTGGTATAGAGCAGAACAGCTGTTA
GAGAACATCCACTGGGTCTGGTATAGAGGAGAACATCCACTGGGTCTGGTATAGAGGAGA
ACATCCACTGGGTCTGGTATAGAGGAGAACATCCACTGGGTCTGGTATAGAGGAGAACAG
CTGTTAGAGAACATCCACTGGGTCTGGAATAGAGAAGAACAGCTGTTAGAGAACATCCAC
TGGGACTCGACCCGATAGTTCCTGGAGGTGTTCACTACTTCCACTCGCCCTCTCCTGCCA
TCTCCCCTGCTCCCTCTTGCTAGCTCGCTACCTGGTAGCGTTTATTGCTTATTGAGTTAC
GGCTGTCAGTGAAAAACACCTCATGTGAAGATAATGTGTCTTGAATATCATTTAAAATGT
TGAGACAGGAAGAAAGGGAAGGGTGAAGATATAGGCCAGTCTCTCTCT
>TCONS_00011942
AACACCCCATCCCTCTCTGTCTCTCTCTCTTGATTTTTTGATCTCTCGCTCTCTTTCTCT
TTCGATCTTTTAGAGATATAAAGAGATTGTTGTGTTTGGCCTATGATATATTTTGTGTGA
TGATTTATCTACGGTAAATACTTGAATGTTTGTTTGTTTTCCTTTCCAGCGATAATGGCC
CTGGTGTTTGACCTGAAAGCTTTGGTTGACATGATGTCAATTGGGACACTCTTTGCCTAC
ACACTTGTGGCTATATGCATTCTTATACTTAGGTACCAAGAGACCCAATCAGAAGACTCA
GATCTCCAGATCCTTGAATCAAACACCAAGTTTGGTTGTCTCAAACCGCCATCATTCCCA
ACACCGGGCACCTCGAAAACAGTCACAGGTTTGACTGTACTGTCTGGTACGAAAAACAGT
TTGACAAGAAATCTCCAATACGCCTGTATTTAAAGTTCCACTTATAACAATGACAA
>TCONS_00190223
GGGGGGGGGGGTGTAGATGTGTGTGCTCTGCTGCACAGCCACGGTAGTGTGAGCCGAATG
ATGCTCTCTGGCTGTCTCTCTCCATGCTGCCTGGCTGTGCCGCTCTCTGCTGCCGCGCAG
CGCTGATGAAACATTTTAAGCTGCAGCGGACACACACAGCCTGACCAACCACCCGCTTCC
CTGCCACGGCCATCGTCTTGGTTCTACCACCTGCTGATGGTCTGACACAGTAGGACACTG
CTGCCTCTGCTCCTACAACAGGCCAATAAAGCGACAGGACTGCAGCTCGTGAGTTGAGAA
AGGAAGTTGTGCCCCTCCACTTCCCAGACGTAGCGCCCCAGTGTCAGCGGGGGGAGAGAC
TACGTCTTCTAGAGGACAACAATAGAGCCCTGAAACTGAAGCCTGGGGCTTTCAACCAAC
ACAAGCTACAACATATACTGCTGGAGACTGAGAGCAGCAGGAAAAGGGAGGAGTGTGAAG
ATCTTGACGAGGCAGTGAAGAAAAATAATCAAACATGTCAGACCTTGGTAAGTGCTCTAA
AAATACAGTACCTCTGGCTCTCACTCTCAGTCCAATTGATTTCTGAGAGAGAGAGAGAGA
GAGAGAGAGAGAGAGAGAGAGAG
>TCONS_00046073
GAGAAGAGAGCAGGCAGTGAGATGGAGAGAGAGAGAGAGCAGGCAGAGTGAGGAGAGAAA
GCAGGCAGAGTCAGGGAGATGGAGAGAGGAAGGAAGGAGAGCAGGCAGAGTGAGGAGATG
GAGAGAGAGGAAGGAAGGAGAGCAGGCAGAGATCCATGAAGAGAACATCTATTATTTAAC
ATATGAATCATGGGACAGCAGGAGGCAACACTCTGATCAACAGAGAGAGAAAGGGGGGAA
GAAGAGAGGAGGGGAAAACACTAGAACTCAGTAGGGTTGTGTGGATCTATTCTGGATGTA
GTGTGGATGTATTCTGGGTGTATTCTGGGTGTGGATGGATGTATTCTGGGTGTATACTGG
ATGTATTCTGGGTGTATTACAACTCCAGCACAACCCCTCCTATGGACGAGGGTTGACCAG
AAATGTCTGGTCGGGTCTCCTCAAGTCTGTGCACACACACCTCCCTCCTCCTCCTCCTAC
ACTAGGTTTCATCACCCTCCTCACCCAGGGTTTCTCCTCCCCCAGGGTTAGGGTATGGGA
TAAGGGCTAGGTCTGTTTCAGGGTATCTCCTCCCTTCAGGGTGTAGGTTAGGTCTCAGAC
TTGGTTCTCCCCACAGGCTCTACACATCCTCCCCTCAGTGGAAGGGACAGGGTCTGTTTC
AGTGTGTTTAGGGTGTCAGTCTCCCCCCTCCCCCGAGACAGGGTCCATCACTAGGAGATT
TTACAGTTGTTGCGTGTGCAGTTCTGTGGGGGGCTCTGGGGGGGTTTGATAGATTTAGAA
CGCTTCAGACTGTTCCCTTTAGACCCGCCCGCCGCGTTGGCCAGCGAATAGGAACGTCCG
TGCATCATCACCGCGTTCATCCCATTGGCCATAGAGAAGGACTTGAGGTGGGACTTTATC
GCCACGGGCAACGGCAGCTTGTCGATCAGGTGGACGGGCGTGCAGGAGACAATCGCTCTG
CAGCACAGGTCCTGGAGAGTGAAGACTGGAGGGAGAAGGGGAGGAGAGAGAGTTACTTCA
ACCTTGTTCTGTCCTGTTACAGCATTAGCTAGCTAGCAACCTGCTAACCACAGATCCTTA
GCTAGCTAGCAACCTGCTAACCACAGATCATTAGCTAGCTAGCAACCTGCTAACCACAGA
TCCTTAGCTAGCTAGCAACCTGCTAACCACAGATCCTTAGCTAGCTAGCAACCTGCTAAC

>TCONS_00042427
NNATGGACTCTCTCAACACAACAGTTATCATCCAGTGGGGTGTCATAGTTTTGTATGAAC
TGACATATAGCGTCAGTCCCTTCAGGACCACAAAGGAAATACAACTCTGTCTTTATTGTG
CTATCTCTGTCACGTTCGGAGCACCTTTGTACTGTGTGGATTGTTTTACTGTGCAGTCAA
ATCAATCCCTGTCTGCAGCCATTGACAAACTGACTGAGAAGTCTCAGGTGTCAGAGGATG
GCACCATGATCTCTGTGCTGAAGATGGAGCGTTCACACGCATCACACCACACACCCAGGC
TGACCACACAACCCAGGCTGACCACACACCCCAGGCTGTCCACGGCGCCATTGTAGGGGC
CAGCGACACAGAGTCTGTTTCTGGAAGGGACAATGAGGATGTTTTCTACACTGAGGCAGA
GATGGAGAGAAGGCGCATGTCAAGCACATCATCCACCATCTCCTGTACCTCTCAGTCTCA
CTGGGCCCCTACACCAGACTGGGTGAGTAGGTATCAACATCACTGGTCCTCTACACCAGA
CTGGGTGAGTAGGTATCAATCTCACTGGTCCCTACACCAGACTGGATGAGTAGGTATCAA
TCTCACTGGTCCCTACACCAGACTGGATGAGTAGGTATCAATCTCACTGATCCTCTACAC
CAGACTGGGTGAGTAGGTATCAATCTCACTGATC
>TCONS_00177254
TACTGTCAGACTGATGGAGCTACTATGGCTGCTCCTGTAGTAAGTGGATCTACTGTCAGA
CTGATGGAGCTACTATGGCTGCTCCTGTAGTGAGTGGATCTACTGTCAGACTGATGGAGC
AAGAAGGAAGAAGCACTCTGTATATATTGCTCATTGGAGGGGATAGAAGTACCTTGAGCT
CATCGAAGCGCAGGGTGAAATGCAGGATCTCTGCAAACTGTCGAGCCAATGCCTGCTCCT
GCTCCAGATGCTGGGTGGGACTGCAGCGAGCGCTCGTCAGAGCCTTCAGGAGACCATGCA
ATGACCCCTCTGTATCAAAGAGATGGGGGGATGGAATAGGGGAAGTGAGAGAAAGAAGGG
AGAAGGGAATGAATGGAGAAAGAGATAACGGGGGGGGGTGGAATGGTGAAGGGAGGGAGA
GAGAGAGAGAAAGTAAGGGAAGAAAATAGGGGATATAATGGATAGATATACAGGGGGAGA
GAGGAAATAGAGGGTAGAGAGGGAGGGAGACCAGGTGAAAGAGAGGGGAAAGTGGGAGAT
AGAGAAAAGACATGGAGGGATTAGAATGAGCATATGCAGGCCAGATGGGATGAATGCGAT
CAGGATAGATGGACAGAGGAGGTGGAGGAAAAGATGGAGGGACATAGCCAAGGAGGGGTA
AAAAGAGGTGAAGATGCAAGTTAAATGAGAACTTGGAGAGGTGGATTAGAGATGGAGGGA
GAGTGAGATGCAGAAATGGATAGAGGGATAGGCGAAAGTAAAACTAGGATATGGAGTAGT
GTAACAGGAAATGATAAATATGAGAAGGACAGATGGAGCTACAGTAAAGGAGAATGGAAG
GATGGAGGAGAAATGAAATAGAGCGGTAAAGCTAGAGAGGGCAGGATAGTGCAAATTATA
CTGTCAGTGAAAGTTGTCAAACATTGTAGGCAATAAGTAGGCAGTTCAACTTCATGGGAA
TTAACTGCAATTCAACATAATTACCATTGACCACCAATGACCATTATTCTCAGAATTACA
ATGGAATTGCTGCAGAAGATTCTGACAATATTTCCTTGTCCCTATAAAATAATAATGGGA
AATAGAAAAGACTTGATCCTAGCTGCTAGCTAGACTATAATATTGGTCTTTGAGGAATGA
CGTAAATGTGCTCCCTACAATGGGCGGTACTGCCTTTACCAAGCTGTCAATCATTTGCTT
ATTTGACTCAATGACCTTATCAAGCTCATTTTGATGTAGGAAGCAAATGGCTTCTTTTGA
ATAAGAGTAACAACCGTATTGTGACGGCCCTGAATTTTTCTGAACCGTCTCAGTGCTTCT
CCTTCCAATAGGGTGCTTCCCCTTCAAATCCCAATTAAATAGTGCTTCTCCTTCCAATAG
GGCGCTTCCCCTTCAAATCCAAATTAAATAGTGCTTCTCCTTCCAATAGGGCACTTCCCC
TTCAAATCCCAATTAAATAGTGCTTCTCCTTCCAATAGGGCGCTTCCCCTTCAATTCCCA
ATTAAATAGTGCTTCTCCTTCCAATATGGCACTTTCCCTTTAATTCCCAATTAAATAGCC
AGCATCAGCTGCGCAAAAGGGGGGTTGTGATGGAGACGTGATGAGGATGTGTTCATCCCT
CAGTTCCGAAGCTTCTCTATTCCGTTTGTTTTGTAGCCTAATAGAGTTTACCCAGGACCG
GATCCACTCTTTGCGTCCGTGGACTACACCTCTCTGTTCTTCGTGGCCTTTCTCCGCTGG
AGATCTGTTAGCGGATTGATTATTTAATTGACTATTTAATTGGGAATTGAAGGGGAAGCC
CCTATTGGAAGGAGAAGCACTGAGACGGTTCAGAAAAATTCAGGGCCGTCACAATATGAT
TGTTACTCTTATTCAAAAGAAGCCATTTGTCGTCACAGTATGCAACAATGGACAGTACAA
GGTAAACCCATTGACTCAGTGGCCTCATCTGATCTGAACTGACCATCAGATGGATGGTGA
GAAACA
>TCONS_00003973
CACAGTGTAAGAACACACTAAGTGGGAGCTGAAGATTAATTATTGCCTTTTTCCATGTTC
TGAAACCATTTAATTTAGATTGTACTTCCTTTTCCTTGGAGCAAGATGGCATCTGCAACT
GCTACTAGTACTGGTTCAAGAAAACAAAGAAGGATCCCTATTGTGTGCAGATTTTGTATA
AAGAACCAGGAAAACATATCTATACATCTCACCAGAGTGTGCATGAAGACAGAATCTAAA
GAGAAAATTGACCAGGAAGTCGGCAAATCCCGCGACTTGATGATTGAGTATCTTTGGCAC
TGCAGGATCATTGACTACACACAACTAAGCTCTGTTGTGACACAACAGGATAAACTCCAA
CCTTTGATTAAAGATCTTGAAAAATTGGGTGGTTTTGTGATCAACAAGCCAGAAGACAAA
CAAATAACTGGCCAAGTGGAAGTTGCTCAAGTGTTACCCCCAGCTAAAGCTGAAAATACA
GATGATGAAACAGACATGGACCAAGAC
>TCONS_00177822
TCCAGAGAGATTAGGGAGATGCAGAGAGATTCAGTGAGATTCAGGGAGATTCAGTGAGAT
TCAGAAGAGATTCGGATAGATTCAGAGGGATTCAGAAAGATTCATGGAGATTCAGAGATT
CAGAGAGATTCCGGGAGATTCAGAGAGATTCAGAGATATTCAGTGAGATTCAAAGAGATT
CAGGGAGATTCAGGGAGTTTCAGAGAGATTCAAAGAGATTCAGGGAGATTCAGAGAGATT
CAGGAGATTCAGGGAGATTCAGAGAGATTCAAAGAGATTCAGGGAGATTCAGAGAGATTC
AAATAGATTCAGGGAGATTCAGAGAGATTCAGTGAGATTCAGAGAGATTCAGAGAGATTC
AGGGAGATTTATCTCCTCTCCACACGTGTTCTGATATTCCCAGCTAGCTAACGTTGGGTC
GGCTGTGAGCAGATTAATGATGATTTGACTGCTTAGTGTCTAATAAAAAGCCTTAACCCC
TCAGAGACGCATGGAGATGACCCAGGAGAGGGTCAGGGAGAATGTATGATGGTGCTACCA
CCAAGCTTCCTCTGTCCTATACGTTATAGAATCACACATCACAGTGCCTCATCTCATGTC
TCTGTCTACTTCAACCATCCAACTACATGTACCTACCTTCAACTCGGTATTTCACACACA
GCTAAACACACACTGCAATGCAATCTACCAATTTTACACACTTTAACCTGACGCTTTTTT
TAGCCTGACGTGACCCATATTTAACCTCTTACTCGAAGCTTCTCATTCACACACACACAC
ACACACACACACACACACAAAC
>TCONS_00063365
GTTTTGCTTCAAAATGATATGATCTAATCGCGGAAACAATGCCACTAGACCAACAGGAAC
TCGAGCTAACATTGGCGCTGTCACTGCTCCTATCCCGCATTGACAGCTGGGTTACGCGGA
GGCTCGTCGGTCGTATGCTTTGTGTGATGCGGGAAGCTGCTGAACGTTTTGTTGCGGAAT
GAAATCGACATTGTGATAGTCTTTGTTCATCTTTTCATTCAAAACGGAGTTTGAAATTCG
GCAAGGAGAGATGAAGAATCTACTCCCTGGGATAGTCCTGACGTTTTTGATATTTTTAGA
GTGCATAGAGGCCAAAAAGTACTGCTGGTATTTTGAAGGCGGATACCCCATCTA
>TCONS_00069590
GTTTGGTGGCCGGGCAGTGGAAGGATCCATTCCCATAACATCAGGGGGGTCCATGGGGTT
TCCCAAGTACAAGCTGAGGGGGGTAGAGGCCAGGGATGTAGTGCATCGTAAACACAGTAC
TTCAAATTGTCTTTAGAAAACTTACATGACATGCAGTTTGCTCTTTGGGTTCTTTTCCAA
TTGGTTCCATTGGGCCTGACATCTAAAGAACAAGAGCACAACTGACAGGGCTCTGCTGCA
CTCTAGTGGTCAGGCACTGTACTTGCAGGTAACAGCCAGGAATGTGTGTGTGTGCACCTG
TCTATGCGGTCAGCGTGCCCCCAGCTCCTGTGTGGGTCAGTGTCTCCGTGTCCAGTGTGA
ATGAAGGAGTGTGTGAGGGGTCTGCTGATGTCTTGGGCCGACAGGCCGCTGACCGACGTG
ACCACGTGGCGAGGAAACTGTCCCACGCGCAACGTCCTTCTGTTCTGACCTCTCCACCAA
TAGAGCTCTGCTCTGGAAACACAGAGACACTGATATGATTCCCTCTTCCACATTACAGAG
AAGCACGTCTGTTCTACATAGCTATCTGACTGTCAGAAACATCATTCTTCCCTCTCCCAC
CCACACACACCCACTGACCTGCCCTCAATGATGGTGATGATGTCATTAATGGTGATCTGG
AGTTTGTCCGGTTCCTCAAAGTCCTGCAG
>TCONS_00086944
TCTCCTCTGTTCTGTTCTGCTCTGCTCTGTAGATGGATGAGATTAAGGTAAAAGACAGAG
CATGCTGTGTGCTGGGGAAGGAGCTGGGTGTTCAGGCTGGACACACTCAGAGGCTCCAGC
TGCAGAAGGAGGCTGTGGATGAGCAGCTAGCCCAGATCAGAAGCAGGGAGGCTGGTGCAG
GAGGACACCTCCACAGCCCCAAACGAGACGCTCCTTACCCCAGTGGTGCAGGAGACACCT
CAGAGAGCCT
>TCONS_00122071
CACCGGGGCCCTTCTGGAAAGGATTCAATGATGATGCTCCCCTCGTTCTCACTGGGGTGT
GAGAGTACACTGATGTTCTCTCTATACTTCTTTACCTCTCTCTCTGTCTACCTTCCCCTG
TCTACCTCTTCCTCTCTCGCTGTCTTGCTCACTCTTGCTCTCTCTGTCTGTCTCTCGCTC
TGTCTCTTGCTCTCTCTGTCTCTCTCTCTGTCTCGCTCTCTCTCTCTTGCTCTCTCTGTC
TGTCTCTCGCTCTGCCTCTCTCTCTGTCTCGCTCTCTCTCTCTTGCTCTCTCTGTCTGTC
TCTCGCTCTGCCTCTCTCTGTCTCGGGGAGCCTCAGCAGCCCCCCCCCCCCCCATTTGAA
CTGAAGGTTAATGTGAGACGGTTGCTGGTCTGTTTTATTGTCAGTTATTCACTGAGCGCT
CATGGTCTTTTCTGTCTCATGTTTTATCTCAGCTCAACATCTGGCGCTACGGAGACTTCC
GCGACGACGACGCAGACGAGTTTGGCTACAAACTAAAAAAATGAAAACCGCACGCCGCCA
TTCCAAAGACCAACGCGGAAGACGAGATGCACTCATTGGACGAGAAAAAGTGACAGAAAA
CGATTCAACGAAAATAAAACAAAGTAAAGGACAAGCATTGTCTCTCTCTTCCTTTTATTC
CATGTTCATCCTCCTGGTCCTCTCTCCTGCTACTCTGCACATCCTCCTGGTCCCCTCTCC
TGCTACTCTGCACATCCCTTCCTCCTCCTCCTCCTCCCTCTGGACTCTGAAAGAGCATAC
TAAAAACAGTGTCTGTCCAATCCTTCCTCTTCTCCACCCTTCCTGAGCCACTACCAGTTG
TTCTTATCATGCCCCCCCCCCTCCCCCCGCTGCAGAGCCCCGTTAATTGCCATGTCATCC
TTTCAACCCCTTTCCTGATTAGTGATGTCATACGCCCACACTAATCGTGCGCATCGCTAC
CTTACCCTATCCCTACCACAGCCAATCCCTCCTATCCGTTGTACAGGAAAGGGGCTAAGC
CTTGAGAAGAGGATCCATTCACTTTTATTATTAACAGCTTTTTGCAGAGAGAAACGCTTC
CTTAATGAATGACAAGAAATGAATAATGCTATGTTTTATGAAGTTAATTTTAAAAAGCTA
GCTCGAGATCCACACCAACCGGACGAGCTTATTTCTGTCCTTGATGTATACCTATGTGAT
ATGACATTTAATAACGTTTATGTTGGGAGTGTTTTATTCTCGTCTTTCCTTGACAAACAG
CATTTTCTCATCTTCCTCCTCCCTCTTTCTGTAATGTTTACATATGATGGTGACATGATG
ATCTCTGTCTCTCTGTCTCTCTGTCTCTGTATGCCGTAGCAGAAACAGTGTTTGGATTTG
TTTCCTTATGACAGCCCTTGTCGTTGTATTAAAAAATTCTGCTGAATAAAAATGAGCAAA
TGATTAAAAAGAAGCATGTTGTTACTGGAATGAAATCACCAAACAGTCAAAGCTGCTAGA
TTTCACCAAGGATTGTTAATGTCCTTAGCCTGGTTTAAACCAGACCGGATGCTGCGCTCC
CCATTGAATCATGCTGAGCACATCTTTCAGTATGGTTTTACCAGGCTATGGTGTCCTAGT
TCTAGTCAAAGGACTTCAAAGTACCAGTGCTACTTTTGGTAGGTCACCTCTTCCATTTAA
ACGACTCTTACACACCTTGATCTCATTTGCATCTTAAATAAGCATTGTTCCCACAGAATG
ACACAGCACACGTGACTGTACTAGATATATTTAAACATAGGTGACAGATAAGTGGCTGGT
TAGTG
>TCONS_00074128
GACGATGGTGTAGGTTCCGATCATGGCCCTGCTGCTGTCGTATTAGACAAAGTTGTGTTT
TTCAGAGTACTGCGTGACCACTGGGATCACCTTCTTAACGTTGGTGCTTATTAGGTCTTT
ATTCGGTATATAGAAGGCCATGTAGTTACCGTATGCCAGTAGCACGTGTTTGAGACCAGC
CTTGTCTACACTTGCCATAGATCCAAAGTTGTTCCCACCTTCAATGTTCACTAGGTCCAT
CAGCGCAAGTAGCAGGGAGCGCGAAGAATGTGGCTGTATAGTGTCAGCGTCCCGGATTAC
CATACTCCTGATAGTCTTGTATGTTTTTTCTCTTTCAGAAGGTGCCACTTGCTTGCACAT
CATCAGGTCGACTTTAGCAAACAGTCCTTGTGTACTTTCACAGCTGAAAACATCTTTGTA
ATCAGAGGTCAAATACCATGGAGGGTGGTCTGTCACTATGTATGTCAGTGTTTTATCCTC
CATGTTGTTGTATATCGATGAATACAGTCACTCGGTTCCAATGGGACTATAAAGTCTTGT
GTTTTAAATCAACACAACACTAAGCGCACTGTAGTCTAGGGTGTAAAATGTGAGCCAGTC
ACACACCTCTCGAAGCCTCACAGGATGTAGTCTTGATGTGGCTTGTGTAAGGGCTTTACA
TGCCAGACTTTAAATGAGATCACCTGCCATTGGTTGGATAAGAGAAAGTTGAACCACCGT
AACCTCAACACTGGTTGGAT
>TCONS_00127281
GTGGTGGAGCATGAGTGTAGATATGTGAAGGTCTTTGGAGAGAATGACAGGGTGCTTGAC
TTCTTCAGGCATAGCTTGCCTTACACAGCCGTCCTCCCACTCTGAGAACTCCATCCACCC
ACACTGGATCCAACTTAAAAGTGCTACCTTTCCTGACTGTAGATGGCGTCATTGTCAAAG
TCAAGATCTCCTCTGGAAATCTTTGTCTTTGGGGGTGAAGCGAATGATTGCCTCCTCTGC
ATTCAACAGTTCGTCCAGACTTACAGCTTGACCACTGCATGTTGTCTTGTAGGATGGAAT
CTTGTCTTTCACCGTCTGGTTCTGTGAGAGTGTGTTGTCTTATAGGATGGAATCTTGTCT
TTCACCGTCTGGTTCTGTGAGTGTTGTCTTATAGGATGGAATCTTGTCTTTCAC
>TCONS_00057292
CAAAAACACATATTACAGTAAAACAAACAATTCTGGAAAATCTCCCTTCAATAGAGCATG
CTGGGAAATATTATATATGGTTCAATGTAAAACCCTTCTTGTCTTTCAAAAAAATAACCC
AAGAACCTTTTCCTTCAGAAACAATTCTTAGGATGTTAAAGGTTCTAAGTAGAACCATTT
GCCTTCCAAAAAGGGTTCTTCTGATCAAAACTGTTCTAGGTAGAACCCTATCCCTCTGCA
AAAGAACCCTTTCGGAACCCTTTTTGTCTAAGATTGTACTGTCTGACTGTTGGCATGTCC
CTCTGTGTCTCTATCTCCAGCTGGACGAGGATCTCCATCCCCTTGCCCAACGCTGCCCTG
ACTGAGAACACCCAGTTCCGTTGGAGACAGGGTGGCATGGGAGCTGGCAACATGTGGGCC
ATAGACAATGTGTACATCGGTCCATCCTGCCTTCGTTTCTGTTCTGGAAGAGGACACTGC
TCCCGTACCGGCTGCAAGTAAGA
>TCONS_00074015
NTTGTCTTCTTCTCCTTGGTTTTAACCTCTCATTGTCTTCTTCTCCTTGGTTTTAACCTC
TCATTGTCTTCTTCTCCTTGGTTTTAACCTCTGATTGTCTTTTTCTCCTTGGTTTTAACC
TCTGATTGTCTGGAGGTGACCGTGAAAATCCCACTCCTGGACCTCTTCCCTGTCGGGTGC
CTTTTAGCATTGTGGCGTGCGTCCAATTGGAAGCAAATTACTTTATAATGACATCAGGGA
CTCTGCGAGTGCGATTGTTGCATCATCTTGCCCTAAATTTTGCCGTGACACGTTTCCAGC
TGACAAATGCATCGGCCCTCCCCCGACCCACACCCTGACACCCACCTGTCGCCTAAGCCC
AGAGAAATGTCTTCCGATTCTTCTAGTTTTAACCAAAGGTCCCTCTCACTGGAAATACTG
TACTCAACAAGACCTACAAAACAAATAGAAACATAGAATAATTTTACTAACTGGTGAGAA
AAAAGTAGAACCCCAGTGTCAAAGGTTATGCGCTTGAATACCAAAATGAACAGTAAAAGT
TTATAATCAAAGCATTGGGTGCATACAGTCCCAACGTATATATTGTTTACATCACATACC
TGTAGTCCTCTTACTCCATACCACAGCTGATCATGCGGTTGGAAAACACCCTTATTTTTA
GACTTATAATCAAATTATCGTCATGCGTCTCTCGGGCAGATCATCAGCTCTTATCCATAG
TTAGTGATCCAGTGTCCTGTTCTGTTCTTCAGCACACCTGTTCCTCCTGCGTGACTTTGT
CCTCTTCCCCAGTAGTGTGGTGAAGAGTGTTATTCACACGGACATAACATGACAATGGCA
CTTGACTATGGCCATGGGAAAAGGTCAATCAGTTGTGTGTGTGTGTGTGTATCCCACAGT
CAAGCTCTTCGCAGTGACCTGCGAGAAAATCAAAGGGGAGAAGTACTTCTACTACAAGGC
GCAGCAGTTCTACGAGGACGTGGAGCCGTCAGAGGAGGGGATGATGGGAGACTTCGTTGA
GATCTCCCACATCGACCTGGAAGGCTCCAGGAACTTTCTGAGCAGGTTTATTGTAAGTCT
ACACTACATTACACATGTGTCACTGAAATGACACCTCTGACTTGGTTGAAAACTGAGTGG
TAGTGACCTTGGAGCCTGAGTGTGTTACAGAACCCAAGTTGATATTTGTATCAGTATCTG
TTTATGACATGAAATGCATCATCTTTCTGCTATAAAAAATACCTTCTCCCATGAGTCCAT
CCCTTCTCATCTACAAAGGGAGCTGTACCTCTGCCCAGAACACATCATGTCACTAATGGT
CATCTTGACCTTCTGCCAGGCCGGCTCTGTAACAACACCCTCATGTCCAGAGCCCCAGAC
ATTAATCCCTAATGTTACACCTGGTCCACAAGACTGGAGAGGGTCAACGTGTGTGCGTGT
CTGTGTGTGTGTGCTGTACTTACATGAATGGGGATTTGTGTTACATGGAAAC
>TCONS_00144361
TACCTCTTGCAGGAGCGTCTCGATAGAACTCCTTAGTGCCGGTAGTACAGTCCCATCCTC
GCGCGTGAAGGCGCTCTCCGGAGGGTTAAACACTGTGTTTTTCTCCAACTCCAGCGCATC
CAGTCGGTTCTCCAGTTGGTAAGTCTTGAAGCTCATGAGCAGGCAGATGGCTATGGAGCT
CAGGGACAACATGAAACACACCACCGTAGGGAAACCGACCAAACAGCGCAGGAGAAGAGA
CCTGGGCACGCATGGACGGAGTGCTGCCTTGCTCTCCCCGTTATCCTCCGTTGAATCCAT
AACTTTAAATCCCGGTTAGAAACAAATGGTCTTGATGAATTTATGAATAAAAAAAATGTA
TAATGATGAAATGTGCGCATTTAGTAACTAAACTATGTCAGACTTTGTAGTGTGCTGCTG
CTACACATTCAACTCACCCCAACACGGTTTCTTAAATTAGCCTTGGAACAAGAGGCTGAA
ATGCTGAGCGCGTTGCGCACGGTTTGCATATGGCAGACACAGATGGGTGCAATCTGGATG
CGCACCAGATAAATTGAGTCCTCTATCCCAGGCCGTTTTGTTCCTGCGCTAGAGAGTATG
TGGATGGGATGGGGAATCAGT
>TCONS_00164432
CTCCCGGTCCCATTCGGAGTGTGTGCCCTGTTGAGTGTGTGTTTTTCAGATGAGTTGTGT
GTACTGCTATGAGAGTGTGTGTGTCCCTTTCTCAGGACCAGGTCGTCCTGGCATAATCCC
TTCCTGTCAGTACCAGTGCCAGCCCGGTCCAACCCGCTACCCACGAATGGAGTTTGTGTG
TGTGTGTGTATGTTTGTCTTTGTGTGTGTGTTCTGGCACTCTCTCTGGTTGCCAGGGTGT
TCTCAGGCTGTTTTCGAGACGGCTTTGCCAGCCCTGGTGTGTGCGTTTGTGTGTTCATTT
CTGTGTGTGTGTGTGTGTGTGTTCTGCCAGCTCTGTGGTGGGTCGTGAGTCAGAGGAAGA
GTCTAGAACACATGGTTCTGAACTCAACAGAACAGAAGGCTACTGGACAAACACTACTCA
GCAAACTATCCCTCTCTCTCCCAGATTCCAAATAAGATTCCTCATATTCCTTAATAATCA
CTTCAAACCATTCTTCTTCTCTTTTAATAACGGTATTATTTTCTGTTTTCCTCTGCCTCA
CTTCCAACCCTGCAGAGTAACTGTGGGGAGGTGTTGCGTATCCGCCGCGTGTTACTGAAC
TCTCCAGAGATAGTGTCCATCGGCCTGGTCTGGGACTCAGACCACTCTGACCTGGCTGAG
GACGTCATTCACAGCCTGGGCACCTGTCTACGCCTGGGGGATGT
>TCONS_00048949
ATTCAACTTAAGCCTTAATTACCCTCTTTCTCTCCTCTCTCTATCGTAGCAGCAATGGGA
GGGAATACTTCACATGATGCTGCTGCTTCACATCCCTACAGCCATAATGACAGCCATAAT
GACAGTCACAATGACAGCCATAATGACAGCCACGACGACAACCGTGTTGACAACAGCAAA
CACGTATCAGGCCAAAACATATCAGGCCAAAAAATATCAGGCAATGTGACAGGCAATTTT
TCCATTGGCAACCAGACCAACACCACCAGTCATTCCGCTTCACCAAAAACTCCCCAAAAA
ACTGTCGTACCCAGCATCACCATTGCCAACGTTACAGGCGGCAAAGTGCGTCTCTACTAC
AAGTCAGAGGAGATGGTTCTCAGTGACCTCATCGAGGGAAGTCATCTCAGGAAGGGCGAC
TCCATTCTCATTCTGGATGGCACCGTTAAGAAGACCAACCTCCCTCAGAGCCTCTATGTC
ACTTGCTTCCAAGTAGAAAATGGCAATACTCAATCATGTCCTGAGGAAGGCCCAATTTAT
GGTCTGGACAACCTCCTGGCAGCGTATGATGAGGGTCACCCCAAGTCCTACATCCTCACT
GCCGACAAAGAGGTGAAGGTAGCTGGAACAGGAAAGATCTGGGTGGATGAGGACGGGGTG
GATCACAACCCCAAAAAGTAACGCCACCAGGGAACCTCCTGTATCTTAACACCCTTTATT
AATCACAGATTAAACTACATGCAATTTATTGATAAAAAAAATAAAGAGAGCATGCATCAC
AGATAAGTGAAATAGTTTTTCAAGATACACTCTCAGTGTATGGTAGAAATCAGCAATGTA
ATCAACGTAGTTTTGTTACAAATAAATACATGTTACCAAACTGAGA
>TCONS_00026250
GTGAAGCGTGACCACAGTCGCCCGGGGAGAGGCGAGTTGAACATAGGCTTACGCTTCCGT
GACGTAGATCGCTGTATTGAATTGAAAAAAAATATTTCTAAACTGCGGAATCGCTTGCTG
CTGACCACCAGCCAGCCAGCAAATTAATGAAAAATAGCGAACAATGAACGTCTTGGTCAC
GTGCTTGTTTTTCGCCGGTCTGTCCTACCTGTATAGCACCGACCTAATATCTGTGCTCCG
TGTTTATGTTGCAGAGTGGGTCCTCGGCGCCTCCATGCCCGAACCAGGAGCTCCGCGGCG
GACTCCGCAAGGTGTCCCCTACGCCGACTTGCAGCACATCGTCAACGCCGACGGACAGCA
CTTGTTCTGCCGCTACTGGGAGCCGGAGGGCCCCCCAAGGTCAGTGGAAGAAATGTGACG
TGATGTGTAAAACGAGGTATAATCCATAAAAGAGCGTGGATGATCGAAGACAACGACATT
GTTTTCGTCACCTGCCATGTCCGGAGGTTGTGCGTGTATTTTTGAAATGATTAACAATGC
ATTCATTATTTAATAGAACGTCAACTTCTATGTATCCTATGTGTCCTATAATAAAAAGTA
ACATTTTACACA
>TCONS_00116187
AGAACTGTGAACTTTATTGGATCCTATGAATGTGTGTCTGTGTCCCCCCAGCTCTGTGTG
TCTGATGGTCCTTCCTGTGTGTCCCACAGCACTGTGTGTGTGTGTTTACTATGTGTTCAC
TGTGTGTTCCCCAGCCTTGAGGGACAACCGGATCGAGCTGGTTCGGGCTACGTGGGCGGA
GCTTACCATCAGCATCAGTGACATCGGCCTATCAGACGAGGGCCAGTACACATGCTCCCT
GTTCACCATGCCTGTCAAGACCACCAAGGCCTTCCTCACTGTACTGGGT
>TCONS_00014132
TAGGTATTCATGTAATGACAAGAACTATCGAAGAAGGTCAACGGAGTCTTACAATAGAAC
AGTACGATGTTCATCCAATATCAACAGCTGTATCAATAACAATTACACTAGTGGGATATA
TAGGCTAGTATATAACATGACTAGTATAGTATACAGTACAATATATAGGCTAGTATATAA
CATGACTAGTATAGTATACAGTACAATATATAGGCTAGTATATAACATGACTAGTATAGT
ATATAGTAGAACATATAGGCTAGTATATAACATGACTAGTATAGTATACAGTACAATATA
TAGGCTAGTATATAACATGACTTCTATAGTATACAGTACAATATATAGGCTAGTACATAA
CATGACTAGTATAGTATATAGTAGAATATATAGTATATAATAACAATGACAGGATCAGAG
GCAACATACGTCGCCTCTTCTCGATTGTAACTATAGCAACGTCTCGATAACGTGGCGTTA
TAACGTTGGGATAACCTGTTACAACAGAAGTTAAAAAAACAAAACAGGAAAAACAGAAAA
ACACATAGTATAAAGTTGGTTTAACTGTTAAATAGGCATCCAACCAAACACGACAAGACT
AGCTGGCAGACTGCCGGAGCTGGCATTGTTACTTCACTAATAATAATTACTAAATAAAAG
CCTCTCTCGTGTTTGAGGCTGGTCTAGCGGGTAACAGCGTCGCCCCTGCAGAATTTATGT
ATCACCCTTAGCGTTGGTACCAATCTGAATCTACTCTGCATCTCCCTAAAATTAAAACCC
TGCAGAATGTATGTATCACCCTTAGCGTTGGTACCAATCTGAATCTACTCTGCATCTCCC
TAAAATTAAAACCTCTTCAGGATCAAGTTGCAACAGTTTAAGACAAACTTGCCTCTTCCC
CAGTCGAGGTGTAAGCTTTAATATGGTGTCAAAAACCAACTACAGTACTGTGTACCAAAA
TTCTCCTGTCGAAACACCTTGGATTACCTCTATTAAACTACTTACAGTAGCATTACTCTT
GTACAGTCAACTAATCCACTAGATTCGTTTCATCCATATGAAGAAAATGTTTATTTTCCT
ACATACTGCATCACTGCATCTCTGTATACAGACAGGAACTTCCTGTCCAGTTTCCTGGAC
CGGGATAGAGTGTGTTCCAGGCCAGAGCAGACTGTCCAGGCTGACTAAACACTGTCAGAG
GGGGTCAACAATACTGGAATTGCAGTGTATTAAGAACAAAGACCCACATATTAGAAGGTA
TTTCTGCTATACCAGAGGAGAAATGAGGCGTGTTTTTTTCTTAATTACAGAAGAAATAAA
CTAAAAACATCAACACGGATGCATGTCTCTTGTAAATCCACAGTAGAAGAAGAATGACGT
TTTCAAATTAATTCATAAATTGGTACTTAATTATTATTGCCCCAACACAATACTTTTACA
ATGAGAAAACAGAACGCATAGAATCTACAATGGGCATAACATTGGGAAAAAAATGGATAA
GTATGCTAGACCTTAAATACAGAATTAAGTACCCATGAGTCAGACTTCTTTGGTTTTTTG
TTTTGACTTGGCACAAGTCCTTTGATTACTGCCTCTCATACAGTAGATATCTGTTGGAAC
AGGCTGGAACCAGACACTTAAATCTACTGGTAATCGTGAGAAGAAAATGTCATGATGGAT
CTCTCAAGCATGGCATGACTCTTCGCTCCCTAGCGTTCTGGATAAGATCCAATTTAACAG
TAAAACTATTTTTTTTTTCTCTCCCCCCACACCAGCATTTCACTTGATTGCTTGAAGAAT
CGAACCAGATCCAACTCTGTGAAGTCCACGTCATACAGAAGCACTGCACATTTTTATCTC
AGTAAGCAGTTTTTTTTATACTGTAACTTGCTATTTTATTTCTGTCAATGAGTGTTCAAT
TGCCGAAAAATGAATCCACTTCTTTCATTACATTTAACTTTTATCTAGTGTCTTTTTAAG
ATGTTGTGTTATTTCTGTTGGATAGAACCAGCAACTGTTGTTTGTTTAGTTGTTGTTTGT
TTATTTGTTGTTTGTTTAGTTGTTGTTTGTTTATTTGTTGTN
>TCONS_00203047
GCGAATGAAGAGATGAGATGTAACAGCCAGACCCTTTATAACTGGGTCCAGGTGGCCTAC
ATAACAGCAACAATGCCTAAGATAGATGGACCATTTATAAAGCCAGTGTGTTTTTATGTT
TTGTCACCCCTCTCTTTCTCACTCCCACCCTCTTTTAATCTCTTACGTTCTCCCTCACTC
TTCTCTTTGCTCGCTCTCTCACAGGGCAGAGAGCAGAACAAACCTGAGGTCTCTCCCTTC
ACATCCAGAACCCCTTCAAGCCAGCGCTGAACGTCAGTAAGCACGTTAACAGAACACAGC
CGGAGCACTTCGTGGCGTTGAGTCGGGAGAGCGCCTGGATGATGCAGCAGCGGGAGTTCA
AAGTACCGCACAGCAGCGGCAGTAACGGGACCGGTACCGGGAACAATGCTCCCTGGGGCT
TGGCTGTGCTCCTCATGCACTCCGTCTCCCAGGCGGCCGAGGTTAAGGATCGTAAGAAGG
GGAAGAGGGAACCGGCCAGCAAGAGGATCAAGAGCCTGCTGGAGTCTCTAAAGAACAGGG
AGGAGAAGAAGACAGGCAACAGTATCAACACCACGAGGAAGAAGAGCTAGAGGAGAAGAT
TCATTGTGTTTGTGGGGATCAGTCTGAGCCCAGGCGAGATGCAGAATCACTTATCTCGAT
CAGTAGTCATTTGGGATGCAAAATGATTTGTAGATCACTCATACTGTGCACTCTGCACAC
GGTTTTGCAGACCATCACCACTAGATGGCACTGGTGAGGTATAAGTCCAAGGGCAACGTG
CCCTTAAAGACCTACCCTTAAAGACACCACATTAGTGGACTTGTGAGCCGAGCCAAGCTG
TACTGAGCTGGCCTGTTTAGACATCCGCTATGGTAGCTGGAACTGTCCTGACGAAAATAT
AGAAGCTGGCGCAGTATGGTTTGGATTGGCATGAGTGTGTGAAATGGGGTATAAATGTTT
CCGTGACCAGATGCTCTTGATAAGAAAGGACTTATTTACTCTCCATACCAACCTTTGCAA
ATAATGTACTTAAAGAAGATATTAACTTCTAGCATCTGACTATACATCTTTTTGTTTGTT
TACGTTACATCCAATGTTTTCAGATGTTTTTTATTAAATCAGTGCCACAAAATTGACTTT
TATACCAAAA
>TCONS_00006699
AACAGACACTCTAACAGACACTCTAACAGAGACATATTGTTTTAGTTATATTGTTTGTTT
ATGTATTTTAAGTGTGTGTGACTGTCCTTGTCTATCAGTGTATCAGTGTTTTTGTTATTT
GTCATGTTTTTTTTGTGTGTTTTTTTTTTGCGGATCCCAGGAAGAGAAGCTGCTGCTTCT
GTAAAAGCTAATGAGGATCCTAATAAATAAAGTCATCCATGTCAAAGATGGAAGTGGGTG
ATGAGGACGAGGGTGATACCGTGATGACTGTCTCCTTCCAGTACACTGAGCAGTCTGACG
ATGACGATGGGATGCTGATGAGCGGCAATCCCTTGACACCCTCTGAAACCCCGCCCACCT
CTGCAACAGGAGCCAATAGTGGTGTTGGTGAAGTCCAGAAAGGAGGGGAGAAGAGGCTGA
GAGAGGAGGAGGAGAGAGGAGGAGGAGGGGGAGGAGAAAGAGTAGAGGAGGAGAGAAGAA
AATGAGAGAGTATCAGAGAGAGCTGGCTGAACCGGTGTTTCAGGGCAAGAACACGGTCAT
CTGTGCCCCAACCGGTGAG
>TCONS_00033181
ATTAGACTGATAACACTCCAGAGCTAGCTTCCTGGATGCTAATAGATTCCTAAACATTTT
AAAACTGCCAATAAGAGGGTGTTTGGCCTTGAGCTGCCTGATAATTTGGGAAACATGTTT
GAAAGGCTCATTATTGTCCCATTTGAAGTGTGGAATAATCTAAAGTCACAGTGAGACGGA
GCTTACTGACCAGCTGCTTGTTTCACTTTGATTCAGAGTCAAACGTCATGAATCAAAGTG
AAAGGAGCAAATTGACACTAGACATGCTTGTCTGACTCACCCTGGCTCTCCTGTAACAGT
GGGACGTCCAGTCTTCTGTTCACCTTTTACATCCTCAGTCTTTTGTGCAAGATTAGTTAT
CAAAACACGCTTAACTTCAACCATTTTATTTCATACACACCATTGGTAGAATGAGCTGTT
CTTACTGTCCTTTTGTGGAAAAGGGCGATCTGCTTTGATCTCTTTAACAGATGTGTTGTA
TCTTTTCAGGACAACCCAGGACTTTGCAGGACATGTGTCGGATAAACATCCGGCATCACA
TAGGCCTCCAGAGCTTGACGTTTCTGGAGGACCTGCCCATTGCCAAGGTCATGAAAGACT
ACCTAAAACACAAGTTTGACAATGTGTGATGACAAGAGTTTTGTTTTTTTATATACCACA
CGAACCAGGCAGACGGAGAACGTCATTCTCTCCTTTCATCAGACTATGCAAGCATTGTGC
TACCTTCTGTTGTCTGAAGCCTGGAGGAGGTGCAGGACCAGGTTTTTGTACAACCTCCAG
AGGTCACTTTGTAACCTCAGTTAAACGCGTGGCCGGATGGAGACGGAGTTTCTTTCTCTC
TCGACCGTGTTTTGAACCGCGTTCGCAGCATTACGTCTTTGGATGGACGACTGAATTGGA
TGGATGGGAACAGGTGGCAATGTTTCAAGTAGGGCTTTGTTTCAATCATGATGAATGGTT
GATGAAGTGGTGCAGTCCTACTTCCTGTTGTGGAATAAAGCTTGTTTTGATAGAAATTAG
ATGACTGGCGATTCGTTGTTGTCATGGTACCCATAATGTATGTCACATGTCAGATTTCAG
TCCACATCATGCCAATGATTTTTTTGTGGAGATGAAGTGTTCCTATTAGTTTTCATGAAG
ACGCCAACATTTCTTTGCTTTGGTAAATCTGGGCAAGTTGAGCACGAGAGAGAAAGGTTT
GTCAGACTGACNN
>TCONS_00054511
AATAGGCAAGACTTGGGTTAGGAGAAATTCCTCATAAATACATATTTATTGCTTTGCCTT
CCCCCCCATTGTAGAGTTTGTACCTCTACGGACATTGTACTTAAAGTAATCCTTAAACGC
AATTTCCGGTTTAAACAGTCACGCGTCCGTCAACAAGCACGAGTAGGGCTCCGAGAATCA
AGGCAAAGGGCCAGCATAATACTAAGGAAACCTCAGCCATAAAATCACAATCAGGTGAGG
ATAGAGTATAAAACCTTTACAGACCACGCCGAGATGTTTAAACTCGAGGGGTTAGAGCCG
AAAATGGACCCAGAGGAGATGAAGAAAAAGATGCGACAGGATGTAATCTCGTCCGTGCGC
AATTTTCTAATCTATATTGCCCTTCTCAGAGCCACTCCGTATATCTTGAAGAAGTTGGAC
AGCATTTGAGACCATCTGCCTCCAGTATTCCCACTTGGGCAGTTTAATGCAACAAGGTCG
ATGGACATCACCATAACAGGGGAACAATTAACAAAGCGGCGAGCTAAACACCATCATACG
GATCCTATATGGAAGACTTCTTTATAGGCTACAGTGAAGACATTACGTTGTGTCCTCCCA
TTGCACTTGAACATTAAGATGTAATTTGTAGTCATCGATGTGTCATCTTATTTTTCATGG
TTACCTTTTATGTTAGTGCTCAATAAGAGAACATCTGATTTTGTTTTGAGTGTTTTGGCG
ATCTTTTCCATGGTCCCTCAATGAGAGTGTTGTGTAATTGGACATGTGAATTTTGTTGGT
CATCACATGCAATAAAGAGAAGACATGTT
>TCONS_00238968
TCGCTGTAAGGACAGGAACCAGCGGGTCATTTGTGTTCTTACCTCTTGCCATCCACACAA
GGGGGACATGGTCAGTGATCAGGGTGAACTTCCTCCCGAGGAGGTAATACTTGAGGGTGT
CCAGTGCCCATTTCACGGCGAGGCCCTCCTTGACAATCAAGTATTTCTTCTCCCTAGGGA
GGAGCTTCCTGCTGACATACATGATGGGGTGCTCCTCGCCTTCCTGCTCTTGGGACAAGG
TTTTTCGAGAAGATTTTGAGAAGACAAGATTTTTTGAGAAGTCCGGGGTGATGAGTACCG
GGTGCAAACATGACACGTCCTTCAGGGCCTGGAACGCCGAGTCTGTGTCCTGACAATCGC
ACCGTCTGGGGTAGGAGTGCCTTTGTTATGTCTGTGAGGGGAAAAGCTATTACGGCAAAG
TTAGGTACAAATTGATTGTAGTAGCCTGCTAACCCCAGGAACAACTTAAACCTCCTCTTG
GTTCGGGGGACCGGCCATTACCTAATTGCAGCGGGATATTTTTCTTGGGGCTTCACATTT
CCCTGCCCGATTTGATAGCCCAGGTACTCCACCTCGGAGTAGCCCAATGTTGTGCCTCTG
ACTATGATTAACTTGTTGACGCACCC
>TCONS_00116291
AGACAGAAAGACAGACAGACACCATTTCTGCAAAAGAGAGTCCAATGCACAAGATGTAAT
AGTTTCACTTTGATTGTAACTTGGTTGTAGGAATGAATGGTAGTGTGTAGAGAATGGTCA
TGGCTGACTGTAGCATACATAATACAAATACATCATATACACAGTACACCGTATACACAG
TACACCAAATACACAGTACATCAAATACACCTAATACACAATACACCTGATACACAGTAC
ATCAATACACCTAATACACATTACACCTAATACACAGTACATCAATACACCTATACACAT
TACACCAATACACAGTACATCAAATACACCTATACACATTACACCAAATACACAGTACAT
CAATACACCTAATACACAGTACATCATATACACAGTACACCGTATACACAGTACACCAAA
TGCACAGTACACCAAATACACCTAATACACATTACATCAATACACAGTACATCATATACA
CAGTCAACAGTATACACAGTGCACCTAATACACAGTACACCAAATACACCTAATACACAT
TACACCAAATACACAGTACATCAAATACACAGTACACCAACAATGCTGGATGATTTGTGT
GTTGTAAAATCTGATAATTAACCTCTCACCCCTCTCTCCCTCTGGAGGCCTGAACCAGCA
GCGTATCACCCAGAGTGCTCCTGGTAAGCAGGGGAGCCAGCTGCCTTCCAGCCCCCAAAG
TGGAGGAGTCATGGGGGGCAGCAACCAGATAAAGCTCCAGCAGCTGCAGATGGAGAAGGA
GAGGTTGAGACTGAAACACCAGGAGCTGCTCCGCACCAGACCACAGGTCAGCAGAAATCC
ATATAAACTAACCTGAATCCCAACTCAGATCCATGTCTATATAAACTAACCTGAATCCAA
CTCAGATCCATGTCTATATAAACTAATCTGAATCCCAACTCAGATCCATGTCTATATAAA
CTAACCTGAATCCCAACTCAGATCCATGTCTATATAAACTAACCTGAATCCCAACTCAGA
TCCATGTCTATATAAACTAACCTGAATCCCAACTCAGATCCATGTCTATATAAACTAAC
>TCONS_00172691
CACGCATACACACACACACACACCCACGCGCGCACACAGCTGGCCTTGCAAGACATTAGC
ATCGAATCGTGCTTGGGGGGAGGATATGGGGGAATATTGTGGGGAAGGCAATTAACCGAC
AGAGAGTGAATACATTTAAATGTGTTTAAGACGGTGTGTGAGTGTGTTTAAGGCAGGGTG
GAAACAACCAATAGGGTGGAAACAACCAATAGGGTGGAAACAGCCAATAGGGTGGAAACA
GCCAACAGGGTGGAAACAGCCAACAGGGTGGAAACAGCCAACAGGGTGGAAACAGCCAAC
AGGGTGGAAACAACCAACCAACCAACAGGGTGGAAACAGCCATACAGGGTGGAAACAGCC
AATAGGGTGGCTGCAGCTGTTGTCCTCTACTGAAGTCTCCATGTGATAAAGAGATGGGTT
CGTCATTGGATAGGTTTTTAATTACCGTGCAGCTGAGGCACATACTTGACATTTTAGGGC
TGTTATTAAGTTGTCAGGGTTGTGAACATGTGCTGCTGTTTGTCTCCAATCTGATCAGGT
TATACAGTAGTAGTTTACCATAGTAATATATTGAATGGAGGTGCCAATGGGTAGCCCAGC
CTTCGGTCTAAGCCTAAAACCA
>TCONS_00177595
CTTCTCTATTCTACACTTCTCTATTATTTTATACTCTGCTCTATTCTCTGCTCTATTCTA
CTCTGCTCTATTCTACTCTACTCTACTCTTCTCTATTCTACTCTTCTCTATTCTGCTCTA
TTCTACTCTGCTCTATTCTACTCTGCTCTATTCTGATCTATTCTACTCTGCTCTATTCTA
CTCTGCTCTATTCTATTCTGATCTATTCTACTCTGCTCTATTCTATTCTGCTCTATTCTA
CTCTGCTCTATTCTTCTATGCTGTGCTCTACTCTGCTCTATGCTCTATTCTACTATGCTC
TATTCTGCTCTATGCTCTATTCTACTCTGCTCTATGCTCTATTCTACTCTTCTCTATTCT
GCTCTATTCTACTGTTCTCTATTCTACTCTGCTCTATGCTCTACTCTGCTCTATTCTGCT
CTATTCTACTGTTCTCTATTCTACTCTGCTCTATGCTCTACTCTGCTCTATTCTACTCTG
CTTATTCTACTCTTCTCTATTCTACTCTGCTCTATTTA
>TCONS_00103259
GCTCCATTTTAAACGTAGTAACAGGTCCATGTAGATTAAACAACCCTTCCTAATGCCATA
GAAGTAGTGTTCAGCCAGTATAACAATGTGCAACTTTCATTGTCATTCCCAGAGAATACA
GATACTGTGCCTATCAGCATTTTGTCTGGTGGTGATGGGGCTACCATGGAAACATGTCAG
AGTGGTCATAACTTCCTGTGTGGTGGTAATGGAGTTACCATGGTAACATGTCAGAGTGGT
CATAACTTCCTGTGTGGTGCGCCGCACTGAAAAGAAAACATATGCTTGAAATATTTTGCT
TCCTCTTTTAAAATATAATTAGTTGAATCATGGATGACTCCATTTGTAATGAGTATCTGT
TTATTCTTTTTGGTAGCATTTCTATGTTGAAGATTCAAGAAACATTTTCCATCCAATTCG
CTTTATTTTTGTAATACATTACACTCGTTCTTGAATAAGTTCCTCCATTTCTTTTAGTTT
TTCCTCTAACCTATGTTGTGTCTCTATAGTACAGTTTCCATTACATCTACCTGCTCTGTT
ACTTCCTCTAACCTGTTGTGTCTCTATAGTACAGTTTCCATTACCATCTACCTGCTCTGT
TACTTCCTCTATTTCCTTTATTAGTCTCATCTCATTTGACCTAAACTGCTTTTGTTTAAT
GATGAGTATTGTATTGAATGGCCTCTAAAAGTACATTTGAAAGATCTGCTGTACCCATGT
TGTGCAAAAATGTTTTAAAAATAATGAATTATTTTGTCTTAAAATTTCCAATATCCCCAT
TCACGTGTAAATTCTGTAAGAGTTATATGGAGGCCAAATGACTTTAGTCTGGTGACTGAG
CTGGCCATGCCCCATGCATATTAAGAAGGCAAACTAATAAAATGGACTGACATGTTGTCA
GAATTCAATAAACATTTATTAGGCTATAAAGCAGATTGTTTGAAAGAGGATAAAACACAG
ACCATGCTAAAAGGTTATTAAAACAAGAATCTTTCCTGCAGAGCATTTCAGATGTCTACA
TCTTCCAAGCCTTTCTTTCCCACTGTTTAAACAGACCACCTTTCAAGACCAAACAATTAA
GATCAGGTGTGGCCAAATACTAGGCGTGGCCAAGACACTGAACACAGTCAAATTGACAAG
ACAAACTACTGGCTGTTGAGGATGAAGGTACATGTAAACATAAATGGTTAGAATAATGAA
ACCGTTTTGGGCCAAATTCACACACAAGAAACAAAAATCACATTTAAATAAGGAGTATAA
AGTGAAGATGCCTCAACATGACTTCCTGTTGAAATAAAAGGTAAATAAGGTTCACATAAT
TAAAGATAACAGATCAGGGTGTAATGAGGTATGAATATAAGTGGAAGTTGATGAAATATG
GATTATGACACAAGCCAGTAGAATAAAGGATAAACAAAAACATTCCTAATTCTACTCTCT
CATACTCAGCCTTCCCATCTAGACAGATGGCAGCCATATTGGAGCTTGGGTGCTGAGATA
AATAGTCTGTCACTATGTTGGAGGTGTCTGGCCTATGTCTAAGCTCAAACTTGTAAGGCA
CAAGAGCCAAGTAACACCAGGTGATACAGTCATTAGTGTTATTCATCTGCAGGAGCCACT
GCAGATTGCGATGGTCAGACTCCATCAGGAAGCAGTGACCGAGAAGGTAGTACTGTTCCA
CAGTATACCAAAACTTCTATTATATTACAAAAAAATATTCTAAAACGGTTTGGTACTAGA
ACCTCTGTTATGTTTGGTATATCTGTCAAATGTCGCTCACGTGATTGAGGGGATCAAGTC
TGTGTCAGTGGAACCCCTTTACAGCGCCAAGAGCCTGGTCCACCTACTCATTCACTGTTA
GAGCCGCTAGCTCCCCACTCACGCAGTATAGAAGTTAACATGCTGCATTATTCAAGTGTG
TTATGTAGAAAATGTTGAAACGGTTCATTATTGTTCACAAAGCAATATCCCTACAGGCTA
CAACACTTTTACAATGCAAGAATATACTGGGAGCTTCCAGCTTTAATTGTAGGCCTAGTT
TCCTAGCTTCCAGCGGATTCACTATCCTAGTAGTAGTTGTAATAATATGCAGAATCCACG
GCCACAAAGTCAGATTCCACGGCCACAAAG
>TCONS_00252401
TGATGCTGATGCTGAGAAGGCGTTCGACAGAGTGGAATGGAATTTCCTATTCTCTGTTTT
GCAAAAATGTAATATGGATGCTAATTTCAACAAATGGGTCAAAGTGATTTATTACCAGTC
CCAGAGTTATGGTCTCCAACCAAAGGTTTAAGTTCCCAAGAATTTCCCCTGGGTAGAGGA
ACCCGGCAAGGCTGTCCTCTGTCTCCTCTTCTCTTCTCAATGGCGGAGTCCATACGTTCT
AATGAGACTAGAGGTCCTGTTATTGCAGATCAGGAACATAAACAGATGATATTATATTGC
ATGTTGTCAATCCATTCCACATATCGTTGATAGTATTGTATGTTGTCAGAAGTTGTAGAA
TGAATAACCACATCTATATCTATCAAAGGAATAATTGCTAAAATGTAGTGTACATTATCA
AGACAATGTGAATCTGCCTTTATCCCTCTTCAAAGGATGTAGGAAAACTATTTAGGTATG
GAATTTGATGAGGAGGCATGGCTTGAGATCTGTAATAAGATGCACTATGCACTTACTAGT
TTCATATGTTTCAGGAAACTAACTACAAATTCATGTTCAAGTTTTATTTGACTCCTGTTA
AATTAAATCGTATGTTCCCAGACACCTCACCAAATTTGCCCAAAATGTTGGACCGAAAAA
GGAACCTTTTTACACCTATTTTGGCAATGCGGCAGGGTAGTTAGTGGTTAGAGTGT
>TCONS_00115063
GCAAACTGGGTGTCAGATTCAGGTTTCTTCCCATTCAACAGGTGCAGCTATCCCAGGCCC
AACTCATGTGCTCCAAATTATTTCTCCAACCTCTGTAGGTCGTCTGTATATGGCCAAGGT
TTTTGTAGTCCACAGGCCATTAGAGGCCATGTTGTTTTGTAGTCCTACCTGGGTGGGTAG
AGCTTCCTCCTCTCTTCAGCGGAAAGGATGTTGCTGTCAGTCATCAGGTAGCAGGTTGCC
ATGGTGCCTGCTCCCAGGCTGGCCAACAGCGTGGCCGTGTTACGGCTGGACATCATTCTA
GTGAAGGAGAACGCCATCTTGGACGGTTCAAAGGTCAGAATCAGGTCAACTGGGGGTGGG
AGAGAGACACAAGGTATAAGTTACACATTTAAAAGGCTGTACTTCCTAAAAATTCTTAAA
TATGTGTTTATTTATGCATTGGTTTCTTGTTGTGTATGTATAACTGTTGTTGTCTTCTTA
AGAGCAGTACACTTCCTTCCTTTAACCTTTCGGCCTGTCTGACGGTCTATTTCTGTTGTA
GCAAGCTTCACGATGCAGAGTCAGACAGCCACCCTCTTCACCCTTTGACCTCTACATTTT
GTCCATCGAATACAGACTGTGGATGATGCAGGTCAAGCAGACTCGATGTCCTCAGTTGAG
TTACAATGTGCTTCCGGTTTGTTGATTGTACTGCATTCAATCGTATCATATTAAGTACTT
TAAAAAAGTTCATAAAGTTTGTGCAGGTCGTCGATAACAAGCTTACAGTATGAGAGGGGA
GTCTCAGCAGATGGCTGATTAAGCTCAGTCTGCTGATTTGGCCTCACAGGACGGCCTCTT
AACTATCCCAAAATGGCTGACGCAAAACGGCCACCACCATCAAGGGGGAGGAGGTAGGAG
GAAGTTGCCTCTGTACACCAATCGTAGGTCACCAAGATAAAACAAACTTTAGTGTAGCCC
GTGAGCAAGGTATTCCTTTCCATATGTCCTGTGGCTAAAATCTAAAGGTGAAAGGTCGTT
CTCACCCCCTTGTCCTTCACTTCAGCACAGAGGAGAGAAAGAGGGAGAAATAGAGAGACA
GAGAGATGGGAGAAAGAGAGAGACACAGAGAGAGACAGAGATACAGAAAGAGGGAAAGCA
GCCTTAAAACAGAGAGGTCCATATAGATCTGTAGAGGTCTAGTCACTAAAAGAACAGAAG
CAGGGATTGACTTCCTGTTTCATGAATCCTTCTACACACCTATTACATCATTGTCTGCAG
TCGTCAGGTGACAACGTTCCATGTGATTGTTCTTCATTAAGAATACAGTAACGACTTGGA
GGAAGAATACAATTCGGTTTGATCGCCAGATCGTCAGTTAGCTGCAAAAGCTGACAATGC
ACCCGCTCTACTCTACGATCCATATCAACGAAGCCCAACGTGCATCTCAGTGTCTGAACG
CAAGGTCTCTGGGTCAACTCAACACTATTGACCTCAAAGTCGTGGCTGTGTTTACCCCCC
GAGTTAAGTACAGCAGACCAGAACAAAGTAGGTGGCTGAGGGGTTTGAGAGGATGAGGCA
GCCTGAGAGGAGGAGGCAGTCTGAG
>TCONS_00149602
AGTAACTGCTGCTGGGTCCAGATAGACAGTCCAGACAGTAACTGCTGCTGGGTTCAGATA
GACAGCCAGATAGTAAGTACTGCTGGGTCCAGATAGACAGTCGAGACAGTAACTGTTGCT
GGGTACAGATAGACAGTCCAGACAGTAACTGCTGCTGGGTCCAGATAGACAGTAACTGCT
GCTGGGTCCAGATAGACAGTCCAGACAGTAACTACTGCTGGGTTCAGATAGACAGTCCAG
ACAGTAACTGCTGCTTGGTCCAGATAGACAGTAACTGCTGCTGGGTCCAGATAGACAGTA
ACTGCTGCTGGGTCCAGTTAGACAATAACTGCTGCTGGGTCCAGATAGACAGTCCAGACA
GTAACTACTGCTGGGTTCAGATAAACAGCCAGATAGTAAGTACTGCTGGGTCCAGATAGA
CAGTCCAGACAGTAACTACTGATGGGTCCAGATAGAATGACAGCCAGACAGTAACTACTG
ATGGGTCCAGCTAGAGAGTCAGACAGTATCTACAGCTGGGTCCAGATAGTCTG
>TCONS_00106818
CCACAGAAAAAATGTCTTATCCGAGTGAAGAAGTGAAACTGAATCACTAGATCTGCGTTT
TGATATTTCGTCTGCGTTTATTTATCTTTCTCAGTGAAAATTATGAATTCTGCGTTAAGG
CAACCCCTGTATCTTCAGACATCTGTATGGCTGTGTTCAGACAGTGTGTGTCCAGATATC
ATACTAAAATAGTTTGATTTTAGAATCATTGTGCTATGTATGTGGGTTATAAAAGTATGT
CTAGATGTACTCTGTCCAGTGTTGGTCTTTGTCAAGTTTTTCGTCTCTGGATATGACGCG
CAAAGACTAATCATAGAGAGTGTGAGCACTGACTGTGTTAGTGCTGAGCACATCTGGACA
TGTTCCCTCTCTTCTCACTCTTCTCCTCTCTTTCTCTCTTCTCTCCTCTTTTCTCTTCTC
TCTTCTCTTCTCCTCTTCTATCTTCTCTCTCTTCTCCTCTCTCTTCTCCTCTCTCTCTTC
TCGTATCTCGCTTCCTTCTCTTCTCTCTCTTCTCTGCCAGAGTACATTAAGTACAGTACA
TAGATAATGTAAATAATCTGGACCAGTGTTTACCGAATGGTGAGTCACTTCCAATTCAGC
GGTTCATAAATTTCCAAAAGCTTTAGGTGGGTTATAAAGCAACATACATTTGGGAATCAC
TGATCTAGCTGTGCTCTGTCAGTCAATCTATCTCCAGTAGTTGTGGCTGAGGGAGTGTTT
CTCAATGTGTTCTGTCAGTATTGTCTGGGAAAGTCTGGGCAGAGATGTTCTCTGTCAGAG
AGTAAGTTGAGCGAGAGGAGACCGGAGCTTTTAGCCTCCTATTGGGAAAAGACCATTATG
AATGACTGGTCATTGATCAAAGAAATACTATTTAATTG
>TCONS_00062318
CAAGCTCAAAGAAAGCAAAACGTTTCATGAGAAACATAACAGATTACACATACATTATCT
GGACTGTCCCATTGCATAGACCAGAGAGGGGTAGAACACTATCTCATCCCTGTCTGACTC
ATTACCATCCTGTTCGATTCAGTCCACAGATCCCCCTCCCGTAGCAGTGGTCTGGACCGG
TCTGACTCTATGCTGTATGGGGGCAGTCTGGGCCAACTCAACGGAGGGGGGAGCGTCTAC
CTGCCTGACTACTCTGTTAGGCAGCTCACACACCTGCAGGTCATTAAGATCACCCGTAGC
CACTACCAGAATGCCCTGACAGCCACTCTGATGGACAGCTCCCCCCAGACCCCCGACACA
GACGCCCGGCCCACAGACGGGAACACTCCCGACCTCCCTGTCCCGGAGCAGAGTGGAGAC
CACCTCCTCCCACCCAGAGAGACCCGGCCCAGCTCGGCCAGAACCAGAGGACAGCAGTCC
TCCGTCCCACACAGCACCTCTCTGCTCAACGAGAAGAACCGCATCGTCCGTAAGTCAACC
ATACTGGAGG
>TCONS_00014879
NNAATGTGTGACCAGGTTAATGTGTGACCAGGTTAACGTGTGTGTGACCAGGTTAGTGTG
TGGCCAGGTTAATGTATAGCCAGGTTAATGTGTGTGTGTGTGACCAGGTTAATGTGTGTG
TGTATGGCCAGGTTAATGTGTGTGTGTGTGACTAGGTTAATGTGTGTGTATGGCCAGGTT
AATGTGTGTGTATGACCAGGTTAATGTGTGACTAGGTTAATGTGTGTGTATGGCCAGGTT
AATGTGTGTGTGTCCTTACCTGAGTCCCAGTCCTGTCTCCGGTGGAGTACGATGTCCTGG
ATGCTGCTGGCTCCAAGATGGCCGCCCTGACCCCAGAGGAACTACAGAACTTAACAGATG
AAGGGTGTCAGAGCGTGGTGCGTCAGTTGGAGAGCCTGCCCAGAGAGGGCGTGGCCAGAG
AGAGACATGCTCGCTGTGCCTTCTACCTCCTCCTGCTGCTCAAACTGGCACGGCAGAAAA
ACAATGACTCGCAAGTGTGAGTGCCATGCCGTGTGTGTGTGTGTGTGTGTGTCTGTCTCT

>TCONS_00024776
CTCCTAATCCATCTCTTCTCTCTCTTCATCTGTCTCCTCCTAATCCATCTCTTCTCTCCT
CATCTGTCTCCTCCTAATCCATCTCTTCTCTCTCCTCATCTGTCTCCTCCTAATCCATCT
CTTCTCTCTCCATCTTTCGCTCCCCCATATCTATCTCCATGTTTCTCCATCTCTCCCTCT
TCTTCCCACAGCATAACAACATGGCGGCGTTCTTCAATGACCCGTTCATGGACCCACAGT
TCTCCAGTCGCCAGGCCAAGGCACTGTCCTACCAGGTAAACCACCGGGGAGAAGTCTCTA
GAGAAGGATCCTCCGGAAAGGACTTCATTCCCTCATTCACATTGGACCAGTTCAGCATGT
TGGAGAGTGCAATGAGCCAAATTGCAGGCGGTTCGTGTTTCGACCCGTCCTCGCCCTCTT
CCTCGCCCCTATACTGCTCGCAGGCCGCCCTCATGGGCCTGGGTGGGAGCCACGGCAACT
TGCAGGACCAGCTGCAGCAGATGAGACCCAACAACAACTACAACTGCAGTGGAGGGGTGC
CCAATATCATACTGACTGGTAGGTGGAG
>TCONS_00128812
AGCATGTTTCACGCCTAGCTGCCTCCCTCTCCTAATGTGATGCTCCACTGTCTGTCTCAA
TGAGGCCTGGCCGTTGCTCCAAGACATTCCTAACCCTAGTTCTCTCCTCATCGCCTGGTC
TGGTGGAAAGTGTGCATTTACCTCTTGGATGGATGGCTGTGGAAGGACAGCGTCAGTGGA
ACATGGGAATGTGTCTGCTCATCATGGTCAGACCAGAATCACATGCAGGCATGGGCCAGT
CAAGCAAACTCATGGTCACAATTCATGGGGGTGAATCTCAAATGTGTTTCCTTGCATCCT
CTCTCCACACTGCTTCCTCAAAATGCATTGGAAGAGAAGGTCTGAGTGCAAGGGGGGAGA
GGGAGCGAGACAAAGAATCAACGGTGGTCACCGCATGATCGCTAAGGGAAAAATGTATGG
TTGGATATGTCTAGTGAATGCTGTCCTTGTGATTGTTCTCCCACACTCCACTGCCCAGTT
TTTCAAAAGTTGACCCGTCTGGATTTTGCTGATCTAATAGGATTAAATGCATAGAAATAC
AATTAATAGAATGGGAGTCATTTAAGTCAATGATTCCTTCGTTCTGTCAAGGTTCGAACA
CCC
>TCONS_00151741
GGTTGGCCTGAGGTAGTTTTGACTGTGGGTTTCTCCCTCTCTAGGACCCGACAGTAGGTT
GGCCTGAGGTAGTTTGTTTTTAACAGACATTTCCCAATCCTCACTCGACCAGCAACACGT
GCCAGTATTGTGGAAAAACTCAATAATTATACCCATTCCTATAGCATCTAATCCCTCTGT
GCTGAATGACTACCGACCTGTCACCTTGACATCCTTAGTAATGAAATGCCTTGAGAAACT
TGTGAAAAGTCATATTCTCAGCGTCACCCGGAAGCTACTTGACCCTTTTCAGTTTAGCAG
AGGAGTTGATGATGCCATTCTTACCCTCCTTAACATGGTCTATAGACATCTAGAGCCAAA
TCCCATGTCAGGGTTCTGTTTGTTGACTTTTCTTCTGCCTTCAACACAATCCAGCCCTAC
ATTCTGGCACAGAGACTCATTAGGGACTTCTCCTTAGATGGGGGACTGGTTTTGTGGCTG
TTGGACTTCCTGGGCCAACGCTCACAGCAAGTCAAAAAAGGTCCCTACGTGTCGGACATA
CGCAATACCAACACAGG
>TCONS_00134325
GTTTCTTTAGGACTCGAGCAATAGTTGTTGTGCTGACAGAATTAACATTTTCAAATATAT
CATTATCAGCCAGCACTCTATCTTGAATCTCCCGCAGTTTTATTGCATTGTTGACAACAA
CCATGTCAACAATAGCATTTTCCTGCGCATCTGAAAATATTTTTCCTCTTCCCCCTGTTG
GGGGCAGCCTTTGGGTCCTGTTGTAAAAATATATTTTACAGTCAAATATTCTATAATTGC
AATACAAAATAGATTACTGTAATGTTTTCATTTACTGTAAGGATGTAACTCTCACCTGTT
TGCATGATGGAAAATTAGTATTACAGATGCCACTGTGGATCTTTGCAGATTGGGTTGCAC
CCTCAACCCTGCCTCTCTCAATGAGAGATCATGGTTCACGACATGGTCTATAAGTGTAGC
CCTTATTTCATCTGAATAACAGCTCTTTGTCTTCTTTGTCTTCCTCCACGCATCCGCCCT
CTCCCGGCCACCCTTCTCCCTCCACGAACCCATCTTCCTTGTTCCATTTCCAAAATGTGT
CTTTCTGAGCTCTACCTATATATACTGTAATATGTGTGTGTGTTCACTAACAAGTCTAAA
ACAAGACACCTGCTTAGCCTTTCAGCTGAAATTGCAATCAGCAGTGTTTGAAAGGCACAA
GGCTGAAATCTATTCCGTTTTGAATGTGTGGTTCACAGTTTTGACAGCAGTGTGTTAGCA
TTTGAACAAAGTGCTGTAAATTCACAGTGTTGTGCAGGTTGTGGTTAAAGTCATGGGATA
AGTGTGTAGAGTTTTGAAAACTGTGTTCAAGCAATGAAAAACTAACTAGAGTTTGGTCCC
CATGAACTGCTGCTGTGCAGACTGTAGTTAGAGTTTTGCACATGTGACTCCAGTTGTGTC
CACTGTCGTTTAGCAATCGAAAAAAACTGTAATATCAGAACATCAGACATGTTGACACGT
TGTAGTGGTTTAATATCAGAACATCAGAACCTAGGCTGTTTGTGTTATGTGGGGAGACAT
TGCCTTGTGTGTGTGTGTGTGTGTGTGTGTGTGAAGGGAGATCGACTTTAAAATTGGACG
TCTATCCATGTCCAGAGGACATTGAGAAATACCTTAAAAACCAGGCACTATGGGCAGTGA
GGACTATTACCATCAGCTGGACGGGAATAACTCTGGGTTTTGCTAGGTGAGGTTGAAGGG
CATTAACTCCGCATCAGAAGGTTGGGTTTTGN
>TCONS_00150204
TCGCTCTCTCTCTCAGCATAGTGTTGCCTGTCTATAGGGGGACTTCTGATTCTGTATGTC
AGAGGCTTGTTTGTTCTATGTAGTGGGAGTTGCAGTGAGGGATTGATGGTAATCTCATCT
CTCTCTCTGTGTAGATGGCTCCCCCTGGTGGCCCGCAGCAGCAGGTTCAGCAGCAGCAGC
CTCCGCAGGTCCATCCAGGCAGCGAGGCACAGCTCATCTCCTTCGACTGATCCATCCACC
TGGCTAGCTCAGCTTAACATTACCACCTGCTGCTGGCAGGGTTCAACACACTACACCCTC
TCTCTCCTCTTCTGTCCTCACCTCTCTTCTGTCCTCACCTCTCTTCTGTCCTCACCTCTC
TCCTCCTCTTCTGTCCTCACCTCTCTTCTCCTCTGTGTTCTCCTCTCTCTCTCTGCTGGG
CTCGTGGCCTGGATTCCCCAACAAACACACGTTTCTCACAATGTTTCTGTTTCGTTACGG
CAATGTTGTGAAATATTATAGTTGTGTAACAGACATGCTACCTCTCCTCCTAGCCATCCT
CTCTCCCCCAGCTGACATAGAGGATGAGAGGAGTGAGGAGGGGGTTAGGTAGTGTTACTA
TGCACCATGCCTACCCCAGGGTTGTATTCACTAGGAACCTAGACGGGGAGGGACTACCTG
AGCTTATAAGAAACACTTCCCCTTTAATGCGTTTTGCTACAGTGTTCTGTCCTCACCTCT
CTCTGTCTCTGTCCTCACCTCTCTCTGTCCTCACCTCTCTCTGTCCTCACCTCTCTCTGT
CCTCACCTCTCTCTGTCCTCACCTCTCTCTGTCCTCACCTCTCTCTGTCCTCATCTCTCT
CTGTCCTCACCTCTCTCTGTCCTCACCTCAACTCTCTCTGTCTCTCTCTCTCTCTCTCTC
TCTCTCTCTCTCTCTCTCTCTCTCTCTCTCTCTCTCTCTCTCTCTCTCTCTCTCTCTCTC
TCTCTCTCTCTCTCTCTCTCTCTCTCTCTCTCTCTCTCTCTCTCTCTCTCTCTCTCTCTC
TCTCTCTCTCTCTC
>TCONS_00102014
CGGTTACTGCTCCGGTGGGCCTAGAGCCATGGCGTTATCGCAGATCCAGTGTTTGGACGA
GAATAACGTGAACCTCCGGACGCATGAATCCAAACCGGACTTTTTTTATTCCGAGGACCA
ACGATTAGCGCTCGAGACGCTTCTCCGGGATGGACGCGATGCCTTTAATAAGTTCCTCCA
CGCGACCAGTCTCCGGTGTTTCCTGTCGGACCAGGAGGTGGACCAGTTGACCGGGGCAGT
GGAGGTGTACGACCCGGCATCAGAGCTCCGTCAGGGTGACTCAGACAGTGATGAACTCCC
GCTGTCTCTCCAGTACTGGCCGGAGCTGTCTGACTGCTCGCTCCCGCGGCTGGATCTGGG
CTGGCCGGACTGCGCATCCTACAGAGGAGTGACTCGCGTCACTGTGTACGCGCAACCGCC
ACTGGACGGCCACACGCACATCA
>TCONS_00143870
GCTAGTTTTACTGGAAGTGGTCCTCTCAGGAAGAAAGACTGTGGTTTGGCAGGTCCCTGA
CACATGAAGGATCATAGCTTGCGGATCTCTCTTCCAAAAGGCCAACACTGATCTAAGTCT
CCTCCTCCTCCACCTCCAGCATGTCCAGGGTCCAGAGGACAGAGAGATGCTGGCCAGACT
AGCAGCCAGTGTTGATGTTCAGGATGTCCAGTCAGGGGACAGTGAGGCTGCCATAGAGAA
GTACCTCCGCAGTGTCCTGGCTGTAGAAAATATACTCACCCTGGACCGACTACGACAGGT
CCACACGCACACGCACAGACAACACGAACACACACAATAGTACATATACTCAACTCTTAC
GTAACATAAAC
>TCONS_00041467
ACCACACACACACACACACACACACACACACACACACACACACACACACACACACACACA
CACACACACACACACACACACACACACACACACACACACACACGTAACTCTCTCTCTCTC
TGTCTCTACTTGGCCAGAGACTGATTGGTAATCCTATCATTGACGTAGCCCTAACGGGAC
AGGGAAAAGCCAAGATGAAGGTTACGAAAGCTTACCATCTACTGGACACTGCAGACGACT
GTAACCTTCTGTCAATCACAGTCAAAGTAGAGGGGAGAGTAGAGTACACTGCCCAGATTG
TTGAAGACTACAACGACTATGAGGGTGACTATGGAGACGGAGAGAAAAGGGAGGAAGAGG
ATGTCCCCCGATCAGCGATTGAGTGGTTTGACGCTCGCAGCAGACACAGAAGAGATACTC
AGCAAAGCCGGAATTCTGAAAACGATGTTGAATACGAAGTCTGTGTGAGTCATAGTCTGA
CCAGGAATCTCACAGGAATGTCCATAGCCGACATCACACTGCTCAGTGGCTTTGAGGCAC
AGACAGACGACCTGGACAAGGTGAGTCTTCATCATCACATAGAGTCTATATAAACACGTT
ACCAACCCCTTCCCTTTACTTTCTTTAGTAACCAATGTTCTGTCAGTCTCTCCCCTGATC
TTCCTCTCTCCTTCC
>TCONS_00055606
CTCCTGTTATAACTGATTGCGACTTGGGGGCATACAAAAACACACACCTGAGCGGTCTGC
CAGGTTGGTGGGTGAAAGTGTGACTCATTTCCTTTCCTGGAGACGTCAGTCTTCTGCTGG
GCTGTAAAAGGAGGTGAGGTGGTTCCGTGTTCACTAGGTCAGAGGACGGTTCACCAGGAA
CACGGATTACCATGGAGAGAAAAGGCTTGCGTTGCATCTTTGTCTTGTTGCTACCACTGG
CCTTAGAGTCTGCAGACATACCTGTCCTTAACTCAACAAAAGACCTCAGGAACATCGAGT
TTGGCCACAGATTCCCTCGTCATGGCCTAATGCTGCTACACTTCGTCTCGGGCGGCCTAA
ACGTCGATAACGACGATACACTCATACCAACGTTCTTACCAGAAAGGGGAGACTGAGGCT
TCCATCACTTCAATAACTATGAAGTTTTTCCACAACTGCAAAATCAGAACAGACAAGGTT
ACTACGAAGTCGGGAATATCAACACACCAACAGCATACTCACTCGATCCTTATGTCACTC
TCAGCTACTACCTTACCCCAGGAAACTTAGAGAGGAACATGGACAGGTTAGTTGTCAGAA
CAAGCCCCAACAGTCCACTGTTAGAGGCAGTCTACATCACTCAGCACTATCGAAGAAGCA
GTGAGTATGACCACAAAAACACCTACCAGATCAGCCCCGCCCTCCTGAGGGAGATCAGGA
CCCTCTCGCAAAACTGGGTGAACAGTGTGGACGTGTTTCTGTACGCTGCCGGTTATGACG
TAGACTCCAGAACCTTCACATGGAACTGCTCTGCCACTGATAGCACATACACGGTTGAAG
ACACAGGCAGAATGACTCTAAATGAGTCCCCTGCTATAATGAAAGGGGCCGTGGTGAATG
ACCACCACACAGAATGCTATGCTGTTGTGCTCCAGGTGAAATCCACAGAAAGTGGGTACG
CCCGGCTCAGATGGGCCAATGTCCCTGACAGCCTACTTGATGTGGGGGTGATGCTGGCAC
TCTTTAATAAAGATGGAAATAATCTGTTATCTCGCTCTCTTGACACGCGTAGCTACGGAA
CCTATGACACCAACCAGTACCTTAACCACGGGCTACAGGTCAAGCTCCTCTCCAAGGACG
GGTCAGATGTCTTCATGAGAGGACCTAAGTATGATGACGCAGACAGGAAGGTTCCTGTTG
GCATCGAGGGGTATGACGCCAGTCTGCAGCTCTACACTAAAGACGGCTGCGGATGCGCTC
GCCTGTTCATCAAAAAGACCTTCACTGATTGGAAGACTGATTTAAGACTGAAGTACTCGT
GGGTTGGATTCTACACCAATCACAACTATTCTAGTCATTGTTACTATACTTACCAGTATG
CTATCTATTTCACTAAACAGGATGACACATATGATATATATGATAAATATGATATATATT
CGTATGAGTCTAGTTTGTCCATTCAACCTGGAGCTCAAGCTCGATTCTTCCTCAAGGAAA
CATATGATCAAACTCTGGCAAAAACTAAACCATGGGAATGGTAAAAAGGTGTCTGGAGGA
TTGCTGGTATTAGTATTAGTGTCTCCAGTCATGAGCGAGGTACCCCTCAGACTGTTGAGC
GAAAACAGTCATTTAGGGAGAAACCAGCAGAATCTTACAACACTTGGAAAGAAATTGGAA
AGCAACTGTGTTAATTTAAAGCACCCAACAGAGAACACCTCAGTCATGTGATTAACAAAG
AGCCCTGTCTCTACCGCTTACACAACACCACGCCGTCTCCGTGGCGACAGGGAGCAGCCA
ATCACCATGCTGACGGCAGTAGAGAGCAGACAGGATTGGACACATCTGACCCTTCTGTAA
CTCAGAGACCGATTAGACTACTACTAAAATATGTTTAGTCTCAGGTATTAAGATGGAGAT
GTAGGGAGAGTGAATGTTTGTTANTN
>TCONS_00084062
GACATTCTGTAACAGCACCTACCTAGAGAGGACCAGGAAGGGCCCTGCCAGATATCATTG
AGTTGCCAGTAGAGAGCTCCCATGGTGTGACCTTTGCCCTCGATGACCTCACTCTGGCTG
CGGCGGTAGAACTCTGTCTGGACCTTAACACACTGGGACTGCATGACCTGGAGGAAGACC
ACTCATAGTGACCTGGAGGAAGACCACTCATGTGGTATGTG
>TCONS_00137017
AAGTCCCTGGCTGACTCCATTGATGACACCCTGACCTGTCAGTCTGGTGTGGAAGACGGT
CAGCAGGAGGATGAGGAAGAGGAGGAGGAAGGTGACAGAGACGAGACAGGGGTGGAGGTG
GACGACTTTGGAGAGTGTGTTTGGAGGCCCAGGGAGGGAGACAGACAGAGGGATGGAGGA
AGAGGAGGAGTGGGAGGAAGAGTAGGAGGAGGAGGAGGAGAGAGACAGAGCATGCACGAA
GAAAGCACAGCCACCTCCTACAACGACGTGACCCTCTACATGGATGGCAGGCTCTCGTCC
TCTCCCCTGTCCTTGGACCGGGCCCCCAGCAGCCCAGATACAGAGTACTGGAGCCCTGGA
GTGTGTGGCGGCAGGGTGGGGGGAGGGGAAAACAGCCGGGACACAGAGGGAGGGGGCAAC
AGTAACAGACGACACAGCACCCCCTGTACAGAGTGTAGAGACTACAGCCTGAGAGAAGCT
CACCTACCCTGTTGACCCTCGAACCCTGAGCGACAGCTCTGTTGATATGAATGACCGCTC
GGGCTCTATAGGCCGACAGGTCTACGAGACAGAACCAGGGGGAGGAGTTGGTGGAGGGGG
TTCGCCTCAGGGCACAATTAAACATAACCCCCACCCAAAGCCTCACCCCAACCCCAACGG
GCGTGCTGTCCCCATACCTCCCCAGGCCCAAGGCCAGACTCGTACTGTGCTCCCTCACCA
CCCCCACCCCTCGGCCATCCCCTCCCACCTGCCCTACCACACCATCCTACACCACCACCA
TCAGCTCCCATATTACCCTCTACACCCCCACCACCCGCACCCCAATACCCCCTCCTCCTC
CTCTCAGTCCCCCCAGGGACCACCCCTCACCCCCCTATTTTCCTCCTCATCAGCCACACT
GCCCCCTGGTGGCCAGGAGCAGGTCTGCTGTTCTGACGGAGACAACGACTCTCTCAGCTC
CACCACCAACTCTAACGACACCATCAACTGCTCCTCCGGGTCCTCATCGCGCGACAGCCT
CCGGGAGCCCCTCCCACCGCTCGGGAAACAGACCTATCAGAGAGAAAGCAGACACAGCTG
GGATAACCCCGCCTCTAACAACGACGTGGTGCAGAGACGACAGTACCGCATCGGACTCAA
CCTGTTCAACAAGTAGGTTAGACAGTACCGCATCGGACTCAATCTGTTCAACTAGTAGGT
TAGACAGTACCGCACTCAACCTGTTCAACAAGTAGGTTAAACAGTACCG
>TCONS_00026027
AATCCCTTCTCGGAACTCATTGTGGATATGGATTCTGTGTACCAGTATTTAGGATATCCA
GCACAAGCCAACGACGATTCAGGGACTTCAAGGGATAATCTATGGCTGTACGGCGTGGGT
ACCTTCATGGTTCTGTGGGCCCTCGGCTGGCTGTACAGAGACAGTCTGGAGATAGAGGAT
ATCAAGGAGAAGTATGTGTTTGTGACGGGGTGTGACTCTGGCTTCGGGAACTTGCTCTGT
AAGAGGCTGGACCGACGGGGGTTCAGGGTGATAGCTGGGTGTCTCACAGACAAAGGGGCT
GATGATCTGAAGAGGGCGACTGGGCCGTACCTGAAGACGGTTCTCCTAGACGTGACGAGC
ACCGGCAGTATACAG
>TCONS_00014660
CCAGGGTGACGGAGAGAAGTCTCCTCGTCAGAGGAGGCCCTCCAGCCCCAGCTCCAACAG
CTCCCTGGGGAAGTATGGAGGGTACACCCCTTCTCGCTCCCCCCAGAACTACAGCAGGCC
GGGTAGGTACCCCCCCTCCTCCCTCACCCGTCAGCTAGCAATAGTTTTAAAAATATTAAA
AAACACAGTAAAATGCGGTATATGATAGTTAATGTATAGTAAAAGTATTTAGCTATTATG
AATATCATACGTTATTATAATGATATGCGTATCTACAAATGTAGTCAATAATATGCAGCA
TTTGCATATAGTGCATGATGTCATTTTTACCATGTTGGGTCATATTCCACAAAGTGCAAC
CTGATTTAGGTGTCATCTTGATTGGTTAATTCTATCACTTTAGAGAACACATGTTTATTT
GAAGATTCTGTTATTTTTTTTCTTCACTGAATTTCCTGTTCCGACATTTTATGAATTCTC
ATTCCTTTCTGCTCTTTGAATGAGGTGGTACCATCACATAACATGGCATTACCACAGAAT
GTGTAAAGAACAGGATTTATCTACTATTGGGTGGGGGACAATACTATTGGCAGTGTCCTC
TGTGCCCTAAAAAAACATCTTGTCCTTCTCCTCAACCATTTTCTCCTACAGGGGATCTTT
ATATGGCCAGTAAAGCAATGGGTAATAGATATGGCCAGGCCCTTGACTCCAGCTCCCTCC
CCCACCCCTCAGCCTACACAGGGGGGCCTAAGTACCTCTCCTCCTTGGCTAGGGACTCCT
CCTGCCTCCCCATGGACTACTCAAGGGGTCTACCCCCCAAGTTCCCTGGGGGGCTGCAGG
TGCCTGGGCCGTTGACACAGCCTGGTAATATGTCTCCTGGAGGCAGAAACTCTCCTCTGC
CCCTTAACCCTACCACCCTGGCCGTGCTCCAGCAGCACAACTATGTGCCCTACTTCAGAG
GCCTCAAACAGGACCCCCTACTACCACCTGAATCTCAACCTAAGACGTCCCTGCATCTCA
ATTTACCTCCTCACGGTCACGGTAACGCACCAGATCCCCCTGGTCTCTATCTCTCTGTGT
CTCTTTCTCCCAGTGTACTGCTGGGTTTTCTTGGTGTGCATCAAGGTTGTGTGTTGGGAC
CCCTTAAGTCTGTTTCTGCTTGCCCTTTCTATTGTCTGTGGAAGTTGTTTCTCTTTTTGT
CTTCAGGTTGTCTTAGTCTTGTTGTTGTGCATGGGAACCTACTGTAATTGTGGATATGTT
TGATATTACTTGTATGTATTTCAGTTATCCTTGACATATTGATATTTGGGGAGAAGGTGG
TGGATGACTTTCTATGTTTGGTGGGATGTAAGTGTTGCACTTGTAACCGGAACTGTTGGC
TTGCCCTTGACTTAACATGGATTACTTGTTAGTCTTAATGTTGTTGTTGTTATTTTGGGA
ACCAAGAATTTCCTTAAAGGTTCATCTTTGTTATTCCGTGTTTTTCGGGTCTTTAAACCT
TTGGTGTCAGGTGGTGGTTGTGTATGGAGTGAGTGGGTGAAAGTGCAGGTGGCTGGTTTC
ATGATTGTGGGAGGGTTGCTGACAGGGGGGGTATGGGTGGAGGCGTCTACATTATAATAG
TAAAATACGTTGGTCTGAGGTCAAGGTTGGAACCACATGATAAGTCACACAAGATATCTG
TGAATAAATGTATTTGACCAAAATATTAGACTCGACCGAAACCTTGACAAGTACACCTGT
GCAGGAGTAGGTATGAAACCTTGACAAGTACACGTGTGCAGGAGTAGGTATGAAACCTTG
ACAAGTACACCTGTGCAGGAGTAGGTATGAAACCTTGACAAGTACACGTGTGCAGGAGTA
GGTATGAAACCTTGACAAGTACACATGTGCAGGAGTAGGTATGAAACCTTGACAAGTACA
CATGTGCAGGAGTAGGTATGAAACCTTGACAAGTACACATGTGCAGGAGTAGGTATGAAA
ACGTGCAGTTTCCCTCAGAAAGGAGATCAGAAAAAGGGATCACTTAACTTCATGCTCCTC
TAAAGCCTCAGCGGCTTAGCTTCATGCTCCTCTAAAGCCTCAGTAG
>TCONS_00089487
TTAAAGCCACAGTCGCCCGTCTCGTAACCGTCTGTCAGAGGTTAAATAAAAATGGTGACG
TCGTACCGCGAGACAGATCGCTCACTCAGGTTCATATTTCCCAGAGCTTGACGGGTCCGT
CATCAACTCACACCGAATCTCGGGAGTCGGTGGCTGAGCACGGAATGAAGACAAAACGAG
TGTCAAAAGAAGACAATCAGTACTCTGCAGGACAGCGCTGAGGTTTATGTTGAAGCCCCT
CTTTAAAAGGATCAGCCACTCGAGTCAGGCTTTGATAGAAATGTTCAGGGGTCCGTGTTG
TGGTTTGGGCTTCCTGAATAGAGTGGAGAGGTTTCTTTGGTCGGCGAATGAGAGGGACCG
GCGAGGCGGATGGGAGGTGGAGAATACAGTCTTAATGACAACCTTTCTACAACACACCAT
GTTAACAGGAAGCACTCTTGCATTAAACTGAGAAAAGGGCACTGGGTTTTGTGTTTCAGC
ATCCTCAATATGGTTGCAGGGCCACATGCATGCACACCATACCCAAAGCTGTTCACATTA
GAGCTCAATTGCCAGGCAGTGTATTTAGACAGGGAGAGAGAGAAGGGGCAATGCGGGAGG
AAGAGAGAGACACACACAAAGATGGGGTAGAGGTTATGAGAGGAAGAGAGAGTGTGTGTG
TCAGAGAGAGAGAGAAAAAGAAGAATGGTCTTCGAGGGAGGAAACAGGACCAGTATAGAA
GAGACGTCACAAACAAAACAGTCCATTACGGGTCTGGGACTGAGACGGGGAAACAGACAG
CTACCATACAACACAATCAGAGGAGCTAGGGTCTCATATATCACAAGAGAAAAGGGACAA
CTTAAATGTATAAATACATTACTTAGTTTTGTGGTACAGAAGTTTGTACATAAATCGAGG
TTGCATACCAACATGCAATCAATGTGCCAACAGACATGACGTATCTCATTTTGCCACACG
TCTTTATCATCCAAACTGCATTTTAGTACCATACAGACCACATTTTGAGACCATTTGACA
AATGCCTGGGCTGTATTATACAATATTCAAAAGCATCCTTATTTTAATCAAATCCAACCC
ACAGTCCACTTCACACCACTATCACAGACAGACGTTTCACAGAGTCACAAGGTACTCTAC
ATCTAGCAGCCTACAAATCACGCAGCTCTGTAACTGCTAGTACCTCCCTGTATACCAGGA
TATCCTGCTCGTTTGTCTCCGTCTCTGTAGCCCAATAAGGAGCCTGGTGGGAGGACGGCT
CATAATAATAATGTCTGGAACGGAGCAAACAGAATGATACCATCCCATTGATTCTGCTCC
AGCCTTTACCACGAGCCTGTCCTCCCACATTAAGGTGCCACCAACCTCCTGTAGATTATA
TCTGATAGGGCTGGGCTTGAATGACTGATGAGGCTGTGTGTCTGTGTCTGGATACAAGAT
GTAATTCGGCCTGTTTCGGCCTGTTTTCACATCTTCAATAGGAAGAGTGAGGAGAAGCAT
GGAAATAAATGGGTACCCGCT
>TCONS_00062256
AATGTATTTCTCGTGAAATATTTCCACCATAGAATGTTGTCTGTCAATTCTTCTCCTAAC
CTCTGTTTACATGGCGACCCCTAGATTGCGTTGCTTAGCGTGTTGATGCTCACGCTGCTG
AGGACTGTGGGATTGAGAGCATTCTCCATGGCGTCTGAGACCTACATGTCGGGCACACAC
TCCGCTGCCTTCGTCACCTGCCCCAACGAACAGGTGGCCAAAGATCTGGCCAGGGCTGAA
CCGGTTACACACATCCACCAGGGATGAACTGG
>TCONS_00118618
AGACTCTTTAATCGCGGTGTTCTTTGCACAAGGTAGTATATTGCTGCATATACTTTGGCA
GTACTAGGGTTAGTTTGACAACTATGGCACTGGCAGACCTATTTTCTGCCATAATTTATT
TAGCATATTTAAGTAGCCTGCAGGCTACTCAAAATGTAGGCTGTAATTGAAAACAATACT
GCATTTTAAATTGTGCCTCTGCAAGGACAGGCAAGAAATTGGTTATGTAGTCTAGGAATT
ACCCATATTTTCTGTCTCTATTTGAGGAGTAGCCTAATTTTGGTGAGAGTCCATGTTCTC
CATGCCGCTGTCCTTTTTAAATTAATACATCCACTATTGAGGACGTTTTTTTTAATTATT
ATTATTATTAACACTCTCTAAGGACTACAGTGACAGCTTCTCGACGTTGGGATTTAGGTT
TTGTACCTGTATTCTTGCGCTGATCTACACATTTTCGTGCATGAGGCACCGTTTCCAGGC
CTTATCCTTTGCTTTAATTATTTATTTACGTGTAAACTGCGGTCTTGCTATCAAAACATT
GATGGTCGATAATCCCCATCTCTGTTGAGGGCCGAACTAAAACACCTTCATTTATTTTCA
TCTCAAATTGGAGTAGGCTGGCACACAGTCATTATGGCTCGTCCACGGCCGCGGGAGTAC
AAGGCAGGAGATTTGGTTTTTGCGAAGATGAAGGGATACCCACACTGGCCAGCGAGGGTG
AGTAGGTGATGCAGCCGAGCTGAAAAGCAGGGAGGCGGGGTTGCCTGAGACAATACCGCC
GATGCTTTGGGATATATGCGATGGGCTCCTTCTTCACCATGCGTGTTTGTCTTTCGCAGC
TTAGTTCACAGTGAACCTACCTACCTACCTTCATCACATATTCAGCTATTGCGGATCGCT
ATTTTGATACGCTGCAAACCACAATAACCAGTCATTCTTATGTTTACCATTCTTTACATT
TTCCCTGTGTTTCCCAG
>TCONS_00164140
AAATAAAGGTTAAAAAAATAAAAATATCCTTCTGACATCAGAGGGAAACTATTGTAAAAA
CTGTTTGTTTGTGAAAACACATCGGACTTAGTTTGAGGAACGCTCAACTCCGTTCTCTTA
TTTCGAGTTGAGTTTTGATAACAGGATTCGCAGGATTTGTTGCTAGCAACAACATATATT
ATTCTATCTAAAACAATAACATTTCTGTAAAGTTTTACCCCCAACGATATTATTGACTTA
CATTTGCTTTGCCTATCACAGAGGGCAGCAGCTCGCATGTCACAGAGGCGGATGGTCCCC
TTACTGCTACTGTACACAAATACATTACACTGGTGTGGATGGCACTCTGCAGCTGTGATG
ACTTCTGTCAGCTCCTCCATATTGGCAGGCTTTATATCTACAATGTCTGGGGGAGGGAGG
GGCACGATCAAGGATCAACACCACCAAGACATGGCAAGGGCATAGACACAAACAGGTAGA
CACGCACTCACTCACAGGTAGACACGCACTCACTCACAGGTAGACACGCACTCACTCACA
GGTAGACACACACTCACAGGTGGACACACTCACAGGTAGACACAGGTAGTTACACACTCA
CAGGTAGACACAGG
>TCONS_00013221
CTGGTCTATAGCAACACAGGGGTATTGGTCCATAGCAACACAGGGGTACTGGTCCATAGC
AACACAGGGGTATTGGTCCATAGCAACACAGGGGTACTGGTCCATAGCAACACAGGGGTA
TTGGTCTATAGCAACACAGGGGTATTGGTCCATAGCAACACAGGGGTATTGGTCCATAGC
AACACAGGGGTACTGGTCCATAGCAACACATGGGTACTGGTCCATAGCAACACAGGGGTA
CTGGTCCATAGCAACACAGGGGTATTTAAAGACAGAGAACTGCTCCAGTTGTCAAGGGCA
TTAACCCTTTTCTCCCAACAAATATATGTGACTAATATTGTGACTAGACTCCACAGTAGA
GCAGTAGACATTTGTGAGGGGGAAAATGGTGTATCTGGTCCATAGCAACCGAGGATTATT
TCAAGACATTTGCAAAGGGGCACACGTCCTTTGGTTTCCGTTTCTCCATGGCAGTTATTT
GTTCATTGAAGTGTGACTTGACTCCCTAGTGGAGCTGTATACATTAGTGAGTATTTGTTC
TGCAGTGATATCCCACAGGGCTAATGGCAGTAGCTGTGAGGGTAAAGCGAAACCACAGGT
TTGTTCTTTGAGGCATTTCCAACGACTAGGGCTCACTGTGAGGAGTCTGTCGGGATAGGC
CTCAGTCGTTAAGTTAATCGTTAAATTCATATTTTAATTATCATCAGGTAAGACCAAAAA
CGAGCTCACTTTTTGGCCATTCTGGGACTGGAGTTGTGTACTTGTGTTTGGAGTTGTGTA
CTTGTGTTTGAAGTTGTGTGGTTGTGTTTGGAGTTGTGTGGTTGTGTTTGGAGTTGTGTA
CTTGTGTTTGGAGTTGTGTGGTTGTGTTTGGAGTTGTGTGGTTGTCTTTGGAGTTGTGTA
ATTGTCTTTGGAGTTGTGTAATTGTCTTTGGAGTTG
>TCONS_00212507
GGGGTGCTCTGTTTCGAAGTTGACCTGATGAACTCGCATACAGAGAAGGATATCTCTATC
GCTCGCTCGCTCTCTCTCTCTCTCTCTCTCTCTCTCTTTCTCTCTCTTTCTCTCGCTCTG
CCATTGAAGGCATTTAATTGGAAATACATGAAGCAAGAATGTAACAATCGCATTATTAAA
TGGCACGTGATGTTTAAATTGACTAATGAGAATTAACTCAAACGTTCCGAACTGTCCATT
CTGGTTTTGAAGAGCGCTTGCAGATCGAGACATTTTACATAACTTCATACTTGGCTATCT
ACTCTGGTCAGTGTGTCCGTTTAAAGTCATAATAGCCAACTATATCCTACACTCAGCGCC
TTGGAATTTCGAGCACAACTATGTGGTCAAGAATGTCGAGGAATTACCCACTCCTGCCAA
TCTGATCTAGATTTCAGAACCAAGGACAGTTCACACCTGCTCCACCTGGGATACCGACGC
GCGACGTTTCCTCACTTCCCGACTTTAACAATGCAACCAGTGAATAACCAAGATGACATG
AGTGCCAAGAGTAGGCTCTAGAGTGATCCACCTCACCCAGCCTCAGCCCCTGTAAGACCA
TTCTGTGTCTCACTCCTACACCCACTTACCCACGACCCACTACACTGACCCCAGCTAGAC
TACCTCACCATGCCCACCACCGGCCTCCTCTGCCCTGGGCTCTGGGCCAAGGCTGCCCTT
TGGTGGTCCCTTCACCTGCTCCTCTTTGACCTGCTCATCTCTGAGGCCCTGGCCAGCCCT
AACAACAGATTCCCCCCTTCCACCAAGAGGGAGATCACCATCGACGGGGACCTGGTGATC
GGCGGACTGTTCCCGGTGCACGAGAAGGGTGAGGGGGTGGAGGACTGTGGGAAGATCAAC
GAGCAACGAGGGATCCAGAGACTGGAGGCGATGCTTTTAGCGCTGGACGAGATCAACGCA
GACGAGAGGCTGCTGCCAGGCCTCAGGCTGGGAGCCCACATCCTGGACACCTGCTCTAAG
GACACCTACGCTCTGGAGCAGAGCCTGGAGTTTGTACGAGCCTCCCTCACTAAGGTGCAC
GAGCCTGGGTTCATCTGTCCAGACGGATCCAACCCCATCCAGGATGATGTCCCTCTGGCC
ATTTCTGGAGTCATCGGGGGCTCCTACAGTGACGTTTCCA
>TCONS_00081390
CAATATTTAATTAAAATGTCTTGATAGTTAACATCTGTACAGTGGCTGGGTAGAGGTTTA
TAGTAACATTAGTTACTGGTTGGGTCTCTGAGCAGGCCCTCTCATCTGCCCTCTCTCATC
TGTTTGGTGCCAGGGGTTAGAGTTCACTAGCTGGGCTGTGTGGTGCCAGGGTTTAGAGGC
CAGAGGTCAGAGGCCAGAGGTCAGGGCTGTGTGGCACCAGGGGTTAGAGGCCAGAGGTCA
GGGCTGTGTGGGGCCAGGGATAAGTGTTCACTAGCTGGTCTGTGTGGTGCCAAGGGTTAG
AGTTCACTAGCTGGGCTGTGTAGTGCCAGGGGTTAGAGTTCACTAGCTGGGCTGTGTGGT
GCCAGGGGTTAGAGGTCAGAGGTCAGGGCTGTGTGATGCCAGGGGTTAGAGTTCAGGGCC
TGCCAACAAGATCAACCTAACACTGTAGGATCTGCTCCTACTCCCCACTCCCACTGCACA
CCACAACAAAAGGTACGTTACTCAGTCAAAGCAGCCAGAAATATTTTTAAATAAATGACT
TTAGAATCCCATTTTAATGTAACACATTTCTCCCCCAGAAGTTTGTCTCCGCTGTGATTT
ATAGCGCACTTTACACAGTGGTTAGCCTGTAAACAGTGGCCGTTTATCACTGTGGAGATG
GAAGCTAGCTACAGGAACGGTACAACTCCGGTGTGTGTAGCATTTTCTCAGCTCTGCAAA
TCGTCTCCCCCCTCTAAGGAGTTGCCTTTTCCTGGCCCGCAGATGCTAGGCATTTTAAAG
AGGATCAGGCTGGCAGGACAGGGAGAAATTATTGGAGACTGGGTAGGGGTGAGTGCTGGG
GCCCAGTGTGACAGGCAGGGTGAGATCTGTGGGGACGGATGATAGCTTTACACCACCGGA
GCCCCCCATCCTCTGGTCACGGGGTGGCAGAGTGTGTCACTGCTGCT
>TCONS_00162032
TGTGTATCTTCTTTGATTTGTCAAGCTGAGCCTTTGCAGCTGCTTTTATAGCCACTGGTA
CATTGCGGGGTGTACACTGGACAGGCTGGATTGCTGCGTCCAACTCAAAGTGGACTTCGC
GTGAACTGACTCGACCTGTGAGTTGAAGACTCCATGGTATTTGCTTAGGAGTGTCTCCTT
GCTGAGGGGCCCAGCCTGGACTTTGTCTACAATGTTAAGGTCTGCTGGAAAGGTGGAGTT
AATAAGCCAGAGGCGCTCGCATGTGGATCCAGGCAGTAATGGCTGTTTCCTAGCCTCAAC
TATTTCAAACTTAAGGGTGTGTTTCTGGCCCGCACAACACACTGTAAAAAACAGGCCTAA
AGAGGCCATCAACTGGCCTGTATACAGCTTCAGCTTGGTGCTACTCTCTGTGAGTTTGTC
TCTGGGCATGAGCCTCCTTTTGTTTTTAAGGCTCATAACTTTACATGCGACCCTCGAATC
TAGCTGACATTGCTGTGGTTTATTGTTAAATTGTAGAGTGACAAAAATATTTTGGGGCAC
TCCCTGCCCCTATGCACACGCTAGCATAGAAATCATTCTCAGTGCTGTTGTTCCCTTGAT
TTGTGTTTGTTTCAATGGAGTGCACTTTACCCTCCTTTCTCTTGCTTTTCATGTAGACCC
TTGCAAAGTGATTAGCTATGCCACAGTATTTGCACATTTTCACATATCCTGGGCAGGGTT
GTTTTCCACATCCATGAGAAATGCCACAATATCTGCATGGATTGGGGCTGTCTATTGCAG
AGTTGGCTGTAGAATTAGCATTAGCATTATCTGTGGCAAAGGGGCATTTCTTTACTGGCT
GACTGAATGTTGCATTGACATTGTACATATGCTACCTTTCTAGCTCCATGGACCTTATCC
GTATATCTGTGTGCTGCACGGCATGTTTCCACTGCCAAACCCAGTATCAGGTCAAATTAT
CTCAGCAAACGTCTGAGCATGCCCTCATCAGCTATACAGAGCACTATCTTATCTCTGATC
AGTTTGTCTCTTAAAACACCATATTCACATGTAGCTGCTTTTCCCTTAACCTGGTGACAC
AGCTGTCAATGGACTCTCCGCCCTCCTGTTTGTAACAGCCAAAAACCTAATGCTCGTAGA
TAACATTCTTTGCTGGCTTAAAGTAATGTTCAAGAGCATCAAGAATAGCTGTTGTGTTAC
CTTG
>TCONS_00148001
AAGACAAGACACCGAGGACAACTACACTGGATCTTCTCTGGAGGCGAGCATAGAACTGTG
AGTTCCTTATCAAGCAAAAATTGAGGTTCATGGAGGATCTGACCTGAACGGACAAAGTGA
CACGAGAGAAACTGGGGCGGATGGTGGCTGCAGCACGAAAGTCAGGGAAAACCGATTTTT
TTGTCGGTGCAAGAGCGATCATCGTTGGGAAAGAAATGAGACCAAATCAAAACATTTGAG
AGAGATCCAGAGTCCGACTCAGACAGAACTGGTAGACCTTAACACTGCCTAATTGCCAGG
TGAAAAGCAGCCTTGAATGAGAAAAGGCTGATCTGAAAACTGGAAAACTAAACTCTACAT
TTGGGTGAATAACTGCTTATACAATGTCTCCCTCTTGTGGGAGTAAGAATAATTTGGTTA
CTTTATGACCAGTATTTCTTAGTGTTTTGTTGGAGGGGTTAATAATGGGATGAAATCCTT
TAGAGTTACATGTCCTTAGGAAAAGCTGATATTAGCATAATAATATTGTTGGTTGAAGTT
TATGTCTTCATCTCTTTGTTCAATGAATGTCAGGGGTATTCGTAACTTAGTCAAACGTAA
GGCTA
>TCONS_00070336
GGAGAGGATGGAGGCAGAGGGGGACTTAGGGGGGATAGGGGCTGGAGAGAGGGGGGAAAC
AGGTATAGTCTATTCCAGCAGAGAAGTTAAAAGAGTCAAGAGTCTGTGTGGTACTCCAGT
TCAGAATTGTTGATTAGCCCTACGGCCCACTGTTGTGTGTCGAGGTGGAGTTGAGGCGCT
GCTACAGGTTAAAACACCTGACCACCATTGTAGCTTGGCAAGTCTGAATGATGCAGCAAT
AGTGGACACAATAAAAAATAAAAAGTCCCTCCAGGTTAAACAGCTTGCAGCAGTTGGAAG
TACGGTGTGCTGCTCAAAACCAAAAACGTCCCTTGGACAGGAATTAGGCAGGGTACCAGT
GGTGGCCCAAATAACGTCACTGCTGAAAGCAAGCTGCGAGCAGAAGTCCTGATCTTCCAA
CCTCAACACCGTTTACAACTGGTATTTATTTAACCACCGACTTCTCTGACTGCTAGCGCT
TCAAACACCTGTCACAGTTTAAAACATAAATTACATTTAAAATACAACGCGGTTGCTTCA
TCAACAGACGGCTAGTAAACGAACCTTGTTGTGAGCTATCTGGCAATAACCTCTCTTTAG
ATGAAAACAACATATTTGTTTTGTGGACGTGACGTTAGCTAAACTGTATATTTTAAGGAT
GTAGCTAATTTCCAAGTTAGCGTACAGGCTATCTGTGTCCTTATTGTTAGCATAACGTTA
GCTAGCTAGCGAGTAATGCCATTATGGGCTAGCTATCGCAACAAAGAAAGTGTTATCAAG
AACATCTAACGTTACAGCCTATGTTGAGCCCACAAACAAAACTGTTTATAACCTGTTTCT
TTTAAAACTAGATAGTTAGCAACCCTGTTATAGTAATTGAAGGGTAAATAGGCATATGAA
CAACAGCTTTGCGTGGCTGGCAAGACAGGAGGAGCTAGTTAGCTGGATATGCTAAGCTAG
CTGGTAATGCTAAACTAGCTGGGTATGCTAAGCTAGCTGGTAATGCTAAACTAGCTGGGT
ATGCTAAGCTAGCTGGTAATGCTAAGCTAGCTGGTAATGCTAAACTAGCTAGATATTCGT
GGTTAGTTGACAAGTGTCAAATCAAATCAACGACAGAGGTCAACATCCGAATTAAATAAC
ATACCCTATATGTATCAGTTTGCCAGAACTCTCATTCATAAAGGTAATAATTGTACGAGT
AATCTCCTAACCTGTCGAAAACTGGACTATCCTCTTCCTAACTGGTTTACGATGCTGGCT
TCCTTGGTACCGATTGCTTGCTAACTTCACCCGAGACTGGCTGCTCTGAAATCGGGCCCC
TCTCTCTTGTCCGGACAACAAAGATCCGTAACTTCCCGACCTTTTCCTTGCCTTGGTTCT
ATCCAGAACTTGCAGTTTGCCGTATTTTCTCGTGGGTCCAAAGCACACTTTGAGATGTAA
GGTTTTAGTCCAAGTCCGCGGTAAATCATTTGAAAATCTCAGTTTGTGAAATTN
>TCONS_00071194
GTGCATCATGTAAATCGTTGTAGAATCTTATGTCTACCTGATCGTATGTCGTGGTCCAGG
TCTTCCACTTTCACAATGGCGTCTGCAATGCCTTTCTTCGTCATCTTGTCTCTCACCACT
CCCTTGATGCCTCTGTGAACCTGGTAGAGGCAAGGACAGAACATCAGAAACAGAGATGAT
CAGGAACATCAGAA
>TCONS_00157513
AACACGTTACAAGTAGGATTTCCTAACGGTTTATAAGTAGTTACCAATGTGTTCACTGTT
TAACAGGTTATAAACTACAAATTAACCATTAAGCTGTACGTGTAGGAAGCACTGAGCTGA
AGTGACAAACAGATCTGGGACCAGGCTAGCCTAGTGGTCCTTACCACAGCTGGGTCCTGA
TGCACAGCGCAGTGCTTCTCCACACCTCCCTTCCTGCACAGGGTCCTGGCCATCTGTACT
GTGAAGATGTACTTCATCCCAGCTACCACCTGTAAGCAGAGGATGGTCAGCACATCAGAC
CACGGACATAGAAATCACCCATCTTACTTGTATGAGGGACCTGTTGCAGTAATTCATTTA
TGAATACAGAACAAAGCTCAATGACCGAGTCGCATCTCTTGCAACCGAACCGGTAGCACA
AACGACCAGCCGGCTTAGGTAGCAACCTGATGTTTGTGACGTTACTACATCTGGTGGAAG
TATGAAATAGTATGAAC
>TCONS_00147145
TTATCCTATAACTAAGTATTATGGTATGGTATGGTAATCCTATAGCTAAGTATTATGGTA
TGGTATGGTTATCCTATAGCTAAGTATTATGGTATGGTATGGTAATCCTATAGCTAAGTA
TTATGGTATGGTTATCCTATAGCTAAGTATTATGGTATGGTATGGTTATCCTATAGCTAA
GTATTATGGTATGGACGGTAATCATATAGCTAAATATTATGGCATGGTAATCCTATAGCT
AAGTATTATGGTATGGTATGGTTATCCTATAGCTAAGTATTATAGTATGGTATGGTAATC
ATATAGCTAAGTATTATGGTATGGTATGGTTATCCTA
>TCONS_00167533
CTCGTTACAATGGACAGACAGAGACAGGAGTCCTGTTACAATGGGACAGACAGAGACAGG
AGTCCTGTTACAATGGGACAGACAGAGACAGGAGTCTCGTTACAATGGGACAGACAGAGA
CAGGAGTCTCGTTACAATGGGACAGACAGAGACAGGAGTCCTGTTACAATGGGACAGACA
GAGACAGGAGTCCTGTTACAATGGGACAGACAGAGACAGGAGTCCTGTTACAATGGGACA
GACAGAGACAGGAGTCCTGTTACAATGGGACAGACAGAGACAGGAGTCTGTTACAATGGG
ACAGACAGAGACAGGAGTCTCGTGGTGGATTTGCATTCTCAGATGCCGAGCGTTTAAACT
TCAGCGGTTGGATCCAGACCAGCAGCATTCCATCCACAGTATAATGCCCTTTTCAAAGAG
TTTCTCCATAGCACCTGATGAGTAACCTAATCCCCTGTCAAGGCAGGTCAAAACCCTTCA
ATTACTGACAACAACACCTCCATTTAGCAGATACAAAGTCCCATCACCAGCAGCCTAATT
GATGTATCTATTCATGTAACTAGATGTAATCCCACCACCAGTATAACTGATTAATGTAAC
TAGATGTAATCCCACCACCAGTATAACTGATTAATGTAACTAGATGTAATCCCAACACCA
CAGGTCTAACTGATTAATGTAACTAGATGTAATCCCAACACCAGTATAATTGGTGTATCT
ATTCATGTAACTAGATGTGACGTGGTTCCTTGGTTCCATCTCATGCCCTCCTACGGCTGC
TGACAAGGCATGTCCTGCCAAGCAGAAATGCACTATGGTTACGTGTCCCATTTAGGGCAC
TGATCTAAAGTAGTGTACTATGTAGTGAATAGGATGCGATGTGGGACGCATGGTTTAAGC
ATAGGTCTACTGCAGCCACGGTCTCGTCCATGGGAACCTTCCAGAGCTTGTTCTTCTCAG
ACATTTCTGTCTTTTAGGAGGAGAACAACAGTCTGACTAACATACAGTCAATGTTCTCTC
CTCTCTGGAGACAGGCAGTAATTAAAAACAAGAGATTTATTTCACGTTGATTCACTTAGT
GGTATAATGAGATGGTCTATAAATGATATGAAGGGTGAGGTCTACTAGACTGTCAACGGG
GGGTCGTGTTCAGTAGGACAAACTGTAGCAAAGGGTTTATCAACAGATAACAAACAACAA
CAAAAAAAGACTGTTCCTTATTGGACAAACTGTGCTGATCGGTACCTCCCAGTTTCACTC
TATTTCGGGATGTTTCGTCTCCGTTTCC
>TCONS_00005840
CAGATGAGACTGCAAATGATGGGCAGAACAGTGATGCTCTCTCTTCGAGAGATGAAAGCA
GTTGTGTGCGTTCATCTGTGGGTAGGAGAGGAGGAAGGCCATGGAGCCCTGGGCCCCGCG
CTGACCCTCGACCCTAACCTCGCGCTGCCTAACCTAGCTGACACTGAGACGCACGACGCA
GCCTCTCTTAACAGAGACTAACTCCCGCCCGAGCACCCGGCTGGAGCAAGGCAGGAACAT
GATGATGATGGTGATGATGAAGGAACACACTATATCAACGACGTTGATTTAAAACATGCT
ACAATCAAACAAGAGAAGTCATTCAAAAGGAACTATGAAGGAGTGTTTCTGCCCTGTGTG
AGGATGGAGAGGAGACAGAGACAGACCTGCTGAAATGACTTGTAGAGGCCACTGGATGTG
ACGCTCAGCAAAGTGACAGACAGACAGCGACTTTAACTATTCTGTTTCCTGTCCTCTCAT
GGATGACTCCTCCCTCCATCTTCTGTCTTCTTCATGTCTCTCCTTTTGATGTTTTTGCTG
AACTACCTGCTAAATGACAGTCCCTAAAACACCCTACTATGACACATTCCTTGATCCAAG
ATGGCGTCCATCATTGTTGACAAAAAAAAGACAGATAATATTCAGACTGAACTGTTGTGC
TGACCTGTGCTTCACCTGTACGACAGACTCTCTCTCTCTCTCCTATCAGATCCAGTACAA
GACAGGTATTCAGTGACCCCTGGATCACAGTAATGGTATTGTCCCTGGACTGTACCATTC
CCACTCTTGTCCAGCTGGAGCTGTAGCTTAACAAGCTCCTTTTGACCAGACCAACCATCT
ATGGAGACCAAGCACACTTATTGCCACGCACATTTTAGTTGCTGTTTTCTACCCTGTTTT
AGGGCACAATGCTCTGCGTGTCAAAAACAAACTAACAGGGAGAAGAAAAACTGAAAAACT
AAAAACTAAACCAGAAGTATGACATTCTCTGACAATCTTTTCCTGTGCTAGCTAACTAAG
AGAGAGCAGTAGTTTTCAGATATGATTGGGATGTTAGTAGATGTGACAACGAGGAGAGAA
AGCCCGAGCATTGTACAGTAAAGTGTGATGATGGACAGAGGACTGAGGATCCTCACCCCA
CCCCCTCCCCGTAACAGGAACAGGACAGAAGGGAAGACTCTTCTCGCTCTATATCACAGA
GCCTGTAAATGCTCAGAACTAAATGTAAAAAGAGAGAAGTAGCAACAACAAAAAACAAAA
CAAAAAACGCTGTTTGTGAAGAGCAGAAGGTGTTGAAGTGACAGTGATGACTAGTTTACA
CGACCTTGTCCTGTAGGTAAACATAGAGCTTGAAGAGAAGATATGAAAAACAAAACGGGA
TTGTATTTTCTCCCCTTTTCATCTCTCTTATTGACTTCGAGGACTGTAGTGTTGCAAATG
TTTGTAAGATACTGCCACCGATCAATGTTGCAAAGTGTTACTGACTACTGAAACGGTTTG
ATGTATTTACTTAAAAAAAAAAGAAGAAGAAGAAGAAGAAGAAGAAGAAGAAGGAGAAGA
AGAAGAAGGAGAAGAAGAAAAAACTGGAAAAAACAAATATTGTCTAGCCTTAGATACAGT
CATCCGTTGTTGCATCCACGAAGCTAGTTGTTTTAGACGGTAGGCCTTAGGGTCGATCCG
TTTTCCTTTTCTTCCAAGTACTGTACTTTTTTTTTGCCTTCTTACATTTCAAAGAAAAAA
GAAAAAGATTGACAATCTACTCATGTGCTCCAAACATATGCCCTTATATACATAATACAT
TATGCATAGAAGGATTTGTTTTTTCTTCCCAAAAGTATTTTGCGCTGTGATTAGTATTAT
AAATCAAAATCTATACAGTACAAAACTAGCTCACTAACTACAATGAAGGTGTGTGTGTGT
GTGTGTCTGTGTGTCCCTTGACATTGTGAAATGTTTCTATGTCCTCTTGTGAACCCTGAG
AATTCTAATGCGGTATGTACAGTGCACATATATATACAGTACATTTTCAGTTTGAAGGAC
CACAGTACATGGCTTTGACAAAACTGTTATCATAGTGCCAACCCAAGGCATGCAAGTCAC
CTGTGTGGTCATCATTTACATGCTGTTTGTTACTCTAAAGCAGAGTGATGATCGATGCTC
AAGTTCCACATCGGGTTGAAATTCAACTCCACACACACAAAAAAAAAGCCTGTTTTTAAT
TTGCTTTTCTTGACTTTAGAATTCCCAATTCCAAAATATGAAGGAGGAGAAAAAAGGACG
AGAAATATAAACAAAAAGTGGTATTGTTGGGAATTAAACAGGGTGCTGAGAAGTGGATTG
TGGGACTGGGTCTGAGTTAACCAATCAGAGGGCCCGGTCAGTCCCATAGTGACGCCCTCT
CTCCCCTTCTCTCCGTTGTGTGGTTGTATAGCTGAGAGGTTAATATTAACTGTCTGGCTC
TCTCTGAACCGGTATATGAGCATTCCACGTACGAACCTGTCTTGTGAGCTGAAAACCTTT
TGTTTGCTGTATTCTCATGGCAGATGCTTCGTTTTGTAACTACTGAACTGTACTTATAAT
AAAAATAAAATGTATTCAAACT
>TCONS_00065752
AACCCACTGACCACTCTACTAGGAGAGAGGTACACCCACTGACCACACTCTACTAGGAGA
GAGGTACACACACTGACCACACACTCAATAAAACTCACTTACGTGTGTGTGTGTGTGTGT
GTATGTGTGTGTAGGTATCCTGATGTCAGGTAAAGAGTTGAAGAAGTTCATTCTTCCTAA
GACTGCACCGTTTGAGGAGAAGCTGAAAATCCATAAGGACATCCTGTGTGCCAGACACCC
CCCTGTCTTCTATGAATGGTTCCTCCGAACCTTCCCTGACCCCACCACATGCAGCAGGTC
AGCCTACTGTCGCTCCACAGCGGTGATGTCCGTGGTGGGCTACATCCTGGGTCTTGGAGA
CCGCCATGGAGAGAACATCCTGTTTGACTCATTCACCGGGGAGTGTGTTCACGTCGACTT
CAACTGCCTCTTCAACAAGGGTGAGACGTTTGATGTTCCGGAGGTGGTTCCGTTCAGACT
GACCCAGAACATGGTCCATGCAATGGGCCCCATGGGGACAGAGGGGCTGTTCAGAACCGC
CTGTGAAGTCACGCTACGTCTGATGAGAGACCAGAGAGAACCACTTATGAGTGTACTGAA
GACGTTCCTCCATGACCCTCTGGTAGAGTGGAGTAAACCTAAGGACTGTCCAAGACACAG
GCCAGTGAGACTG
>TCONS_00087920
ACCATGACAATGTGGTTCTTGGGCATGTTGGGTGTCAGTTGGAAGATGTGGCACCAGTAG
GTGGTCTCCTGGGTGGGGATGGTGATGTCGGGGGTCCGGACCTCCAGGGTTTGTACGTCT
CGGGGCAGGGAAGGGGGTGGGGTGTCTGGGCGCAGCAGGAGGGCCCTCTGCACTCCCGTC
TCAATCTGGGACAGGTTGAGCTGCTGGAGCGAGCGGATTGGCTGATCCAACACTCCGTAG
ATCAGGTGAACAGTACCCTCCTGCCAATCAGAATCAAGCACAGTCTTCATTATTCCTCTC
TTTACCGCTTTTCACCTGCTATACTGTCCTCTC
>TCONS_00263731
CTTGGCGGGAGGGGCAAGTACTTTCACAACAGAGGGGCAGATTTGACTCATTCTGTTCAC
AGAAGTATATCTGTTGGGCCACCGTTAACCTTGGCAATAGAAAATAAGATATTTGTGTTC
CAGCAATGCCGCACAAAAAGAGAAGCCATGCCCATGGCCATCATAAAAAGTCACAGGAGC
AGAAAACAGCTTCTAGTACCACACTTGGAGAGCAGCAGGTGGATGACAGGCCCTATAATA
CTCGAGCTGCTGCAGCCTCTAAGGCTCAGTCGCAGCCTAGACAGTATTCACCCACTTCAG
TGGCACAGGTGGCTGTGAATCCAGCACAATTTGAGCCAGCACCCATGCACCCGGCCAAAG
CTACTCCTCTTACCACGGGAGGTGGCAATATTGTAGTGGAGGCAGCATCTCCATGGAAAG
CTGAAGTACCAAAGCTGCAAGAGTCTCCGAAACAGACAACCAAGGTAGATGGCAGACAGT
CGAGGAGTGTGGGGCCTCTCTCTTTGGATCTTTATTCTTTACCCGACCTGGCTCTCTTTA
CGCTCACTTCCCCATTCAACACACTCTTCCTGGGTCATTATTCCATGTGTTATGTCTTCC
TCATCTCTCCCGTGATCTTGAGGTTTTAGTCGTTCTTCCACCCCTTTATATGGTATTCTA
TCTTCCTCTTCTCTCTGCCGATATATTTCAAAACATATCTCTGCTTTGGACTTCCTTACT
TCTGGCCTAGAGGTGTCTGTGTGTCTAAGTGGGAAGTGGACAGACACTCTTACTTTTAAG
CTCTATGACTGAGTCTTCCCAGCATGCCCACACTTGTGGTACGCTCAACACGTCAAGACA
AACCATGTCTGTCACATCTGTTGTCACCACAGAAAAGCCACAATACATTTAGTCTTTTTC
TTCTGGTAGCTTCACACCATATCTAGTATTGCTTCTGGGTATGTTTACCTGGTTTAGGTT
GACAGGGTTTGTTTACCTGGTTTAGGTTGACAGGATTTGTTTACCTGGTTTAGGTTGATG
GGGTTTGTTTACCTTACTAAACTGTGACAACAAATTCTGGTCAGGTACTTCTCTTCTCAC
GGCACCTTTCCTATCCATTACCAATGACAGACAAGCTGCTAACTTTCATCCTATCACTTT
ACTAGACTGTGACTGTG
>TCONS_00111481
GTTCGATTCGCCCCCAACCCAGGCAGCACCGGAGAGCAACGGGTTAAAGGAGGCTGCGCT
GCCCATCATTTCATCAGACCGAGACTCGTGTTTCAGGGAACGAGAGTTTGAACTTGGTCC
TATCGTCTGCCTGTTCGCTCGCTGCACCGCGCATCACTAGTAGTCGACTGTTGTAGCGTA
CGTAGGCTGGCTACTATCGTTTCTGTTTCTGAGCCAAAGCAAGCGGAGAGGGAAGGTATC
CATCCACCTGCCACTGAGACGCATCTAAGCATGGATGCTCTGAAATCAGCTGGAAGAGCG
ATTATCAAGAGTCCCGGAGTTCCGCGGCACACATGGGGCACCTCCAAGCACGA
>TCONS_00155150
GTAGGAGTGCTGCTCTAATATCATGTTTTATGTGTTCTCCACACTATCGTCCTCACAAGA
ACGTACTGAAGAGAAGGTTGTGGGAGAATGTACTTGGAGCATGAGTGTGGAGTACGATAG
TATGCATTTTGAGACACAACCTGTGTGTTTCCTCCCCAGGGGGTAAATCCACCCTATCCG
AATGCTCCGTGTGGACCAGGCCACGCCTCTCTGTTCCAGAACCTGGCCCCCCTGCCGGAC
TGCAATGATTCGCTGTCTGGGACAATGGGCTACATGGATTGGTCGGCTCCATATGACCAG
GGAGGAAGTAGATTAACGAATCACCACACGTCCGCTCCCTCTGGCCCCTCCCACTCGCCA
TCGTCTTCCTCCGATGGAGACGAACCAAACGACAGCAGCCAGTAAGACACCTGTTACACT
TACACACACACACACACCTGTTACACACACACACCTGTTACACACACACACCTGTTACAC
ACACATACCTGTTGCTTATGGTAGTCCATTGTATCCGATGATGACTTCTACTTCTGAGTT
AACTGAATAATTTGGTTACTTGGTCCAAGATCCACAAACTTTATTTCAGGTGGGTATGTA
CAGTCTGTGTTGGTGGGGGCAGGCATGGTCGCTGTCTCTGTGCTCCTCTCCTCCTCCCAC
CTCTGTACACCGCTCAGGCAGAGCTACCACCAGGTGGAACGGTTGGCAGCAGCGTCCTCA
AGGTCTGTGGGTTTGATGTTGCACTTCTTCAGCAACGTTTTTAGCTGGTACTTGTAGAGC
TTCATCTGCCCCCCCCTACAGAGCGCTGGCCAAG
>TCONS_00117148
GCTAACTGGACAAGGACAACCACCAAAACAAGCTAAATTGCCATGAAGAAACTGTTAAAT
CTCTCCAGTATTAATCAATGCATCCATTCACTAGAATGCAGGACATGTGCCTTCTTGGTA
GACTAGTGGAGTCAGTCTGTGTGTTTCTCTCCAGTGTACACACAGGGCACATTGGGATGA
ATGTTGACCTTAACACATCCTTATTTATTCCCCTAAGCACTCTCTTCGCCTCGGTCTGCC
AAATGCCATGGATTCCTGGAGCTTTGAATCACTTTTCTGGAGCCCTCTCTGTGGCTGGCT
GGTGCCACGGTCTCCCTAACCCAGCCTCAGTGCACTCTGTCTGGGTAAGTGGATAAGTTC
ATCCACAGTCTTTGTCCTGTACCACAACCTCCACCTTTTCCTATAAAGTGTGTGTGATTG
TGCTGGGAACAGAGAGACGTCAGAGACCAATGGTCCAGGCCAGGTGACAGAGAACTTAGA
GGTGAAAACATCTCCTTTCTCTCCCTTCCTTCCTTGTTCATCTGATTCCCAGATGGCCCT
GTAGAGCAGATGGCTGTTGGTTGGTGAAGAGCAGGGATTTCCTACATCATAACTAGGCAC
TCCCACGTCAAAGCTCAACACACACTTTCGCATAATATTGTACAGACACACACCCCTCTC
ATATACTGTACACATTACACAAACATTCACATTCTAGTCCACAGCCAATAAAAGGTACTT
CCTTATCTCCTTATAAAAATAGAATAAGACTTTATTGATCACGTACACAGTTTAGCGGAT
GTTATTTTGGGTGCAGCAAAATGCTTATGTTACTGGCTCTTAACAACGCAGTGAAATGTC
GAACAGGGACACAAAATACATTAAAAAAAACAAAGCACAAGCAATCAAGAAATGTCAGAA
TAAATCCAATATGTAAATATACCA
>TCONS_00078931
GAAGGTGTGCAGGCAGGGCAGGACTTTAGGGTTGTGGTAGTGGTCCAGACAGATGCTGCA
GACCAGGAACTGTTTGTCTATCTGCCGGACCACCGGACTGGTGCCGCCTGTCTCCCGCTG
CGCCATGGGAACAGACATTCACACACACAGCCAGCCACCGCCACTACACTTAACCTGCAG
AGAGGGGGAGAGAGAGAGAGAGAGAGAGAGAGAGAGAGAGAGAGAGAGAGAGAGAGAGAG
AGAGAGAGAGAGAGAGAGAGAGAGAGAGAGAGAGAGAGAGAGAGAGAGAGAGA
>TCONS_00016244
GACAACCTCTACCGGTTAACAGCTACATACCACGCTACCTGTTGACTGCTCTATACCACG
TGAACACTTGAGCCGCCTTTTTAAGCTCCTCTCTGCACCATCCGACAGCCGCGCGTGATT
TCCATGGGAACGTCGTCAAGCAAAATAAAATGACCGGGTTTGCTTGGTCAGAGTGGGCTT
GGTTGGTTGACAGTAATCTTGCTATGGCTGCAAAGGGACAAAGGAGGGCTGACCCTACTG
AGCTGAAAGCTATTTTTTTAAAGTATGCCAGCATCCAGAAAAATGATGAGCACTACATGT
CTCCGGAGGACTTTGTGACCCGGTTCCTCCACGCACACACTGACATCAGGCTGTCTGATG
AGGCCACCTCACTGCTGGCTGGGGTAGTGGACCAGAAGAAAGATGGGTTGATCTCCTTCC
AGGAGTTTGTGGCTTTTGAGTCGGTCCTGTGTGCTCCAGATGCTCTCTACATGGTCGCCT
TCCTGCTGTTTGACAAGACTGGCAAAGGAGCAGCCACCTACGAGGACGTGAAGCAGGTCT
TCAGCCAAACCACAAACCATCAGCACATCCCCTTTAACTGGGACTCTGAGTTCATGCGGC
TGCACTTCGGCATGGAGAGGACCAAGCACCTCAGCTATGGAGAGTTCACCCA
>TCONS_00008972
GTCCTGACCAACGGGGGGGTCCCAATCTCGCCCCTCCTCCCCTTACTCCCGCACCCTGCC
CCGCACCCTCTCTCACCCCACAGGTGATGTCATAGTCAACTTGGATGCCAACCCCTCAGT
CAGGAAAATGGACACGGTGGTGAAGTTAGATGCTTCGTCTGATGCAGTAATTAAAGTTGA
TGTGAATGAGGAGGAGAAAGAAGAGAAGAAGAAGAAGAAGAAGAAGAAAAAGAAGGGAGA
GGTGGAGGAGGACGATGAGACCGACGAGAGAATGCTGGACTGGTGGTCCAAATATTTTGC
TTCCATAGAGACACTGATGGAGATCCTCAGGGCCCAGGAGGCAGCTCTGGCTGAGGCCGA
GGAGAGGGAGGAGCAGGAGATAGCAGCAGAGGGAGCAGATATCAAACCTGACGACCTCCC
TGTAAAAGGCTCCAAGGGGAAGGAGAAGAGCCGAGACAAGAGCAGGAACAAGGACAAGAA
GAAGAGTCACCATGCAGGAGAGGGGACAGAGAAACGCCCCAGCAAACCCAAAGTGAACGA
GCTGCTGGTCA
>TCONS_00125878
GTTCCCCCGCTCTGGGCAGAGTGGGTGGACACACTAAACATAACTGAAAATAAAATAATT
AGTCTATAGGCATGAAACAAGATCTATTAAATATTTGATTGATATAATCCAGTAATAAAA
TAAACCTACCTCTCCGTGGACAGGTCCCGTCCAGAAAGCAGTGGACTGTCAGCGCAGACA
GGAGAACCGTCAGCCTGATCCACGATGGCATCTTTACGCTTCTTTCATACGAGTCATCTC
TCTGTGTCGGTAAATCCAATCACACCGTATCAGTAGAATAGATTATAAAGCTGCTCCCTT
TCAGACATCAATTAACACTCATTTAAAACGCAGAAAAAAAACGTTATACAAGTTGTCCCT
GTTCCTGTACAAGCTCTCCAGACTACCTCTCCGCTGGACTGAGTCTGGACTGCCGTTATG
AGCAGCTGTTGATTTACATAACTCAAATAGATCAGACCACCTTCTGTGTTTTAATAAAAT
AACAGAAGCGAAGACATCACCAGATCTGTTGN
>TCONS_00141906
ATCCAGTCCCATCCCCCAGTCCCTTCCTCTCACCTAGCTCAAGGTGATGATGCTGGCTTG
GTCAAAGTGTGTCCTCTGTGTATGATGTCCTCTGGTTGCTCCTGTTTCTGCAGAGTTCAG
TCGTCGCTGGTGTATGTTAAATGATGGGAACTTTAGTTACTATGAGAGTGACAAGAACTC
CACGCCCAACGGAACCCTGAAGTCTACAGAGATAGTCTGTATAGCTGTCAACACACCAGA
GAGACATGGGTAGCTACCTATCACTCTTTCATCACTATAACCAAGTCTGTCCCTCTTTAC
AAAATCATTTTCATTTGATTCATTGACTTGGCGAAGAAAAATAA
>TCONS_00140882
ACAACAAACTACATCCTCTTCCCTACAGGAAAGACAGACACAGATACATACATTGCCGTG
AAAACATACATTTCCCCCTTTCTGATTTTCTCTATTTGTGCATAGTTTTGGGCCTGAATT
TGATCAGATCTTCAACCAAAACCTGGTATTTAAGATCAAGGGAACTCGAGGGAACAAACA
ACACAACAAGGTGATACTTATGTCATGTATCCGATGCCCCTGTGTGAGTAAAAGTCATTT
CCCCCCCTTACACTAACTAACTGCTTGTTCCAACCTTTAGCTGCAATGACTCAAAAACAA
ACACTTCCTGTAGTTGTTGATCCGTCTCTCACGTCGCTGTGGAGGAATTTTAAACCCACT
CTTAACTCAGCAACATTTGTGGGTTTTCGAGCATGAACTGCTTGTTTCAAGTCCTGCTAC
AACATCTCAATCAGGTTTCAGGTCTGGTCTTTGACTAGGCCATTCCAAAACTTAAATGGG
TGCCTTTTCAGCCAGTCGGATGGAGACGTTCTTGTGTGTTTTTGGGGATCGTAGTCCTGC
TGCATGACCCAACTGGGCTTCAGTTCACGGACGGATGACCTGACATCCTTTGATACAGAG
CAGAGATCCTGGTTCATGGTTCAAGCCGTCCAGGTCCCGAGGCAGCAAAGCATCCCTTAA
CCATTCCACCACCACCGTCATGCTGGACCGTTGGTCTCCGGTTCTTACTGTAGAATGCAC
TGTTTGGTTTTCACCAGGCATGATGGGACACATGTCCAAAAAGTCAACTGGAAGCACCTG
GAAGCACCTGGATGACCCCTGAATGACTCCTGGATGACTCCTGGATGACCCCTGAATGAC
CCCTGGATGACTCCCGGATGACTCCCGAATGACTCCTGAATGACTCTTAAAAGGAACACT
GTGTGTGTATGTCTAGGAGTGTGTGGATATGACATAACATCATGTTGGGATTAACTCTCC
TCTCCTCACCTCCTCTCGTTGTCTAATTAAAACTGTACTGCAGGGTGAGAGAGAGGGAGA
GGGAGGGAAAGTAGGATAGCGAGAGAGAGATTCAGAGACAGAGTGAGACAGAGAGAGGCA
GTGGGGAGAGAGAGACAGAGAGAGAGACAGAGAGAGACAGAG
>TCONS_00282863
TATAGACCTGTTGGTTATTATTCTAAACTATTAGATTAGATAGTGTGATCAGGGGAATGG
TTTCCTGTTTGAGATCAGTAGCGGCTACTACTGAGGCTGTTTTGGCATGTTCTGATATTG
TGGCTCTCTCCCCCCATACCATCCATGTGCCCCATGCTGTGCACACAGCTATTACACAGG
CAAGAACGGCTCATTTGACGCCTGCTAGATTATCAGAACATTCTTTTGACAATGTCTCAT
TTTACTCTGAAACGATGTTCAATTCTTAACCCCCTCAACTCTTCTCCCTACAGCAGATGC
TGGTGAAGATCATGACTGTGACATAGATTGGATTTGAGAGACACCCCGTTAGATAATCCA
GACTTCGTTTTTTTGTAGATGGGTCTGCCCAGAGAAATTAAAAAGGGGATCAATTAGTTG
GTTTTGCTATTATGACTGTTTTGGAAACTGTGGAGAGTGCTCTACTCCCTTCACACTTAT
CATCCCAGGCGCCAGAACTTTTTGGCCTGACTAGAGCTTGTATTTTGGGAAAGGACAGCT
CTGTTAACATTTACATTGAAGCAGGTATGCATTGTGCATGATTTTGGAACATCGTGGAAG
GACAGAGGGTTTTTGACCTTGTCTGGAAAACAGATTGCTCACAGTAACCTTGTTTTGTCT
CTGTTACAGGCTATCCAGCTGCCCTCGTCTGTTTCTATAATCAAGTGTCAAGCACATTCT
TTCTCTAACGACAACATCTCTCTGGGGAACACTAAAGCTGACCGTGCAGCTATATTGTCT
GCTTCCTCTTCTGTTTCCCCCTTCCTACAGATGGCAGCAGTTCCAGCCCCCACCAACCCT
TTCTCTGTTGATGACGTGGTTGCTTTGCAGGCAACGGCTGATGAGTCAGAGAGACGCAAG
TGGGTTGGGTACTGTCGTAAAGACGCATCGGGTGTATGGCTGGATGAGAGGAGCAAACCG
TTGTACTTTCCATTTCCTTGCCAAGTTGTCACATGGTCAGGATCATGTGTCCAAAGGAGG
GATAGTGGATCTTGTAAGTAAATATTGGTGTACAGTAGGTTTTATTGGTGTACAGTAGGT
TTTACTGTGTTTGCAGAAAATATCTCCAAGAACTGTTTGATTTGCATGACTAATAATATT
GGACGTGGCATTTCAGTATCCC
>TCONS_00120385
GTGTGTGTCTGTCTGTGTGTGTCTGTGTGTGGCTCTTCTCCAAGAAGAGCGGCCTGTGTG
TGTCTCACCTTGATAGTGCTGGGTTTGATCAGAAGTCCTGGGGCAGGAGTGGCATTGGTC
TGCTGGGAATCGTCTGATTCCTTTCCACTTTGATAGACCACCCTATCGGAGATATGAATG
CTTGAAGCACAGCCCATGCTTCAACCCCACTTCTGACAATCCCTCTAGCTCAAGTGCTTT
ACCAATACCTGGACGACTGTCATTCGGTATCCCTCCACTGATATCTTCTGGGGGGTCTTT
TTCTCCCTCTTGATAAATCGTAATGCTAAACGCTCTCTCTAGTTTCTCTAACACTAAGCA
TGAATAATAGATGTTCCTCCCCCCCCACCCACCCACCCCCCCTAACCAGGAAACAGATTT
CCTCTCTCTGCTTTTTAATTTTTTTTTTACATGAAGCAATTTTGAGAGATTTTATACACG
CGTCGTTTTATTATTGCTAACACGAATCCCGTTATTATAGAACGCCGCTGTTCTGTGGTT
CTATTCCAGGGCCGATTTATCCTTCATGAGACGGCTTCCCCGCCTCGGATTCGTACATCA
CTTGCTCTCTCTCTCTCTTTCTGAATGTATGTATTTTTTTAAAAACTTACTCTTTTCAAG
TAAACGTCAGTCTTCTGGTTGAATTCAAGCAGAAGTTTGATCCATGTTCGTCCAATAAGC
CTTCTGCTGAAACCGTCCTCCCCACCCAAAACCATCCAATTCCATTGAACTAATGTTTTT
CTTTGACTATCTGGTTAGCCACTTCATTTCAAGACATTGGCCACAATCCGGTTCTCACGA
CAGTTTGTTCCAGCCTCATATACCCCATCATCAACAGGCTACAATATTCACACTGCATGG
TGCTCCCCTCGACTGTCACTCCAATCTCAAGACTCCCCCTTGCAACAAAATGCAATTTAG
TCCGACAAAACATGCCATTTATCTGCCAAAAAAATACCAATTAGGCGAAACAGAAATATT
TGGGTGGAATCTTCATTCAGACATCCACTGTCAGCTTGATGACGACCCGACAGAGATAGA
AAACTGGGTAAAAATGAGTTGCAATTTTTTCCTCTTTCTGAAAAAAAATATGAAGAGTGC
TGTCAAATTATCTGTTGAAGAGGTACCTCCTCTGGATCAGACCAATCGCATAAAAACAGA
CCGCTGCGCGTCCCCAAGTTTCGGTTTCAGTAAGGAAGATGGGTGATTGTTCTTTATAAA
CGCAAAATACAGAAATTCGCTACATAATGGTGAATTATTTAAGTATTTTTCTCTGCCTTT
CGAGCGTTTGCCCTTCCAATTCTTCGGCACTGCTTGACAGCAGCACGTCCAATAAAAGCT
GCCGCAAGGATTGACCTACAG
>TCONS_00040585
CTTCCACTAATTAGTAAGAGTCACCACTGTAAAGCGTTGTGGTGAGGCCATGACAACAGT
ATCTAATGAGACCATAAATAACAGGTAGGTTGTTATGACAACAGTATATAATGAGACCAT
AAATAACAGCTAGGTTGTTATAACAACAGTATCTAATGAGACCATAAATAACAGGTAGGT
TGTTATGACAACAGCATATAATGAGACCATAAATAACAGGTAGGTTGTTATGACAACAGC
ATCTAACGACACCATAAATAACTCACCAATGAAGCAACCAAACAAATATTTTTTGCTTTT
GGGGCAAAGCTGCTTCCAGAACAAGATCCATGACTAAAATCTGCTTACATGCTCAGGCCT
GCCTGCTACTGCCAAAGACATATTTACATGTCCTTTTCAACTTCAGTTTTGGATGTCTGC
TGTTTTCCTTTGGATATGGTAAACATTTGTGTTCAATCTGAGGAAGAAGTGTTGGAATGA
ATGAATAGTGTAATATGCCTGAAACTTAAAGACTCCTAAAATCAAAAGCTGTTGCCGTCC
TTTTTTTCTCTCAAAATGCCACGTAGAAAATGTCACCCAGAGTAAAAGCACAGAGTATAA
GAATGAAATAGCAATTTCTGCTTCTAAAACAAGAGAAACTGTTCCCACTCAGTAGGGTCA
CTAGTTTTGTCTCTACACAGCAAAGGTTTTGAAAAATTCAGGAAATAACCTTAGAGGGGG
TAATGAATCTTTGAGGGATTCAGGTAATAACCTTAAAGGGGGTAATGAATCTTTGAGGGA
TTCAGGTAATAACCTTAAAGGGGGTAATGAATCTTTAAGGGATTCAGGTAATAACCTTAG
AGGGGGTAATTTTACATCTACGGCAACCTTTTTCCACTGATGAAAAAGCTAGAAAACCCT
TTAAACTCCTAGCTTAAGTCCAAAAATGGCACCCTATTCCTTAACATAGTGAATTACTTT
TAACAAGAGCCATGTGGGCCCTGGTGAAATGTTGTTCACTACATGGAGAATAAGGTGCCA
TTTGGGACGCAGACTCTACTGTGACATCACTAACTCAGTCTGGCTGCCCGGGAAGAAAGG
AGACAAAGGACAGGGAGAGAGGAGAAGAGTATCTCAGAGTATTGAACAAGTGAAATTCTT
CAGCTTCTATTACACGGTCCAGAGATAAAGCTCCAACCCCCCCCCCCCCAACCCCTTTTA
AATAAAACCCTCAGAGATACAGGATCAATCAGGTTTTCAGTCCCCAGAAACACTGGATTG
AAAGACTGGAGAATGCCTCCCAAATGCTATTCCCTCTACAGTGCCCCCTACTTTGGACCA
GAACCCTACGGGTTTCCCTTTGGGTTTCCCTACGGGCACTGGTCTGAAGTAGTTGGCTAT
AGAGGGAACAGGATGCTGTTTGAGACACAGAAAGGATTGCCAATAGCGGCTTGGTAGCAC
AGAACTGATACCCTTTGTGGTCGGCTCTAAAGTTAAAGCCTGGAGATTGGCACTGTCATT
AGAATTGAACTTAGATGTCGTAAACTTAGCTTTTCCCTTCCTTTTCCAGTGAGGTGTTTT
TCTACGGTTGTCAAAAGAGAGGGAGATATACATTTCTTGAACATGGAAATTCTCAGGAAG
AGAGTGATTCAAGGTGTGTTTGAACTCTTAAAATGGGGCACACACACACACAGTGAGTAA
ACCAAGGTGTTAAAAGTAGATAAGTGGTATATTTGTTTACCTATTTCTTGATGTCCTCAG
AATCACCTACACACACACACACACGTAAACACACACACACACGTAAACAAACATGAAATA
CTCCTCTCCATCACCCTATATTAGTTCACTCAGACAGAGTCCTGACATGGCAGTCAAAAA
ATAAACAATTTTCTTTCCCACCAATAACGACGTGTTTATAAAACATAGAGCAGGGGTATT
CTAATCAGGTCAGGAGCACCACTGTTTTTCTGTGTCAGGAGGCCCGAGTGTCATAGCGGG
AGGCCCGAGTGTCTGCATGTGGAGGGCAGAGTGTCACAGGTGGAGGGCCAAGTGTCTGCA
TGTGGAGGGCCGAGTGTCATAGCGGGAGGGCCGAGTGTCTGAATGTGGAAGCCCGAGTGT
CATAGCGGGAGGCCCGAGTGCCTGTATGTAGAGACCCGAGTG
>TCONS_00285949
CAATTTTGAACACTGGATTGTGAAGCACACCCATGTAGTTTGCTCTGTGTGAATGCTCCT
ACCTGCTCATTGTAGCACATGAAATACAACACTAAGAAGAGAACACATGCCACTGCCAGG
GTCGATGCACGTTCAAGTCGGTGTATCTTTTTCCTGTTTGCAGCACGCTCCACAGCCGCC
TGGCCGGCGAGCAGTCTCCGCTGAAGGAGGAGCTGGATGCTGTGAGGCAGGACAACATCC
AGCTGGTCAGAGAACACAACCATGTGAAACAGAGCTGTGAGGAGATGAGGAGACTACATG
ATGAGGACCAGAGAGAGCTGGGAGACATGAGGCTGCTTCACCAACAGGTATTGGAGTAGA
ATACACACTCACCCTGACATGCTCAAGGTTTTTGGGTCAGGGTCCTCTCTTTGGGTCCAG
GGTCCTCTCTTT
>TCONS_00181358
CGGTGTCCTCCAGCAGTCGGTGCCTCTCTCTTTCTCTCCCTCTCCCCCCTCTTTCTTTCT
TTCGCTCTCTCTCTCTCTCTCTTTCGTTCTGACTCTCCGCCTCCTTCTCCTCATTCGACT
GAGTGGCAGCGCCGGGAGAGCATCATTAACTTGAACTAGACTTGACGGTCTCCCTTACTG
CCGTTTTACCGGGCTCTCCTCCGCTGAAAGCTGCCTTATGGGCTGTCATCGCCGGTGACT
GCACATTGTTAACGGAACTGTCTACGAGGAGGCGCAGATCATTTGTGTGAAATTGCTCCA
GTGGTTGATTTATCTACACCGCGTCCAAAAAGGCCTGCAAGCTGCTCAGAGAAGAGACTG
GACTGCTCTCCCCCTCCACACACACACACACACACACACTCCCTCTCATTCCGTGCAGCA
CAGCGCAGAGACAGGACGCAGCGAACCAACCACGACAGTATAGCGAAGCCCAACGCAACT
GAGAAGTTTTGACGAGCGCCTGCTATCGGGGCAGCGGGAGTGGATGTCTCCCGTTGTTTA
GGACTTAACTCAATCACACGACACCCCTCTCTCTCGGATTTGCACTTGGCCGTGTGGCTG
TACTACTGGATGATGGATTTCGCGGTGGTTATAGCTCTGGTGCTTTGCGCCCTGACGGTC
CCGGGATTCGGGGATACCGGGAGCGGAAAAGCTCAGAGTTGTTCGGATATCCGACAGTTC
TACAACGGCAATGGTTTTAGTCTGAAAGGAGTGCCCCAGTCGGAAATATCAGGTAGGTTA
GCCAATCCCTGTCACTAAAATGATGCTTTGCGCACCGAATTGACTTTGTTTGTGTACGAA
ATATATGTAACGCCCCTGACCACCTGACCACCAGCAACTATGGATTCTTAACCGTTCTGA
GAAATAGCTAACCTGGTAGTAAGTACCTGTCTGATAAAAATTATGTTCCAATAACAGAAC
CC
>TCONS_00132745
GGGCCTATAGGTTTTTTAGTCAAACGCAGTGCACTGCGTCGGGGAATAGGGTGCCGTTTA
GAATGCAGAGGTGTAGACATCTGATAGTGCTCATATTGCAGCCAGCTTAGTTGAGACTGA
AGTGAACTGTGCTGTAATATATAGATGTACAGTATATATAGATGGCATTGCAGGAATCCC
GTAGAGTAAGCAGATGCGTGCAAAGCTACACAGTATAATCCGTGCCAGACTGCCTGTAAA
TATCCTCTGTGCCATCTGTCCACGCACACACACACACACACACGTACGTGCGCACACACA
CACATGCGCACACACACACATGCGTACACAGACACACACATGCACACACACTTCCCCCTT
CACAGTAGGCCCAGTGCTAAAGACAAATATAACCAGCCGTTACCACAGGCTGTGTTCGAC
GACAGACAGACAGACAGACAGACAGACAGACAGGCAGACAGGCAGACAGGCAGGCAGACA
GACAGACAGACAGACAGACAGACAGACAGACAGACAGACAGACAGACAGACAGAGTGTGT
TATATGTGTTCTGGAGAGCCCCTGCTGAAACCACAGAGGGGGGTGAGGAGGAGCAGGTCT
TCCTGTCTTCCTGAAATGTGTGCTCAGCTATGCTAGTGCACTTCTTTTGACCAGAGTCCA
TTGGACTATGGTCAAAACT
>TCONS_00113418
TATAAAGGTCTAGGCCCTGTCTCTTGACTGTAATATAAAGGTCTAGGCCCTGTCCCTTGA
CTGTAATATAAAGGTCTAGGTCCTGTCCCTTGACTGTAATATAAAGGTCTAGGCCCTGTC
TCTTGACTGTAATATAAAGGTGAGCCTTATCCCAACTGTGGGGACAATGATTTTACAGTC
TCTTGGTTTGTGTAAATTCCTTGTTTTACTGTCTTGCATTTCACGTCCTCTTCCTCCTTG
TGTTGCAGGTCATGCAATATTCAAGCTCACATACCTCAGTAACCACGACTACAAGCCCTT
GTACTTTGAGTGTGATGCTGCTACTGTCAATGAGATCGTGCTGAAGGTGAGTAATAGGGG
AGGGTCCATGTGCCTTTTGCCTCCATATCACATGGAAATATGTTGTTTTAGCAACCACTT
CCTCTACTTTACAAAGTCAGGTCTGCAGGGTACAAGTCACTATTGACAGATATTGACGGT
TCGACTATATTATTATGCAGTCTCCCACATATACCCGCAGGGCTAAAAAAACTAATTGTA
TGCGCACGCAGAGATGCAAATATGAAATATCCTATTAAAAATGTAGATTAAGGCCGTGAG
GCATTTTTACCACATCGGCGTATGATAATTCAACTGTAACCATTAAAATACGGAAGATAA
TGAT
>TCONS_00267536
GGTAACGTTAACTTTTCAGCATAAATTGTGAGTTTGATAGCTGGAGTGGAAACGCACGGC
CTCCCCCAGTGCTCAAAGAGGTATGGGTCAGACACACACAGTTAGTCGTCGGTAATACTA
GTCTCTAACCAGCCTCTAAATATCCCCTAACCCCTCAATGATGTCCAAGTGAGCCCTTGG
TTTCGGGACAGCACTGACAACATGGTGGATACCTGTGAAGGTAGGGGTGATTGGTAATTC
AGCATCTCTTGCTCTGTTTGCCTGTGTCTGTGGTGTCTCAGACCACTCTGGACAGACTCT
GTCCTTATAAAAGGCTGGGCCCTCTACTTCATTGAATGTAGGTGTGTCTATGTACATACA
CACTGAGTGTGTGTTTCCTGTGTGAAGGTTTCATACAGAGCTCCATATATGGAGAAGATC
AAAGTGTTTGAACAGTACTTCACCTCACAGATACACCAATGACAAATATGTCAAAAACAT
AGTCTGAAGACATAATTTTTAGCTCTGATAATAGTAGCCTTTGGTGAGAGGGTGAACTTA
GTGTGTGTGGGATGAGTTTGAGCATCAGGGCAGTGTGTTGGTGGACTATAAGTGTCTGGT
TGAGGATAAGGAAGTTTATATGGCTCTGCCAGACCAATCAGCTAAGAGAACAACCAGAAA
CCACCCTTAACTGTCACATACATAGTTACGGTCTCTCTCTGACTCAGCTATTAGAAATAT
GTGTTTGTCCCTAACTGTGTCTGTTTCAGGTTGTATAATTATGAGTCATTGACAGCCCTG
AGGACCCTGCGGGTGAGTGTGTTTGGTCGGTTGGTGTGTGTGAGGGGGACCGTGGTCTGT
GTCAGCAACATCACACTCACCCTACCACATGGACACGAATATCCCAATCCTGTCGACCCC
AGAGGTTACCGGCCACGCGCTGAAGGGTTCCACCGAAAGCGTCACCCGATACTATCGCTG
GAGAGGATGCAGGGTAACGAAAACGGCTTTAGTTTATACCCGAAAGCCCTCTCGTACTCG
GCTGAGGTTGTGCCTCCAGGCTGGAGAGGTCTATGTAATGGAAGACCGGCCAACAGCACA
CCTGGAGAGGACCTGAGGGAAACCACCCGATCCTGGCCTGGGGCTGTTCAAGA
>TCONS_00046136
CGGTGGTTGCCATAACAACAGCAGCACTGCGCCATTCATCTGCTGGTGTACAGAGGAGTC
CTGGGCTCCCTGCTCCTGTGGAACTAGCAGTGCCTCTCACATCTATACATAACACTGCTC
GCTAAGCGCCGGTCACGGACACGAATGAGCTCGCAATCCATCTATTGGCCCGCATTTTCC
TCTGCTGCTTAGGAAAGGTCTTCTTTTTTTGGAAGGAGAAAGCTGGCCGACTGTCCAAGG
ATGAGTGAAGATATCAGAGAGAATGTAATCTTGGTGTCCCTCTCTCTCTCTCCCTAGTGA
CACAGTGACTGCTGCCTGGGTGCCTTCTTCGTCCTCCTACTCCTCTCGCTTTTCTTGTCA
CCCTGCCATATCTGCTTCCTGCAACCCATATAATTTTCCGTGGCTGAATCGAGCTGACTG
AACGGCGTCAGCATCACTGAGACCTGTAGAGGATTACTTTGAAAGAAGAGAGGAGAGGAG
GAGAGTCGTTATTATTTTTCCTCCTCTGCTTGATTTGCTGTGCCGCTTGCTGTGTGGGTA
CCAACCAAGGGGTCATCATCAGGGAGTAAGGTCTGTTTGTGTCACTGGACGGAGAAGGAG
GGGAACTGGTGCCATAATTCCAGCCTTCCACAATCATGCAGGATCTGACTTGAGAATGGT
GAGCCACCTCCAATTAGGGATGGGCACGGTTATTAAAATATCTGAACGGATGTTAGTATC
TGATCACTTGTGTGAGAGTTCATTTTTGTAGAGATTTAGTTTTAGGCCTTTAATTTATCC
ATGTGAAATTGTTACATACACAAGGATATACCATACCACCTCTGCTGTAATTTACCTGGT
GTGTTCCAGGCCTGGCCCAGGTTAACAGCCTCTCTGGGGGGTCAGTGTGGAGGAGTGGAG
TGGATGTATTCGTCATAGGCTTGAATGCTATTGCTGGTACAGCAAGCTGGGCTTATAAGG
AGAGAGAAGAGGTAGGCTAAGGTCTGCTGTAATGAGAAATTTAGGCTCAGTAACTGTAGT
AACTGGCTACAGCGTGGGGAGTAGTAACTGGCTACTGATGGGTGACTGTAACACTAACTG
GCTACTGGTGGGTGACTATACCAGTAACTGGCTACTGGTGGGTGACTGTAGTAGTAACTG
GCTACTGGTGGGTGACTGTAGCACTAACTGACTACTGGTGGGTGACTGTAGTAGTAACTG
GCTGCTGGTGGGTGATTGTAGCAGTAACTGGCTACTTGTTGGTGACTTTAGCACTAACTG
GCTGCTGGTGGGTGACTGTAGCAGTAACTGGCTATTGTTGGAGGCTGTAGCAGTAACTGG
CTACTGTTGGGTGACTCTAGTAGTAACTGGCTACTGGTTGGTGACTGTAGCACTAACTGA
CTATTGGTGGGTGGCTGTAGCAGTGTCTGGCTACTGGTGGTTGACTGTAGTAGTAACTGG
CTACTGGTGGGTGGCTGTAGTAGTAACTGGCTACTGGTGGGTGACGGGAGTAGTAACTTG
CTACTAGTGAGTGACTGTAGCAGTAACTGGCTACTTGGT
>TCONS_00204387
GAGGCAATGCTGGGGACTGCCAGTGACAAAGTTTTAAATGTGTTAATAACTAGGTTGGGA
TTTATATATGAACTTTGATTACTGCATAGGAGAAATATGTTAATTTAGTATATGTAACAT
TATCCCACCGGTCACAATTGTGACCGACCATAACACTTTTTCACCTACTTTTTCATTAAC
ATTTTTAAAAAAAAATGATTACTAATGACACTTGATTTGGATATTTTCATGTCTGGGAAA
AATTGGGTTAAAATGAGAAGTGATTTTTTTCTAATAGACTGCATTTCACTTTGGGCTGAC
AAGCAGAGGAGGAGTGCAGGAAGTGGTAAGGAGGAGATTAGAATGGTGAGGAGTGGTCTC
GTGTGTTTACAAGTATCAATTAAGCAGCCTGAAGCATTGTACTTTCTGTATTGCTAAAGG
GATTGTGTTACTGTTATTTCACTTTTCAATAGTATAGTATAGATGGCTCTAGTGCGCTCA
TGTACACTTTGCTATAAGGTTGTGATTGGCTTCAGTCAGCACCTTAGGTATACACCATGT
GAGGAACAGTGAAGAAAGGGTGCTCCTTTGTAATTGGCAGTCGGGACGTGTCAATGTCAG
GCAGGAGCAGTGTCCAGTGACAGGATGCTCCACACATCTCAGCAGACTAGACTGGCATAT
AGACTCCCACACAGAGCTCAACAGACAGGTTTTAGAGGACCTTTGGAGACGGCAGAGGCT
GGCGGCGTGGAGGACATAGATCCCTGCCATCCCACTGGCAACAGATTTGGATATTGTGGA
GACTAAGGAAAGAAGGGGAGGAGGAAATACTATGTTCACCAACAGAAGCAGAGGAGGAAG
TGGACTGCAAAGAGGATTCTGCTACTGCCACGCACCAATCCTGAGACTGACGAAAGCTGT
GCAAGAGAGGGATGAGGCACTGACAATGAGAAGTGAGACCAACCAATCCATTAAAGAGGA
CAACCTGAAGTTGATCGCTGAGCTGCATAGAGTGAGGAAGAAGTACCAGCTGCTGAAAAG
GAAGATGGGGATTGTCAGGGTGAGTCCGGCAAAGAAGGCCCTCAACTTTCAGGCAGACAG
ACACAGGGGACCAGAGAGAGGAGCCTACAGTGTCCGATCTAGCTGCAAACTCATCTTTCC
GGGATCTGCTATGAGTGTGTTTATCGGGGGATTCAGGAAGACCTGTGAGGGCCCCAATCC
AAATTATAAGCTTAGGGAAAATTGTGCCTCAAAGGTCAAGAGGGGGATGCAATTTTTGAA
CTACATGGCCAAGAATGAGACCTACCAGTCCTCTCTCCTTTTCCTGACAGACCATGACAG
AATAAGGCAAAAAACATTGGCGCAATTCTTAAAATATACCAAGGAGACCCCTCCACCTGG
CTGCCGGATGACCGTAAACCAATGGAAGGGGATCAACTGGTTGATGAAGGGCATTAACAA
GTCCATGAGACGACCAGTTTCCCTTCACCAGGTAAAGG
>TCONS_00002445
AGGGCAGGATCAGGATGTATATGATTCTTCTGTCTGCTTCATCATTGTTTATTTCTGTTG
TTGTGTGGTTTTTTACTTTTACTTTATTTTCTGATTTTCTTCACGTTTCTTTTCTGTTTA
TTTCTCTTTATCACCAACACCATCCACCTCATGCTACACTCCTTTGCTTTTTTGCTACAC
ATCCTGTACGGCACTGTGCCGCTGTCTGGCCTTTCTTCCTGTCTACTCCTCTGCTCTTAC
TACCTCTCCATATTCCTTCACGTCTTCTCCTTTATCCAAGACCTGACAGATGATTCAAAC
AACCTCTTCCCTACCTCTTTCTATCTACCCTCCTCTTCTCCAACCTCTGACTCCCCCTCT
TCCTCTCTCTCTCCTGATTCTTTCCCCACTCTTATGTCAACAACGTCTGGGTCTGGCTCG
TCTGCCTACGGGTCCCTACCTGCCAACTCTCCTCCCACTATTTTCTCCTTCTCTGTCCCG
TCTGATCTCACCTTTCCCCCTTCTTCTTCCTCTTCTTCATCCCTCTCTACCTCTTCTCTC
TCTCCCTCTCCTCCTCCTGTCAATGTTCTATCCACCTCTCTTTCCAACTCTCTCTTCCCT
GACCTTTCCATGTCTCCCGAACGCCATCCCCCCTCCTCTGACTCCTTCTCCCCCTCTTCT
TCCTCCTCTTTTTCCTCTCCTCCTGCCAGCGTTACTCCTCCCTCTGTCGCTCCTCCCTCC
TCCGACTCCCTCACTCCCTCCTCAGTTACCATACGGCTGAATGGAGTTTACAGTTTCACA
GATGGTCCAGACAACATTGCAG
>TCONS_00071728
AAGTATGCATCTGCAAATTGAGTTACCTGTGGATTTGACTGTGGTGAGGCAGGCTGGGGC
CCCACCCTGACAACAGGTGTATGTGTCTTATGGTGTGCTCCGCCTTGCACTGTTTCCATG
GAGAGTCTGGTGGAACATACCATTTCAACGCTTGAAAAGGGGGGTGAGCAAATAGACACA
TTTAGACTTGATAGGGATAAAACTATAACTTATTATATGGTTATATTAGTCCTTGTCACA
TAGCTGACATTTTGAATTGACTCCATGCTCTAATCTAAACATTCAAAGTCCTGTCAGTCT
GAGAATAGTTCAGTGCCACTCCCCTGCTCCGGTTCCACAGTGGGCTGTCTTCTAGTCATG
GACAATAGAGGGAGAGAGAGCAGGAGGAGGGAGTGCCTGTGACTGGGGGACAGACTGCCT
TGCTGTCCTCACACAAACACACACACACTGACTTAGACACACACACTCTCTCGCTGACTG
AGACTGACTGTCACACACACACACACACACACACACACTTAGACATGGCTTTGGACTTGA
GACAGCTGGGCTCTGCTGGGCCCCACTAGCCTAGTGTTGGTGTTAGCATGTCACTGCTCT
GTCACAGCACCCCAGAGGACAGCTTGGAGTATGTCTGTTCACCTGACCACTGTGATGGAG
AGGAGGAGGAGAGGGAGGAGGATGAAGAGCAGCATACTCTGCAAGAAGGTATACTAACTG
GAGTTATGGGAGCTTTGCTGGTCCTCTCATTCACATAGTGGTTTTGAACCACATTGTTAG
ACTGCTGTGTCCCTCCTGCTCCCTGTGTGTGTCTCTCCTGCTCCCTCTGTGTGTGGCTCC
TTCTCCCTGTGTGTGTCTCTCCTGCTCCCTGTGTGTGTCTCTCCTGCTCCCTGTGTGTGT
CTCTCCTGCTCCCTGTGTGTGTCTCTCCTGCTCCTGTGTGTCTCTCCTGCTCCTGTGTGT
CTCTCCTGCTCCCTGTGTGTGTCTCTCCTTCTCCCTGTGTGTGTCTCTCCTGCTCCCTGT
GTGTGTCTCTCCTGCTCCCTGTGTGTGTCTCTCCTGCTCCCTGTGTGTGTCTCTCCTGCT
CCCTGTGTGTGGCTGCTGCTCCCTG
>TCONS_00014960
GAAGCGCCCCCTGGCGGAGATGGGGCTGAGGGAGAGAGAAGACATATCTGACTACTTCTA
AGAAAAGATGAACAACAACCAGCTAAAACAGTTTAAGTTTTTTTATACATGTAATACATT
GGTTTATGTTTGAAACATCTGCTGTATCGGTCCACAAAGTCAGAGAAGAAAAGTAAACAG
AGAAAGAATGCAGATTTTGTACGTGGCACGTTTACGTGGCGTGAACAATGAGCGTTACCC
GGAACTGCTACATTTGGCAGAAACATTTCGAGCTAGATAGCTATAAAGAATAATAGCTAA
GTGCAGTTAGTTTTGCTCAAAAATTATTCAAAAATAATAAAATAGCTACATTGAAGAGTA
CGATATGGGCAATACACTTTCTAGAGATGACAACGTGTCAACTGTAGCCAACAATACTTT
GTGAGGGAAGATAGTTAGCCTAGCAGGCTATCTAATTTTGCTAACGTTACAGTAGCTACT
ACTAGATGATGTTTAGATTTCTGCAAAAGTAAGAAGCAGATTAGCTAGATTGACATGATT
GCATAAACAACCGTGTTCAATGTCGTAGTGGTTAAATCGTAGAGTTATTTAGCAGAACTG
ACCACATGGCTGTTTAGACCTCTGTGCAGATAGTTTTAGTTATCTATCATTGCTGCGAAG
TCGATTCTTGTGATCAATGATTGACATTTTAGTCATTTAAGTATAAGAGCGACTTACAAT
TCATGAATTTGTTTTAAGATAGTTAGGTGAGACGACACATCACGTTAAATTTTCCCTCAA
CAAAGTATTTATCACCAAAGGCAGTGCTAGTGGGAAAAGAGAAGTACCATTTGATTTATA
GTTATTTTTTATACTTGGCGTCATCTGTCTAGCAATCAAGCTTGCCAACCTATCTATCTA
GTCAGTTTCTGGATTGAGACTAGTCTGTTTACCGCTCTAGCTACCACTTTCCAATAGTCA
GGCTAATTGTTGCATAGCAAAGCACAGCTGCAATTATGTCTATGGACGACTTCACTTCGA
TCAGCCTGCTGTCCCTGGCCATGTTGGTGGGGTGTTATGTGTCTGGAACCATTCCTCTGG
CTGTCAACTTCTCAGAGGAGAAGCTGAAGCTGGTGACGGTCCTGGGAGCAGGGCTGCTGT
GTGGTACTGCCCTGGCTGTCATCATCCCCGAGGGGGTCCATGCCCTGTATGAGGAGGTCC
TGGAGGGTGAGACTCAATCTGCATACCAAATGGAACCCTATTCCCTTTATACTGGTCCAA
TGTTAGCTAGCTCTGGTCCAACGTTAGCTAGCTCTGGTCCAACGTTAGCTAGCTCTGGTC
TAACGTTAGCTAGCTCTGGTCCAACGTTAGCTAGCTCTGGTCCAACGTTAGCTAGCTCTG
GTCCAACGTTAGCTAGCCCTGGTCCAACGTTAGCTAGCCCTGGTCCAACGTTAGCTAGCC
CTGGTCCAACGTTAGCTAGCTCTGGTCCAACGTTAGCTAGCTCTGGTCCAACGTTAGCTG
GC
>TCONS_00058866
GCTTTATTTCGATGTTAGGTTGAAGCTCTGTCATCCATACGGATTCTCATTTACCTCTCA
CAGTGCAGTATTTTAATGAAACCTTCATTTGGTCGTTTTATGATGTGCCATTGATGGCTC
CATGCGTGGTTCTGCTTGAGCTCACGGAGCTGGGAAAGGCAGCCAAGGCACGTATCGCAG
TGGGTGATGTGGTCCTGTCTATTGATGGCATCAGTACTGATGGAATGAACCACCTGGAAG
CTCAGAACAAGATCAAGGCCTGCGCTGGCAACCTCAACCTCACCCTGCAAAGGTAAACAC
TGAAACAACAATATGGAGGGTCACACTGTATTTGGATAGTCACATTTGGATACACACACA
CGCACGCACGCACACACACACACACACGCACACACATGCACGCACACGCACGCACG
>TCONS_00081663
GACCAGGCTACCCTGCGATCAGCTCTTACTTGTCAAAGAGGGAAGTAAGGTTTCTCCTTA
CTTGTTAATGGCATTCTTCAGGTACGTCTGCAGCCATTTGGTCTCGGGGTTAATGCACAC
CTCCCTGTTGTTCTTCAGCTTGGCACTGTGACCGGGAGAGGGATGGAGGGAGGGATGAAG
GGAGGGAGAGAGAGAGAGAGAGAGAACGTGAATTAGGCAGACTCACTTCAGTGTTCTCCG
AGCATCCACTTTCTCTGTTTTCTTATCTGATTCAAGGATGGAATGATCCGAAAAAAAAGT
CCAGTAAGCTCTCATGAACTGGCCTAGCGTCTTCTCACTCTGGTGAACATCCAGGGATAG
TGTGCTGTGTAGCTGTAACACACAGTAACACACATGCCTGATACGTGGCGTCAACTAGGG
TGAACTGTGGCCGTGTTTCGGTCAAACTGTAATGAGACTCGTGGGCCTTGGAGTAGCGAG
TTGAATAGAACGAGTGGCACGTTTTTATGACACTTAAATGATATACATAGATAAATAAAT
ATAGATCATTTATAGGTTTCTTTTGAACTAAGCATTCTGAATGCAACTATTTCAGTTGGA
CCAGTCTGTCTCTATAGACTCAGATACAGTGTGTCATCTTGTATATTTGTTTATGAAGAA
AAACATTTCCAAAGGGTTACATTTGAGGTAATGTTTTTGAAGTCAGTAATTTCTGTTTGA
CACAGTTTTTATAGGTTACTGAAATCTAGTCTGTATAATTCATGTATCTGAAGATTGAAG
AGACATCCGATGAACTCTGTGTACTGTAATCTAAAAGTAAATGTGTTCCATCATTTCGAT
ATCGTCTATCTGCTCATTCAGGGTCAAAATAAACAAACACATTAAGATAAATGAAGTTCA
CTTTCCTTTAAACCAACTACTGTACTGGACTGGACTGTTCACACAAAACAAACATCACTC
TATATGATATAAGGCTGCAAAGTCA
>TCONS_00033802
GTCTGTCTCAACTACCTGGCCTAGATTACACTACCCAGGAAGAGGGGGACGTTTATAGAG
TTCCGTAATGGAATGTTGAACGTGTCACCGGTCGGGCGGAGCTGTAGTCAGGAGGAGAGG
ATAGAGTTCTACCAGCTGGACCAAAAAGAACGAATCAGAGAGAAGTTTGTTGCCGTTCTT
CAAGAGGAGTTTAAAGGCAAAGGACTGACCTTCTCTATAGGTGAGTCTGACCTCTAAACA
CTGACCTTGAACCCCAAGGACTTCTCTATAAGTGAGTTTGACCTCTAACCCTAAGCACTT
CTCTATAGGTGAGTCTGACCTCTAATCTCCTTCTC
>TCONS_00150703
TGTGCTGTCCTTTCCTGTCCTGTGCTGTCCTTTCCTGTCTGTGCTGTCCTTTCCTGTCAT
GTGCTGTCCTTTCCTGTCCTGTCTTGTGCTGTCCTTTCCTGTCCTGTGCTGTCCTTTCCT
GTCCTGTGCTGTCTTGTGCTGTCCTTCCTGTCCTGTCTTGTCCTGTCCTGTCCTGTGCTG
GGCTGTCCTGTCCTGTCCTGTCCTGACGCTGCAGATAATGTGGTGGAGGGGGGGGCAGCC
AGGTGTGGAGGTGTTTGGGTGTGACGGGGTTATATGTGTCTGAAAATAGATCTCTCACAA
GGCCCTCAGTCTGGCCAGTAGAGCTTCTACATCAGAGTCTCCATTAGTGTTGCTGGGACA
TGATGAAGACTCTCTCTCTACCTCAACCTCTCTCTCC
>TCONS_00158680
GTTCCAGCGTCTTGTGTGTGTGTGTGTGTGTTCCAGCATCCTTGTGTGTGTGTGTGTGTG
TTCCAGCGTCCTTGTGTGTGTGTGTGAATACCTGCACGGATATCTGTGTGTATGGGGCCC
TACGTCTCTTACCTCTGAGGCCCAGTTTGGCCTTGGTGTCTAGAAGAGCCTGTTGGACCT
GCTGTGGCTGGGTGATGTCCACCTGTAGCAGGGTGAGATGAGGGGAGCAGGTCTTCTGGA
GCTCCTTGGCTCCCTCCCCACACAGATCCAACACCGTAGCAAACACCTCAAAACCCTGGG
CGTCCAGACGCCGCGCTGCAGCCTTCCCGAAGCCTGTGTCACAGCCTGGGAAGAAAGGGA
GGGAGGGAACGGCAGGTCGGTGACTGTGATACTGCTAATCCAAGTCTGGATCATCAAAGG
AGATCATCAAAAGCTACTGAAGAGGAGGAGGAGAAGAGA
>TCONS_00089061
CAGACAGACAGACAGACAGACAGACAGACAGACAGACAGACACTAACCTGTATAGAGAAG
TGATGAGGCGCCAGGTGACCATCTCCTGCTGTAAAAGCCATCTCATACCAGCAGTCTTAG
AGGACTTCTGTTGCCCTGGAGCTGCCCTCGATACCAGCCTCTGGAGCATGCCCACCTGGT
ACACACAATACACCATTATCACTGTGTTCATAAGGGCAGCATAGCTATACAATACACCAT
TATCACTGTGTTCATAAGGGCAGCATAGCTATTCATAAACCATTATCACTGTGTTCATAA
GGCTGCACACAGCTCTGCATATAAAACACACAATAACTCACACACACACATACGCTCGCA
CATACCCACGCTTGAGGAGCAAACCTCCTGCTCTACAAAC
>TCONS_00193711
GCCCCGGAAGCCACGCTGCACAAACAGAAGCCATTATGCAAAGCAGCTAGCATCGGCAGA
CATCTCTCCCCAGCCTCAGCATCATCCACATCATAGAGAAAGAGAGGGGGAGAGAGAGCG
AGAGAGGCAGGGAAAAGGCATGTAACGGAAGCAGGGAGAACGGGAAGAGCGTACAGGAAG
CCAAGGAAGGATAGAGAGAGAGAAAGGAAGAAAGAGGAGAAGAGGGAAGAGGCTTTGCAG
CAGCCAAAGAATGTGCCTGTGAATCACTCTACAGAGAGAGAGAGGAAAAGAGAGAGAGAG
ACAGACAGAGGGTGGCCATGACGGTGTTGATTTAGGGTGTGCTCCACTGGTTGCAAGTGA
TATCGGAGGGCTAGGCTGTCGTCTGTCTAACCGAGACCCCGCACACGGGCCCCTCTGTCT
GGGATGCAACGGGAGGCGTTTGCCCCCTCTCCATCCCCTCTCTCCCCTCCGGCTACTCTC
TTCCTCTTCGTGCTGATCGCTGAGTGAATTAATGAATGAAGCAGGTGGAAGTTGATCAGG
CGGGTTGAGTCCTTCATGGCTGCCAGCACTGCTAGCAATTCGAACCGGAGCACGCCCACT
TGCTCGCCCGTCCTGCGCCATCGCTCTCGCTCACCCACGCCCCAGCAGAGCCTGGAACCC
AGTGGTGAGAACATGGTGGAGAAGGGCCACTCGGACCCCTCCTCTGACAAGGACAAGTCA
CCCTCCACCATAGAGCAGGTGGTGCAGCGCACCTACAGTCAGTCGGTACACTCCACCACA
CGCAGCCACGGGGGCAAGAACTCCAAGGTGAGAATGTGTGCCTGGATCAAACACACACTG
GATGAAACACACATTCATGGGCCAAAACACAATGGTGTATTGGTGGAGAAAATGTATGTA
GTAACACGCTCAATTGATTCAAAGGTTAAGGTAACACACCCATTCCAGGAGTGTTTCCCT
CTATCTCAGACCTGTTGCCCTAACTTAGTTTAACTTCTTTGGTAATTAGAGAAACCATCA
TGCCCTGGTCTGGACCCAGGTGCAAGTATGATACAAACACATAGCCATCACATGACATCT
CTACCCTCTCTAGCCCCACCCACTGCATATCATCACACAATTTCTCTGCCTTTTAATCAA
ATCTTCACCATAAAGTAGTGCCTTTTAGGACTTCTGATCCGCTGTACCTAATAGTAATCC
ACACTCTCACAACAAAAGAAGCAATCGTTGTACAAATGGTATAATTGATTACTTTCTCCC
AATTGAAATCATTTACTGTAGAATATACTCCAATGCGGGTTGTCAGAATGAAATTGACAA
GGTCCA
>TCONS_00058543
GGAAACAAAACATCATTATGTCATCCGGAATCACATTGTATTTGTTCTCCAAGCTACAGC
ACCCCATATTTTACATCCGGCAGGTTTTTAAAGCACCAAACAGTTTTAGCTTTGTGTTTT
TTTTATTTTAGTTACCATGGCGATACTGGAATCATCCGTGTTAATGGTGTGGAATAACCG
ACCTCTGAGTTGTCTGTCAGGTCTCTCTCCTACGTGACCACCCTGGCGTGTTTTGCCTTG
CTGCTCCTGGTGTTGATCTACTACACAGTAGATGTGAAGAGGTGGTGGTCTGGGGCGCCC
TTCTACTACCCCGGTATGAACTCCATCCTGGTGTACGTGGGCCACGAGGTCCTGGAGGAG
TACTTCCCGTTCCGCTGGCGCATGACGGACAGCCAATCCCACGCAGAGCACCTGACCCAG
AACCTATTGGCCACTTCCTGCTGGGTCCTCATCTCCTTCCTGCTGTACAGGAAGAACATC
TTCTGGAAGATCTAGAGGGCCAGGATGCGTTTCAAATAGTCTTTCTTCAAGTCCTCTAAA
GATTTAGGGGGAAGGTCTGAATTGGCCGGGCTGCGTCTCATAAGTATTTTCTCAAGTCTT
TCTGAAGGATCT
>TCONS_00081495
CTGTATATTAGGAGGAGACGCCTCTCTTCCTGGCGGCGCGTGAGGGTAGTTGTGAGGCGG
TCAAGGTCCTCCTGGCCCACTTCGCCAACAGGGAGATAACCGACCATATGGACCGTCTGC
CTCGGGACATCGCCCAGGAGAGAATGCACCATGACATCGTTCAGCTGCTGGATGAGTACA
ACACAGTGAGGAGCCCCCAGGGCCACGGAGGGGCCCCACACCACCTGGCTGGGGGACACA
CCCTGTCCCCCCTCATGTGCCCCCCCAGCGCCTTCATGCCCGGCCTGAAGAACACCCCCC
AGGGGAAGAAGAGTCGCCGCCCCGGGGCAAAGGGTTCAGGTCTGGGAGGGCAGCATGCCC
AGAACCTGAAGGATTCAGCTAAGGCCCGCAACAAGAAGCTGACCCTGGACATGCAGAGCG
CCCTGCTGGAGAGCTCTGTCACACTGTCCCCTGTCGACTCCCTGGACTCCCCCCGCGGAG
GGGCCAACAACGCCGGCTACATCACCAACCCCTGCTCCCCGGTCGCCATGCCCTCCTCGG
GGCTCTTCCACTCCTCCATGTCGGTGCCCAGCACTCCCATGGTGCACAACAGCATGATGG
ACGGCTCTGGTCCATTCGCTGTGTCTCTGGCCCAGCTCAACGACCTGGGAGATGGAGGCA
TGTCCATGCAGGGCCGCGTGTCCATGGCCAGCCAGGTCAACCAGGGCCCCCACGGCTACG
TGCTCAACGCCGGCCAGCTGGGGCTCAACATGGGCCTGGTGAGCCCTGTCAGCGTGCCCT
TCGACTGGCACAGCCGCATGCCCTCCTCCTCCCAGTGCGGGGGACAGGTGGTGAATCTGG
TCCACAGCAGCCAGGCGGGCATGCACCCTCAGAGCCCCATGCAGCAGCAGCAGAACAGCC
TCATGN
>TCONS_00082642
TGGTTTGTCCTGTTAGTCAAACCTTCCCTCTTGCTGACCGTAGCTCTTACATAATTGGTT
GTATGTGTGTTAAACTATTTCTAACAGGCCAATAACAAGCCAGAGCTGGAAGCTGCTATG
TTCCTGATTGGTTATGTATTGTACTTCCTGTCTAACAGGCCAATAACAAGCCAGAGCTGG
AAGCTGTTATGTTCCTGATTGGTTATGTATTGTGCTTCCTGTCTAACAGGCCAATAACAA
GCCAGAGCTGGAAGCTGCTATGTTCCTGATTGGTTATGTATTGTACTTCCTGTCTAACAG
GCCAATAACAAGCCAGAGCTGGAAGCTGCTATGTTCCTGGACTGGATGCGTCTGGAGCCT
CAGTCGATGGTGTGGCTGCCTGTCTTACACCGTGTGGCGGCTGCTGAGACAGCCAAACAC
CAGGCCAAGTGTAACATCTGCAAGGAGTGTCCTATCATCGGCTTCAGGTACACAGACAGA
CAGACAGACAGACAGACAGACAGACAGACAGACAGACAGACAC
>TCONS_00033686
TTGACGTTTGCTTCGCATTCTGGTCAGAAAAACAACTATATATCGAAGTAGGGGCTTTGA
TTTTGACGGCCTGCACATGGGATGAATAGAAGACTGTTTGACCCGATGACGTGCTTCTAC
GCATTGAGCTGTACTTGCCAACGTCGCCTGTACAAGTGTGATCAGGGACATGAAGAGGAC
TGAGGAAGCAGCACAGGAGATTCGAATGGAGACTGGTCCAGATTCGGGAGAACTCCTCAT
CAAGTGCCTGGACCTTGCATCACTGAAATCCGTGCACAGTTTCTGCGAAGACATCATCAA
GGTACTCTATCAATTCAGACGTGTGAGATGACATCAAGTTAGTTAACTGTTTTTAGCATA
GCATACGTAGTTAGTAATTTAGCTAGCTAACCAGCCAGGATTGATACTGCATATTTAGAT
AGCTTGCTGTAACGTTATAGCACTGTAGCTAGC
>TCONS_00279283
ATCTCGAGACAACTACGAAATAGTTTTTTTTCTCAGTTGCCGGTTTGTCACGTGTCTCAT
TTATTTCAGTACACTCGTAGCAATTTAAACATTACTAACTTCTAATCCAATCAAATAAAC
CTCAAGTAGAAAATAAGCCATTATTTTGTTGTTGATGCCGAATTCGACACTCCACACAAA
AACTCCTTGCTTGGTGGGCGAAACAACGCTACCTGCTGGAGGGAGACTTTTTTTTTTGCG
GAGTTGGGCCTCTTCCTCTTTGGTTCGTGTCCACCCACCAAACAGTATCGTTTCCGGAAT
GTTCATGGCTTCGGAAGGTTCAGAAATCCTGGAATTTGATAGCTAACCATTCACTGGAAA
CAATAACAATCAACTTTGACATGTGGTTTCGTCATGCGGATCTGGTCAGTTTTATTTACG
CTTGATGCTTCTCGTGTGGACTTTTTTTGCAATCTAGCTAGCCAGCAACTAACAAGTCAA
CAGACTATCTTCCAGCTGATCAAAACAAGGTCAATTGACGATGCGTGGTGATGGCCTGGG
AGATAGACAGCTCACACGGACCAGGGTCACCCCAAAGAATTCTGCTCAAAACGGAACATT
CCGAGGTCGAACTGGTCTCCAGAGGTCAGGAATCCCTCCCTACCTCATGTGTCAAACAGG
AGCGTACAGAATTATTTGTTACGAACCCTGAGCCTCCGAGGCCAACGCACATCAAAGAGG
AGGAGTATGAGACCACAGTCACGCCCCTTTTATTACTTACCAAAGAGGAGAGTGAAGACA
AGGAGATTCCTGACTCTAAACCAATGACACTTGAGCTTCACGACCCAGCCAGCCAATCAT
GTACAGCCCGAGAGGAGGAGAAAGCTGAGCTGAAGAAGTCTGGAGGAGTGTTCCATCCAA
AGAATTCCTGTCTCCCTAAGCTTCAGGCCCCCTCTCAGCCCTCGGCAGCTGCAGGCTCCA
GTCCTGTGAGTAGGGAGGAAGATGAGACGGAACCAGAGGTACAGGAGGACCAGGGCCCTG
GAGACTGGCTAGCCCCCGTGGAGGACGACGAGGCCCTGGGTGAGGCCCAGCGTCGACGGG
GCTTTGAGTCCGCCAGCCGCTCCCTTTCTTCCATCCTGGGCTCCGACTCAGAGTCAGACG
ACAAGGAGGGTGAAGAGGACCCCACTTGGGCCCCTGCCGACCCCCAGACCCTCCAGGACG
ACCCAGATGCTGACATTCCCGCTCTTCGAGAGGCATCCCCACTGTGGCACAGGAAAAGAA
CATCATCGTCACAAAGTCGAGGCAAAAGATTTAGAGAGGGAGGTAGAGGTGGTGTCTCCT
TGTTTCCAGAACCCAAAAAGAAGCCCAAAAACTTTTCCTGCCAGGAGTGCGGGAAGGCCT
TCATATCCCGCCGTGACCGGGAGAGGCACATTCGCACTCATAGCGGGGAGAAGCCATTTC
CCTGCCCCAGATGCGACAAACGCTTCAACGACACTGGGAACATGCGTAAACACATGCTGA
TCCACTCGGGGGAAAGGCCCCACCTCTGTCCAGACTGCGGCAGGGGGTTCTCAGAGAGGG
GGAATCTCAGCAGGCACAGGGCCCACATCCACGGCAGTATGCCCAAGTCCGAATGTGAAG
ACTGTGGGAAGACCTACATAGAGAAAGGAGGTCTGGATCGCCACATCAGATCTGGAGCCT
GCTCTGCAACAAGAAAAACATGACATTTTATAAATGAAAAAGGTTCCTACAATTACAGTC
CCGTTTCAGCAAGTACGGCCTCCAGCGATCAAACTATCAAATATGAATGGCGACTTAACG
GCCGGTGACTAGAGAGCTCGCTGGGAGAGTTCGGTGATTCCTTACTGAAGGTATTTTTCG
CAGCATTAGGGGGTGGGAAGTTTCATGATTCGAGAGAAAATAATGACATTATGAAAAACC
GTGCGTATGAACTGAGAAGCTGTGTAGAAAAAATCAATATAATAGATGAAGAGATGATCT
AGTCTATATTTTGTATT
>TCONS_00163436
AAAGCAACAAAGGTAGGCAAATGTGTCGGTGACCTGAGGGTGTAAAGGTCCCTCAGCTGC
AGAGCTGGAACCTGAATGTGGGCGCTGGGTTTAAGGTCAAATCCACCACCTTTTTTACTC
TTACCTCTGTCTGTAAAGGCTGAATATCTTCAAGGCAAAGTTATATTTAATGAAGTCATT
CACAGGAACTTCCTTTTACCATATGGCTCGGCATACGTCATATTTTCCAGCTTTTTCGGC
CTGGATAGTTGCCCAGTTATGTTCTTTCTTCTTTGTACTTTGTTGTGGATCCCTCAAGTC
TCTCTCTCACTCGTAGCCCAGCCCCAATCTCTTTGGTCTGCATCCAGGTCTGTCAGCAGC
AATGTTGCCTCCAGTATACAGGGAGGATATTTCCTGACCAGGTTGTAGGACAAAGAGACC
ACTATAACTTCCCTCATACTGTGGGTCTTTAATGTGTAGGTAACATGCCACTCAGTCTAA
TGAGTAATAGGGTGGCTGATATAACAGTGAGAAGGTCACTGACATTGTGTCCCTGGTCTT
GGTATTGTGAATAGATACCTCCTGCCTTGAAACTCACATCAGCAGATGAGAAATCACACA
ATTGTAAACCATCTCAGTACCTACACAAACATCCATTGCTCTCCG
>TCONS_00126117
ACCTGTTTCTGAACCTTGACAACCTTGGCCATCTGCCAAAGATACTGGTCGTTTGTTGCC
TTGTTGTATTCGGCCACGGCGAACTGCAGCGCGTCTCTGGTAGCTTGGTCCGTCATATCT
GCGTCCATGACGCCCCCCGCCATCCCATCGGCGCTCACCACGATGAATGCCACCGCGAGC
AAAGGAACGACGATCTTCCAATTCATGAGCATTTTTCTCGTCTGATATCGGTCTTTACTG
CAACTCCGATCGTAACAAGTAACGTTACACCACAACACATCCTCGCCTCAGATGACTTTT
ATATAAACTTTTGTATAAACGCGATGACGTCACTCGTGCTTGTTGAGGGGTGGGGCTGAT
TCGGACTCCACTAATAACATCAACACAAAAGCGACCGCCTCCATCACACCGACAGTGAGC
TGTGCGCGAAATGGGACTCATACGTGCAACGACAGTTAAACATTC
>TCONS_00014289
TAGGGACACTACCGCGGAATGAGGCTTTAGCGCAACTACAAACACCCGGCCAACAGTTAA
AAGATCATCAGTGAATCCCTCCTAATGGCGCTTTCTGAAGGTTCTCCATCCTTTACGCAG
CTGCTCAGAGGTTTAAACGATCTGGAACAGACAGCGTTAGACGGGGATTCTCAGGCAAAA
CGCATGCAGCCAATCCCCATCACACTATTTCTGACCCAACATACAGCCAAGAAGGATAAC
GGGCTCCTTATGGATCCTGAACGACTTCGTTGGAGCAGATGACACATCCGATGACATCCG
ATCAGATGCAATTCTCCCGTTCTGTGCAAACGTTTTTTCAAACACACCGAGAACAGAGGA
TTTAAACGTCCCGCCAACTCCCCCGGGAACCTCCACCCCCTCACTACATATTCCAGACCC
AAACAAGCAACGCACAACACGGGCTCTAGTACATTGCTCAGAATCCACCCCTCCAGAAAA
GTACTACTGGGCAGGGAACTTGCAGCTTCACGAGCCGGCGCTCCATGGACACGACTCCTC
CCCGGCGTATAACGGCACAGAAGACCACACACATCTAGAGCACGTGGAGGATTCCGGCTC
ACCGAACATTCCCAATGAAACAACCAAAACGGAAGATTTCACCGTTTTAAATGACATTTC
AGAGGCAGATGACCGGCTATTATGGGATGCGGCCAACCTTCTTGATTCCGCCAATTCTTT
GGTGGCAACATCCGGATCTGAAATAGAACAAGCTAGGTTTTTCACAGCCTTTTCCATGGC
TCTAAAATCCTGGAAGGTTTTGCTACACAAACAAATGGGGGTTTTACTTGAGCGACATTA
CAGAGAGGATCTATCATTCTGGCATAGAACAATTCCACGTATGTTAAACAGCAATCCGAT
TAAATAACGCAAATCATTTATTTAACACGGATCCTTCCAGAATAACCCAAGAACGCACAT
CATTAATTATCCAAATGGCAGAGCCAACAGACCTAGTTGAGACAGTTGAAAGCCTCTTAT
CACAGATACCGCCAGAACTCCTAGAAATTATTAATCATATGAATGAGGCAGGGGTAACAG
ACATAATACCGATAGATGAAAGCATATTATCACAGATTCCAGCCAAACTCCTAGAAATTA
TTAAGCGTATGAAAGAGTCAGGGATGCCTGATGAAAACCTGTTATCACAGATTCCCGAAG
CCCTCATATCCCTAATTAATCAGATGATTGTGAGACAAATCAGCAATCGGGGGTTCATTT
GCCTATTTTTGTATCTACCATGACCTTCAAGGGTGAAAAGTGGTCGGCAGAGGGACCCAA
TTGTGCACTGCTCTTTCTAAAACACAGAAAACCCCAGTACAGAAACTTCACGTTTATAGC
GCACAATGCTAGAGCCGATGACTCTTACCTTCTTCTGAACCCCTTGATACAGCAAGGCGT
GGCACCCAGTATCATAGCTCAAGGTAGTAAAATCTTGTGTTTTGTAGACCCCGCCTTCAA
CCAGAGATACATTGACAGTTTAAGCTTCTTACCCATGAGATTGGCTCAAATGCCAGATGC
CTTGGGTTTTGAAAATCTGTGAAAGGCTGGTTCCCCCACTTCTTCACATCTGAGAAGTAT
CTACATTATATTGGATCTTAT
>TCONS_00229725
CCAACACAAATCTCAGCGTGGTAATTGGAGAGTAAGCATACCGTTTCCAACACCAGCACT
ACCAGCTGGCCCTGTTAGAGAGAGAGGGAAGATAGGAGAGACGAAAGAGAGAGAGGATAG
TGAGGAGAAGGGGGAGAGAGAGAGAGAGCGAGGAGAGAGCGAGCACACGTGGCTCGCTGG
GTATTTTCGTAGCGTTTGACAGGGCTGCTTATACACTACTGGAGAGAACGGAGGGCACCT
GTCGACGAGTGGTAATGTTTTCCTCATAGTCGTAGGGAGGGATTTGTTACATGTGACTGG
AATACCTGGTGGTTTGGGTTTTAATGAAGGGATGCTGTGTCCCAACAATAAGCCCCGCTG
CGTCCCAACAATCCAGGTCGCACACAGCTGATAATGTGCTGGAGTCTCTGGTGATAAATA
TTACTAGAGGAGATGGTTGCCTGTTAATTGTTGTTGTATGCTTGCTAAACATTTTACCAC
ATGTTTTACTCTATTCAATATTTTCGATAATCATGAATCCTTAACAAATGATGTTTGCGT
CAACCCTAGTACATGTGAAAAACATTTCTCCCAGCACACCAGGAGGTACGTATATGGGGT
GTATGAAGTCCCCCTCCACCGCAGCCAACATCTGAGACGTGTAGGCCTTGAATGTCACTG
ATATATAGTCTGAATCATGAGAAATTACATTGAACATAACCAGATCCTCTCACTTTCTAA
TTCAAACCAATCGCTCTTCAAGCTGTGTCTTTCCACCCTCAGCCACCCAGAAATCATCCA
GTCCCCCTTTTCAGCACCCTGGAATGGAGAACTAGAGATCCTCATGTAGGTTTAGGTCCT
TCAGCTTAAGTGAAGTTGGCAGGGAGGCATGTGGAGCATCTAAAAACACTGGACTTACAG
TGGGAGTTAAGTCCAGGAAGGAGACAGAATAATGTTTCCTTAAGTCCATTTCACTTTATT
GGCGTGTGTGTGTGTGTGTGTGTGTGTGTGTGTGTGTGCTTGCCTGTGTGGGACAATAGA
AACAGATCCCTGGCTAATTATTGCGAAGGTGATGACAGTACCAACCAAGTCACAGTTAAT
TACGCCACAGATGTTTCTACGGGCCCCTTGCTGTTCCGCTCAACGTTTTATTTATGGTTT
TTGGCTGGACACATTTTTCCCAAACAACAATTCTTTCCACCCATATTTTGGGCTTGTTTA
GTCTGTATAGTGGCCTGTGTGGTGCTGGGAGTCCGGCTTCTACACACACACACACACACA
CAACACACACACACACACACCACTATCTCATTACAAGGAGGATGGAGAGGGGGAGGGAAG
GGGGCAGCTAACGTTTCTGACCTTGCTGCGTTATCACGTCTGATAGGCCACCCGTCCCCC
TCTACCCCTTCTGGGGTACCTGGCGCCCCCTCACCCTCCTCCTTTACAGAAGACTTGTAT
TTCTGAGAGGCGAGCCTGTGGTGGTCCGGGGGTCCCACAACATCCACCATCCACCCACAT
GGTGTTTTCATTACATGTATGTTTGGGGAAGAGGAGGGGGCTTTAGGAGGTAGGGGGCTG
GGGAGGGGAGTGAAAGAGGAGTATCACCTAAACCCCCTGCAATGTTTTGGGGTAAACACA
CGTCCCGGCAGCGCGCTGACTTCATTTGTAGGTATTTGTTTGTCAGTCGGGTACTGTCCA
ATAATAAATAGGCCACCATGCATCTCAGTAACATCATTATACGTTGTCTCTGTCCCATGT
GGACACTGTCGTGGAAATTCTGTACTGAGAGAGATTTCAGTTCTAAATATACAACACAGA
GGCAGAGTAGGATCATGTGGCATTGTTTACTTGCTCTACTGTGGAAGGAGACAGAGCTGT
TTAAAAATACCTTGCGGCCTTGCCCGGGATTCAAACCTAGTCCATATGCATCACACACAC
ACACACACGCGCGCGCGCGATATGCCATCTTCCCCAAGGCTTCAACGGGTTTCAGCTCTG
TTTTTAATTTTTCCTTTTCCCCTCTTTCTATAATTAGATCAGTATAATGTCTGATTGAGA
CATGCAATGCTTCATTGAATATGTCTTATCTCAATTGCCCTGCCACACGCAGTCAGAGGT
CGCCATGGGAGAGAGAGAGACTTATTTATTTCTGGTGCTAACATCCATTTAGAAGCAGAG
GAGGAGGAGGCTTCATTCCTTGAGAGAGGAGAGACACAAACTAACACCGCCTCCGGGTAT
TGGGTGGTTTGGTTATGTGGGGGAGGATGTCACTGGCCACATTGTAAAGCTGTACAGTAT
GTAACTGCCAGGTTGTTTATCGCGTATAAGAATGGAAGGGACAGAGCCACGTTTTATTCA
AAACCAAATTCTATCCAGTCCTCACGATTCCATCTGGAACCTGAATGGGGGGAGAGTTGA
AACAGGAAGAACTCCTGCTGATAACGGTGATAAAACAAGTTGTCTTTCCATCTAAACAGG
CTTTTATCCAAAGAGGGAGGAAATGGTTCTCCTGTGTCATAAAATACTTTTCACACAATT
TAGGGTTTAGTTGAGTCAGGTGCAGTCCTCTGGTTGAATTGTGTTGAGTAAAGAGGTTGA
GAAAACCCAGTGAACATAGAATAGGGCTCTGGGACCTCCTTTATGAAGTCACTATGGAAG
TCACAAATTACAGGAAGTACTGGGGAGAAGGAGCAGGGAGGTGTGCGTGTGTGTGTGTGC
GCGTGTGTGTGTGTGTATGTGCGCGTGTGTGTGTGTGTATGTGCGTGTGTGTGCGTGTTC
AGTGTGTGTGGTACGATAGCTCCCAGCTCCTGATATGCTGGCTAAAAAAAGCCAGCTCTT
TTATTCAGATGTCCCTCCTAAATCTTGCTGCTGCACTACTGTGGTCCTGCCCTTGACAAA
GCTGCTCCACTGAATGGTCCTGGCTCCTACAATACACAGTACATTTCTGACACAATTAAA
ACAAGGGATGAAACCACAAAGAAGCCCCCAAACAATGGAGCCGGATGACAAAACAGCCAA
AGGACTCACACTGGGCCGTTTGATTTAGCCATTGTTGGGAGGCACAATGTACACCACTCC
AGGGCTTTTTTCTCACATACACCTCATGCCAATCAAGCAAGCCCCAGCACATAGCCCCAA
CACATTCCTTCCCAAAACCCTCCCCACCAACTCCCAGGCTATCAGCCACCCATTACTATC
AAAGCTTTAAGTGAAATAAATCTGATAGTCGTTATAGTATCCCTCACTAATAGCATCCCC
TATATCAATCAGCTGTATGATTTGATCTGGGGTGACTTTTGAGGCGGTGAGATATTATAA
AGAGGGCAGTGTTGTGAGTAAGAGGGAGCTGATCAGGAATCAGGCTCAG
>TCONS_00169497
GGTTAATGATAGATGTAGTAGGGGTTAATGATAGATGTAGTAGGGTTAGGGTTAATGATT
GATATAGTAGGGTTAGGGTTAATGATAGATATAGTAGGGTTAGGATTTAATGATAGATGC
AGTAGGGTAAAGGTTAATGACAGATGCAGTAGGGTTAAGGTTAATGACAGATGTAGTAGG
GTTAATGACAGATGTAGTAGGGTTAATGACAGATGTAGTAGGGTTAATGATAGATGTAGT
AGGGTTAATGATAGATGTAGTAGGGTTAATGACAGATGTAGTAGGGTTAATGATGGATGT
AGTAGGGTTAATGATAGATGTAGTAGGGTTAATGATAGATGTAGTAGGGTTAATGATAGA
TATAGTAGGGTTAATGATAGATATAGTAGGGTTAATGGTAGATATAGTAGGGTTAATGAT
AGATATAGTAGGGTTAATAATACTTACATGGCATGGTACACAGCGGTAAGCATCTGGACC
ATGAACTCTGGGTCCAGAACCACACGGTTACACGGCTCTCTCCACACTTTCTGCTGCTGC
TGCGGGAAACCACATACACACAACCTGGAGAGAGGAGACACAGAGTCAGGAACCACACAC
AACCTGGAGAGAGGAGACACAGAGTCAGG
>TCONS_00030948
ATTTTGTGCCACTTTGCTACTCTTTGGCATGGCAAGGAGTGGAATGATGGCACAAATGTA
CCTGGCATCAGGCTACATCCACCCACACCAATAACTCTGTTATTCTATACGTGTCGATAT
TGTTGTTGCTGTTGTCTTTGCTGTGTGTCTTTCGAACACAACTCCCAACCTATAATGTAT
TTTCTACTCAGCTGTGTCCAACTCCCAACCTATAATGTATTTTCTACCCAGCTGTGTCCA
ACTCCCAACCTATAATGTATTTTCTACTCAGCTGTGTCCAACTCCCAACCTATAATGTAT
TTTCTACCCAGCTGTGTCCAACTCCCAACCTATAATGTATTTCTCTTTTCTACCCAGCTG
GAGAGGACTGTGAAGCCTACCTAAATGCCTTCAGCCATTACAAAGCCAAACTGGACTGCA
GTACATTTCAGTGGTGCTGTGGAACGTGTGAGAATAGATATTGCTGCAGCAGCCCATCTC
TCAGGCTGACTGAGTCTGAACAGGAAAACTGCATATACAGTGGCAATATGAGCACTTTGA
CCATCTCGTCATTCGTAGCGACAGCTGTCATCTTCACCATCAGTTTAGTCTGTTGCTGTG
TGTGTCCCTGCTGTTGCCTGTACAAAATGTGCCGGAAGCCCAGACGTAAGTCTCCTTGCA
CCATCACAACATGAATACTAACATGTTAACTCCAAGACTGATTTACATGTAAAAAAAAGT
ATATGCTTTAATTGTTTTTCTCCAGTGTGTGTGTGTGTCCTCTCCACGTCTCCTGTAGTA
GTCTAGTGGTCAGTTCAGACTAGTATCTGTGTGTAGTCTGGGGGTCAGTTCTGACTGTAG
TATCTGTGTGTAGTCTAGGGGTCAGTTCAGACTGTGGTATCTGTGTGTAGTCTAGGGGTC
AGTTCTGACTGTAGTATCTGTGTGTAGTCTAGGGGTCAGTTCTGACTGTAGTATCTGTGT
GTAGTCTGGTGGTCAGTTCTGACTGTAGTATCTGTGTGTAGTCTAGGGGTCAGTTCAGAC
TGTAGTGTCTGTGTGTAGTCTAGGGGTCAGTTCAGACTGTAGTGTCTGTGTGTAGTCTAG
GGG
>TCONS_00095907
CACACACACACACACACCACCCACCATCAGCCACACACACTCCCCCCTTCCCTATCCACA
CATAACCCTCCTATATGTGTGTGTCTGTATTAACTCTCCATGATCTGGTCTGCTACAGAG
GGCTGCCCAGGCCTGTGTAACAACAACGGTCGCTGTACCCTGGACCAGAACGGTTGGCAC
TGCGTCTGCCAGTCCGGGTGGCGTGGGGCGGGATGCGACGTCGCCATGGAGACCCTCTGC
ACCGACGGCAAGGATAACGAAGGAGGTGAG
>TCONS_00025995
GAAATATTGCCACATTTTTAAAGTACATCGCCTCACCTTGCCCGTATACCTATTTAAGCG
ATCCGCCTACAACCCTGTCTTCTGTGACAAACGCTCCCTGCACGACATTCATTGATAAGT
AATGCTGTCCAATCGACGGAGACCAGCCGTAGAAATCCATCCAATGGTAATTTTAGGAGG
GGCGGGATCCTCAACCCCGCAATGACAAGATTGACAGTGTTGTAATTCATTATTTTTAAC
CCGATACAACGCACATTTATTTTGTTTATATTTTCCCAATCGTTATTTTGGCCTTAGTCA
TTTTGCCTGACATTTTAAAAGAAGCGAGGTCGTTAAGGGAAATACGATTTGTTTATTTTT
TTGTCTAAATGTGTTGGTTTCATTTCGCTTGCGCGGTCTTAAAACTGCATTTTTTGTAAA
TGCTTTCGATGGATTTGCAATCTGCAGATTGATTGATTCCGACTAGGCTAAATATAGACA
ATCATCTGTGGGCTAAACAGTCGTTTTAGGTGTTCTGTGATGGGGCAGGGTCCTGGACAT
AACCATGAAGTCCTCAGGAAGAACACTATGGTTTGGCTCCCCAGCTTCCTGCATGGTGGG
ACTTCCAGCCTGGTGTCCACTCTCACCACCTTCCCCATCTACAAGATCGTGTTCCGCCAG
CAGCTTCACAGCACCGTAGTCAGCCAGGCGATAGGCCAACTCAGGAAGGAGGGTTTCCTG
AAGCTCTACAGGGGGGTGGTGCCCCCTCTACTGATGAAAACCCTGAATGGGACACTACTT
TTCGGGATACATGACACTTTCCTCCACTGTCTCTCCTCCATCACCAACCCCTGCGGTGTC
ATCCCTCTCCCCGCGTTACCAGCTGTGGCCGGGCTCGGCACAGGCATCGTGGAGGCCTTG
GTGTTCACGCCATTTGAGCGTGCGCAGAATGTGTTGCAGAACGGGGGCAACGACCGCAGC
CTGCCCACCCTGAGGAGTGTGTTGGCCCGGCTGGGGGCAGAGAGGCTGGGGTCGGGGTAC
TACAGAGCTTTCATCCCCATACTGGCCCGTAACACCCTGGGAAGCTGCATCTACTTCGGT
CTGAAGGACCCCGTCAGTGCTGCTCTGAGGGAGAAGGGGCTTCCTCCTATGGCCTCATCC
TTCCTGTCAGGAATGATAATCAGCTCCATGGCGATCAACCTGCCCCTGTATCCTCTGTCT
GTGCTGGTGGTCAACATGCAGGCTGGGGTGGTGGGTGAGGCAGCGGGGGTGAGGGGGAGC
TGGAAGGCACTGTGGGAAGGTCAGCTGAAGAGGAGCGTCCCCCTGCTGTACCGTGGAGGT
TCCCTGGTTATCCTCAGGAGCTGTATCAGCTGGGGAATCACAACAGCCATCTACGACCAA
CGCTCCGCACACTGAAACACAACACCTCATTGCTCCATTCCAGACAAGGTCTGCGTCACA
AATTGCACCCTATTCCCTTTGCAGTGCAATTTGGGAAGCACCCAGGAAGAACTTCTCAAA
CTTTCTCGTCTCTCTCTCTCTCTGTCTCTCTCTCTTGTCTTCTCTCTCTTCTCTTCTCTC
TCTTCTCTCTCTCTCTCTCTCTCTCTCTCTCTCTCTCTCTCTCTCTCTCTCTCTCTCTCT
CTCTCTCTCTCTCTCTCTCTCTCTCTCTCTCTCTCTCTCTCTCTCTCTCTCTCTGTGTGT
GTGTAGAAAAAGCTGGAGCACCTGCTGCTGCAGTTTCCTCCTGAGGAGGTGGAGTCTAAA
CGCTGGCAGAAGATAGCTGACGCCCTGGGCAACAGGACCGCTAAACAGGTCACACACACA
CACACACTGAGATACACACTTACACTTTCAAAGGTATGCGTGAGCAGGTCCTCAGAGAAA
CAGGTTAATATAACACCCTGATCTGGGTACAGGTTAATATAACACCCTGATCTGGGTACA
GGTTAATATAACACCCTGATCTGGGTACAGGTTAATATAACACTCTGATCTGGGTACAGG
TTAATATAACACCCTGATCTGGGTACAGGTTAATATAACAN
>TCONS_00076272
CTGATGGAGCTCCTGAACACAGTCCGGCCTGCTCCACGAGCCAAACACATTCACGCTCTG
TTGCCATGGAGACCGGAAGTGGGCCGATGTCGCCGTCGACGACGAAGCCGCACTACGCTT
CGACTCTGCGTCCAAGTTGGTGTTGGCTGGAGAGAGGGATGGATAGAAGAGAGTGGTAGA
GAGGGAGGAGGGAAGGAGGGATAGTAGATGGATAAAGAGGGTGGAGAAAGGAGTGGGAGA
GGGAGGGTGGAGAGATGCAGGGGGAGATGGAGGGAGGAGAGGGGAGACAGTGGCAGTGAG
AGAGAGAGGAGAGCGGTAGAGCAAGAGAACATAGAGAGAGAGAGGAGGGAGGTGGAAATA
CAGACAGAGATGGAGAGAGCGAGAGAAGAGAAGGCAGAGGGAAGGAGAGATACAGAGATT
GAGATGCAAATACAGAGGGAGTGATGCAGAGCGACGGAGGGGGGAGGAGGGACATAGAGA
GAGGGGGTGATAGATCATACGTAAATTACACATTTATGACATTTGCATAACTAATACCCA
GAGACTTGTGTTACATAATAGCTGGGTGTGAAGGGAGGGATTGTTACTAGAGAAAGGAAA
GGAAGGTGTGTGTGTGTGTGTGTGTG
>TCONS_00133359
CCCTCCTCTCCCCCCTAAACGCCCATCTATCCCTCCATCCACCCTCAACACCTCTCCCCG
AGAGGACGAGTGTGGAATTGGAACACCTCCACCGCCAGTATCTATCTATTTGATCCAGAC
CAGACCCCCACATCTCTCTCTCTCCCCAACACCACCTACCTAACACCTAGGCTGTGCTGT
GGGGCTTCAGTGTTGGGCTGCAGTTGGCTGGGGCCAGGCCTAACCCACCCTTGGGTCAGA
GCCCATTACCAGAAGCAGAGTGGCAGGCAGAGTGCTGGGCAGTGGGCACTGCCAAATTAG
AGCTGATCAGAGCTGTGGAGCGCAGGAATGGCCTCCTCCTACTCTCCTCTGATTGCACAA
GTCCACCATGATTAGAGAGGATGTGGAGCCTTAGGGAGCCAGCCAGCAAAACCACACTCA
CTCCCTCTTTCCCTTTACCTCCCTCTTCTTCTGTACTCACGTTCCTTCTTCTTTCTCTCA
ATTCCTCTCTCGCTCTCTTCCCCCCCCCCTCCCTCTCCCCATCCCCTTCTCCCTCCCTCC
CTCCTCAGTCTTCAGTGCAGTCCTTTTGGAACAGACCGTTTAATGTGATAATATGGTGTG
AAAATTGAGCCACAATGGTGGAGGAAGGACTGCGGAGCAGATTTTACCACTGGTCCTCCT
CAGTCCTCACTGTGTTCCATGAGTGGCAATGTGGGCACATAGGCTGTCATGAGCCTTGTC
CCTCCAGAGTCCTAAGTCCTCGTACCTCCTTCAGGTGCCACCTCACATATACCCTCTATT
AGAAGGTGCACACACAGATAATGTGAGAGAAGACATCTTTAGTATGAGATGAACCTGAAA
TAATGTTTGTCCCGGTCAATTCCTGGTACAAATTGACTCAATCAAAAACGAATCTATTAC
CTCAGATGGTTCTGCAGTAGATCAGTAGTTCCAGCTGTCTGTGTTCCATGCTGATACTCA
GTGTCTCTCTCTCTGCGTTGTTGTCCTAGATGTCCCTGCTGTAGCAGACCGAGAGGCGGA
GAGGAAGGAGCGGCGTGCAGCCCTGGAGGACGGCGACCATAGTGTCACCAGCCATGACGA
TCGCATTGGAGACGATGACCTGGACGATGAGTCCATCTTCACCTGCGATAACTGCCAGCA
GGACTTTGAGTGTCTGGCCGAGCTGACTGACCACCGCACCAACCACTGCCCCG
>TCONS_00048787
ATTGTTATCAATAATCCTATAATATTTATTGTTAATGATTATGTCCGAGTCATTGAATTG
ATTGGTTCATGTCCTTCCCTGTGTAGAGGCTGCATATGAGTTTGAATGCATCTTTGTGTT
CTTCCTGGTTAGAAGCTGCGTAGGAATGTCAACCTGCTGGAGAAGCTGGTGTCTCAGGAG
TCAGTGTCTTGTCTGGTGGTCAACCTTTACCCCGGCAACCAGGGTTACTCCCTCATGCTC
CTCGGCAAGAATGGATCTGACTCTGAGACGATCCGTCTGCCGTATGAGGAAGGACAGCTG
TTGGAGTACCTGGACGCAGAGGAGCTTCCTCCTATCCTGGTGGATCTCTTAGAGAAGTCC
CAGGTGT
>TCONS_00068074
CTCTCCTCTCCTCAGATGGCTGACCTCCTGTCCTCTCCTCAGATGGCTGACCTCCTGTCC
TCTCCTCAGATGGCTGACCTCCTGTCCTCTCCTCAGATGGCTGACCTCCTCTCCTCTCTC
CTCAGATGGCTGACCTCCAGCTGCTGAAGCTAGATGAGCTGGACTGTCTGATACGGGGTG
TACTCTACATAGACTCAGTGGTGTCCAATCCTTCAGAGTGTTACTACTATGAGAACCCTA
CAGACCCTGAACACTGTGTCCAGAAACCCTTCACTCTGGAGAACCCTTACCCTCTACTGC
TGGTCAACATCGGCTCTGGCGTCAGCATTCTGGCCGTCTACTCCAAGAACAACTACAAAC
GAGTAACCGGGACCAGGTCAGTGGGTGGTCGAGTCTGTCACCTGAGTCTATTAACCACAT
TCAACCCCCCACCCCACCCCTCCA
>TCONS_00139332
ACACACGGAATTATTTTTTTTCACTCACTGTTTAACCTTCAAATGTGAGTTCACACTATC
AACATTAAATATAGAGGAGACACCTGGGAATAGGTTCTTATTGATCCTGACTTTGTCCCA
AATAGCACCTCCCTGTTAGAAAGTCAGAAAGGTTACTGTGGGAGTCTATCTTATTTAAGA
GGGCTTTATAGGCATGGGAATCACATGTTTAAATTGCCAAAGCTAGTGAAATAGACAATA
AACAAGGGAAATAAATTAACAGAAATGAACAGTAAGCATTAAACTTACAATTAAAAAATA
ATAATGATATAGACATTTCAAATGTTATATTATTGGCCAGGGGCTTAACTTTGGTTTTAG
ATGTGGTGGTGGGGGGGGGTGGTGGGGGGGGGGTAAACCGGATAAACACTCCATACAGCC
TTCCCGACCGCTCGGAGCCGTCCGCATGGTCTTAAAGCCCACTGAAAGTTGCGCTATGTA
CAGTCTCTCTCTCTCTTTATCGGAGCAGACAGAGACAGTCACATAATGGTTATTGTCTTC
ATCAGACACAGGGGGAGGGAGAGAGAGAGGAAGGGAGGGAGGCAGGCAGGCAGTCAGTCT
CAACACCCTACTCAGGCTATTCCAAGGGTCAGAGGTCATGACAAGACATTCCTTTTGCTC
TCTCTATTCTCTTCTATATCGCTGCCTGACCCCTTCTGTCTCTGTCAGTCTGTTCCTCTG
TCTGTTGGACTACCGAAAGCTGCCTTTAATGAAAGGAAGGAGACATACGTTGTCTTAAAT
CTTAAAACTATTTGGTACTTCCTTTATAAGAAAATCGATAAAAACCCGATAACACCAGTT
ACCTTTTAGTTCTTGTAAGGACAACGCTTGGAGATGAAATGTATATCTCCTAAACGACAC
CAGTGACCAACTATCCTGGCTATAGGATACATCCCCTACAGCCTAGTAGACTAATGACAT
GAGAACTTCCAATAACCCTCCCTTGTTAAAAGAAGGCCGTTTGTTGAACGTTTGAGTCAG
TACAGTCACTGGAAGTTATGGCCTCGCTAGCTAGCCGACTGACATTATTTCAGAACTTAA
CAATGATCATTCAGAGGCTTGAAAGAATATGGATCTCACACTCACACACACACACACACA
CACACTCACTCACACACACACACACACACACTCTCTCACTCTCACTCACACACACACACT
CACAGACACACAGACACACTCTGTGGAAGCTCTCTCTGTGCCCAGGGTGGCTGTGGTGGG
TTGAGCATGCAGAGCAGAGAGTTAGTACCTTTCTATAAATGTTGTATTTTTCCTGGGGCA
TCAGCCTCTCTGTCTGACAGCACAATTTCAAGAGGTCTTCTCTCCCAAGCAATTAGCCAA
GGTAAACTCTAGCCAGTCTAAACACAACAGAGGAGGAGGGGAGGACGGGGGATGGCCTGG
GAGAGAGGGAGAGGGAGAGAGAGGGCTGAGGAGGAGAGGAGGACTGGGAATGGCCTGGGA
GAGAGGGAGAGAAAGGGGCTGAGGAGGAGAGGAGGACTGGGAATGAGAGAGAGAGAGAGA
GAGACGGAAGAGAGAGAGAGAGAGAGAGAGAGAGAGAGAGAGAGAGAGAGAGAGAGAGAG
AGAGAGAGAGAGAGAGAGAGAGAGAGAGAGAGAGAGAGAGAGAGAGAGAGAGAGAGAGAG
AGAGAGAG
>TCONS_00146163
NNCGAGTAGTAGAACAGAAGCTCCTCCAGCACAGCGCAGAAGGCCATCTCCAACAGGCCT
CGGTGGAAGGTGGGCAGCTCTGGGCCGCAGGGATTCCCACTAGAAAACATAACCGCCCAG
CACACCACCACCATGGGAGCAGAGATGAAGAGCTGGTTGAAGACCACCGTCTTCACCGCG
TGGCGCAGCTTCACTGGGTCAACCTAGGGGATGGGGACAGTTTTAGTGGCAAATGTCAGG
TCTCCGTTTCCTTCAAGTAATCAATTATCATCACCCATTTCTGCAATCATTAGTCTTCTT
GTTTATTGTTCACTTAGTTGAACTTGTTTTGTTTACTTCAACGTTTTTCAATGTCTGCTA
GTTTTTAAGATGTAAGTAAGGGGGTCTAATTTGACCTCGTTCATTGTGTACCTAGAATAT
AATTACTCTAGCCGGCACCATCAATCTTTCTTAGGAAACCACAATGTAGCACATGACAAT
AGTCATTTGTGTCCATCGGTCTGAAAGAATTTGAATGGTATCCATGACAAATCCACAAAT
GTACAAATCAAACACTCGCTACATACATCACTGTAGAGCCGACGTAAACAGATCTCTGCT
TTATAATCAGATAAAGAGGTTATGTGCAGTTGGCAAAGTATAGTTATCCTCAATCCGGTC
TCGTGTTTTCTGAGCTTTGCACCCTCACATTCAAAAANN
>TCONS_00141169
TCTCTGTCTGTCTGTCTGTCTGTCTGTCTGTCTGTCTGTCTGTCTGTCTGTCTGTCTGTC
TGTCTCTGTCTCTGTCTCTGTCTCTGTCTCTGTCTCTCTCTAGGTTCCTGACAGGTTTGT
AGAGATAGCTGAGTTAGCCCTGAGGGAGTTCTTCACAGCCATACAGACAGGACGTGACAG
TGACCCCTGCTGGAAGAAATCAATTTATAAGATGATCTGTAAACTAGATAGTCCTGTGCC
TGATAGTTTTAGACTGCCTGGCTGCCCTATTGGCTGAGGAGAGGTCACACACACACACCC
TGGGAACACACACCATGACCTGATGAACAACAATGAAATAGAACATGTGACCTATAATGG
AGGGAGGAGCAAGGAAGGTCTAATGGAATTACTATGATAGGATATTACTGTACTATACTA
TTATACGATATTAATATACTGTACTATACTACTATACGATATTACTATACTGTACTATAC
TACTATACGATATTACTATACTGTACTATACTACTATACGATATTACTATACTGTACTAT
ACTATTATATGATATTACTATACTGTACTATACTATTATATGATATTACTATAGTATACG
ATAGTAAAATACTATACTATTAT
>TCONS_00232267
CTGCCATGTATAGGAAAGCAGCTAGATTTATATTTACGATGTCCTTATTCAGCCACAACT
CTGAGAAACATAGGATATTACAGTTATTCAGATCACGTTGATGGGATGGTTTCGAACGGA
GCATATCCCGTTTATTCTCCAGCGATTGCATGTTTACCAATAGGATGGAGGGTAGAGGCA
ATTTACCACTCTTCGATGTAGTCTTGTCAGGTATCCCACACTCCGGCGTCTCATCAGAGT
ATTGGGGATTTGGGCCTGGTCCACGATAATCAATGTCTTTCGCTTCCATTTCATTGAAGT
AGAATTCCTCTTCCAAATGGAAGTTAGTGATAGCACTGATGTCCAGAAGCGCTTTTCGAT
CATATGAAACGATGGCGGAAACATGTACAAAAAAAGTTAAGATCAGCACAACAAAAAACT
CAAAGTAGCACAATTGGTCAGGATCCTTTAAAACTGCTGCCATTCTCTCTGGCGCCATCC
TCTCAGACTCTGTGTCTGATGGTCTCGTCCAATGAAGTTCATTGTTTACTCTAGATTAAG
ACAGACAAACAAACCCTCAACCTTTCTCTTTTTTTCCTCTTCTCATCACTTTCTCCCCTT
GTCCTTCCCTCTTTTTCTTCTCTCATTGTAGCCTGCATTTGTCTCTCTCTGCAGAACCTT
ACATAACACCAAGCCATTACATTTACAGTTACAGCATAGCAACAGCACAGGATAGAGGTG
ACACCCACGTCAGGGTAATTTTTGGGGGCAACTATATCCAGGTGTCTGCCGATGGCCCCT
GCCAAGTTACCTTTGGAAAACGTATCTTTTCTCCAGAAGCGCAACTCCTTGGCGTCATGT
TTTCCTACAGGGAGATGGCTCTTAAAGCATTAAAGATATCCACT
>TCONS_00143699
ATGATATCTGACTGTTTTTCACCCTGTAGGTACTGGTATTAACCATGATATCTGACTGTT
GTTAACCCTGTAGGTACTGGTATTAACCATGATATCTGACTGTTATTAACCCTGTAGGTA
CTGGTATTAACCATGATATCTGACTGTTGTTAACCCTGTAGATACTGGTATTAACCATGA
TATCTGTCTGTTTTTAACCCTGAAGGTACTGGTATCCTCATCAGCCTGATAATGGTGATG
GCAAACCAGAATATGGTGAGGAAGACTGTGTTCACATACGTAAAAATCAGAGTCCTCTGG
AGGCGTGGAATGACTTGTCATGTCGCAGCAAACTCAACTGGGTTTGTGAGAAAGTGTTTT
AACATCATCATGACAACATACTGTAACACATACAGTAGCCCATAGTGCATACAACCTCCT
CCGTCATTCTCTCTCTCTCTCTCTCTCTCTCTCTCACACACACACACACACACACACACT
AACACACACACACACACACACACACACACACACACACACCACACAC
>TCONS_00144397
ACAGTCTCGGAACCGTACAAACCTCCCAGTACAGAGTAAATATGGTGGGTCAGCAGGGAG
AAAGACCTCTCTGTTTCAGTCAGTCTGTATCACACAGACCATGTCCATTACAGTTGTTTA
TTAGTAAGGATATATTCAAACTACCAGACGCAGGGCTGGGTCTGACTGGCTTTGACACAT
CAAACGCTCGTTTGCTTTCCTTCACGTGAAGACCAATATGGTTAACTCTTTTCAGATGGA
GAACAGATCACCTTCATCAATGGAGAATACTGACTGGGTTAACCTGATGAGAATACTGAC
TGGGTTAACCTGATGATAATACTGACTGGGTTAACCTGATGAGAATACTGACTGGGTTAA
CCTGATGAGAATACTGACTGGGTTAACCTGATGAGAACACTGACTGAGTTAACCTGATGA
GAACACTGACTGAGTTAACCTGCTGAGAATACTGACTGAGTTAACCTGATGAGAACACTG
ACTGAGTTAACCTGATGAGTTAACCTGATGAGAATACTGGCAGAGTTAACCTGATGAGAA
TACTGACTGAGTTAACCTGATGAGTTAACCTGATGA
>TCONS_00045948
GGACTGTACACCCCCAAAATAAAAGGGACTGTACACCCCCAAAATAAAAGGGACTGTACA
CCCCCAAAATAAAAGGCGGGTTCCTCAGTGCTGTCAGACTGACCCCTTCACCCTCACCCG
GGGTGGGCTTGTGACTGACTGGCACACCAAGTCTGATGACTCTGTTTGTCTCGTTCTCTT
CTCTTCCCCTGGTTTCTTTCCTCTCGTTGTGTCTGTGCAGACCATATCGCATTGATCATC
GAGCTGCTGGGGCAAGTCCCACACAAACTCGTAACAGCCGGGAGATATTCAAAGGATTTT
TTCACCAAGAAAGGGGACCTGAAGCACATCACCAAGCTGAAGCCGTGGGGGTTACTAGAG
GTGCTGCAGGATAAGTACGAATGGTCCAAAGAGGAGGCTGATTGTTTCGCTGACTTCCTC
CTCCCCATGCTGGAGCTGGTACCAGAGAAGAGGGCCACGGCTGCAGACTGCCTGCGCCAC
CCCTGGATCGCCCCCCAGTGACGGCCCCCCAGTACTGCAATGCAAAACACCTAAGGCCTG
TTCAGTCGACAAACGTTTTTGAATGTTGCAGCTAATTCGAATGACTGGAGCTGACTTAAC
TCATTTTTCTACTTGTCATTGAGGCATGTTTGTTCTCCGTTAAGGAGTTCTATCCGAACG
TTCCATAACGTTTTGCCCTGCTGAATGCGGCCCGGCCTGGTTCGCCCCTGATGAAACCTT
CCAACCACTCTAATGTAAAACCCTGGGGCTATGTTCAGGAGTATGTAACCTCCAGTAAGC
CCAACTCCGGTCCTCCAGTAAGCCCAACTCCGGTCCTCCAGTAAAGCCCAACTCCGGTCC
TCCAGTAAAGNN
>TCONS_00024605
GTTGTTGGTGTAGTACAGTCTCCATGTGTAGTTGTTGGTGTAGTACAGTCTCCATGTGTA
GTTGTTGGTGTAGTACAGTCTCCATGTGTAGTTGTTGGTGTAGTACAGTCTCCATGTGTA
GTTGTTGGTGTAGTACAGTCTCTATGTGTAGTTGTTGGTGCAGTACAGTCTATGTGTAGT
TGTTGGTGTAGTACAGTCTCTATGTGTAGGCACATATTGCGTCATGATTGCAAGTGATTT
CCAAATGTCCCCATATGGTTCCTGGTTTTAATATCCCTTCTAAAACGCCCTTCTAGCCAA
TCAGAAATTAGTATTCAACAATGCTGTGATAGAAATATATATGAATGCGATCAATTAGAT
GGTCAATTAATGGTCAATTAGATGGTCAATTAGATGGTCAATTAGATGGTCAATTAGATG
GTCAATTAGATGCTCAATTCAGTTTGATGGTCCATAGGTTCCGTGCTTAATATGAGCCAG
AACTGCTCATACGCTCATGCACTCATACACTCTTTTTCCTCTGTGTTTCCTCGTGGGAAA
CCGACAGAGAACTGAGAAGCTTCTGGAGACCATAGACCAGTTGTATCTGGAGTTTGCCAA
GCGAGCTGCTCCGTTCAACAACTGGATGGAGGGAGCCATGGAGGATCTGCAGGACACCTT
CATAGTTCACACCATAGAGGAGATACAGGGTCTGAGTACAGCCCACGAGCAGTTTAAAGC
CACTCTCCCTGATGCGGATAAGGAACGCGGTGCCATCCTGGGAATCCACAATGAGATCGC
CAAGATAGTGGCCACCTATCATGTGAACATGGCTGGTACCAACCCTTACACCACCATCAA
CCCTCAGGACATCAACGCCAAGTGGGACAAGGTGTGGGACAGGGTGTGGGACAGGGTGTG
GGACAGGGTGTGGGACAAGGTGTGGGACAGGCA
>TCONS_00123850
TAGAAGGGTTGATTGGTTCAATAGAGAGACAACAAACAAAGACATTACAAGTAAATAGCA
GGTGGGAGGCAGGATAAGTAGCTAAATATAGCTAGGATACCAGTAGACCGTGTACCTCGC
CCCCCCTCCTCTCGGGCACTGCAGATAGAGGAATGCCCACATGCAGAAATGCCCCAAATT
GCAATCACACACTATTGTCCCTGGAGTGCACCCGTCCTGACAGACATCCAGAACCGCTAC
TCTGCACAGATGGGCCCGGCGGGGCTCCAGAGCACGATGACTAGTCTGAAGGACCAGCTC
TCCCAGCTCCATGGCACCATCGCCCAAGCAGGTCTATGACGGGCTGCTAGAACTTAAGAA
CCGCCTGGAGACGGATATCTCAGAGTACAGGAGACTGTTGGATGGAGAGGACCACAGCAC
CACCCAAGACAATCACCAAGATGACCGCCGTGATCCGTCAGATATTTGCCGTCAACAGAC
GAAAACACGAAGAAGAAAAAACATCTCCCTTGTATTGTCCTCAGAATATGATCCTAATAA
TAACTAGTGAAAAACATGCTTCTTCCTTCTTTCCTGCCTTCCTTCCTTCCTTCCTTCCTT
TATTTCGCTGCCTGTGGATTCCTTTAACTGTTATCTTTCTCCCTCTTCTTTCTTTCCACC
CATCCTTTCCGTCCCTCACTCCATTCCTCTCTCCTCCCTCTCTCTCCCCTCCTC
>TCONS_00025856
TGTATGATGTAGTTATTATATGTGTAAGATGTAGTTATTGTGTCTCATCCCACTGTACTC
TCTGGTGTTCAGGATGATCCAGGTGGAGAGGGAGTCTGCTGACCTTAGGGCAGATGAGAT
AGAGTCTCGTGTGAACAGTGGTAGCATGGACGGACTCAACGTTACACTCCGCCCCCGAAC
CATGCCCAGCTCAGCCACTGCCCAGTCCCTGGCTTCCTCCTCGTCCCCTCCCACCAGCGG
ACGCTCTACCCCCAAACACAACACCCACAACGCCAGCCACCAGCTGGGAATCATGACCCT
GGTGAGACGCAGACATGCACTTAACCATCAGAGAGGACTGACCTGAAAACATGTTTGGAT
GGATGTACTCACACACAATGTTTACAGTGTGAAACAAAAAGTCACTCAACTGCTGCTTAT
TCATTCTCTCTTCGGTAACCCCAGTAACTGGTTTTGATTGTATGTCTAACAACTGGTTGC
CTCTAACTATGTGTTGGTGTGTCTGTGCCTCCCTCCTGTCTTTAACAGCCTAGCGACTTA
AGGAAACACCGTAGAAAAATAGCAGTAAGTCAGTTTTCTCTTTATCTACACAACTAAGAG
AGGCAGTACAGCTCCCAGATATGGAGAGTTACTGAAATGAACAAAGTTTTCAAGGTTGCG
ATTGGAAAGACAGGATCCTTCCCGCTGGACAAGGTGTTGTCACAGCCTCTCTGAGAAAGC
TCCTATTTGAAGCCTCCTGACTGATAAAGGTGGCTTCACTCTTTCTCACCTCTCTCTCTC
CCTCCAGTCTCCAGTGGAAGCTCGTGAGGACAAGGCTACTATCAAGTGTGAGACGTCTCC
CCCCTCCTCTCCCCGCAGTCTGAGACTGGAGACCAACTTCGCCCAGCTCACTGGCAGTCT
GGAGGACGGACGAGGGTACACACACACACACACACACACACACACACACACACACACACA
CACACACACACACACACACACACACACACACACACACACACACACACACACACACACACA
CACACACA
>TCONS_00103646
GTTAAATAAAGGTATAAAAAAAAACAGGTTTGTTGACTGAGAACATGTTCTCCTTTACAG
CAACGGCCTGGGGAAGAGTTACAGGGGAGAAGAAATGGAATTGATCCAGGACACCGCTTT
TAACCTCCCATCCAAAACATGGCACCCTACACTGGGCAATGTCCCCAATCACTGTCCTGA
GATATTTATTTAGACCAGAGGAAAGAGTCCCTCCTCATGGCCCTCCAACACCATCTGGTC
TCCCATCCAGGGACCGACCAGGACGGGCCCTGCTTAGCTTCAGAGGCCAGACAGTAGTGG
TATGCAGGGTGATTTACTGCTGTCTTTTCCCTCACTAACTCCCAGAATATTGTCCTCTCT
GTGTGTTGATTCAGCTGCTGGACCTGTTCATGGTGTGGGACTGGTCTACGTACCTGGCTG
ACTACGGACAGCCCACCTCCAAGTACCTTCGGGTCAACCCCTCCACTGCACTAGCACTTT
TGGAAAAGTGAG
>TCONS_00177613
CGGTCAGTGGAGGGAAGATGGAGGTGGGGGTTAGTATGTTTGTCAGTCAGTGGGGTCCCC
TATGAGGTGGAGGGGAAGGCAGGCAGGCAGGGGTGGGTATGTTTGGGGGTGGGTAGGGGT
TGGTGGGTCAGGTTTACCTCCGGTTTACTCAGTCCCAGACAGCTGGAGGCCCCCACGCCT
TGCAGATGGGACTCCTCCGCTGGGCTGGCCTGAATGGTTTACAGAGAGACAGCCTGGTTT
AGAAGACAAGAGGCCCGGTCCCCCCCAATAACACACATAGAACATACACACACCACCACG
GTTCCCCACTCTAGGGGCTTCAGTGTGTCGCCGACCCTCAGGGATCCTCAGACAGGTGGG
GGTGTGGAGAGGTGACCTGGCCACTACAGGGTTATGAAAAAGGGGAGAGAAGAGGGGGGC
AGATAGGGAGAATGGCTGCCTTATGCCTGTAGACCTGTGTCCAGTCTTCACCTTGTCTGC
TTACACCAGCATATCCAGTAGGAAGACTTTATTTGGGCTGAATGAATGAACAGTGATTTC
AACACAACCCACCACCACTGGAACTCAGCCACATTTTCACCACCTCACCACAGTGTCATA
AACCACATACTGAACCCACGACACAAGGAAAGAAAACCAAGACAATAGCAACCAATCCAA
TCACCAACTTTCACCAATGTTGATGACAAGCAACTACATACCATCTGCAACACCCAAAAC
TGAACATTACTGCAACTAATATTTGAACTGTGTGTTCCATGCCGTGTCTGTATCCCTGGC
ACCAAGCCGGATCTTTAAAATGAGTGTGGGAGACATACCATGCCTAACACACACAGACAT
CACCAGTGTTAAGAGCCCATGCGGACAGGGCATTGTTGTGGATGTGTGGTTGAACACCAT
ACATACACCAGACCAGTGGGTGATTGTCATGTCAGAGGACGACAGTGCATCCAGAAGCTC
TTTCTTCCACAGTAGAGGGGGGGAGTTCCTCCTCCTGGACCAGCTTGCAGCTTCCCTTGG
AGGGAGGCAGGCTATTGGATGTCCCAGACTCAATGAGGCCAGGCAACAAGAAGACCCCCC
CCCCCCCTCCTTCCCTCTCACTCAGGGCTATTTAGCAGAGTGGGAGCCAGTCCATTGGCC
AGAACGATGAGTCAGCGCTTTACACCTTGGGCCTCGTAGTGTGAAAGGGAGCTGACAGCA
GGGTAATTTCCAGAGTGTGTGTGTGTGTGTGTGTGTGTATATGACAGAGGGAGAGCGTGC
CAGAGTGTGTGTGAGCCCAACTCTCTAGGTCACCAGAGCTCTTTAGCAGGAGAGAGGAGA
GTAATTGGTCATTTCAAAACAGTTGGCCAATTCTGTATGAGGGTCATACTCAGACACACA
GGGAGAGTTCCAGTACTTACGTGTGTTGAGGCTAGGGCTCTTGTTTACTCAGCTAATTAG
AGAGGAGAAGGAGGGGGTAGAGGGCCTGTGGCTCTGGAGGGCCCAGAATGGTGCAATGTG
TGATGGTTTAGCAAATGAACTATTAAATAAATGAGGAAAATATGTATAATGATGACCAAA
ACACAGAGCCTCAGTGTTTGAGGGCTCTGCCAGAGGAAGTGAGTGAGCAACAGAGAGCAT
GGCGGGGGGGGGCGCGGGCTAGGCTACACAGCAACAGAATGAGGCAGAGACAGCAGCAGA
AGCAGGGAGGTGGGGGGGAACCACCACCACACAAACAGTGACCCATACCAGCAAGGATGA
GCTTTTTCCTATTGGGGGGAGGGGGGGGGGGGGTTATGGGCTGTACACAGCAGGGCGCGC
TGCAGCCCTGGCTCACAGAACTTACCATCTTCCTCTTTCTCTCTGCAATGGTCTCCTCTG
ACTCCATCTCTACTTCACTGCTAACGGAGTTATC
>TCONS_00168577
TTTGTTTCAGCTCAATAACGTGTGTGTGTGTGCATGCGTGTGTCTCCAGAGTTTGCGTGG
CGTCTTGGGGACTGGACGGCGTGCAGCGCCTCGTGTGGGGACCGGGGGATGAGGACACGG
[truncated: 13,978,073 more chars]
