# Supplementary material for: Transcriptome Assembly, Gene Annotation and Tissue Gene Expression Atlas of the Rainbow Trout
Source: PLoS One. 2015 Mar 20;10(3):e0121778. doi: 10.1371/journal.pone.0121778 (PMC4368115; doi:10.1371/journal.pone.0121778)
Supplement: S2 Dataset — (GTF) [file pone.0121778.s004.gtf]

chrUn	Cufflinks	exon	768213	768410	.	+	.	gene_id "XLOC_000014"; transcript_id "TCONS_00000018"; exon_number "1"; oId "CUFF.152.1"; tss_id "TSS18";
chrUn	Cufflinks	exon	768657	768734	.	+	.	gene_id "XLOC_000014"; transcript_id "TCONS_00000018"; exon_number "2"; oId "CUFF.152.1"; tss_id "TSS18";
chrUn	Cufflinks	exon	768850	768949	.	+	.	gene_id "XLOC_000014"; transcript_id "TCONS_00000018"; exon_number "3"; oId "CUFF.152.1"; tss_id "TSS18";
chrUn	Cufflinks	exon	775771	776043	.	+	.	gene_id "XLOC_000014"; transcript_id "TCONS_00000018"; exon_number "4"; oId "CUFF.152.1"; tss_id "TSS18";
chrUn	Cufflinks	exon	864688	865920	.	+	.	gene_id "XLOC_000016"; transcript_id "TCONS_00000023"; exon_number "1"; oId "CUFF.174.1"; tss_id "TSS22";
chrUn	Cufflinks	exon	864688	865654	.	+	.	gene_id "XLOC_000016"; transcript_id "TCONS_00000024"; exon_number "1"; oId "CUFF.173.1"; tss_id "TSS22";
chrUn	Cufflinks	exon	865899	865944	.	+	.	gene_id "XLOC_000016"; transcript_id "TCONS_00000024"; exon_number "2"; oId "CUFF.173.1"; tss_id "TSS22";
chrUn	Cufflinks	exon	1467847	1468337	.	+	.	gene_id "XLOC_000028"; transcript_id "TCONS_00000044"; exon_number "1"; oId "CUFF.252.1"; tss_id "TSS38";
chrUn	Cufflinks	exon	1468521	1470349	.	+	.	gene_id "XLOC_000028"; transcript_id "TCONS_00000044"; exon_number "2"; oId "CUFF.252.1"; tss_id "TSS38";
chrUn	Cufflinks	exon	2192833	2192973	.	+	.	gene_id "XLOC_000050"; transcript_id "TCONS_00000069"; exon_number "1"; oId "CUFF.404.1"; tss_id "TSS60";
chrUn	Cufflinks	exon	2193085	2193246	.	+	.	gene_id "XLOC_000050"; transcript_id "TCONS_00000069"; exon_number "2"; oId "CUFF.404.1"; tss_id "TSS60";
chrUn	Cufflinks	exon	2193358	2193477	.	+	.	gene_id "XLOC_000050"; transcript_id "TCONS_00000069"; exon_number "3"; oId "CUFF.404.1"; tss_id "TSS60";
chrUn	Cufflinks	exon	2193667	2193780	.	+	.	gene_id "XLOC_000050"; transcript_id "TCONS_00000069"; exon_number "4"; oId "CUFF.404.1"; tss_id "TSS60";
chrUn	Cufflinks	exon	2568806	2569107	.	+	.	gene_id "XLOC_000059"; transcript_id "TCONS_00000079"; exon_number "1"; oId "CUFF.483.1"; tss_id "TSS70";
chrUn	Cufflinks	exon	2569217	2569717	.	+	.	gene_id "XLOC_000059"; transcript_id "TCONS_00000079"; exon_number "2"; oId "CUFF.483.1"; tss_id "TSS70";
chrUn	Cufflinks	exon	3383955	3384318	.	+	.	gene_id "XLOC_000071"; transcript_id "TCONS_00000098"; exon_number "1"; oId "CUFF.584.1"; tss_id "TSS85";
chrUn	Cufflinks	exon	3384785	3384931	.	+	.	gene_id "XLOC_000071"; transcript_id "TCONS_00000098"; exon_number "2"; oId "CUFF.584.1"; tss_id "TSS85";
chrUn	Cufflinks	exon	3875921	3876090	.	+	.	gene_id "XLOC_000079"; transcript_id "TCONS_00000107"; exon_number "1"; oId "CUFF.646.1"; tss_id "TSS94";
chrUn	Cufflinks	exon	3876169	3876274	.	+	.	gene_id "XLOC_000079"; transcript_id "TCONS_00000107"; exon_number "2"; oId "CUFF.646.1"; tss_id "TSS94";
chrUn	Cufflinks	exon	3876501	3876679	.	+	.	gene_id "XLOC_000079"; transcript_id "TCONS_00000107"; exon_number "3"; oId "CUFF.646.1"; tss_id "TSS94";
chrUn	Cufflinks	exon	5149501	5149959	.	+	.	gene_id "XLOC_000093"; transcript_id "TCONS_00000147"; exon_number "1"; oId "CUFF.785.1"; tss_id "TSS122";
chrUn	Cufflinks	exon	5150090	5150141	.	+	.	gene_id "XLOC_000093"; transcript_id "TCONS_00000147"; exon_number "2"; oId "CUFF.785.1"; tss_id "TSS122";
chrUn	Cufflinks	exon	5355050	5355439	.	+	.	gene_id "XLOC_000098"; transcript_id "TCONS_00000156"; exon_number "1"; oId "CUFF.808.1"; tss_id "TSS128";
chrUn	Cufflinks	exon	5355628	5355834	.	+	.	gene_id "XLOC_000098"; transcript_id "TCONS_00000156"; exon_number "2"; oId "CUFF.808.1"; tss_id "TSS128";
chrUn	Cufflinks	exon	5356022	5356543	.	+	.	gene_id "XLOC_000098"; transcript_id "TCONS_00000156"; exon_number "3"; oId "CUFF.808.1"; tss_id "TSS128";
chrUn	Cufflinks	exon	6326748	6327112	.	+	.	gene_id "XLOC_000111"; transcript_id "TCONS_00000175"; exon_number "1"; oId "CUFF.894.1"; tss_id "TSS144";
chrUn	Cufflinks	exon	6327370	6327712	.	+	.	gene_id "XLOC_000111"; transcript_id "TCONS_00000175"; exon_number "2"; oId "CUFF.894.1"; tss_id "TSS144";
chrUn	Cufflinks	exon	7408226	7408387	.	+	.	gene_id "XLOC_000127"; transcript_id "TCONS_00000195"; exon_number "1"; oId "CUFF.1074.1"; tss_id "TSS162";
chrUn	Cufflinks	exon	7408626	7409397	.	+	.	gene_id "XLOC_000127"; transcript_id "TCONS_00000195"; exon_number "2"; oId "CUFF.1074.1"; tss_id "TSS162";
chrUn	Cufflinks	exon	8375294	8375657	.	+	.	gene_id "XLOC_000140"; transcript_id "TCONS_00000210"; exon_number "1"; oId "CUFF.1243.1"; tss_id "TSS175";
chrUn	Cufflinks	exon	8375891	8375929	.	+	.	gene_id "XLOC_000140"; transcript_id "TCONS_00000210"; exon_number "2"; oId "CUFF.1243.1"; tss_id "TSS175";
chrUn	Cufflinks	exon	8376297	8376338	.	+	.	gene_id "XLOC_000140"; transcript_id "TCONS_00000210"; exon_number "3"; oId "CUFF.1243.1"; tss_id "TSS175";
chrUn	Cufflinks	exon	8376572	8376892	.	+	.	gene_id "XLOC_000140"; transcript_id "TCONS_00000210"; exon_number "4"; oId "CUFF.1243.1"; tss_id "TSS175";
chrUn	Cufflinks	exon	9114151	9114938	.	+	.	gene_id "XLOC_000152"; transcript_id "TCONS_00000224"; exon_number "1"; oId "CUFF.1358.1"; tss_id "TSS187";
chrUn	Cufflinks	exon	9115146	9115388	.	+	.	gene_id "XLOC_000152"; transcript_id "TCONS_00000224"; exon_number "2"; oId "CUFF.1358.1"; tss_id "TSS187";
chrUn	Cufflinks	exon	9453619	9453723	.	+	.	gene_id "XLOC_000159"; transcript_id "TCONS_00000237"; exon_number "1"; oId "CUFF.1408.1"; tss_id "TSS196";
chrUn	Cufflinks	exon	9454351	9455791	.	+	.	gene_id "XLOC_000159"; transcript_id "TCONS_00000237"; exon_number "2"; oId "CUFF.1408.1"; tss_id "TSS196";
chrUn	Cufflinks	exon	9948494	9950262	.	+	.	gene_id "XLOC_000169"; transcript_id "TCONS_00000254"; exon_number "1"; oId "CUFF.1454.1"; tss_id "TSS207";
chrUn	Cufflinks	exon	9950426	9950442	.	+	.	gene_id "XLOC_000169"; transcript_id "TCONS_00000254"; exon_number "2"; oId "CUFF.1454.1"; tss_id "TSS207";
chrUn	Cufflinks	exon	10496257	10496663	.	+	.	gene_id "XLOC_000179"; transcript_id "TCONS_00000266"; exon_number "1"; oId "CUFF.1533.1"; tss_id "TSS217";
chrUn	Cufflinks	exon	10496819	10496860	.	+	.	gene_id "XLOC_000179"; transcript_id "TCONS_00000266"; exon_number "2"; oId "CUFF.1533.1"; tss_id "TSS217";
chrUn	Cufflinks	exon	10555220	10556115	.	+	.	gene_id "XLOC_000181"; transcript_id "TCONS_00000268"; exon_number "1"; oId "CUFF.1550.1"; tss_id "TSS219";
chrUn	Cufflinks	exon	10555220	10555485	.	+	.	gene_id "XLOC_000181"; transcript_id "TCONS_00000269"; exon_number "1"; oId "CUFF.1549.1"; tss_id "TSS219";
chrUn	Cufflinks	exon	10555929	10556121	.	+	.	gene_id "XLOC_000181"; transcript_id "TCONS_00000269"; exon_number "2"; oId "CUFF.1549.1"; tss_id "TSS219";
chrUn	Cufflinks	exon	11533596	11533906	.	+	.	gene_id "XLOC_000199"; transcript_id "TCONS_00000315"; exon_number "1"; oId "CUFF.1695.1"; tss_id "TSS245";
chrUn	Cufflinks	exon	11542004	11542048	.	+	.	gene_id "XLOC_000199"; transcript_id "TCONS_00000315"; exon_number "2"; oId "CUFF.1695.1"; tss_id "TSS245";
chrUn	Cufflinks	exon	11608205	11608297	.	+	.	gene_id "XLOC_000199"; transcript_id "TCONS_00000315"; exon_number "3"; oId "CUFF.1695.1"; tss_id "TSS245";
chrUn	Cufflinks	exon	11680472	11680952	.	+	.	gene_id "XLOC_000199"; transcript_id "TCONS_00000315"; exon_number "4"; oId "CUFF.1695.1"; tss_id "TSS245";
chrUn	Cufflinks	exon	11624454	11624588	.	+	.	gene_id "XLOC_000199"; transcript_id "TCONS_00000316"; exon_number "1"; oId "CUFF.1695.2"; tss_id "TSS246";
chrUn	Cufflinks	exon	11680472	11680952	.	+	.	gene_id "XLOC_000199"; transcript_id "TCONS_00000316"; exon_number "2"; oId "CUFF.1695.2"; tss_id "TSS246";
chrUn	Cufflinks	exon	11925101	11925272	.	+	.	gene_id "XLOC_000204"; transcript_id "TCONS_00000324"; exon_number "1"; oId "CUFF.1737.1"; tss_id "TSS253";
chrUn	Cufflinks	exon	11926517	11926753	.	+	.	gene_id "XLOC_000204"; transcript_id "TCONS_00000324"; exon_number "2"; oId "CUFF.1737.1"; tss_id "TSS253";
chrUn	Cufflinks	exon	13150789	13151118	.	+	.	gene_id "XLOC_000223"; transcript_id "TCONS_00000352"; exon_number "1"; oId "CUFF.1915.1"; tss_id "TSS276";
chrUn	Cufflinks	exon	13151257	13151972	.	+	.	gene_id "XLOC_000223"; transcript_id "TCONS_00000352"; exon_number "2"; oId "CUFF.1915.1"; tss_id "TSS276";
chrUn	Cufflinks	exon	13255149	13255395	.	+	.	gene_id "XLOC_000227"; transcript_id "TCONS_00000356"; exon_number "1"; oId "CUFF.1941.1"; tss_id "TSS280";
chrUn	Cufflinks	exon	13255500	13256521	.	+	.	gene_id "XLOC_000227"; transcript_id "TCONS_00000356"; exon_number "2"; oId "CUFF.1941.1"; tss_id "TSS280";
chrUn	Cufflinks	exon	13287739	13287845	.	+	.	gene_id "XLOC_000229"; transcript_id "TCONS_00000358"; exon_number "1"; oId "CUFF.1951.1"; tss_id "TSS282";
chrUn	Cufflinks	exon	13288419	13288462	.	+	.	gene_id "XLOC_000229"; transcript_id "TCONS_00000358"; exon_number "2"; oId "CUFF.1951.1"; tss_id "TSS282";
chrUn	Cufflinks	exon	13289072	13289242	.	+	.	gene_id "XLOC_000229"; transcript_id "TCONS_00000358"; exon_number "3"; oId "CUFF.1951.1"; tss_id "TSS282";
chrUn	Cufflinks	exon	13289614	13289690	.	+	.	gene_id "XLOC_000229"; transcript_id "TCONS_00000358"; exon_number "4"; oId "CUFF.1951.1"; tss_id "TSS282";
chrUn	Cufflinks	exon	13290441	13291306	.	+	.	gene_id "XLOC_000229"; transcript_id "TCONS_00000358"; exon_number "5"; oId "CUFF.1951.1"; tss_id "TSS282";
chrUn	Cufflinks	exon	13533557	13533719	.	+	.	gene_id "XLOC_000230"; transcript_id "TCONS_00000359"; exon_number "1"; oId "CUFF.1974.1"; tss_id "TSS283";
chrUn	Cufflinks	exon	13533857	13533922	.	+	.	gene_id "XLOC_000230"; transcript_id "TCONS_00000359"; exon_number "2"; oId "CUFF.1974.1"; tss_id "TSS283";
chrUn	Cufflinks	exon	13534590	13534655	.	+	.	gene_id "XLOC_000230"; transcript_id "TCONS_00000359"; exon_number "3"; oId "CUFF.1974.1"; tss_id "TSS283";
chrUn	Cufflinks	exon	13534869	13534995	.	+	.	gene_id "XLOC_000230"; transcript_id "TCONS_00000359"; exon_number "4"; oId "CUFF.1974.1"; tss_id "TSS283";
chrUn	Cufflinks	exon	14293705	14294128	.	+	.	gene_id "XLOC_000242"; transcript_id "TCONS_00000378"; exon_number "1"; oId "CUFF.2067.1"; tss_id "TSS295";
chrUn	Cufflinks	exon	14294666	14294856	.	+	.	gene_id "XLOC_000242"; transcript_id "TCONS_00000378"; exon_number "2"; oId "CUFF.2067.1"; tss_id "TSS295";
chrUn	Cufflinks	exon	14387595	14387875	.	+	.	gene_id "XLOC_000245"; transcript_id "TCONS_00000381"; exon_number "1"; oId "CUFF.2074.1"; tss_id "TSS298";
chrUn	Cufflinks	exon	14387978	14388091	.	+	.	gene_id "XLOC_000245"; transcript_id "TCONS_00000381"; exon_number "2"; oId "CUFF.2074.1"; tss_id "TSS298";
chrUn	Cufflinks	exon	14388677	14388910	.	+	.	gene_id "XLOC_000245"; transcript_id "TCONS_00000381"; exon_number "3"; oId "CUFF.2074.1"; tss_id "TSS298";
chrUn	Cufflinks	exon	15648863	15648887	.	+	.	gene_id "XLOC_000266"; transcript_id "TCONS_00000415"; exon_number "1"; oId "CUFF.2236.1"; tss_id "TSS323";
chrUn	Cufflinks	exon	15649038	15649318	.	+	.	gene_id "XLOC_000266"; transcript_id "TCONS_00000415"; exon_number "2"; oId "CUFF.2236.1"; tss_id "TSS323";
chrUn	Cufflinks	exon	15833633	15834236	.	+	.	gene_id "XLOC_000270"; transcript_id "TCONS_00000419"; exon_number "1"; oId "CUFF.2286.1"; tss_id "TSS327";
chrUn	Cufflinks	exon	15834519	15834869	.	+	.	gene_id "XLOC_000270"; transcript_id "TCONS_00000419"; exon_number "2"; oId "CUFF.2286.1"; tss_id "TSS327";
chrUn	Cufflinks	exon	15833633	15834236	.	+	.	gene_id "XLOC_000270"; transcript_id "TCONS_00000420"; exon_number "1"; oId "CUFF.2286.2"; tss_id "TSS327";
chrUn	Cufflinks	exon	15834516	15834869	.	+	.	gene_id "XLOC_000270"; transcript_id "TCONS_00000420"; exon_number "2"; oId "CUFF.2286.2"; tss_id "TSS327";
chrUn	Cufflinks	exon	18047369	18048933	.	+	.	gene_id "XLOC_000314"; transcript_id "TCONS_00000478"; exon_number "1"; oId "CUFF.2654.1"; tss_id "TSS373";
chrUn	Cufflinks	exon	18049105	18049484	.	+	.	gene_id "XLOC_000314"; transcript_id "TCONS_00000478"; exon_number "2"; oId "CUFF.2654.1"; tss_id "TSS373";
chrUn	Cufflinks	exon	19538756	19538912	.	+	.	gene_id "XLOC_000348"; transcript_id "TCONS_00000541"; exon_number "1"; oId "CUFF.2883.1"; tss_id "TSS423";
chrUn	Cufflinks	exon	19540058	19540515	.	+	.	gene_id "XLOC_000348"; transcript_id "TCONS_00000541"; exon_number "2"; oId "CUFF.2883.1"; tss_id "TSS423";
chrUn	Cufflinks	exon	19706780	19706804	.	+	.	gene_id "XLOC_000354"; transcript_id "TCONS_00000549"; exon_number "1"; oId "CUFF.2916.2"; tss_id "TSS429";
chrUn	Cufflinks	exon	19706915	19707250	.	+	.	gene_id "XLOC_000354"; transcript_id "TCONS_00000549"; exon_number "2"; oId "CUFF.2916.2"; tss_id "TSS429";
chrUn	Cufflinks	exon	19707433	19707518	.	+	.	gene_id "XLOC_000354"; transcript_id "TCONS_00000549"; exon_number "3"; oId "CUFF.2916.2"; tss_id "TSS429";
chrUn	Cufflinks	exon	19707649	19707915	.	+	.	gene_id "XLOC_000354"; transcript_id "TCONS_00000549"; exon_number "4"; oId "CUFF.2916.2"; tss_id "TSS429";
chrUn	Cufflinks	exon	19890148	19890355	.	+	.	gene_id "XLOC_000358"; transcript_id "TCONS_00000554"; exon_number "1"; oId "CUFF.2957.1"; tss_id "TSS433";
chrUn	Cufflinks	exon	19890900	19891186	.	+	.	gene_id "XLOC_000358"; transcript_id "TCONS_00000554"; exon_number "2"; oId "CUFF.2957.1"; tss_id "TSS433";
chrUn	Cufflinks	exon	20850902	20851089	.	+	.	gene_id "XLOC_000375"; transcript_id "TCONS_00000583"; exon_number "1"; oId "CUFF.3115.1"; tss_id "TSS451";
chrUn	Cufflinks	exon	20851212	20851375	.	+	.	gene_id "XLOC_000375"; transcript_id "TCONS_00000583"; exon_number "2"; oId "CUFF.3115.1"; tss_id "TSS451";
chrUn	Cufflinks	exon	21158264	21158352	.	+	.	gene_id "XLOC_000380"; transcript_id "TCONS_00000591"; exon_number "1"; oId "CUFF.3147.1"; tss_id "TSS456";
chrUn	Cufflinks	exon	21158723	21158808	.	+	.	gene_id "XLOC_000380"; transcript_id "TCONS_00000591"; exon_number "2"; oId "CUFF.3147.1"; tss_id "TSS456";
chrUn	Cufflinks	exon	21160227	21160383	.	+	.	gene_id "XLOC_000380"; transcript_id "TCONS_00000591"; exon_number "3"; oId "CUFF.3147.1"; tss_id "TSS456";
chrUn	Cufflinks	exon	21160521	21160895	.	+	.	gene_id "XLOC_000380"; transcript_id "TCONS_00000591"; exon_number "4"; oId "CUFF.3147.1"; tss_id "TSS456";
chrUn	Cufflinks	exon	21564918	21565121	.	+	.	gene_id "XLOC_000386"; transcript_id "TCONS_00000597"; exon_number "1"; oId "CUFF.3213.1"; tss_id "TSS462";
chrUn	Cufflinks	exon	21565288	21566300	.	+	.	gene_id "XLOC_000386"; transcript_id "TCONS_00000597"; exon_number "2"; oId "CUFF.3213.1"; tss_id "TSS462";
chrUn	Cufflinks	exon	21861101	21861494	.	+	.	gene_id "XLOC_000396"; transcript_id "TCONS_00000611"; exon_number "1"; oId "CUFF.3285.1"; tss_id "TSS475";
chrUn	Cufflinks	exon	21861638	21862267	.	+	.	gene_id "XLOC_000396"; transcript_id "TCONS_00000611"; exon_number "2"; oId "CUFF.3285.1"; tss_id "TSS475";
chrUn	Cufflinks	exon	22243231	22243495	.	+	.	gene_id "XLOC_000403"; transcript_id "TCONS_00000622"; exon_number "1"; oId "CUFF.3362.1"; tss_id "TSS482";
chrUn	Cufflinks	exon	22244066	22245065	.	+	.	gene_id "XLOC_000403"; transcript_id "TCONS_00000622"; exon_number "2"; oId "CUFF.3362.1"; tss_id "TSS482";
chrUn	Cufflinks	exon	22660667	22660874	.	+	.	gene_id "XLOC_000410"; transcript_id "TCONS_00000632"; exon_number "1"; oId "CUFF.3405.1"; tss_id "TSS491";
chrUn	Cufflinks	exon	22663689	22663820	.	+	.	gene_id "XLOC_000410"; transcript_id "TCONS_00000632"; exon_number "2"; oId "CUFF.3405.1"; tss_id "TSS491";
chrUn	Cufflinks	exon	22665516	22665682	.	+	.	gene_id "XLOC_000410"; transcript_id "TCONS_00000632"; exon_number "3"; oId "CUFF.3405.1"; tss_id "TSS491";
chrUn	Cufflinks	exon	22853174	22853271	.	+	.	gene_id "XLOC_000416"; transcript_id "TCONS_00000641"; exon_number "1"; oId "CUFF.3435.1"; tss_id "TSS497";
chrUn	Cufflinks	exon	22853605	22853631	.	+	.	gene_id "XLOC_000416"; transcript_id "TCONS_00000641"; exon_number "2"; oId "CUFF.3435.1"; tss_id "TSS497";
chrUn	Cufflinks	exon	22855162	22855322	.	+	.	gene_id "XLOC_000416"; transcript_id "TCONS_00000641"; exon_number "3"; oId "CUFF.3435.1"; tss_id "TSS497";
chrUn	Cufflinks	exon	23020046	23020643	.	+	.	gene_id "XLOC_000424"; transcript_id "TCONS_00000653"; exon_number "1"; oId "CUFF.3460.2"; tss_id "TSS507";
chrUn	Cufflinks	exon	23020790	23020863	.	+	.	gene_id "XLOC_000424"; transcript_id "TCONS_00000653"; exon_number "2"; oId "CUFF.3460.2"; tss_id "TSS507";
chrUn	Cufflinks	exon	23078558	23079442	.	+	.	gene_id "XLOC_000427"; transcript_id "TCONS_00000656"; exon_number "1"; oId "CUFF.3471.1"; tss_id "TSS510";
chrUn	Cufflinks	exon	23078569	23078729	.	+	.	gene_id "XLOC_000427"; transcript_id "TCONS_00000657"; exon_number "1"; oId "CUFF.3472.1"; tss_id "TSS510";
chrUn	Cufflinks	exon	23079156	23079396	.	+	.	gene_id "XLOC_000427"; transcript_id "TCONS_00000657"; exon_number "2"; oId "CUFF.3472.1"; tss_id "TSS510";
chrUn	Cufflinks	exon	23138339	23138529	.	+	.	gene_id "XLOC_000429"; transcript_id "TCONS_00000662"; exon_number "1"; oId "CUFF.3484.1"; tss_id "TSS512";
chrUn	Cufflinks	exon	23139477	23140008	.	+	.	gene_id "XLOC_000429"; transcript_id "TCONS_00000662"; exon_number "2"; oId "CUFF.3484.1"; tss_id "TSS512";
chrUn	Cufflinks	exon	23138339	23138529	.	+	.	gene_id "XLOC_000429"; transcript_id "TCONS_00000663"; exon_number "1"; oId "CUFF.3484.2"; tss_id "TSS512";
chrUn	Cufflinks	exon	23139556	23140008	.	+	.	gene_id "XLOC_000429"; transcript_id "TCONS_00000663"; exon_number "2"; oId "CUFF.3484.2"; tss_id "TSS512";
chrUn	Cufflinks	exon	26644206	26644324	.	+	.	gene_id "XLOC_000472"; transcript_id "TCONS_00000755"; exon_number "1"; oId "CUFF.3823.1"; tss_id "TSS580";
chrUn	Cufflinks	exon	26644725	26644975	.	+	.	gene_id "XLOC_000472"; transcript_id "TCONS_00000755"; exon_number "2"; oId "CUFF.3823.1"; tss_id "TSS580";
chrUn	Cufflinks	exon	27126505	27126696	.	+	.	gene_id "XLOC_000484"; transcript_id "TCONS_00000774"; exon_number "1"; oId "CUFF.3871.1"; tss_id "TSS592";
chrUn	Cufflinks	exon	27126863	27127019	.	+	.	gene_id "XLOC_000484"; transcript_id "TCONS_00000774"; exon_number "2"; oId "CUFF.3871.1"; tss_id "TSS592";
chrUn	Cufflinks	exon	27127233	27127439	.	+	.	gene_id "XLOC_000484"; transcript_id "TCONS_00000774"; exon_number "3"; oId "CUFF.3871.1"; tss_id "TSS592";
chrUn	Cufflinks	exon	27225512	27225889	.	+	.	gene_id "XLOC_000487"; transcript_id "TCONS_00000778"; exon_number "1"; oId "CUFF.3893.1"; tss_id "TSS596";
chrUn	Cufflinks	exon	27227324	27227911	.	+	.	gene_id "XLOC_000487"; transcript_id "TCONS_00000778"; exon_number "2"; oId "CUFF.3893.1"; tss_id "TSS596";
chrUn	Cufflinks	exon	27398860	27399018	.	+	.	gene_id "XLOC_000490"; transcript_id "TCONS_00000783"; exon_number "1"; oId "CUFF.3933.1"; tss_id "TSS599";
chrUn	Cufflinks	exon	27399162	27399584	.	+	.	gene_id "XLOC_000490"; transcript_id "TCONS_00000783"; exon_number "2"; oId "CUFF.3933.1"; tss_id "TSS599";
chrUn	Cufflinks	exon	27599574	27599875	.	+	.	gene_id "XLOC_000496"; transcript_id "TCONS_00000792"; exon_number "1"; oId "CUFF.3976.1"; tss_id "TSS607";
chrUn	Cufflinks	exon	27600297	27601499	.	+	.	gene_id "XLOC_000496"; transcript_id "TCONS_00000792"; exon_number "2"; oId "CUFF.3976.1"; tss_id "TSS607";
chrUn	Cufflinks	exon	27892827	27893313	.	+	.	gene_id "XLOC_000504"; transcript_id "TCONS_00000801"; exon_number "1"; oId "CUFF.4026.2"; tss_id "TSS616";
chrUn	Cufflinks	exon	27893669	27893728	.	+	.	gene_id "XLOC_000504"; transcript_id "TCONS_00000801"; exon_number "2"; oId "CUFF.4026.2"; tss_id "TSS616";
chrUn	Cufflinks	exon	27901540	27901893	.	+	.	gene_id "XLOC_000504"; transcript_id "TCONS_00000801"; exon_number "3"; oId "CUFF.4026.2"; tss_id "TSS616";
chrUn	Cufflinks	exon	27892827	27893313	.	+	.	gene_id "XLOC_000504"; transcript_id "TCONS_00000802"; exon_number "1"; oId "CUFF.4026.1"; tss_id "TSS616";
chrUn	Cufflinks	exon	27904435	27905190	.	+	.	gene_id "XLOC_000504"; transcript_id "TCONS_00000802"; exon_number "2"; oId "CUFF.4026.1"; tss_id "TSS616";
chrUn	Cufflinks	exon	27892827	27893313	.	+	.	gene_id "XLOC_000504"; transcript_id "TCONS_00000803"; exon_number "1"; oId "CUFF.4026.3"; tss_id "TSS616";
chrUn	Cufflinks	exon	27901540	27901599	.	+	.	gene_id "XLOC_000504"; transcript_id "TCONS_00000803"; exon_number "2"; oId "CUFF.4026.3"; tss_id "TSS616";
chrUn	Cufflinks	exon	27904435	27905190	.	+	.	gene_id "XLOC_000504"; transcript_id "TCONS_00000803"; exon_number "3"; oId "CUFF.4026.3"; tss_id "TSS616";
chrUn	Cufflinks	exon	27892916	27893313	.	+	.	gene_id "XLOC_000504"; transcript_id "TCONS_00000804"; exon_number "1"; oId "CUFF.4026.4"; tss_id "TSS616";
chrUn	Cufflinks	exon	27893669	27893728	.	+	.	gene_id "XLOC_000504"; transcript_id "TCONS_00000804"; exon_number "2"; oId "CUFF.4026.4"; tss_id "TSS616";
chrUn	Cufflinks	exon	27901540	27901599	.	+	.	gene_id "XLOC_000504"; transcript_id "TCONS_00000804"; exon_number "3"; oId "CUFF.4026.4"; tss_id "TSS616";
chrUn	Cufflinks	exon	27904435	27905190	.	+	.	gene_id "XLOC_000504"; transcript_id "TCONS_00000804"; exon_number "4"; oId "CUFF.4026.4"; tss_id "TSS616";
chrUn	Cufflinks	exon	27893586	27893703	.	+	.	gene_id "XLOC_000504"; transcript_id "TCONS_00000805"; exon_number "1"; oId "CUFF.4026.5"; tss_id "TSS617";
chrUn	Cufflinks	exon	27901575	27901599	.	+	.	gene_id "XLOC_000504"; transcript_id "TCONS_00000805"; exon_number "2"; oId "CUFF.4026.5"; tss_id "TSS617";
chrUn	Cufflinks	exon	27904435	27905190	.	+	.	gene_id "XLOC_000504"; transcript_id "TCONS_00000805"; exon_number "3"; oId "CUFF.4026.5"; tss_id "TSS617";
chrUn	Cufflinks	exon	27900812	27901599	.	+	.	gene_id "XLOC_000504"; transcript_id "TCONS_00000806"; exon_number "1"; oId "CUFF.4026.6"; tss_id "TSS618";
chrUn	Cufflinks	exon	27904435	27905190	.	+	.	gene_id "XLOC_000504"; transcript_id "TCONS_00000806"; exon_number "2"; oId "CUFF.4026.6"; tss_id "TSS618";
chrUn	Cufflinks	exon	29485631	29485836	.	+	.	gene_id "XLOC_000524"; transcript_id "TCONS_00000841"; exon_number "1"; oId "CUFF.4195.1"; tss_id "TSS647";
chrUn	Cufflinks	exon	29486295	29486337	.	+	.	gene_id "XLOC_000524"; transcript_id "TCONS_00000841"; exon_number "2"; oId "CUFF.4195.1"; tss_id "TSS647";
chrUn	Cufflinks	exon	29486604	29486725	.	+	.	gene_id "XLOC_000524"; transcript_id "TCONS_00000841"; exon_number "3"; oId "CUFF.4195.1"; tss_id "TSS647";
chrUn	Cufflinks	exon	31118959	31119286	.	+	.	gene_id "XLOC_000549"; transcript_id "TCONS_00000891"; exon_number "1"; oId "CUFF.4375.1"; tss_id "TSS677";
chrUn	Cufflinks	exon	31119848	31119971	.	+	.	gene_id "XLOC_000549"; transcript_id "TCONS_00000891"; exon_number "2"; oId "CUFF.4375.1"; tss_id "TSS677";
chrUn	Cufflinks	exon	31212467	31212668	.	+	.	gene_id "XLOC_000551"; transcript_id "TCONS_00000893"; exon_number "1"; oId "CUFF.4389.1"; tss_id "TSS679";
chrUn	Cufflinks	exon	31212891	31213012	.	+	.	gene_id "XLOC_000551"; transcript_id "TCONS_00000893"; exon_number "2"; oId "CUFF.4389.1"; tss_id "TSS679";
chrUn	Cufflinks	exon	32146221	32146581	.	+	.	gene_id "XLOC_000566"; transcript_id "TCONS_00000942"; exon_number "1"; oId "CUFF.4475.1"; tss_id "TSS707";
chrUn	Cufflinks	exon	32153884	32153999	.	+	.	gene_id "XLOC_000566"; transcript_id "TCONS_00000942"; exon_number "2"; oId "CUFF.4475.1"; tss_id "TSS707";
chrUn	Cufflinks	exon	32154939	32156508	.	+	.	gene_id "XLOC_000566"; transcript_id "TCONS_00000942"; exon_number "3"; oId "CUFF.4475.1"; tss_id "TSS707";
chrUn	Cufflinks	exon	32146221	32146581	.	+	.	gene_id "XLOC_000566"; transcript_id "TCONS_00000943"; exon_number "1"; oId "CUFF.4475.2"; tss_id "TSS707";
chrUn	Cufflinks	exon	32154939	32156508	.	+	.	gene_id "XLOC_000566"; transcript_id "TCONS_00000943"; exon_number "2"; oId "CUFF.4475.2"; tss_id "TSS707";
chrUn	Cufflinks	exon	32146230	32146581	.	+	.	gene_id "XLOC_000566"; transcript_id "TCONS_00000945"; exon_number "1"; oId "CUFF.4475.4"; tss_id "TSS707";
chrUn	Cufflinks	exon	32153884	32154303	.	+	.	gene_id "XLOC_000566"; transcript_id "TCONS_00000945"; exon_number "2"; oId "CUFF.4475.4"; tss_id "TSS707";
chrUn	Cufflinks	exon	32146230	32146581	.	+	.	gene_id "XLOC_000566"; transcript_id "TCONS_00000946"; exon_number "1"; oId "CUFF.4475.3"; tss_id "TSS707";
chrUn	Cufflinks	exon	32153865	32153999	.	+	.	gene_id "XLOC_000566"; transcript_id "TCONS_00000946"; exon_number "2"; oId "CUFF.4475.3"; tss_id "TSS707";
chrUn	Cufflinks	exon	32154939	32156508	.	+	.	gene_id "XLOC_000566"; transcript_id "TCONS_00000946"; exon_number "3"; oId "CUFF.4475.3"; tss_id "TSS707";
chrUn	Cufflinks	exon	35614244	35614265	.	+	.	gene_id "XLOC_000631"; transcript_id "TCONS_00001072"; exon_number "1"; oId "CUFF.4871.1"; tss_id "TSS790";
chrUn	Cufflinks	exon	35614710	35614913	.	+	.	gene_id "XLOC_000631"; transcript_id "TCONS_00001072"; exon_number "2"; oId "CUFF.4871.1"; tss_id "TSS790";
chrUn	Cufflinks	exon	35618156	35618539	.	+	.	gene_id "XLOC_000631"; transcript_id "TCONS_00001072"; exon_number "3"; oId "CUFF.4871.1"; tss_id "TSS790";
chrUn	Cufflinks	exon	35618785	35618945	.	+	.	gene_id "XLOC_000631"; transcript_id "TCONS_00001072"; exon_number "4"; oId "CUFF.4871.1"; tss_id "TSS790";
chrUn	Cufflinks	exon	35619289	35620915	.	+	.	gene_id "XLOC_000631"; transcript_id "TCONS_00001072"; exon_number "5"; oId "CUFF.4871.1"; tss_id "TSS790";
chrUn	Cufflinks	exon	35625000	35625057	.	+	.	gene_id "XLOC_000631"; transcript_id "TCONS_00001072"; exon_number "6"; oId "CUFF.4871.1"; tss_id "TSS790";
chrUn	Cufflinks	exon	35614359	35614913	.	+	.	gene_id "XLOC_000631"; transcript_id "TCONS_00001073"; exon_number "1"; oId "CUFF.4871.2"; tss_id "TSS791";
chrUn	Cufflinks	exon	35618156	35618539	.	+	.	gene_id "XLOC_000631"; transcript_id "TCONS_00001073"; exon_number "2"; oId "CUFF.4871.2"; tss_id "TSS791";
chrUn	Cufflinks	exon	35618785	35618945	.	+	.	gene_id "XLOC_000631"; transcript_id "TCONS_00001073"; exon_number "3"; oId "CUFF.4871.2"; tss_id "TSS791";
chrUn	Cufflinks	exon	35619289	35621023	.	+	.	gene_id "XLOC_000631"; transcript_id "TCONS_00001073"; exon_number "4"; oId "CUFF.4871.2"; tss_id "TSS791";
chrUn	Cufflinks	exon	35625000	35625057	.	+	.	gene_id "XLOC_000631"; transcript_id "TCONS_00001073"; exon_number "5"; oId "CUFF.4871.2"; tss_id "TSS791";
chrUn	Cufflinks	exon	36187822	36188780	.	+	.	gene_id "XLOC_000637"; transcript_id "TCONS_00001081"; exon_number "1"; oId "CUFF.4913.1"; tss_id "TSS797";
chrUn	Cufflinks	exon	36187822	36188056	.	+	.	gene_id "XLOC_000637"; transcript_id "TCONS_00001082"; exon_number "1"; oId "CUFF.4914.1"; tss_id "TSS797";
chrUn	Cufflinks	exon	36188559	36188780	.	+	.	gene_id "XLOC_000637"; transcript_id "TCONS_00001082"; exon_number "2"; oId "CUFF.4914.1"; tss_id "TSS797";
chrUn	Cufflinks	exon	36999762	36999808	.	+	.	gene_id "XLOC_000643"; transcript_id "TCONS_00001098"; exon_number "1"; oId "CUFF.4985.1"; tss_id "TSS810";
chrUn	Cufflinks	exon	37000243	37000324	.	+	.	gene_id "XLOC_000643"; transcript_id "TCONS_00001098"; exon_number "2"; oId "CUFF.4985.1"; tss_id "TSS810";
chrUn	Cufflinks	exon	37000422	37000682	.	+	.	gene_id "XLOC_000643"; transcript_id "TCONS_00001098"; exon_number "3"; oId "CUFF.4985.1"; tss_id "TSS810";
chrUn	Cufflinks	exon	37055883	37055907	.	+	.	gene_id "XLOC_000644"; transcript_id "TCONS_00001099"; exon_number "1"; oId "CUFF.4996.1"; tss_id "TSS811";
chrUn	Cufflinks	exon	37056070	37057030	.	+	.	gene_id "XLOC_000644"; transcript_id "TCONS_00001099"; exon_number "2"; oId "CUFF.4996.1"; tss_id "TSS811";
chrUn	Cufflinks	exon	37151826	37151847	.	+	.	gene_id "XLOC_000646"; transcript_id "TCONS_00001102"; exon_number "1"; oId "CUFF.5012.1"; tss_id "TSS813";
chrUn	Cufflinks	exon	37152276	37152561	.	+	.	gene_id "XLOC_000646"; transcript_id "TCONS_00001102"; exon_number "2"; oId "CUFF.5012.1"; tss_id "TSS813";
chrUn	Cufflinks	exon	38322572	38322839	.	+	.	gene_id "XLOC_000662"; transcript_id "TCONS_00001126"; exon_number "1"; oId "CUFF.5205.1"; tss_id "TSS831";
chrUn	Cufflinks	exon	38323360	38323578	.	+	.	gene_id "XLOC_000662"; transcript_id "TCONS_00001126"; exon_number "2"; oId "CUFF.5205.1"; tss_id "TSS831";
chrUn	Cufflinks	exon	38385407	38385476	.	+	.	gene_id "XLOC_000664"; transcript_id "TCONS_00001128"; exon_number "1"; oId "CUFF.5220.1"; tss_id "TSS833";
chrUn	Cufflinks	exon	38385564	38386204	.	+	.	gene_id "XLOC_000664"; transcript_id "TCONS_00001128"; exon_number "2"; oId "CUFF.5220.1"; tss_id "TSS833";
chrUn	Cufflinks	exon	38387139	38387324	.	+	.	gene_id "XLOC_000664"; transcript_id "TCONS_00001128"; exon_number "3"; oId "CUFF.5220.1"; tss_id "TSS833";
chrUn	Cufflinks	exon	38385407	38385432	.	+	.	gene_id "XLOC_000664"; transcript_id "TCONS_00001129"; exon_number "1"; oId "CUFF.5220.2"; tss_id "TSS833";
chrUn	Cufflinks	exon	38385564	38387324	.	+	.	gene_id "XLOC_000664"; transcript_id "TCONS_00001129"; exon_number "2"; oId "CUFF.5220.2"; tss_id "TSS833";
chrUn	Cufflinks	exon	39987397	39988018	.	+	.	gene_id "XLOC_000692"; transcript_id "TCONS_00001172"; exon_number "1"; oId "CUFF.5423.1"; tss_id "TSS865";
chrUn	Cufflinks	exon	40270815	40270982	.	+	.	gene_id "XLOC_000696"; transcript_id "TCONS_00001176"; exon_number "1"; oId "CUFF.5471.1"; tss_id "TSS869";
chrUn	Cufflinks	exon	40271460	40271590	.	+	.	gene_id "XLOC_000696"; transcript_id "TCONS_00001176"; exon_number "2"; oId "CUFF.5471.1"; tss_id "TSS869";
chrUn	Cufflinks	exon	40271711	40271746	.	+	.	gene_id "XLOC_000696"; transcript_id "TCONS_00001176"; exon_number "3"; oId "CUFF.5471.1"; tss_id "TSS869";
chrUn	Cufflinks	exon	40271964	40272221	.	+	.	gene_id "XLOC_000696"; transcript_id "TCONS_00001176"; exon_number "4"; oId "CUFF.5471.1"; tss_id "TSS869";
chrUn	Cufflinks	exon	40270815	40270982	.	+	.	gene_id "XLOC_000696"; transcript_id "TCONS_00001177"; exon_number "1"; oId "CUFF.5471.2"; tss_id "TSS869";
chrUn	Cufflinks	exon	40271460	40271578	.	+	.	gene_id "XLOC_000696"; transcript_id "TCONS_00001177"; exon_number "2"; oId "CUFF.5471.2"; tss_id "TSS869";
chrUn	Cufflinks	exon	40271711	40271746	.	+	.	gene_id "XLOC_000696"; transcript_id "TCONS_00001177"; exon_number "3"; oId "CUFF.5471.2"; tss_id "TSS869";
chrUn	Cufflinks	exon	40271964	40272221	.	+	.	gene_id "XLOC_000696"; transcript_id "TCONS_00001177"; exon_number "4"; oId "CUFF.5471.2"; tss_id "TSS869";
chrUn	Cufflinks	exon	40874210	40874287	.	+	.	gene_id "XLOC_000709"; transcript_id "TCONS_00001202"; exon_number "1"; oId "CUFF.5589.1"; tss_id "TSS884";
chrUn	Cufflinks	exon	40874341	40874700	.	+	.	gene_id "XLOC_000709"; transcript_id "TCONS_00001202"; exon_number "2"; oId "CUFF.5589.1"; tss_id "TSS884";
chrUn	Cufflinks	exon	41870538	41870548	.	+	.	gene_id "XLOC_000733"; transcript_id "TCONS_00001230"; exon_number "1"; oId "CUFF.5749.1"; tss_id "TSS909";
chrUn	Cufflinks	exon	41870616	41870648	.	+	.	gene_id "XLOC_000733"; transcript_id "TCONS_00001230"; exon_number "2"; oId "CUFF.5749.1"; tss_id "TSS909";
chrUn	Cufflinks	exon	41870715	41871808	.	+	.	gene_id "XLOC_000733"; transcript_id "TCONS_00001230"; exon_number "3"; oId "CUFF.5749.1"; tss_id "TSS909";
chrUn	Cufflinks	exon	42045359	42045654	.	+	.	gene_id "XLOC_000736"; transcript_id "TCONS_00001233"; exon_number "1"; oId "CUFF.5775.1"; tss_id "TSS912";
chrUn	Cufflinks	exon	42045761	42045944	.	+	.	gene_id "XLOC_000736"; transcript_id "TCONS_00001233"; exon_number "2"; oId "CUFF.5775.1"; tss_id "TSS912";
chrUn	Cufflinks	exon	42903055	42903080	.	+	.	gene_id "XLOC_000753"; transcript_id "TCONS_00001256"; exon_number "1"; oId "CUFF.5917.1"; tss_id "TSS932";
chrUn	Cufflinks	exon	42909860	42909980	.	+	.	gene_id "XLOC_000753"; transcript_id "TCONS_00001256"; exon_number "2"; oId "CUFF.5917.1"; tss_id "TSS932";
chrUn	Cufflinks	exon	42911665	42911740	.	+	.	gene_id "XLOC_000753"; transcript_id "TCONS_00001256"; exon_number "3"; oId "CUFF.5917.1"; tss_id "TSS932";
chrUn	Cufflinks	exon	42909326	42909980	.	+	.	gene_id "XLOC_000753"; transcript_id "TCONS_00001257"; exon_number "1"; oId "CUFF.5917.2"; tss_id "TSS933";
chrUn	Cufflinks	exon	42911665	42911740	.	+	.	gene_id "XLOC_000753"; transcript_id "TCONS_00001257"; exon_number "2"; oId "CUFF.5917.2"; tss_id "TSS933";
chrUn	Cufflinks	exon	43007526	43007710	.	+	.	gene_id "XLOC_000755"; transcript_id "TCONS_00001260"; exon_number "1"; oId "CUFF.5928.2"; tss_id "TSS935";
chrUn	Cufflinks	exon	43007976	43008057	.	+	.	gene_id "XLOC_000755"; transcript_id "TCONS_00001260"; exon_number "2"; oId "CUFF.5928.2"; tss_id "TSS935";
chrUn	Cufflinks	exon	43008155	43008414	.	+	.	gene_id "XLOC_000755"; transcript_id "TCONS_00001260"; exon_number "3"; oId "CUFF.5928.2"; tss_id "TSS935";
chrUn	Cufflinks	exon	43007526	43008057	.	+	.	gene_id "XLOC_000755"; transcript_id "TCONS_00001261"; exon_number "1"; oId "CUFF.5928.3"; tss_id "TSS935";
chrUn	Cufflinks	exon	43008155	43008414	.	+	.	gene_id "XLOC_000755"; transcript_id "TCONS_00001261"; exon_number "2"; oId "CUFF.5928.3"; tss_id "TSS935";
chrUn	Cufflinks	exon	43171945	43172593	.	+	.	gene_id "XLOC_000756"; transcript_id "TCONS_00001262"; exon_number "1"; oId "CUFF.5946.1"; tss_id "TSS936";
chrUn	Cufflinks	exon	43172798	43172840	.	+	.	gene_id "XLOC_000756"; transcript_id "TCONS_00001262"; exon_number "2"; oId "CUFF.5946.1"; tss_id "TSS936";
chrUn	Cufflinks	exon	43172957	43173039	.	+	.	gene_id "XLOC_000756"; transcript_id "TCONS_00001262"; exon_number "3"; oId "CUFF.5946.1"; tss_id "TSS936";
chrUn	Cufflinks	exon	43173478	43173589	.	+	.	gene_id "XLOC_000756"; transcript_id "TCONS_00001262"; exon_number "4"; oId "CUFF.5946.1"; tss_id "TSS936";
chrUn	Cufflinks	exon	43703258	43703286	.	+	.	gene_id "XLOC_000770"; transcript_id "TCONS_00001282"; exon_number "1"; oId "CUFF.6054.1"; tss_id "TSS953";
chrUn	Cufflinks	exon	43703827	43704984	.	+	.	gene_id "XLOC_000770"; transcript_id "TCONS_00001282"; exon_number "2"; oId "CUFF.6054.1"; tss_id "TSS953";
chrUn	Cufflinks	exon	43772929	43773161	.	+	.	gene_id "XLOC_000772"; transcript_id "TCONS_00001284"; exon_number "1"; oId "CUFF.6075.1"; tss_id "TSS955";
chrUn	Cufflinks	exon	43773284	43773718	.	+	.	gene_id "XLOC_000772"; transcript_id "TCONS_00001284"; exon_number "2"; oId "CUFF.6075.1"; tss_id "TSS955";
chrUn	Cufflinks	exon	44535290	44536112	.	+	.	gene_id "XLOC_000788"; transcript_id "TCONS_00001308"; exon_number "1"; oId "CUFF.6194.1"; tss_id "TSS975";
chrUn	Cufflinks	exon	44535587	44535895	.	+	.	gene_id "XLOC_000788"; transcript_id "TCONS_00001309"; exon_number "1"; oId "CUFF.6195.1"; tss_id "TSS976";
chrUn	Cufflinks	exon	44536407	44536534	.	+	.	gene_id "XLOC_000788"; transcript_id "TCONS_00001309"; exon_number "2"; oId "CUFF.6195.1"; tss_id "TSS976";
chrUn	Cufflinks	exon	45126844	45127401	.	+	.	gene_id "XLOC_000794"; transcript_id "TCONS_00001319"; exon_number "1"; oId "CUFF.6258.1"; tss_id "TSS982";
chrUn	Cufflinks	exon	45127456	45127467	.	+	.	gene_id "XLOC_000794"; transcript_id "TCONS_00001319"; exon_number "2"; oId "CUFF.6258.1"; tss_id "TSS982";
chrUn	Cufflinks	exon	45454058	45455166	.	+	.	gene_id "XLOC_000800"; transcript_id "TCONS_00001329"; exon_number "1"; oId "CUFF.6291.2"; tss_id "TSS989";
chrUn	Cufflinks	exon	45455299	45455346	.	+	.	gene_id "XLOC_000800"; transcript_id "TCONS_00001329"; exon_number "2"; oId "CUFF.6291.2"; tss_id "TSS989";
chrUn	Cufflinks	exon	45456147	45456170	.	+	.	gene_id "XLOC_000800"; transcript_id "TCONS_00001329"; exon_number "3"; oId "CUFF.6291.2"; tss_id "TSS989";
chrUn	Cufflinks	exon	46361960	46362191	.	+	.	gene_id "XLOC_000810"; transcript_id "TCONS_00001355"; exon_number "1"; oId "CUFF.6364.1"; tss_id "TSS1003";
chrUn	Cufflinks	exon	46362407	46362744	.	+	.	gene_id "XLOC_000810"; transcript_id "TCONS_00001355"; exon_number "2"; oId "CUFF.6364.1"; tss_id "TSS1003";
chrUn	Cufflinks	exon	47821247	47821344	.	+	.	gene_id "XLOC_000840"; transcript_id "TCONS_00001396"; exon_number "1"; oId "CUFF.6599.1"; tss_id "TSS1034";
chrUn	Cufflinks	exon	47821587	47821755	.	+	.	gene_id "XLOC_000840"; transcript_id "TCONS_00001396"; exon_number "2"; oId "CUFF.6599.1"; tss_id "TSS1034";
chrUn	Cufflinks	exon	52121728	52121909	.	+	.	gene_id "XLOC_000913"; transcript_id "TCONS_00001497"; exon_number "1"; oId "CUFF.7105.1"; tss_id "TSS1115";
chrUn	Cufflinks	exon	52122139	52122220	.	+	.	gene_id "XLOC_000913"; transcript_id "TCONS_00001497"; exon_number "2"; oId "CUFF.7105.1"; tss_id "TSS1115";
chrUn	Cufflinks	exon	52122344	52122446	.	+	.	gene_id "XLOC_000913"; transcript_id "TCONS_00001497"; exon_number "3"; oId "CUFF.7105.1"; tss_id "TSS1115";
chrUn	Cufflinks	exon	52196176	52196499	.	+	.	gene_id "XLOC_000914"; transcript_id "TCONS_00001498"; exon_number "1"; oId "CUFF.7121.1"; tss_id "TSS1116";
chrUn	Cufflinks	exon	52196832	52197035	.	+	.	gene_id "XLOC_000914"; transcript_id "TCONS_00001498"; exon_number "2"; oId "CUFF.7121.1"; tss_id "TSS1116";
chrUn	Cufflinks	exon	52275112	52275327	.	+	.	gene_id "XLOC_000917"; transcript_id "TCONS_00001502"; exon_number "1"; oId "CUFF.7140.1"; tss_id "TSS1119";
chrUn	Cufflinks	exon	52275530	52275699	.	+	.	gene_id "XLOC_000917"; transcript_id "TCONS_00001502"; exon_number "2"; oId "CUFF.7140.1"; tss_id "TSS1119";
chrUn	Cufflinks	exon	52351958	52352230	.	+	.	gene_id "XLOC_000921"; transcript_id "TCONS_00001507"; exon_number "1"; oId "CUFF.7158.1"; tss_id "TSS1123";
chrUn	Cufflinks	exon	52353892	52354199	.	+	.	gene_id "XLOC_000921"; transcript_id "TCONS_00001507"; exon_number "2"; oId "CUFF.7158.1"; tss_id "TSS1123";
chrUn	Cufflinks	exon	52415574	52416459	.	+	.	gene_id "XLOC_000925"; transcript_id "TCONS_00001511"; exon_number "1"; oId "CUFF.7180.1"; tss_id "TSS1127";
chrUn	Cufflinks	exon	52416827	52416990	.	+	.	gene_id "XLOC_000925"; transcript_id "TCONS_00001511"; exon_number "2"; oId "CUFF.7180.1"; tss_id "TSS1127";
chrUn	Cufflinks	exon	53365492	53365638	.	+	.	gene_id "XLOC_000940"; transcript_id "TCONS_00001532"; exon_number "1"; oId "CUFF.7352.1"; tss_id "TSS1142";
chrUn	Cufflinks	exon	53365783	53366104	.	+	.	gene_id "XLOC_000940"; transcript_id "TCONS_00001532"; exon_number "2"; oId "CUFF.7352.1"; tss_id "TSS1142";
chrUn	Cufflinks	exon	53477871	53478207	.	+	.	gene_id "XLOC_000941"; transcript_id "TCONS_00001533"; exon_number "1"; oId "CUFF.7368.1"; tss_id "TSS1143";
chrUn	Cufflinks	exon	53478671	53479014	.	+	.	gene_id "XLOC_000941"; transcript_id "TCONS_00001533"; exon_number "2"; oId "CUFF.7368.1"; tss_id "TSS1143";
chrUn	Cufflinks	exon	53478301	53478836	.	+	.	gene_id "XLOC_000941"; transcript_id "TCONS_00001535"; exon_number "1"; oId "CUFF.7369.1"; tss_id "TSS1145";
chrUn	Cufflinks	exon	54626095	54626273	.	+	.	gene_id "XLOC_000968"; transcript_id "TCONS_00001581"; exon_number "1"; oId "CUFF.7540.1"; tss_id "TSS1177";
chrUn	Cufflinks	exon	54626614	54626720	.	+	.	gene_id "XLOC_000968"; transcript_id "TCONS_00001581"; exon_number "2"; oId "CUFF.7540.1"; tss_id "TSS1177";
chrUn	Cufflinks	exon	55767775	55767985	.	+	.	gene_id "XLOC_000989"; transcript_id "TCONS_00001638"; exon_number "1"; oId "CUFF.7651.1"; tss_id "TSS1213";
chrUn	Cufflinks	exon	55768328	55768498	.	+	.	gene_id "XLOC_000989"; transcript_id "TCONS_00001638"; exon_number "2"; oId "CUFF.7651.1"; tss_id "TSS1213";
chrUn	Cufflinks	exon	55769432	55769540	.	+	.	gene_id "XLOC_000989"; transcript_id "TCONS_00001638"; exon_number "3"; oId "CUFF.7651.1"; tss_id "TSS1213";
chrUn	Cufflinks	exon	56158320	56158538	.	+	.	gene_id "XLOC_000998"; transcript_id "TCONS_00001647"; exon_number "1"; oId "CUFF.7705.1"; tss_id "TSS1222";
chrUn	Cufflinks	exon	56158839	56158995	.	+	.	gene_id "XLOC_000998"; transcript_id "TCONS_00001647"; exon_number "2"; oId "CUFF.7705.1"; tss_id "TSS1222";
chrUn	Cufflinks	exon	56159128	56159254	.	+	.	gene_id "XLOC_000998"; transcript_id "TCONS_00001647"; exon_number "3"; oId "CUFF.7705.1"; tss_id "TSS1222";
chrUn	Cufflinks	exon	56158320	56158995	.	+	.	gene_id "XLOC_000998"; transcript_id "TCONS_00001648"; exon_number "1"; oId "CUFF.7705.2"; tss_id "TSS1222";
chrUn	Cufflinks	exon	56159128	56159254	.	+	.	gene_id "XLOC_000998"; transcript_id "TCONS_00001648"; exon_number "2"; oId "CUFF.7705.2"; tss_id "TSS1222";
chrUn	Cufflinks	exon	56431046	56431760	.	+	.	gene_id "XLOC_001002"; transcript_id "TCONS_00001652"; exon_number "1"; oId "CUFF.7760.1"; tss_id "TSS1226";
chrUn	Cufflinks	exon	56431838	56431874	.	+	.	gene_id "XLOC_001002"; transcript_id "TCONS_00001652"; exon_number "2"; oId "CUFF.7760.1"; tss_id "TSS1226";
chrUn	Cufflinks	exon	56538407	56538658	.	+	.	gene_id "XLOC_001005"; transcript_id "TCONS_00001656"; exon_number "1"; oId "CUFF.7780.1"; tss_id "TSS1229";
chrUn	Cufflinks	exon	56538794	56538974	.	+	.	gene_id "XLOC_001005"; transcript_id "TCONS_00001656"; exon_number "2"; oId "CUFF.7780.1"; tss_id "TSS1229";
chrUn	Cufflinks	exon	56831134	56831368	.	+	.	gene_id "XLOC_001008"; transcript_id "TCONS_00001659"; exon_number "1"; oId "CUFF.7832.1"; tss_id "TSS1232";
chrUn	Cufflinks	exon	56831469	56831726	.	+	.	gene_id "XLOC_001008"; transcript_id "TCONS_00001659"; exon_number "2"; oId "CUFF.7832.1"; tss_id "TSS1232";
chrUn	Cufflinks	exon	57304791	57307611	.	+	.	gene_id "XLOC_001017"; transcript_id "TCONS_00001675"; exon_number "1"; oId "CUFF.7895.1"; tss_id "TSS1244";
chrUn	Cufflinks	exon	57527218	57527449	.	+	.	gene_id "XLOC_001018"; transcript_id "TCONS_00001677"; exon_number "1"; oId "CUFF.7927.1"; tss_id "TSS1246";
chrUn	Cufflinks	exon	57527547	57527787	.	+	.	gene_id "XLOC_001018"; transcript_id "TCONS_00001677"; exon_number "2"; oId "CUFF.7927.1"; tss_id "TSS1246";
chrUn	Cufflinks	exon	57659468	57659879	.	+	.	gene_id "XLOC_001021"; transcript_id "TCONS_00001681"; exon_number "1"; oId "CUFF.7957.1"; tss_id "TSS1250";
chrUn	Cufflinks	exon	57659930	57660610	.	+	.	gene_id "XLOC_001021"; transcript_id "TCONS_00001681"; exon_number "2"; oId "CUFF.7957.1"; tss_id "TSS1250";
chrUn	Cufflinks	exon	57660679	57661839	.	+	.	gene_id "XLOC_001021"; transcript_id "TCONS_00001681"; exon_number "3"; oId "CUFF.7957.1"; tss_id "TSS1250";
chrUn	Cufflinks	exon	57661897	57662236	.	+	.	gene_id "XLOC_001021"; transcript_id "TCONS_00001681"; exon_number "4"; oId "CUFF.7957.1"; tss_id "TSS1250";
chrUn	Cufflinks	exon	57659468	57659848	.	+	.	gene_id "XLOC_001021"; transcript_id "TCONS_00001682"; exon_number "1"; oId "CUFF.7957.2"; tss_id "TSS1250";
chrUn	Cufflinks	exon	57659899	57660610	.	+	.	gene_id "XLOC_001021"; transcript_id "TCONS_00001682"; exon_number "2"; oId "CUFF.7957.2"; tss_id "TSS1250";
chrUn	Cufflinks	exon	57660679	57661867	.	+	.	gene_id "XLOC_001021"; transcript_id "TCONS_00001682"; exon_number "3"; oId "CUFF.7957.2"; tss_id "TSS1250";
chrUn	Cufflinks	exon	57661926	57662236	.	+	.	gene_id "XLOC_001021"; transcript_id "TCONS_00001682"; exon_number "4"; oId "CUFF.7957.2"; tss_id "TSS1250";
chrUn	Cufflinks	exon	58307221	58307340	.	+	.	gene_id "XLOC_001032"; transcript_id "TCONS_00001703"; exon_number "1"; oId "CUFF.8069.1"; tss_id "TSS1265";
chrUn	Cufflinks	exon	58307744	58307941	.	+	.	gene_id "XLOC_001032"; transcript_id "TCONS_00001703"; exon_number "2"; oId "CUFF.8069.1"; tss_id "TSS1265";
chrUn	Cufflinks	exon	58384840	58384931	.	+	.	gene_id "XLOC_001033"; transcript_id "TCONS_00001704"; exon_number "1"; oId "CUFF.8073.1"; tss_id "TSS1266";
chrUn	Cufflinks	exon	58385054	58385523	.	+	.	gene_id "XLOC_001033"; transcript_id "TCONS_00001704"; exon_number "2"; oId "CUFF.8073.1"; tss_id "TSS1266";
chrUn	Cufflinks	exon	58384858	58384931	.	+	.	gene_id "XLOC_001033"; transcript_id "TCONS_00001705"; exon_number "1"; oId "CUFF.8073.2"; tss_id "TSS1266";
chrUn	Cufflinks	exon	58384993	58385523	.	+	.	gene_id "XLOC_001033"; transcript_id "TCONS_00001705"; exon_number "2"; oId "CUFF.8073.2"; tss_id "TSS1266";
chrUn	Cufflinks	exon	59081413	59081743	.	+	.	gene_id "XLOC_001047"; transcript_id "TCONS_00001730"; exon_number "1"; oId "CUFF.8182.1"; tss_id "TSS1284";
chrUn	Cufflinks	exon	59081845	59082491	.	+	.	gene_id "XLOC_001047"; transcript_id "TCONS_00001730"; exon_number "2"; oId "CUFF.8182.1"; tss_id "TSS1284";
chrUn	Cufflinks	exon	59706496	59707933	.	+	.	gene_id "XLOC_001057"; transcript_id "TCONS_00001746"; exon_number "1"; oId "CUFF.8267.1"; tss_id "TSS1295";
chrUn	Cufflinks	exon	59708000	59708007	.	+	.	gene_id "XLOC_001057"; transcript_id "TCONS_00001746"; exon_number "2"; oId "CUFF.8267.1"; tss_id "TSS1295";
chrUn	Cufflinks	exon	60646604	60647644	.	+	.	gene_id "XLOC_001079"; transcript_id "TCONS_00001774"; exon_number "1"; oId "CUFF.8450.1"; tss_id "TSS1320";
chrUn	Cufflinks	exon	60647819	60648251	.	+	.	gene_id "XLOC_001079"; transcript_id "TCONS_00001774"; exon_number "2"; oId "CUFF.8450.1"; tss_id "TSS1320";
chrUn	Cufflinks	exon	60951274	60951457	.	+	.	gene_id "XLOC_001085"; transcript_id "TCONS_00001781"; exon_number "1"; oId "CUFF.8498.1"; tss_id "TSS1326";
chrUn	Cufflinks	exon	60952472	60952496	.	+	.	gene_id "XLOC_001085"; transcript_id "TCONS_00001781"; exon_number "2"; oId "CUFF.8498.1"; tss_id "TSS1326";
chrUn	Cufflinks	exon	61092073	61092763	.	+	.	gene_id "XLOC_001090"; transcript_id "TCONS_00001789"; exon_number "1"; oId "CUFF.8514.2"; tss_id "TSS1332";
chrUn	Cufflinks	exon	61105497	61105604	.	+	.	gene_id "XLOC_001090"; transcript_id "TCONS_00001789"; exon_number "2"; oId "CUFF.8514.2"; tss_id "TSS1332";
chrUn	Cufflinks	exon	61106515	61107122	.	+	.	gene_id "XLOC_001090"; transcript_id "TCONS_00001789"; exon_number "3"; oId "CUFF.8514.2"; tss_id "TSS1332";
chrUn	Cufflinks	exon	61092073	61092763	.	+	.	gene_id "XLOC_001090"; transcript_id "TCONS_00001790"; exon_number "1"; oId "CUFF.8514.1"; tss_id "TSS1332";
chrUn	Cufflinks	exon	61105497	61105604	.	+	.	gene_id "XLOC_001090"; transcript_id "TCONS_00001790"; exon_number "2"; oId "CUFF.8514.1"; tss_id "TSS1332";
chrUn	Cufflinks	exon	61106515	61106675	.	+	.	gene_id "XLOC_001090"; transcript_id "TCONS_00001790"; exon_number "3"; oId "CUFF.8514.1"; tss_id "TSS1332";
chrUn	Cufflinks	exon	61107743	61107765	.	+	.	gene_id "XLOC_001090"; transcript_id "TCONS_00001790"; exon_number "4"; oId "CUFF.8514.1"; tss_id "TSS1332";
chrUn	Cufflinks	exon	61584488	61584829	.	+	.	gene_id "XLOC_001096"; transcript_id "TCONS_00001797"; exon_number "1"; oId "CUFF.8576.2"; tss_id "TSS1338";
chrUn	Cufflinks	exon	61585034	61586180	.	+	.	gene_id "XLOC_001096"; transcript_id "TCONS_00001797"; exon_number "2"; oId "CUFF.8576.2"; tss_id "TSS1338";
chrUn	Cufflinks	exon	61584488	61584829	.	+	.	gene_id "XLOC_001096"; transcript_id "TCONS_00001798"; exon_number "1"; oId "CUFF.8576.3"; tss_id "TSS1338";
chrUn	Cufflinks	exon	61584990	61586180	.	+	.	gene_id "XLOC_001096"; transcript_id "TCONS_00001798"; exon_number "2"; oId "CUFF.8576.3"; tss_id "TSS1338";
chrUn	Cufflinks	exon	61584488	61584904	.	+	.	gene_id "XLOC_001096"; transcript_id "TCONS_00001799"; exon_number "1"; oId "CUFF.8576.4"; tss_id "TSS1338";
chrUn	Cufflinks	exon	61585034	61586180	.	+	.	gene_id "XLOC_001096"; transcript_id "TCONS_00001799"; exon_number "2"; oId "CUFF.8576.4"; tss_id "TSS1338";
chrUn	Cufflinks	exon	61656434	61656583	.	+	.	gene_id "XLOC_001099"; transcript_id "TCONS_00001802"; exon_number "1"; oId "CUFF.8594.1"; tss_id "TSS1341";
chrUn	Cufflinks	exon	61656849	61658510	.	+	.	gene_id "XLOC_001099"; transcript_id "TCONS_00001802"; exon_number "2"; oId "CUFF.8594.1"; tss_id "TSS1341";
chrUn	Cufflinks	exon	61921517	61921590	.	+	.	gene_id "XLOC_001103"; transcript_id "TCONS_00001810"; exon_number "1"; oId "CUFF.8646.1"; tss_id "TSS1345";
chrUn	Cufflinks	exon	61921721	61921799	.	+	.	gene_id "XLOC_001103"; transcript_id "TCONS_00001810"; exon_number "2"; oId "CUFF.8646.1"; tss_id "TSS1345";
chrUn	Cufflinks	exon	61922111	61922313	.	+	.	gene_id "XLOC_001103"; transcript_id "TCONS_00001810"; exon_number "3"; oId "CUFF.8646.1"; tss_id "TSS1345";
chrUn	Cufflinks	exon	62258057	62258171	.	+	.	gene_id "XLOC_001110"; transcript_id "TCONS_00001820"; exon_number "1"; oId "CUFF.8714.1"; tss_id "TSS1355";
chrUn	Cufflinks	exon	62258283	62258687	.	+	.	gene_id "XLOC_001110"; transcript_id "TCONS_00001820"; exon_number "2"; oId "CUFF.8714.1"; tss_id "TSS1355";
chrUn	Cufflinks	exon	63646849	63647185	.	+	.	gene_id "XLOC_001135"; transcript_id "TCONS_00001862"; exon_number "1"; oId "CUFF.8909.1"; tss_id "TSS1388";
chrUn	Cufflinks	exon	63647697	63647990	.	+	.	gene_id "XLOC_001135"; transcript_id "TCONS_00001862"; exon_number "2"; oId "CUFF.8909.1"; tss_id "TSS1388";
chrUn	Cufflinks	exon	64303425	64303651	.	+	.	gene_id "XLOC_001144"; transcript_id "TCONS_00001874"; exon_number "1"; oId "CUFF.9058.1"; tss_id "TSS1399";
chrUn	Cufflinks	exon	64303734	64303874	.	+	.	gene_id "XLOC_001144"; transcript_id "TCONS_00001874"; exon_number "2"; oId "CUFF.9058.1"; tss_id "TSS1399";
chrUn	Cufflinks	exon	64317199	64317415	.	+	.	gene_id "XLOC_001145"; transcript_id "TCONS_00001875"; exon_number "1"; oId "CUFF.9064.1"; tss_id "TSS1400";
chrUn	Cufflinks	exon	64317520	64317644	.	+	.	gene_id "XLOC_001145"; transcript_id "TCONS_00001875"; exon_number "2"; oId "CUFF.9064.1"; tss_id "TSS1400";
chrUn	Cufflinks	exon	65411607	65413046	.	+	.	gene_id "XLOC_001170"; transcript_id "TCONS_00001916"; exon_number "1"; oId "CUFF.9221.1"; tss_id "TSS1429";
chrUn	Cufflinks	exon	65414732	65414866	.	+	.	gene_id "XLOC_001170"; transcript_id "TCONS_00001916"; exon_number "2"; oId "CUFF.9221.1"; tss_id "TSS1429";
chrUn	Cufflinks	exon	66114091	66114485	.	+	.	gene_id "XLOC_001183"; transcript_id "TCONS_00001936"; exon_number "1"; oId "CUFF.9321.1"; tss_id "TSS1443";
chrUn	Cufflinks	exon	66114607	66114665	.	+	.	gene_id "XLOC_001183"; transcript_id "TCONS_00001936"; exon_number "2"; oId "CUFF.9321.1"; tss_id "TSS1443";
chrUn	Cufflinks	exon	66124012	66124097	.	+	.	gene_id "XLOC_001184"; transcript_id "TCONS_00001938"; exon_number "1"; oId "CUFF.9323.2"; tss_id "TSS1444";
chrUn	Cufflinks	exon	66124311	66125729	.	+	.	gene_id "XLOC_001184"; transcript_id "TCONS_00001938"; exon_number "2"; oId "CUFF.9323.2"; tss_id "TSS1444";
chrUn	Cufflinks	exon	66195475	66195934	.	+	.	gene_id "XLOC_001188"; transcript_id "TCONS_00001942"; exon_number "1"; oId "CUFF.9340.1"; tss_id "TSS1448";
chrUn	Cufflinks	exon	66195986	66196004	.	+	.	gene_id "XLOC_001188"; transcript_id "TCONS_00001942"; exon_number "2"; oId "CUFF.9340.1"; tss_id "TSS1448";
chrUn	Cufflinks	exon	66196172	66196242	.	+	.	gene_id "XLOC_001188"; transcript_id "TCONS_00001942"; exon_number "3"; oId "CUFF.9340.1"; tss_id "TSS1448";
chrUn	Cufflinks	exon	66211419	66211740	.	+	.	gene_id "XLOC_001189"; transcript_id "TCONS_00001943"; exon_number "1"; oId "CUFF.9343.1"; tss_id "TSS1449";
chrUn	Cufflinks	exon	66211996	66212078	.	+	.	gene_id "XLOC_001189"; transcript_id "TCONS_00001943"; exon_number "2"; oId "CUFF.9343.1"; tss_id "TSS1449";
chrUn	Cufflinks	exon	66250794	66251034	.	+	.	gene_id "XLOC_001191"; transcript_id "TCONS_00001945"; exon_number "1"; oId "CUFF.9350.1"; tss_id "TSS1451";
chrUn	Cufflinks	exon	66251138	66251252	.	+	.	gene_id "XLOC_001191"; transcript_id "TCONS_00001945"; exon_number "2"; oId "CUFF.9350.1"; tss_id "TSS1451";
chrUn	Cufflinks	exon	66277862	66278051	.	+	.	gene_id "XLOC_001193"; transcript_id "TCONS_00001947"; exon_number "1"; oId "CUFF.9356.1"; tss_id "TSS1453";
chrUn	Cufflinks	exon	66278187	66278377	.	+	.	gene_id "XLOC_001193"; transcript_id "TCONS_00001947"; exon_number "2"; oId "CUFF.9356.1"; tss_id "TSS1453";
chrUn	Cufflinks	exon	67087630	67088589	.	+	.	gene_id "XLOC_001208"; transcript_id "TCONS_00001980"; exon_number "1"; oId "CUFF.9462.1"; tss_id "TSS1477";
chrUn	Cufflinks	exon	67151557	67151597	.	+	.	gene_id "XLOC_001209"; transcript_id "TCONS_00001982"; exon_number "1"; oId "CUFF.9482.1"; tss_id "TSS1478";
chrUn	Cufflinks	exon	67151713	67151881	.	+	.	gene_id "XLOC_001209"; transcript_id "TCONS_00001982"; exon_number "2"; oId "CUFF.9482.1"; tss_id "TSS1478";
chrUn	Cufflinks	exon	67152138	67152258	.	+	.	gene_id "XLOC_001209"; transcript_id "TCONS_00001982"; exon_number "3"; oId "CUFF.9482.1"; tss_id "TSS1478";
chrUn	Cufflinks	exon	67152336	67152429	.	+	.	gene_id "XLOC_001209"; transcript_id "TCONS_00001982"; exon_number "4"; oId "CUFF.9482.1"; tss_id "TSS1478";
chrUn	Cufflinks	exon	67152504	67152603	.	+	.	gene_id "XLOC_001209"; transcript_id "TCONS_00001982"; exon_number "5"; oId "CUFF.9482.1"; tss_id "TSS1478";
chrUn	Cufflinks	exon	67152682	67152861	.	+	.	gene_id "XLOC_001209"; transcript_id "TCONS_00001982"; exon_number "6"; oId "CUFF.9482.1"; tss_id "TSS1478";
chrUn	Cufflinks	exon	67152968	67153080	.	+	.	gene_id "XLOC_001209"; transcript_id "TCONS_00001982"; exon_number "7"; oId "CUFF.9482.1"; tss_id "TSS1478";
chrUn	Cufflinks	exon	67153151	67153383	.	+	.	gene_id "XLOC_001209"; transcript_id "TCONS_00001982"; exon_number "8"; oId "CUFF.9482.1"; tss_id "TSS1478";
chrUn	Cufflinks	exon	67213361	67213515	.	+	.	gene_id "XLOC_001210"; transcript_id "TCONS_00001984"; exon_number "1"; oId "CUFF.9495.1"; tss_id "TSS1479";
chrUn	Cufflinks	exon	67213659	67213914	.	+	.	gene_id "XLOC_001210"; transcript_id "TCONS_00001984"; exon_number "2"; oId "CUFF.9495.1"; tss_id "TSS1479";
chrUn	Cufflinks	exon	67295536	67296329	.	+	.	gene_id "XLOC_001213"; transcript_id "TCONS_00001987"; exon_number "1"; oId "CUFF.9516.1"; tss_id "TSS1482";
chrUn	Cufflinks	exon	67296392	67296452	.	+	.	gene_id "XLOC_001213"; transcript_id "TCONS_00001987"; exon_number "2"; oId "CUFF.9516.1"; tss_id "TSS1482";
chrUn	Cufflinks	exon	69363035	69363329	.	+	.	gene_id "XLOC_001268"; transcript_id "TCONS_00002074"; exon_number "1"; oId "CUFF.9839.1"; tss_id "TSS1546";
chrUn	Cufflinks	exon	69363794	69363845	.	+	.	gene_id "XLOC_001268"; transcript_id "TCONS_00002074"; exon_number "2"; oId "CUFF.9839.1"; tss_id "TSS1546";
chrUn	Cufflinks	exon	69364057	69364305	.	+	.	gene_id "XLOC_001268"; transcript_id "TCONS_00002074"; exon_number "3"; oId "CUFF.9839.1"; tss_id "TSS1546";
chrUn	Cufflinks	exon	70094342	70094483	.	+	.	gene_id "XLOC_001281"; transcript_id "TCONS_00002093"; exon_number "1"; oId "CUFF.9961.1"; tss_id "TSS1563";
chrUn	Cufflinks	exon	70094608	70095371	.	+	.	gene_id "XLOC_001281"; transcript_id "TCONS_00002093"; exon_number "2"; oId "CUFF.9961.1"; tss_id "TSS1563";
chrUn	Cufflinks	exon	70094342	70094441	.	+	.	gene_id "XLOC_001281"; transcript_id "TCONS_00002094"; exon_number "1"; oId "CUFF.9961.2"; tss_id "TSS1563";
chrUn	Cufflinks	exon	70094649	70095371	.	+	.	gene_id "XLOC_001281"; transcript_id "TCONS_00002094"; exon_number "2"; oId "CUFF.9961.2"; tss_id "TSS1563";
chrUn	Cufflinks	exon	70094351	70094483	.	+	.	gene_id "XLOC_001281"; transcript_id "TCONS_00002095"; exon_number "1"; oId "CUFF.9961.3"; tss_id "TSS1563";
chrUn	Cufflinks	exon	70094566	70095371	.	+	.	gene_id "XLOC_001281"; transcript_id "TCONS_00002095"; exon_number "2"; oId "CUFF.9961.3"; tss_id "TSS1563";
chrUn	Cufflinks	exon	70094360	70094399	.	+	.	gene_id "XLOC_001281"; transcript_id "TCONS_00002096"; exon_number "1"; oId "CUFF.9961.4"; tss_id "TSS1563";
chrUn	Cufflinks	exon	70094566	70095371	.	+	.	gene_id "XLOC_001281"; transcript_id "TCONS_00002096"; exon_number "2"; oId "CUFF.9961.4"; tss_id "TSS1563";
chrUn	Cufflinks	exon	70094375	70094399	.	+	.	gene_id "XLOC_001281"; transcript_id "TCONS_00002097"; exon_number "1"; oId "CUFF.9961.5"; tss_id "TSS1563";
chrUn	Cufflinks	exon	70094608	70095371	.	+	.	gene_id "XLOC_001281"; transcript_id "TCONS_00002097"; exon_number "2"; oId "CUFF.9961.5"; tss_id "TSS1563";
chrUn	Cufflinks	exon	71264923	71264957	.	+	.	gene_id "XLOC_001306"; transcript_id "TCONS_00002130"; exon_number "1"; oId "CUFF.10155.1"; tss_id "TSS1593";
chrUn	Cufflinks	exon	71265043	71265408	.	+	.	gene_id "XLOC_001306"; transcript_id "TCONS_00002130"; exon_number "2"; oId "CUFF.10155.1"; tss_id "TSS1593";
chrUn	Cufflinks	exon	71520350	71520678	.	+	.	gene_id "XLOC_001310"; transcript_id "TCONS_00002135"; exon_number "1"; oId "CUFF.10174.1"; tss_id "TSS1598";
chrUn	Cufflinks	exon	71520756	71520850	.	+	.	gene_id "XLOC_001310"; transcript_id "TCONS_00002135"; exon_number "2"; oId "CUFF.10174.1"; tss_id "TSS1598";
chrUn	Cufflinks	exon	71810336	71810971	.	+	.	gene_id "XLOC_001318"; transcript_id "TCONS_00002145"; exon_number "1"; oId "CUFF.10244.1"; tss_id "TSS1606";
chrUn	Cufflinks	exon	71811435	71811558	.	+	.	gene_id "XLOC_001318"; transcript_id "TCONS_00002145"; exon_number "2"; oId "CUFF.10244.1"; tss_id "TSS1606";
chrUn	Cufflinks	exon	71846198	71847074	.	+	.	gene_id "XLOC_001320"; transcript_id "TCONS_00002147"; exon_number "1"; oId "CUFF.10255.1"; tss_id "TSS1608";
chrUn	Cufflinks	exon	71847340	71847575	.	+	.	gene_id "XLOC_001320"; transcript_id "TCONS_00002147"; exon_number "2"; oId "CUFF.10255.1"; tss_id "TSS1608";
chrUn	Cufflinks	exon	72234184	72234602	.	+	.	gene_id "XLOC_001330"; transcript_id "TCONS_00002168"; exon_number "1"; oId "CUFF.10304.1"; tss_id "TSS1621";
chrUn	Cufflinks	exon	72337268	72337600	.	+	.	gene_id "XLOC_001333"; transcript_id "TCONS_00002171"; exon_number "1"; oId "CUFF.10312.1"; tss_id "TSS1624";
chrUn	Cufflinks	exon	72337966	72338156	.	+	.	gene_id "XLOC_001333"; transcript_id "TCONS_00002171"; exon_number "2"; oId "CUFF.10312.1"; tss_id "TSS1624";
chrUn	Cufflinks	exon	72340568	72340707	.	+	.	gene_id "XLOC_001333"; transcript_id "TCONS_00002171"; exon_number "3"; oId "CUFF.10312.1"; tss_id "TSS1624";
chrUn	Cufflinks	exon	72344443	72344654	.	+	.	gene_id "XLOC_001333"; transcript_id "TCONS_00002171"; exon_number "4"; oId "CUFF.10312.1"; tss_id "TSS1624";
chrUn	Cufflinks	exon	72353595	72354710	.	+	.	gene_id "XLOC_001333"; transcript_id "TCONS_00002171"; exon_number "5"; oId "CUFF.10312.1"; tss_id "TSS1624";
chrUn	Cufflinks	exon	72337610	72337709	.	+	.	gene_id "XLOC_001333"; transcript_id "TCONS_00002172"; exon_number "1"; oId "CUFF.10312.2"; tss_id "TSS1625";
chrUn	Cufflinks	exon	72337966	72338156	.	+	.	gene_id "XLOC_001333"; transcript_id "TCONS_00002172"; exon_number "2"; oId "CUFF.10312.2"; tss_id "TSS1625";
chrUn	Cufflinks	exon	72340568	72340707	.	+	.	gene_id "XLOC_001333"; transcript_id "TCONS_00002172"; exon_number "3"; oId "CUFF.10312.2"; tss_id "TSS1625";
chrUn	Cufflinks	exon	72344443	72344654	.	+	.	gene_id "XLOC_001333"; transcript_id "TCONS_00002172"; exon_number "4"; oId "CUFF.10312.2"; tss_id "TSS1625";
chrUn	Cufflinks	exon	72353595	72353780	.	+	.	gene_id "XLOC_001333"; transcript_id "TCONS_00002172"; exon_number "5"; oId "CUFF.10312.2"; tss_id "TSS1625";
chrUn	Cufflinks	exon	72354767	72355372	.	+	.	gene_id "XLOC_001333"; transcript_id "TCONS_00002172"; exon_number "6"; oId "CUFF.10312.2"; tss_id "TSS1625";
chrUn	Cufflinks	exon	72915481	72916115	.	+	.	gene_id "XLOC_001344"; transcript_id "TCONS_00002194"; exon_number "1"; oId "CUFF.10360.1"; tss_id "TSS1642";
chrUn	Cufflinks	exon	72916252	72916272	.	+	.	gene_id "XLOC_001344"; transcript_id "TCONS_00002194"; exon_number "2"; oId "CUFF.10360.1"; tss_id "TSS1642";
chrUn	Cufflinks	exon	73080229	73080354	.	+	.	gene_id "XLOC_001348"; transcript_id "TCONS_00002198"; exon_number "1"; oId "CUFF.10387.1"; tss_id "TSS1646";
chrUn	Cufflinks	exon	73080447	73080658	.	+	.	gene_id "XLOC_001348"; transcript_id "TCONS_00002198"; exon_number "2"; oId "CUFF.10387.1"; tss_id "TSS1646";
chrUn	Cufflinks	exon	73080761	73080908	.	+	.	gene_id "XLOC_001348"; transcript_id "TCONS_00002198"; exon_number "3"; oId "CUFF.10387.1"; tss_id "TSS1646";
chrUn	Cufflinks	exon	73081008	73081206	.	+	.	gene_id "XLOC_001348"; transcript_id "TCONS_00002198"; exon_number "4"; oId "CUFF.10387.1"; tss_id "TSS1646";
chrUn	Cufflinks	exon	73118859	73118930	.	+	.	gene_id "XLOC_001349"; transcript_id "TCONS_00002199"; exon_number "1"; oId "CUFF.10398.1"; tss_id "TSS1647";
chrUn	Cufflinks	exon	73119013	73120142	.	+	.	gene_id "XLOC_001349"; transcript_id "TCONS_00002199"; exon_number "2"; oId "CUFF.10398.1"; tss_id "TSS1647";
chrUn	Cufflinks	exon	73118879	73118892	.	+	.	gene_id "XLOC_001349"; transcript_id "TCONS_00002200"; exon_number "1"; oId "CUFF.10398.2"; tss_id "TSS1647";
chrUn	Cufflinks	exon	73119013	73120142	.	+	.	gene_id "XLOC_001349"; transcript_id "TCONS_00002200"; exon_number "2"; oId "CUFF.10398.2"; tss_id "TSS1647";
chrUn	Cufflinks	exon	73888400	73888561	.	+	.	gene_id "XLOC_001362"; transcript_id "TCONS_00002213"; exon_number "1"; oId "CUFF.10516.1"; tss_id "TSS1660";
chrUn	Cufflinks	exon	73888792	73889074	.	+	.	gene_id "XLOC_001362"; transcript_id "TCONS_00002213"; exon_number "2"; oId "CUFF.10516.1"; tss_id "TSS1660";
chrUn	Cufflinks	exon	75603786	75604221	.	+	.	gene_id "XLOC_001390"; transcript_id "TCONS_00002252"; exon_number "1"; oId "CUFF.10797.1"; tss_id "TSS1692";
chrUn	Cufflinks	exon	75604441	75604458	.	+	.	gene_id "XLOC_001390"; transcript_id "TCONS_00002252"; exon_number "2"; oId "CUFF.10797.1"; tss_id "TSS1692";
chrUn	Cufflinks	exon	75646009	75646300	.	+	.	gene_id "XLOC_001391"; transcript_id "TCONS_00002253"; exon_number "1"; oId "CUFF.10802.1"; tss_id "TSS1693";
chrUn	Cufflinks	exon	75647086	75647655	.	+	.	gene_id "XLOC_001391"; transcript_id "TCONS_00002253"; exon_number "2"; oId "CUFF.10802.1"; tss_id "TSS1693";
chrUn	Cufflinks	exon	75646027	75646288	.	+	.	gene_id "XLOC_001391"; transcript_id "TCONS_00002254"; exon_number "1"; oId "CUFF.10802.2"; tss_id "TSS1693";
chrUn	Cufflinks	exon	75647086	75647655	.	+	.	gene_id "XLOC_001391"; transcript_id "TCONS_00002254"; exon_number "2"; oId "CUFF.10802.2"; tss_id "TSS1693";
chrUn	Cufflinks	exon	75866979	75867342	.	+	.	gene_id "XLOC_001394"; transcript_id "TCONS_00002257"; exon_number "1"; oId "CUFF.10851.1"; tss_id "TSS1696";
chrUn	Cufflinks	exon	75867398	75867448	.	+	.	gene_id "XLOC_001394"; transcript_id "TCONS_00002257"; exon_number "2"; oId "CUFF.10851.1"; tss_id "TSS1696";
chrUn	Cufflinks	exon	76014248	76015433	.	+	.	gene_id "XLOC_001396"; transcript_id "TCONS_00002259"; exon_number "1"; oId "CUFF.10886.1"; tss_id "TSS1698";
chrUn	Cufflinks	exon	76015560	76015760	.	+	.	gene_id "XLOC_001396"; transcript_id "TCONS_00002259"; exon_number "2"; oId "CUFF.10886.1"; tss_id "TSS1698";
chrUn	Cufflinks	exon	78110325	78110502	.	+	.	gene_id "XLOC_001441"; transcript_id "TCONS_00002319"; exon_number "1"; oId "CUFF.11190.1"; tss_id "TSS1750";
chrUn	Cufflinks	exon	78110638	78110743	.	+	.	gene_id "XLOC_001441"; transcript_id "TCONS_00002319"; exon_number "2"; oId "CUFF.11190.1"; tss_id "TSS1750";
chrUn	Cufflinks	exon	78110906	78110980	.	+	.	gene_id "XLOC_001441"; transcript_id "TCONS_00002319"; exon_number "3"; oId "CUFF.11190.1"; tss_id "TSS1750";
chrUn	Cufflinks	exon	78145983	78146357	.	+	.	gene_id "XLOC_001444"; transcript_id "TCONS_00002322"; exon_number "1"; oId "CUFF.11197.1"; tss_id "TSS1753";
chrUn	Cufflinks	exon	78146612	78146758	.	+	.	gene_id "XLOC_001444"; transcript_id "TCONS_00002322"; exon_number "2"; oId "CUFF.11197.1"; tss_id "TSS1753";
chrUn	Cufflinks	exon	78213379	78213798	.	+	.	gene_id "XLOC_001450"; transcript_id "TCONS_00002334"; exon_number "1"; oId "CUFF.11216.1"; tss_id "TSS1759";
chrUn	Cufflinks	exon	78213849	78213937	.	+	.	gene_id "XLOC_001450"; transcript_id "TCONS_00002334"; exon_number "2"; oId "CUFF.11216.1"; tss_id "TSS1759";
chrUn	Cufflinks	exon	79287536	79287681	.	+	.	gene_id "XLOC_001470"; transcript_id "TCONS_00002364"; exon_number "1"; oId "CUFF.11391.1"; tss_id "TSS1782";
chrUn	Cufflinks	exon	79287939	79288020	.	+	.	gene_id "XLOC_001470"; transcript_id "TCONS_00002364"; exon_number "2"; oId "CUFF.11391.1"; tss_id "TSS1782";
chrUn	Cufflinks	exon	80096285	80096447	.	+	.	gene_id "XLOC_001486"; transcript_id "TCONS_00002386"; exon_number "1"; oId "CUFF.11546.1"; tss_id "TSS1800";
chrUn	Cufflinks	exon	80105896	80105964	.	+	.	gene_id "XLOC_001486"; transcript_id "TCONS_00002386"; exon_number "2"; oId "CUFF.11546.1"; tss_id "TSS1800";
chrUn	Cufflinks	exon	80106073	80106899	.	+	.	gene_id "XLOC_001486"; transcript_id "TCONS_00002386"; exon_number "3"; oId "CUFF.11546.1"; tss_id "TSS1800";
chrUn	Cufflinks	exon	81012495	81013777	.	+	.	gene_id "XLOC_001499"; transcript_id "TCONS_00002400"; exon_number "1"; oId "CUFF.11671.1"; tss_id "TSS1813";
chrUn	Cufflinks	exon	81013951	81014498	.	+	.	gene_id "XLOC_001499"; transcript_id "TCONS_00002400"; exon_number "2"; oId "CUFF.11671.1"; tss_id "TSS1813";
chrUn	Cufflinks	exon	81386034	81386371	.	+	.	gene_id "XLOC_001512"; transcript_id "TCONS_00002417"; exon_number "1"; oId "CUFF.11757.1"; tss_id "TSS1828";
chrUn	Cufflinks	exon	81387147	81387556	.	+	.	gene_id "XLOC_001512"; transcript_id "TCONS_00002417"; exon_number "2"; oId "CUFF.11757.1"; tss_id "TSS1828";
chrUn	Cufflinks	exon	81616047	81616370	.	+	.	gene_id "XLOC_001518"; transcript_id "TCONS_00002423"; exon_number "1"; oId "CUFF.11815.1"; tss_id "TSS1834";
chrUn	Cufflinks	exon	81616511	81616687	.	+	.	gene_id "XLOC_001518"; transcript_id "TCONS_00002423"; exon_number "2"; oId "CUFF.11815.1"; tss_id "TSS1834";
chrUn	Cufflinks	exon	81617337	81617633	.	+	.	gene_id "XLOC_001518"; transcript_id "TCONS_00002423"; exon_number "3"; oId "CUFF.11815.1"; tss_id "TSS1834";
chrUn	Cufflinks	exon	82392331	82393111	.	+	.	gene_id "XLOC_001529"; transcript_id "TCONS_00002445"; exon_number "1"; oId "CUFF.11941.1"; tss_id "TSS1850";
chrUn	Cufflinks	exon	82397640	82397660	.	+	.	gene_id "XLOC_001529"; transcript_id "TCONS_00002445"; exon_number "2"; oId "CUFF.11941.1"; tss_id "TSS1850";
chrUn	Cufflinks	exon	82392338	82393353	.	+	.	gene_id "XLOC_001529"; transcript_id "TCONS_00002446"; exon_number "1"; oId "CUFF.11942.1"; tss_id "TSS1850";
chrUn	Cufflinks	exon	83361190	83361561	.	+	.	gene_id "XLOC_001546"; transcript_id "TCONS_00002470"; exon_number "1"; oId "CUFF.12064.1"; tss_id "TSS1870";
chrUn	Cufflinks	exon	83362010	83362143	.	+	.	gene_id "XLOC_001546"; transcript_id "TCONS_00002470"; exon_number "2"; oId "CUFF.12064.1"; tss_id "TSS1870";
chrUn	Cufflinks	exon	83433538	83433543	.	+	.	gene_id "XLOC_001548"; transcript_id "TCONS_00002475"; exon_number "1"; oId "CUFF.12076.4"; tss_id "TSS1873";
chrUn	Cufflinks	exon	83445655	83446385	.	+	.	gene_id "XLOC_001548"; transcript_id "TCONS_00002475"; exon_number "2"; oId "CUFF.12076.4"; tss_id "TSS1873";
chrUn	Cufflinks	exon	83446642	83446775	.	+	.	gene_id "XLOC_001548"; transcript_id "TCONS_00002475"; exon_number "3"; oId "CUFF.12076.4"; tss_id "TSS1873";
chrUn	Cufflinks	exon	83446871	83448278	.	+	.	gene_id "XLOC_001548"; transcript_id "TCONS_00002475"; exon_number "4"; oId "CUFF.12076.4"; tss_id "TSS1873";
chrUn	Cufflinks	exon	84011988	84012365	.	+	.	gene_id "XLOC_001559"; transcript_id "TCONS_00002490"; exon_number "1"; oId "CUFF.12163.1"; tss_id "TSS1886";
chrUn	Cufflinks	exon	84012602	84012941	.	+	.	gene_id "XLOC_001559"; transcript_id "TCONS_00002490"; exon_number "2"; oId "CUFF.12163.1"; tss_id "TSS1886";
chrUn	Cufflinks	exon	85279773	85280053	.	+	.	gene_id "XLOC_001585"; transcript_id "TCONS_00002528"; exon_number "1"; oId "CUFF.12338.1"; tss_id "TSS1914";
chrUn	Cufflinks	exon	85281297	85281397	.	+	.	gene_id "XLOC_001585"; transcript_id "TCONS_00002528"; exon_number "2"; oId "CUFF.12338.1"; tss_id "TSS1914";
chrUn	Cufflinks	exon	85282256	85282364	.	+	.	gene_id "XLOC_001585"; transcript_id "TCONS_00002528"; exon_number "3"; oId "CUFF.12338.1"; tss_id "TSS1914";
chrUn	Cufflinks	exon	85283349	85284389	.	+	.	gene_id "XLOC_001585"; transcript_id "TCONS_00002528"; exon_number "4"; oId "CUFF.12338.1"; tss_id "TSS1914";
chrUn	Cufflinks	exon	85279773	85280053	.	+	.	gene_id "XLOC_001585"; transcript_id "TCONS_00002529"; exon_number "1"; oId "CUFF.12338.2"; tss_id "TSS1914";
chrUn	Cufflinks	exon	85281297	85281397	.	+	.	gene_id "XLOC_001585"; transcript_id "TCONS_00002529"; exon_number "2"; oId "CUFF.12338.2"; tss_id "TSS1914";
chrUn	Cufflinks	exon	85282259	85282364	.	+	.	gene_id "XLOC_001585"; transcript_id "TCONS_00002529"; exon_number "3"; oId "CUFF.12338.2"; tss_id "TSS1914";
chrUn	Cufflinks	exon	85283349	85284389	.	+	.	gene_id "XLOC_001585"; transcript_id "TCONS_00002529"; exon_number "4"; oId "CUFF.12338.2"; tss_id "TSS1914";
chrUn	Cufflinks	exon	85917014	85917021	.	+	.	gene_id "XLOC_001598"; transcript_id "TCONS_00002548"; exon_number "1"; oId "CUFF.12422.1"; tss_id "TSS1932";
chrUn	Cufflinks	exon	85917086	85918561	.	+	.	gene_id "XLOC_001598"; transcript_id "TCONS_00002548"; exon_number "2"; oId "CUFF.12422.1"; tss_id "TSS1932";
chrUn	Cufflinks	exon	86462684	86463025	.	+	.	gene_id "XLOC_001611"; transcript_id "TCONS_00002569"; exon_number "1"; oId "CUFF.12493.1"; tss_id "TSS1950";
chrUn	Cufflinks	exon	86463177	86463284	.	+	.	gene_id "XLOC_001611"; transcript_id "TCONS_00002569"; exon_number "2"; oId "CUFF.12493.1"; tss_id "TSS1950";
chrUn	Cufflinks	exon	86463565	86463897	.	+	.	gene_id "XLOC_001611"; transcript_id "TCONS_00002569"; exon_number "3"; oId "CUFF.12493.1"; tss_id "TSS1950";
chrUn	Cufflinks	exon	87876391	87876702	.	+	.	gene_id "XLOC_001631"; transcript_id "TCONS_00002614"; exon_number "1"; oId "CUFF.12650.1"; tss_id "TSS1979";
chrUn	Cufflinks	exon	87876911	87877040	.	+	.	gene_id "XLOC_001631"; transcript_id "TCONS_00002614"; exon_number "2"; oId "CUFF.12650.1"; tss_id "TSS1979";
chrUn	Cufflinks	exon	87877158	87877267	.	+	.	gene_id "XLOC_001631"; transcript_id "TCONS_00002614"; exon_number "3"; oId "CUFF.12650.1"; tss_id "TSS1979";
chrUn	Cufflinks	exon	87877407	87877453	.	+	.	gene_id "XLOC_001631"; transcript_id "TCONS_00002614"; exon_number "4"; oId "CUFF.12650.1"; tss_id "TSS1979";
chrUn	Cufflinks	exon	87877997	87878481	.	+	.	gene_id "XLOC_001631"; transcript_id "TCONS_00002614"; exon_number "5"; oId "CUFF.12650.1"; tss_id "TSS1979";
chrUn	Cufflinks	exon	89030321	89030446	.	+	.	gene_id "XLOC_001659"; transcript_id "TCONS_00002653"; exon_number "1"; oId "CUFF.12813.1"; tss_id "TSS2011";
chrUn	Cufflinks	exon	89030501	89031005	.	+	.	gene_id "XLOC_001659"; transcript_id "TCONS_00002653"; exon_number "2"; oId "CUFF.12813.1"; tss_id "TSS2011";
chrUn	Cufflinks	exon	89096224	89096617	.	+	.	gene_id "XLOC_001664"; transcript_id "TCONS_00002659"; exon_number "1"; oId "CUFF.12824.1"; tss_id "TSS2016";
chrUn	Cufflinks	exon	89098611	89098774	.	+	.	gene_id "XLOC_001664"; transcript_id "TCONS_00002659"; exon_number "2"; oId "CUFF.12824.1"; tss_id "TSS2016";
chrUn	Cufflinks	exon	90307522	90307697	.	+	.	gene_id "XLOC_001689"; transcript_id "TCONS_00002692"; exon_number "1"; oId "CUFF.12986.1"; tss_id "TSS2043";
chrUn	Cufflinks	exon	90307749	90308083	.	+	.	gene_id "XLOC_001689"; transcript_id "TCONS_00002692"; exon_number "2"; oId "CUFF.12986.1"; tss_id "TSS2043";
chrUn	Cufflinks	exon	90488020	90488055	.	+	.	gene_id "XLOC_001699"; transcript_id "TCONS_00002718"; exon_number "1"; oId "CUFF.13002.4"; tss_id "TSS2058";
chrUn	Cufflinks	exon	90488792	90488923	.	+	.	gene_id "XLOC_001699"; transcript_id "TCONS_00002718"; exon_number "2"; oId "CUFF.13002.4"; tss_id "TSS2058";
chrUn	Cufflinks	exon	90494114	90495307	.	+	.	gene_id "XLOC_001699"; transcript_id "TCONS_00002718"; exon_number "3"; oId "CUFF.13002.4"; tss_id "TSS2058";
chrUn	Cufflinks	exon	91382522	91382752	.	+	.	gene_id "XLOC_001713"; transcript_id "TCONS_00002748"; exon_number "1"; oId "CUFF.13070.1"; tss_id "TSS2082";
chrUn	Cufflinks	exon	91383490	91385395	.	+	.	gene_id "XLOC_001713"; transcript_id "TCONS_00002748"; exon_number "2"; oId "CUFF.13070.1"; tss_id "TSS2082";
chrUn	Cufflinks	exon	91453589	91458400	.	+	.	gene_id "XLOC_001717"; transcript_id "TCONS_00002754"; exon_number "1"; oId "CUFF.13082.1"; tss_id "TSS2087";
chrUn	Cufflinks	exon	91465116	91465118	.	+	.	gene_id "XLOC_001717"; transcript_id "TCONS_00002754"; exon_number "2"; oId "CUFF.13082.1"; tss_id "TSS2087";
chrUn	Cufflinks	exon	95116703	95117488	.	+	.	gene_id "XLOC_001779"; transcript_id "TCONS_00002854"; exon_number "1"; oId "CUFF.13584.1"; tss_id "TSS2160";
chrUn	Cufflinks	exon	95126783	95126965	.	+	.	gene_id "XLOC_001779"; transcript_id "TCONS_00002854"; exon_number "2"; oId "CUFF.13584.1"; tss_id "TSS2160";
chrUn	Cufflinks	exon	95707975	95708679	.	+	.	gene_id "XLOC_001792"; transcript_id "TCONS_00002880"; exon_number "1"; oId "CUFF.13670.1"; tss_id "TSS2178";
chrUn	Cufflinks	exon	95708736	95708776	.	+	.	gene_id "XLOC_001792"; transcript_id "TCONS_00002880"; exon_number "2"; oId "CUFF.13670.1"; tss_id "TSS2178";
chrUn	Cufflinks	exon	97293126	97293324	.	+	.	gene_id "XLOC_001825"; transcript_id "TCONS_00002949"; exon_number "1"; oId "CUFF.13844.1"; tss_id "TSS2230";
chrUn	Cufflinks	exon	97293804	97294132	.	+	.	gene_id "XLOC_001825"; transcript_id "TCONS_00002949"; exon_number "2"; oId "CUFF.13844.1"; tss_id "TSS2230";
chrUn	Cufflinks	exon	97604501	97605307	.	+	.	gene_id "XLOC_001841"; transcript_id "TCONS_00002967"; exon_number "1"; oId "CUFF.13928.1"; tss_id "TSS2247";
chrUn	Cufflinks	exon	97605468	97605834	.	+	.	gene_id "XLOC_001841"; transcript_id "TCONS_00002967"; exon_number "2"; oId "CUFF.13928.1"; tss_id "TSS2247";
chrUn	Cufflinks	exon	97969767	97969871	.	+	.	gene_id "XLOC_001851"; transcript_id "TCONS_00002979"; exon_number "1"; oId "CUFF.13975.1"; tss_id "TSS2258";
chrUn	Cufflinks	exon	97969980	97970187	.	+	.	gene_id "XLOC_001851"; transcript_id "TCONS_00002979"; exon_number "2"; oId "CUFF.13975.1"; tss_id "TSS2258";
chrUn	Cufflinks	exon	97970431	97970690	.	+	.	gene_id "XLOC_001852"; transcript_id "TCONS_00002980"; exon_number "1"; oId "CUFF.13976.1"; tss_id "TSS2259";
chrUn	Cufflinks	exon	97970848	97970930	.	+	.	gene_id "XLOC_001852"; transcript_id "TCONS_00002980"; exon_number "2"; oId "CUFF.13976.1"; tss_id "TSS2259";
chrUn	Cufflinks	exon	98458351	98458903	.	+	.	gene_id "XLOC_001863"; transcript_id "TCONS_00002991"; exon_number "1"; oId "CUFF.14033.1"; tss_id "TSS2270";
chrUn	Cufflinks	exon	98459004	98459072	.	+	.	gene_id "XLOC_001863"; transcript_id "TCONS_00002991"; exon_number "2"; oId "CUFF.14033.1"; tss_id "TSS2270";
chrUn	Cufflinks	exon	98459185	98459694	.	+	.	gene_id "XLOC_001863"; transcript_id "TCONS_00002991"; exon_number "3"; oId "CUFF.14033.1"; tss_id "TSS2270";
chrUn	Cufflinks	exon	98458425	98458869	.	+	.	gene_id "XLOC_001863"; transcript_id "TCONS_00002992"; exon_number "1"; oId "CUFF.14033.2"; tss_id "TSS2270";
chrUn	Cufflinks	exon	98459071	98459694	.	+	.	gene_id "XLOC_001863"; transcript_id "TCONS_00002992"; exon_number "2"; oId "CUFF.14033.2"; tss_id "TSS2270";
chrUn	Cufflinks	exon	98479743	98480216	.	+	.	gene_id "XLOC_001865"; transcript_id "TCONS_00002994"; exon_number "1"; oId "CUFF.14043.1"; tss_id "TSS2272";
chrUn	Cufflinks	exon	98480617	98480844	.	+	.	gene_id "XLOC_001865"; transcript_id "TCONS_00002994"; exon_number "2"; oId "CUFF.14043.1"; tss_id "TSS2272";
chrUn	Cufflinks	exon	98589970	98590030	.	+	.	gene_id "XLOC_001869"; transcript_id "TCONS_00002999"; exon_number "1"; oId "CUFF.14056.1"; tss_id "TSS2277";
chrUn	Cufflinks	exon	98590211	98590404	.	+	.	gene_id "XLOC_001869"; transcript_id "TCONS_00002999"; exon_number "2"; oId "CUFF.14056.1"; tss_id "TSS2277";
chrUn	Cufflinks	exon	98590985	98591113	.	+	.	gene_id "XLOC_001869"; transcript_id "TCONS_00002999"; exon_number "3"; oId "CUFF.14056.1"; tss_id "TSS2277";
chrUn	Cufflinks	exon	98589974	98589997	.	+	.	gene_id "XLOC_001869"; transcript_id "TCONS_00003000"; exon_number "1"; oId "CUFF.14056.2"; tss_id "TSS2277";
chrUn	Cufflinks	exon	98590211	98590404	.	+	.	gene_id "XLOC_001869"; transcript_id "TCONS_00003000"; exon_number "2"; oId "CUFF.14056.2"; tss_id "TSS2277";
chrUn	Cufflinks	exon	98590985	98591113	.	+	.	gene_id "XLOC_001869"; transcript_id "TCONS_00003000"; exon_number "3"; oId "CUFF.14056.2"; tss_id "TSS2277";
chrUn	Cufflinks	exon	99590005	99590146	.	+	.	gene_id "XLOC_001883"; transcript_id "TCONS_00003021"; exon_number "1"; oId "CUFF.14228.1"; tss_id "TSS2293";
chrUn	Cufflinks	exon	99590970	99591130	.	+	.	gene_id "XLOC_001883"; transcript_id "TCONS_00003021"; exon_number "2"; oId "CUFF.14228.1"; tss_id "TSS2293";
chrUn	Cufflinks	exon	99595020	99595472	.	+	.	gene_id "XLOC_001884"; transcript_id "TCONS_00003022"; exon_number "1"; oId "CUFF.14229.1"; tss_id "TSS2294";
chrUn	Cufflinks	exon	99595727	99595851	.	+	.	gene_id "XLOC_001884"; transcript_id "TCONS_00003022"; exon_number "2"; oId "CUFF.14229.1"; tss_id "TSS2294";
chrUn	Cufflinks	exon	100379468	100379997	.	+	.	gene_id "XLOC_001895"; transcript_id "TCONS_00003038"; exon_number "1"; oId "CUFF.14332.1"; tss_id "TSS2307";
chrUn	Cufflinks	exon	100397050	100397299	.	+	.	gene_id "XLOC_001897"; transcript_id "TCONS_00003040"; exon_number "1"; oId "CUFF.14336.1"; tss_id "TSS2309";
chrUn	Cufflinks	exon	100397765	100397851	.	+	.	gene_id "XLOC_001897"; transcript_id "TCONS_00003040"; exon_number "2"; oId "CUFF.14336.1"; tss_id "TSS2309";
chrUn	Cufflinks	exon	100536462	100536617	.	+	.	gene_id "XLOC_001902"; transcript_id "TCONS_00003046"; exon_number "1"; oId "CUFF.14359.1"; tss_id "TSS2314";
chrUn	Cufflinks	exon	100536776	100536885	.	+	.	gene_id "XLOC_001902"; transcript_id "TCONS_00003046"; exon_number "2"; oId "CUFF.14359.1"; tss_id "TSS2314";
chrUn	Cufflinks	exon	100910218	100910292	.	+	.	gene_id "XLOC_001910"; transcript_id "TCONS_00003061"; exon_number "1"; oId "CUFF.14407.1"; tss_id "TSS2323";
chrUn	Cufflinks	exon	100910458	100910512	.	+	.	gene_id "XLOC_001910"; transcript_id "TCONS_00003061"; exon_number "2"; oId "CUFF.14407.1"; tss_id "TSS2323";
chrUn	Cufflinks	exon	100962455	100962468	.	+	.	gene_id "XLOC_001911"; transcript_id "TCONS_00003062"; exon_number "1"; oId "CUFF.14422.1"; tss_id "TSS2324";
chrUn	Cufflinks	exon	100962736	100963292	.	+	.	gene_id "XLOC_001911"; transcript_id "TCONS_00003062"; exon_number "2"; oId "CUFF.14422.1"; tss_id "TSS2324";
chrUn	Cufflinks	exon	101114115	101114350	.	+	.	gene_id "XLOC_001915"; transcript_id "TCONS_00003066"; exon_number "1"; oId "CUFF.14457.1"; tss_id "TSS2328";
chrUn	Cufflinks	exon	101115180	101115339	.	+	.	gene_id "XLOC_001915"; transcript_id "TCONS_00003066"; exon_number "2"; oId "CUFF.14457.1"; tss_id "TSS2328";
chrUn	Cufflinks	exon	101396944	101397223	.	+	.	gene_id "XLOC_001920"; transcript_id "TCONS_00003071"; exon_number "1"; oId "CUFF.14513.1"; tss_id "TSS2333";
chrUn	Cufflinks	exon	101397442	101397672	.	+	.	gene_id "XLOC_001920"; transcript_id "TCONS_00003071"; exon_number "2"; oId "CUFF.14513.1"; tss_id "TSS2333";
chrUn	Cufflinks	exon	101733082	101733215	.	+	.	gene_id "XLOC_001927"; transcript_id "TCONS_00003078"; exon_number "1"; oId "CUFF.14574.1"; tss_id "TSS2340";
chrUn	Cufflinks	exon	101733798	101734024	.	+	.	gene_id "XLOC_001927"; transcript_id "TCONS_00003078"; exon_number "2"; oId "CUFF.14574.1"; tss_id "TSS2340";
chrUn	Cufflinks	exon	102239796	102240745	.	+	.	gene_id "XLOC_001938"; transcript_id "TCONS_00003098"; exon_number "1"; oId "CUFF.14643.1"; tss_id "TSS2352";
chrUn	Cufflinks	exon	102240986	102241205	.	+	.	gene_id "XLOC_001938"; transcript_id "TCONS_00003098"; exon_number "2"; oId "CUFF.14643.1"; tss_id "TSS2352";
chrUn	Cufflinks	exon	102239809	102239999	.	+	.	gene_id "XLOC_001938"; transcript_id "TCONS_00003099"; exon_number "1"; oId "CUFF.14643.2"; tss_id "TSS2352";
chrUn	Cufflinks	exon	102240561	102240745	.	+	.	gene_id "XLOC_001938"; transcript_id "TCONS_00003099"; exon_number "2"; oId "CUFF.14643.2"; tss_id "TSS2352";
chrUn	Cufflinks	exon	102240986	102241205	.	+	.	gene_id "XLOC_001938"; transcript_id "TCONS_00003099"; exon_number "3"; oId "CUFF.14643.2"; tss_id "TSS2352";
chrUn	Cufflinks	exon	103273513	103273993	.	+	.	gene_id "XLOC_001960"; transcript_id "TCONS_00003138"; exon_number "1"; oId "CUFF.14802.2"; tss_id "TSS2381";
chrUn	Cufflinks	exon	103274307	103274556	.	+	.	gene_id "XLOC_001960"; transcript_id "TCONS_00003138"; exon_number "2"; oId "CUFF.14802.2"; tss_id "TSS2381";
chrUn	Cufflinks	exon	103275797	103275990	.	+	.	gene_id "XLOC_001961"; transcript_id "TCONS_00003140"; exon_number "1"; oId "CUFF.14803.1"; tss_id "TSS2382";
chrUn	Cufflinks	exon	103276181	103276413	.	+	.	gene_id "XLOC_001961"; transcript_id "TCONS_00003140"; exon_number "2"; oId "CUFF.14803.1"; tss_id "TSS2382";
chrUn	Cufflinks	exon	103787179	103787464	.	+	.	gene_id "XLOC_001975"; transcript_id "TCONS_00003157"; exon_number "1"; oId "CUFF.14894.1"; tss_id "TSS2397";
chrUn	Cufflinks	exon	103787659	103788569	.	+	.	gene_id "XLOC_001975"; transcript_id "TCONS_00003157"; exon_number "2"; oId "CUFF.14894.1"; tss_id "TSS2397";
chrUn	Cufflinks	exon	103822140	103822223	.	+	.	gene_id "XLOC_001976"; transcript_id "TCONS_00003158"; exon_number "1"; oId "CUFF.14903.1"; tss_id "TSS2398";
chrUn	Cufflinks	exon	103822804	103822969	.	+	.	gene_id "XLOC_001976"; transcript_id "TCONS_00003158"; exon_number "2"; oId "CUFF.14903.1"; tss_id "TSS2398";
chrUn	Cufflinks	exon	104085212	104085450	.	+	.	gene_id "XLOC_001986"; transcript_id "TCONS_00003168"; exon_number "1"; oId "CUFF.14946.1"; tss_id "TSS2408";
chrUn	Cufflinks	exon	104085615	104085709	.	+	.	gene_id "XLOC_001986"; transcript_id "TCONS_00003168"; exon_number "2"; oId "CUFF.14946.1"; tss_id "TSS2408";
chrUn	Cufflinks	exon	104102647	104102790	.	+	.	gene_id "XLOC_001987"; transcript_id "TCONS_00003169"; exon_number "1"; oId "CUFF.14949.1"; tss_id "TSS2409";
chrUn	Cufflinks	exon	104103589	104103762	.	+	.	gene_id "XLOC_001987"; transcript_id "TCONS_00003169"; exon_number "2"; oId "CUFF.14949.1"; tss_id "TSS2409";
chrUn	Cufflinks	exon	104148385	104149023	.	+	.	gene_id "XLOC_001988"; transcript_id "TCONS_00003172"; exon_number "1"; oId "CUFF.14961.1"; tss_id "TSS2410";
chrUn	Cufflinks	exon	104275901	104276304	.	+	.	gene_id "XLOC_001992"; transcript_id "TCONS_00003177"; exon_number "1"; oId "CUFF.14982.1"; tss_id "TSS2415";
chrUn	Cufflinks	exon	104276476	104276751	.	+	.	gene_id "XLOC_001992"; transcript_id "TCONS_00003177"; exon_number "2"; oId "CUFF.14982.1"; tss_id "TSS2415";
chrUn	Cufflinks	exon	104567853	104568292	.	+	.	gene_id "XLOC_002006"; transcript_id "TCONS_00003194"; exon_number "1"; oId "CUFF.15041.1"; tss_id "TSS2430";
chrUn	Cufflinks	exon	104568701	104568788	.	+	.	gene_id "XLOC_002006"; transcript_id "TCONS_00003194"; exon_number "2"; oId "CUFF.15041.1"; tss_id "TSS2430";
chrUn	Cufflinks	exon	104569020	104569385	.	+	.	gene_id "XLOC_002006"; transcript_id "TCONS_00003194"; exon_number "3"; oId "CUFF.15041.1"; tss_id "TSS2430";
chrUn	Cufflinks	exon	104567998	104568788	.	+	.	gene_id "XLOC_002006"; transcript_id "TCONS_00003195"; exon_number "1"; oId "CUFF.15041.2"; tss_id "TSS2431";
chrUn	Cufflinks	exon	104569020	104569385	.	+	.	gene_id "XLOC_002006"; transcript_id "TCONS_00003195"; exon_number "2"; oId "CUFF.15041.2"; tss_id "TSS2431";
chrUn	Cufflinks	exon	104627192	104627483	.	+	.	gene_id "XLOC_002007"; transcript_id "TCONS_00003196"; exon_number "1"; oId "CUFF.15047.1"; tss_id "TSS2432";
chrUn	Cufflinks	exon	104627585	104627695	.	+	.	gene_id "XLOC_002007"; transcript_id "TCONS_00003196"; exon_number "2"; oId "CUFF.15047.1"; tss_id "TSS2432";
chrUn	Cufflinks	exon	104627791	104628114	.	+	.	gene_id "XLOC_002007"; transcript_id "TCONS_00003196"; exon_number "3"; oId "CUFF.15047.1"; tss_id "TSS2432";
chrUn	Cufflinks	exon	106162753	106163294	.	+	.	gene_id "XLOC_002043"; transcript_id "TCONS_00003264"; exon_number "1"; oId "CUFF.15252.1"; tss_id "TSS2476";
chrUn	Cufflinks	exon	106163539	106163661	.	+	.	gene_id "XLOC_002043"; transcript_id "TCONS_00003264"; exon_number "2"; oId "CUFF.15252.1"; tss_id "TSS2476";
chrUn	Cufflinks	exon	106163837	106163974	.	+	.	gene_id "XLOC_002043"; transcript_id "TCONS_00003264"; exon_number "3"; oId "CUFF.15252.1"; tss_id "TSS2476";
chrUn	Cufflinks	exon	106164068	106164154	.	+	.	gene_id "XLOC_002043"; transcript_id "TCONS_00003264"; exon_number "4"; oId "CUFF.15252.1"; tss_id "TSS2476";
chrUn	Cufflinks	exon	106400108	106402027	.	+	.	gene_id "XLOC_002048"; transcript_id "TCONS_00003273"; exon_number "1"; oId "CUFF.15292.1"; tss_id "TSS2484";
chrUn	Cufflinks	exon	106400108	106401644	.	+	.	gene_id "XLOC_002048"; transcript_id "TCONS_00003274"; exon_number "1"; oId "CUFF.15293.1"; tss_id "TSS2484";
chrUn	Cufflinks	exon	106403340	106403399	.	+	.	gene_id "XLOC_002048"; transcript_id "TCONS_00003274"; exon_number "2"; oId "CUFF.15293.1"; tss_id "TSS2484";
chrUn	Cufflinks	exon	106403643	106403795	.	+	.	gene_id "XLOC_002048"; transcript_id "TCONS_00003274"; exon_number "3"; oId "CUFF.15293.1"; tss_id "TSS2484";
chrUn	Cufflinks	exon	106721048	106721328	.	+	.	gene_id "XLOC_002058"; transcript_id "TCONS_00003299"; exon_number "1"; oId "CUFF.15333.1"; tss_id "TSS2506";
chrUn	Cufflinks	exon	106729207	106731868	.	+	.	gene_id "XLOC_002058"; transcript_id "TCONS_00003299"; exon_number "2"; oId "CUFF.15333.1"; tss_id "TSS2506";
chrUn	Cufflinks	exon	106732014	106732789	.	+	.	gene_id "XLOC_002058"; transcript_id "TCONS_00003299"; exon_number "3"; oId "CUFF.15333.1"; tss_id "TSS2506";
chrUn	Cufflinks	exon	106728619	106728833	.	+	.	gene_id "XLOC_002058"; transcript_id "TCONS_00003300"; exon_number "1"; oId "CUFF.15333.2"; tss_id "TSS2507";
chrUn	Cufflinks	exon	106729207	106731868	.	+	.	gene_id "XLOC_002058"; transcript_id "TCONS_00003300"; exon_number "2"; oId "CUFF.15333.2"; tss_id "TSS2507";
chrUn	Cufflinks	exon	106732014	106732789	.	+	.	gene_id "XLOC_002058"; transcript_id "TCONS_00003300"; exon_number "3"; oId "CUFF.15333.2"; tss_id "TSS2507";
chrUn	Cufflinks	exon	108473160	108473479	.	+	.	gene_id "XLOC_002086"; transcript_id "TCONS_00003370"; exon_number "1"; oId "CUFF.15530.4"; tss_id "TSS2547";
chrUn	Cufflinks	exon	108473597	108473620	.	+	.	gene_id "XLOC_002086"; transcript_id "TCONS_00003370"; exon_number "2"; oId "CUFF.15530.4"; tss_id "TSS2547";
chrUn	Cufflinks	exon	108473693	108474272	.	+	.	gene_id "XLOC_002086"; transcript_id "TCONS_00003370"; exon_number "3"; oId "CUFF.15530.4"; tss_id "TSS2547";
chrUn	Cufflinks	exon	108474355	108474722	.	+	.	gene_id "XLOC_002086"; transcript_id "TCONS_00003370"; exon_number "4"; oId "CUFF.15530.4"; tss_id "TSS2547";
chrUn	Cufflinks	exon	111247682	111248006	.	+	.	gene_id "XLOC_002129"; transcript_id "TCONS_00003460"; exon_number "1"; oId "CUFF.15910.1"; tss_id "TSS2606";
chrUn	Cufflinks	exon	111248107	111248188	.	+	.	gene_id "XLOC_002129"; transcript_id "TCONS_00003460"; exon_number "2"; oId "CUFF.15910.1"; tss_id "TSS2606";
chrUn	Cufflinks	exon	111248620	111248683	.	+	.	gene_id "XLOC_002129"; transcript_id "TCONS_00003460"; exon_number "3"; oId "CUFF.15910.1"; tss_id "TSS2606";
chrUn	Cufflinks	exon	111248813	111248987	.	+	.	gene_id "XLOC_002129"; transcript_id "TCONS_00003460"; exon_number "4"; oId "CUFF.15910.1"; tss_id "TSS2606";
chrUn	Cufflinks	exon	111249147	111249336	.	+	.	gene_id "XLOC_002129"; transcript_id "TCONS_00003460"; exon_number "5"; oId "CUFF.15910.1"; tss_id "TSS2606";
chrUn	Cufflinks	exon	111247682	111248006	.	+	.	gene_id "XLOC_002129"; transcript_id "TCONS_00003461"; exon_number "1"; oId "CUFF.15910.2"; tss_id "TSS2606";
chrUn	Cufflinks	exon	111248107	111248188	.	+	.	gene_id "XLOC_002129"; transcript_id "TCONS_00003461"; exon_number "2"; oId "CUFF.15910.2"; tss_id "TSS2606";
chrUn	Cufflinks	exon	111248620	111248683	.	+	.	gene_id "XLOC_002129"; transcript_id "TCONS_00003461"; exon_number "3"; oId "CUFF.15910.2"; tss_id "TSS2606";
chrUn	Cufflinks	exon	111248813	111248930	.	+	.	gene_id "XLOC_002129"; transcript_id "TCONS_00003461"; exon_number "4"; oId "CUFF.15910.2"; tss_id "TSS2606";
chrUn	Cufflinks	exon	111249147	111249336	.	+	.	gene_id "XLOC_002129"; transcript_id "TCONS_00003461"; exon_number "5"; oId "CUFF.15910.2"; tss_id "TSS2606";
chrUn	Cufflinks	exon	112374218	112374738	.	+	.	gene_id "XLOC_002148"; transcript_id "TCONS_00003490"; exon_number "1"; oId "CUFF.16050.1"; tss_id "TSS2628";
chrUn	Cufflinks	exon	112374800	112375106	.	+	.	gene_id "XLOC_002148"; transcript_id "TCONS_00003490"; exon_number "2"; oId "CUFF.16050.1"; tss_id "TSS2628";
chrUn	Cufflinks	exon	112405914	112405984	.	+	.	gene_id "XLOC_002150"; transcript_id "TCONS_00003492"; exon_number "1"; oId "CUFF.16058.1"; tss_id "TSS2630";
chrUn	Cufflinks	exon	112406048	112407782	.	+	.	gene_id "XLOC_002150"; transcript_id "TCONS_00003492"; exon_number "2"; oId "CUFF.16058.1"; tss_id "TSS2630";
chrUn	Cufflinks	exon	112679041	112679218	.	+	.	gene_id "XLOC_002160"; transcript_id "TCONS_00003507"; exon_number "1"; oId "CUFF.16112.1"; tss_id "TSS2640";
chrUn	Cufflinks	exon	112679329	112679524	.	+	.	gene_id "XLOC_002160"; transcript_id "TCONS_00003507"; exon_number "2"; oId "CUFF.16112.1"; tss_id "TSS2640";
chrUn	Cufflinks	exon	112804766	112805750	.	+	.	gene_id "XLOC_002164"; transcript_id "TCONS_00003511"; exon_number "1"; oId "CUFF.16130.1"; tss_id "TSS2644";
chrUn	Cufflinks	exon	112805887	112805970	.	+	.	gene_id "XLOC_002164"; transcript_id "TCONS_00003511"; exon_number "2"; oId "CUFF.16130.1"; tss_id "TSS2644";
chrUn	Cufflinks	exon	112806111	112806361	.	+	.	gene_id "XLOC_002164"; transcript_id "TCONS_00003511"; exon_number "3"; oId "CUFF.16130.1"; tss_id "TSS2644";
chrUn	Cufflinks	exon	112804766	112805750	.	+	.	gene_id "XLOC_002164"; transcript_id "TCONS_00003512"; exon_number "1"; oId "CUFF.16130.2"; tss_id "TSS2644";
chrUn	Cufflinks	exon	112805884	112805970	.	+	.	gene_id "XLOC_002164"; transcript_id "TCONS_00003512"; exon_number "2"; oId "CUFF.16130.2"; tss_id "TSS2644";
chrUn	Cufflinks	exon	112806111	112806361	.	+	.	gene_id "XLOC_002164"; transcript_id "TCONS_00003512"; exon_number "3"; oId "CUFF.16130.2"; tss_id "TSS2644";
chrUn	Cufflinks	exon	112980388	112980500	.	+	.	gene_id "XLOC_002167"; transcript_id "TCONS_00003515"; exon_number "1"; oId "CUFF.16174.1"; tss_id "TSS2647";
chrUn	Cufflinks	exon	112981141	112981483	.	+	.	gene_id "XLOC_002167"; transcript_id "TCONS_00003515"; exon_number "2"; oId "CUFF.16174.1"; tss_id "TSS2647";
chrUn	Cufflinks	exon	116731534	116731830	.	+	.	gene_id "XLOC_002231"; transcript_id "TCONS_00003625"; exon_number "1"; oId "CUFF.16621.1"; tss_id "TSS2728";
chrUn	Cufflinks	exon	116731977	116732104	.	+	.	gene_id "XLOC_002231"; transcript_id "TCONS_00003625"; exon_number "2"; oId "CUFF.16621.1"; tss_id "TSS2728";
chrUn	Cufflinks	exon	116757952	116758386	.	+	.	gene_id "XLOC_002236"; transcript_id "TCONS_00003631"; exon_number "1"; oId "CUFF.16634.1"; tss_id "TSS2733";
chrUn	Cufflinks	exon	116759169	116759379	.	+	.	gene_id "XLOC_002236"; transcript_id "TCONS_00003631"; exon_number "2"; oId "CUFF.16634.1"; tss_id "TSS2733";
chrUn	Cufflinks	exon	116759580	116759823	.	+	.	gene_id "XLOC_002236"; transcript_id "TCONS_00003631"; exon_number "3"; oId "CUFF.16634.1"; tss_id "TSS2733";
chrUn	Cufflinks	exon	117035107	117035250	.	+	.	gene_id "XLOC_002240"; transcript_id "TCONS_00003636"; exon_number "1"; oId "CUFF.16675.1"; tss_id "TSS2738";
chrUn	Cufflinks	exon	117035896	117036078	.	+	.	gene_id "XLOC_002240"; transcript_id "TCONS_00003636"; exon_number "2"; oId "CUFF.16675.1"; tss_id "TSS2738";
chrUn	Cufflinks	exon	118208088	118208342	.	+	.	gene_id "XLOC_002256"; transcript_id "TCONS_00003660"; exon_number "1"; oId "CUFF.16825.1"; tss_id "TSS2757";
chrUn	Cufflinks	exon	118211725	118213260	.	+	.	gene_id "XLOC_002256"; transcript_id "TCONS_00003660"; exon_number "2"; oId "CUFF.16825.1"; tss_id "TSS2757";
chrUn	Cufflinks	exon	119340615	119341014	.	+	.	gene_id "XLOC_002277"; transcript_id "TCONS_00003692"; exon_number "1"; oId "CUFF.16966.1"; tss_id "TSS2786";
chrUn	Cufflinks	exon	119341452	119341626	.	+	.	gene_id "XLOC_002277"; transcript_id "TCONS_00003692"; exon_number "2"; oId "CUFF.16966.1"; tss_id "TSS2786";
chrUn	Cufflinks	exon	119342415	119342497	.	+	.	gene_id "XLOC_002277"; transcript_id "TCONS_00003692"; exon_number "3"; oId "CUFF.16966.1"; tss_id "TSS2786";
chrUn	Cufflinks	exon	119342749	119342906	.	+	.	gene_id "XLOC_002277"; transcript_id "TCONS_00003692"; exon_number "4"; oId "CUFF.16966.1"; tss_id "TSS2786";
chrUn	Cufflinks	exon	119343385	119343502	.	+	.	gene_id "XLOC_002277"; transcript_id "TCONS_00003692"; exon_number "5"; oId "CUFF.16966.1"; tss_id "TSS2786";
chrUn	Cufflinks	exon	119344685	119345118	.	+	.	gene_id "XLOC_002277"; transcript_id "TCONS_00003692"; exon_number "6"; oId "CUFF.16966.1"; tss_id "TSS2786";
chrUn	Cufflinks	exon	119482898	119483289	.	+	.	gene_id "XLOC_002283"; transcript_id "TCONS_00003701"; exon_number "1"; oId "CUFF.16986.1"; tss_id "TSS2793";
chrUn	Cufflinks	exon	119487104	119487275	.	+	.	gene_id "XLOC_002283"; transcript_id "TCONS_00003701"; exon_number "2"; oId "CUFF.16986.1"; tss_id "TSS2793";
chrUn	Cufflinks	exon	120132882	120133099	.	+	.	gene_id "XLOC_002289"; transcript_id "TCONS_00003707"; exon_number "1"; oId "CUFF.17065.1"; tss_id "TSS2799";
chrUn	Cufflinks	exon	120133835	120133913	.	+	.	gene_id "XLOC_002289"; transcript_id "TCONS_00003707"; exon_number "2"; oId "CUFF.17065.1"; tss_id "TSS2799";
chrUn	Cufflinks	exon	120134003	120134336	.	+	.	gene_id "XLOC_002289"; transcript_id "TCONS_00003707"; exon_number "3"; oId "CUFF.17065.1"; tss_id "TSS2799";
chrUn	Cufflinks	exon	121292542	121293569	.	+	.	gene_id "XLOC_002306"; transcript_id "TCONS_00003751"; exon_number "1"; oId "CUFF.17190.1"; tss_id "TSS2825";
chrUn	Cufflinks	exon	121294239	121294370	.	+	.	gene_id "XLOC_002306"; transcript_id "TCONS_00003751"; exon_number "2"; oId "CUFF.17190.1"; tss_id "TSS2825";
chrUn	Cufflinks	exon	121300153	121301591	.	+	.	gene_id "XLOC_002306"; transcript_id "TCONS_00003751"; exon_number "3"; oId "CUFF.17190.1"; tss_id "TSS2825";
chrUn	Cufflinks	exon	121425201	121425417	.	+	.	gene_id "XLOC_002308"; transcript_id "TCONS_00003755"; exon_number "1"; oId "CUFF.17216.3"; tss_id "TSS2828";
chrUn	Cufflinks	exon	121426575	121426708	.	+	.	gene_id "XLOC_002308"; transcript_id "TCONS_00003755"; exon_number "2"; oId "CUFF.17216.3"; tss_id "TSS2828";
chrUn	Cufflinks	exon	121426901	121427142	.	+	.	gene_id "XLOC_002308"; transcript_id "TCONS_00003755"; exon_number "3"; oId "CUFF.17216.3"; tss_id "TSS2828";
chrUn	Cufflinks	exon	121427249	121427331	.	+	.	gene_id "XLOC_002308"; transcript_id "TCONS_00003755"; exon_number "4"; oId "CUFF.17216.3"; tss_id "TSS2828";
chrUn	Cufflinks	exon	121427439	121427588	.	+	.	gene_id "XLOC_002308"; transcript_id "TCONS_00003755"; exon_number "5"; oId "CUFF.17216.3"; tss_id "TSS2828";
chrUn	Cufflinks	exon	121427664	121427764	.	+	.	gene_id "XLOC_002308"; transcript_id "TCONS_00003755"; exon_number "6"; oId "CUFF.17216.3"; tss_id "TSS2828";
chrUn	Cufflinks	exon	121427838	121428036	.	+	.	gene_id "XLOC_002308"; transcript_id "TCONS_00003755"; exon_number "7"; oId "CUFF.17216.3"; tss_id "TSS2828";
chrUn	Cufflinks	exon	121428140	121428225	.	+	.	gene_id "XLOC_002308"; transcript_id "TCONS_00003755"; exon_number "8"; oId "CUFF.17216.3"; tss_id "TSS2828";
chrUn	Cufflinks	exon	121428395	121428543	.	+	.	gene_id "XLOC_002308"; transcript_id "TCONS_00003755"; exon_number "9"; oId "CUFF.17216.3"; tss_id "TSS2828";
chrUn	Cufflinks	exon	121428640	121428714	.	+	.	gene_id "XLOC_002308"; transcript_id "TCONS_00003755"; exon_number "10"; oId "CUFF.17216.3"; tss_id "TSS2828";
chrUn	Cufflinks	exon	121428820	121428955	.	+	.	gene_id "XLOC_002308"; transcript_id "TCONS_00003755"; exon_number "11"; oId "CUFF.17216.3"; tss_id "TSS2828";
chrUn	Cufflinks	exon	121429053	121429083	.	+	.	gene_id "XLOC_002308"; transcript_id "TCONS_00003755"; exon_number "12"; oId "CUFF.17216.3"; tss_id "TSS2828";
chrUn	Cufflinks	exon	121429171	121430400	.	+	.	gene_id "XLOC_002308"; transcript_id "TCONS_00003755"; exon_number "13"; oId "CUFF.17216.3"; tss_id "TSS2828";
chrUn	Cufflinks	exon	121430520	121430596	.	+	.	gene_id "XLOC_002308"; transcript_id "TCONS_00003755"; exon_number "14"; oId "CUFF.17216.3"; tss_id "TSS2828";
chrUn	Cufflinks	exon	121431248	121431520	.	+	.	gene_id "XLOC_002308"; transcript_id "TCONS_00003755"; exon_number "15"; oId "CUFF.17216.3"; tss_id "TSS2828";
chrUn	Cufflinks	exon	122085124	122085357	.	+	.	gene_id "XLOC_002324"; transcript_id "TCONS_00003781"; exon_number "1"; oId "CUFF.17303.1"; tss_id "TSS2846";
chrUn	Cufflinks	exon	122085779	122085873	.	+	.	gene_id "XLOC_002324"; transcript_id "TCONS_00003781"; exon_number "2"; oId "CUFF.17303.1"; tss_id "TSS2846";
chrUn	Cufflinks	exon	122086909	122087134	.	+	.	gene_id "XLOC_002324"; transcript_id "TCONS_00003781"; exon_number "3"; oId "CUFF.17303.1"; tss_id "TSS2846";
chrUn	Cufflinks	exon	122087210	122087364	.	+	.	gene_id "XLOC_002324"; transcript_id "TCONS_00003781"; exon_number "4"; oId "CUFF.17303.1"; tss_id "TSS2846";
chrUn	Cufflinks	exon	123741981	123742246	.	+	.	gene_id "XLOC_002358"; transcript_id "TCONS_00003833"; exon_number "1"; oId "CUFF.17530.1"; tss_id "TSS2888";
chrUn	Cufflinks	exon	123742367	123742400	.	+	.	gene_id "XLOC_002358"; transcript_id "TCONS_00003833"; exon_number "2"; oId "CUFF.17530.1"; tss_id "TSS2888";
chrUn	Cufflinks	exon	124795526	124796125	.	+	.	gene_id "XLOC_002386"; transcript_id "TCONS_00003878"; exon_number "1"; oId "CUFF.17702.1"; tss_id "TSS2918";
chrUn	Cufflinks	exon	124796206	124796275	.	+	.	gene_id "XLOC_002386"; transcript_id "TCONS_00003878"; exon_number "2"; oId "CUFF.17702.1"; tss_id "TSS2918";
chrUn	Cufflinks	exon	124949945	124949987	.	+	.	gene_id "XLOC_002388"; transcript_id "TCONS_00003881"; exon_number "1"; oId "CUFF.17726.1"; tss_id "TSS2921";
chrUn	Cufflinks	exon	124950139	124951434	.	+	.	gene_id "XLOC_002388"; transcript_id "TCONS_00003881"; exon_number "2"; oId "CUFF.17726.1"; tss_id "TSS2921";
chrUn	Cufflinks	exon	125474746	125475123	.	+	.	gene_id "XLOC_002398"; transcript_id "TCONS_00003894"; exon_number "1"; oId "CUFF.17768.1"; tss_id "TSS2931";
chrUn	Cufflinks	exon	125488050	125488087	.	+	.	gene_id "XLOC_002398"; transcript_id "TCONS_00003894"; exon_number "2"; oId "CUFF.17768.1"; tss_id "TSS2931";
chrUn	Cufflinks	exon	126299909	126300416	.	+	.	gene_id "XLOC_002414"; transcript_id "TCONS_00003917"; exon_number "1"; oId "CUFF.17889.1"; tss_id "TSS2951";
chrUn	Cufflinks	exon	126301268	126301387	.	+	.	gene_id "XLOC_002414"; transcript_id "TCONS_00003917"; exon_number "2"; oId "CUFF.17889.1"; tss_id "TSS2951";
chrUn	Cufflinks	exon	126301678	126301881	.	+	.	gene_id "XLOC_002414"; transcript_id "TCONS_00003917"; exon_number "3"; oId "CUFF.17889.1"; tss_id "TSS2951";
chrUn	Cufflinks	exon	126323736	126323942	.	+	.	gene_id "XLOC_002415"; transcript_id "TCONS_00003918"; exon_number "1"; oId "CUFF.17895.1"; tss_id "TSS2952";
chrUn	Cufflinks	exon	126324167	126324270	.	+	.	gene_id "XLOC_002415"; transcript_id "TCONS_00003918"; exon_number "2"; oId "CUFF.17895.1"; tss_id "TSS2952";
chrUn	Cufflinks	exon	126324710	126324863	.	+	.	gene_id "XLOC_002415"; transcript_id "TCONS_00003918"; exon_number "3"; oId "CUFF.17895.1"; tss_id "TSS2952";
chrUn	Cufflinks	exon	126423406	126423775	.	+	.	gene_id "XLOC_002416"; transcript_id "TCONS_00003919"; exon_number "1"; oId "CUFF.17922.1"; tss_id "TSS2953";
chrUn	Cufflinks	exon	126423933	126423956	.	+	.	gene_id "XLOC_002416"; transcript_id "TCONS_00003919"; exon_number "2"; oId "CUFF.17922.1"; tss_id "TSS2953";
chrUn	Cufflinks	exon	127209784	127209904	.	+	.	gene_id "XLOC_002430"; transcript_id "TCONS_00003938"; exon_number "1"; oId "CUFF.18015.1"; tss_id "TSS2970";
chrUn	Cufflinks	exon	127210105	127210595	.	+	.	gene_id "XLOC_002430"; transcript_id "TCONS_00003938"; exon_number "2"; oId "CUFF.18015.1"; tss_id "TSS2970";
chrUn	Cufflinks	exon	127306011	127306087	.	+	.	gene_id "XLOC_002432"; transcript_id "TCONS_00003942"; exon_number "1"; oId "CUFF.18029.1"; tss_id "TSS2972";
chrUn	Cufflinks	exon	127306198	127306862	.	+	.	gene_id "XLOC_002432"; transcript_id "TCONS_00003942"; exon_number "2"; oId "CUFF.18029.1"; tss_id "TSS2972";
chrUn	Cufflinks	exon	128372919	128373058	.	+	.	gene_id "XLOC_002450"; transcript_id "TCONS_00003973"; exon_number "1"; oId "CUFF.18145.1"; tss_id "TSS2994";
chrUn	Cufflinks	exon	128373433	128373723	.	+	.	gene_id "XLOC_002450"; transcript_id "TCONS_00003973"; exon_number "2"; oId "CUFF.18145.1"; tss_id "TSS2994";
chrUn	Cufflinks	exon	128373849	128373924	.	+	.	gene_id "XLOC_002450"; transcript_id "TCONS_00003973"; exon_number "3"; oId "CUFF.18145.1"; tss_id "TSS2994";
chrUn	Cufflinks	exon	129415851	129416250	.	+	.	gene_id "XLOC_002465"; transcript_id "TCONS_00004009"; exon_number "1"; oId "CUFF.18256.1"; tss_id "TSS3014";
chrUn	Cufflinks	exon	129416854	129416978	.	+	.	gene_id "XLOC_002465"; transcript_id "TCONS_00004009"; exon_number "2"; oId "CUFF.18256.1"; tss_id "TSS3014";
chrUn	Cufflinks	exon	130728537	130728761	.	+	.	gene_id "XLOC_002493"; transcript_id "TCONS_00004051"; exon_number "1"; oId "CUFF.18426.1"; tss_id "TSS3049";
chrUn	Cufflinks	exon	130728999	130729401	.	+	.	gene_id "XLOC_002493"; transcript_id "TCONS_00004051"; exon_number "2"; oId "CUFF.18426.1"; tss_id "TSS3049";
chrUn	Cufflinks	exon	130729512	130729586	.	+	.	gene_id "XLOC_002493"; transcript_id "TCONS_00004051"; exon_number "3"; oId "CUFF.18426.1"; tss_id "TSS3049";
chrUn	Cufflinks	exon	130729832	130730143	.	+	.	gene_id "XLOC_002493"; transcript_id "TCONS_00004051"; exon_number "4"; oId "CUFF.18426.1"; tss_id "TSS3049";
chrUn	Cufflinks	exon	130730236	130730520	.	+	.	gene_id "XLOC_002493"; transcript_id "TCONS_00004051"; exon_number "5"; oId "CUFF.18426.1"; tss_id "TSS3049";
chrUn	Cufflinks	exon	130728539	130728761	.	+	.	gene_id "XLOC_002493"; transcript_id "TCONS_00004052"; exon_number "1"; oId "CUFF.18426.2"; tss_id "TSS3049";
chrUn	Cufflinks	exon	130729002	130729401	.	+	.	gene_id "XLOC_002493"; transcript_id "TCONS_00004052"; exon_number "2"; oId "CUFF.18426.2"; tss_id "TSS3049";
chrUn	Cufflinks	exon	130729512	130729586	.	+	.	gene_id "XLOC_002493"; transcript_id "TCONS_00004052"; exon_number "3"; oId "CUFF.18426.2"; tss_id "TSS3049";
chrUn	Cufflinks	exon	130729832	130730143	.	+	.	gene_id "XLOC_002493"; transcript_id "TCONS_00004052"; exon_number "4"; oId "CUFF.18426.2"; tss_id "TSS3049";
chrUn	Cufflinks	exon	130730236	130730520	.	+	.	gene_id "XLOC_002493"; transcript_id "TCONS_00004052"; exon_number "5"; oId "CUFF.18426.2"; tss_id "TSS3049";
chrUn	Cufflinks	exon	130859220	130859361	.	+	.	gene_id "XLOC_002496"; transcript_id "TCONS_00004056"; exon_number "1"; oId "CUFF.18451.1"; tss_id "TSS3052";
chrUn	Cufflinks	exon	130859494	130859643	.	+	.	gene_id "XLOC_002496"; transcript_id "TCONS_00004056"; exon_number "2"; oId "CUFF.18451.1"; tss_id "TSS3052";
chrUn	Cufflinks	exon	130859869	130859973	.	+	.	gene_id "XLOC_002496"; transcript_id "TCONS_00004056"; exon_number "3"; oId "CUFF.18451.1"; tss_id "TSS3052";
chrUn	Cufflinks	exon	132435273	132435318	.	+	.	gene_id "XLOC_002523"; transcript_id "TCONS_00004093"; exon_number "1"; oId "CUFF.18704.1"; tss_id "TSS3081";
chrUn	Cufflinks	exon	132435500	132435780	.	+	.	gene_id "XLOC_002523"; transcript_id "TCONS_00004093"; exon_number "2"; oId "CUFF.18704.1"; tss_id "TSS3081";
chrUn	Cufflinks	exon	132762028	132762265	.	+	.	gene_id "XLOC_002534"; transcript_id "TCONS_00004107"; exon_number "1"; oId "CUFF.18778.1"; tss_id "TSS3093";
chrUn	Cufflinks	exon	132764480	132766641	.	+	.	gene_id "XLOC_002534"; transcript_id "TCONS_00004107"; exon_number "2"; oId "CUFF.18778.1"; tss_id "TSS3093";
chrUn	Cufflinks	exon	132878399	132878441	.	+	.	gene_id "XLOC_002539"; transcript_id "TCONS_00004115"; exon_number "1"; oId "CUFF.18792.1"; tss_id "TSS3100";
chrUn	Cufflinks	exon	132885613	132886544	.	+	.	gene_id "XLOC_002539"; transcript_id "TCONS_00004115"; exon_number "2"; oId "CUFF.18792.1"; tss_id "TSS3100";
chrUn	Cufflinks	exon	132885403	132886317	.	+	.	gene_id "XLOC_002539"; transcript_id "TCONS_00004116"; exon_number "1"; oId "CUFF.18793.1"; tss_id "TSS3101";
chrUn	Cufflinks	exon	134608786	134609042	.	+	.	gene_id "XLOC_002574"; transcript_id "TCONS_00004178"; exon_number "1"; oId "CUFF.19074.1"; tss_id "TSS3145";
chrUn	Cufflinks	exon	134609928	134610117	.	+	.	gene_id "XLOC_002574"; transcript_id "TCONS_00004178"; exon_number "2"; oId "CUFF.19074.1"; tss_id "TSS3145";
chrUn	Cufflinks	exon	134615415	134616563	.	+	.	gene_id "XLOC_002574"; transcript_id "TCONS_00004178"; exon_number "3"; oId "CUFF.19074.1"; tss_id "TSS3145";
chrUn	Cufflinks	exon	134608786	134609042	.	+	.	gene_id "XLOC_002574"; transcript_id "TCONS_00004179"; exon_number "1"; oId "CUFF.19074.2"; tss_id "TSS3145";
chrUn	Cufflinks	exon	134609928	134610236	.	+	.	gene_id "XLOC_002574"; transcript_id "TCONS_00004179"; exon_number "2"; oId "CUFF.19074.2"; tss_id "TSS3145";
chrUn	Cufflinks	exon	134615415	134616563	.	+	.	gene_id "XLOC_002574"; transcript_id "TCONS_00004179"; exon_number "3"; oId "CUFF.19074.2"; tss_id "TSS3145";
chrUn	Cufflinks	exon	134608792	134609042	.	+	.	gene_id "XLOC_002574"; transcript_id "TCONS_00004180"; exon_number "1"; oId "CUFF.19074.3"; tss_id "TSS3145";
chrUn	Cufflinks	exon	134609928	134610236	.	+	.	gene_id "XLOC_002574"; transcript_id "TCONS_00004180"; exon_number "2"; oId "CUFF.19074.3"; tss_id "TSS3145";
chrUn	Cufflinks	exon	134615430	134616563	.	+	.	gene_id "XLOC_002574"; transcript_id "TCONS_00004180"; exon_number "3"; oId "CUFF.19074.3"; tss_id "TSS3145";
chrUn	Cufflinks	exon	135821426	135822176	.	+	.	gene_id "XLOC_002591"; transcript_id "TCONS_00004207"; exon_number "1"; oId "CUFF.19211.1"; tss_id "TSS3167";
chrUn	Cufflinks	exon	135822313	135822344	.	+	.	gene_id "XLOC_002591"; transcript_id "TCONS_00004207"; exon_number "2"; oId "CUFF.19211.1"; tss_id "TSS3167";
chrUn	Cufflinks	exon	135863215	135863965	.	+	.	gene_id "XLOC_002593"; transcript_id "TCONS_00004210"; exon_number "1"; oId "CUFF.19218.1"; tss_id "TSS3169";
chrUn	Cufflinks	exon	135865208	135865473	.	+	.	gene_id "XLOC_002593"; transcript_id "TCONS_00004210"; exon_number "2"; oId "CUFF.19218.1"; tss_id "TSS3169";
chrUn	Cufflinks	exon	136763607	136763922	.	+	.	gene_id "XLOC_002606"; transcript_id "TCONS_00004227"; exon_number "1"; oId "CUFF.19289.1"; tss_id "TSS3185";
chrUn	Cufflinks	exon	136770185	136772661	.	+	.	gene_id "XLOC_002606"; transcript_id "TCONS_00004227"; exon_number "2"; oId "CUFF.19289.1"; tss_id "TSS3185";
chrUn	Cufflinks	exon	136765606	136765654	.	+	.	gene_id "XLOC_002606"; transcript_id "TCONS_00004229"; exon_number "1"; oId "CUFF.19289.2"; tss_id "TSS3186";
chrUn	Cufflinks	exon	136770185	136772661	.	+	.	gene_id "XLOC_002606"; transcript_id "TCONS_00004229"; exon_number "2"; oId "CUFF.19289.2"; tss_id "TSS3186";
chrUn	Cufflinks	exon	136874118	136874399	.	+	.	gene_id "XLOC_002611"; transcript_id "TCONS_00004237"; exon_number "1"; oId "CUFF.19312.1"; tss_id "TSS3192";
chrUn	Cufflinks	exon	136874703	136875066	.	+	.	gene_id "XLOC_002611"; transcript_id "TCONS_00004237"; exon_number "2"; oId "CUFF.19312.1"; tss_id "TSS3192";
chrUn	Cufflinks	exon	137252971	137253477	.	+	.	gene_id "XLOC_002622"; transcript_id "TCONS_00004253"; exon_number "1"; oId "CUFF.19401.1"; tss_id "TSS3204";
chrUn	Cufflinks	exon	137253607	137254077	.	+	.	gene_id "XLOC_002622"; transcript_id "TCONS_00004253"; exon_number "2"; oId "CUFF.19401.1"; tss_id "TSS3204";
chrUn	Cufflinks	exon	137374602	137374836	.	+	.	gene_id "XLOC_002623"; transcript_id "TCONS_00004254"; exon_number "1"; oId "CUFF.19427.1"; tss_id "TSS3205";
chrUn	Cufflinks	exon	137375206	137375561	.	+	.	gene_id "XLOC_002623"; transcript_id "TCONS_00004254"; exon_number "2"; oId "CUFF.19427.1"; tss_id "TSS3205";
chrUn	Cufflinks	exon	137374602	137374877	.	+	.	gene_id "XLOC_002623"; transcript_id "TCONS_00004255"; exon_number "1"; oId "CUFF.19427.2"; tss_id "TSS3205";
chrUn	Cufflinks	exon	137375206	137375561	.	+	.	gene_id "XLOC_002623"; transcript_id "TCONS_00004255"; exon_number "2"; oId "CUFF.19427.2"; tss_id "TSS3205";
chrUn	Cufflinks	exon	138043951	138044276	.	+	.	gene_id "XLOC_002637"; transcript_id "TCONS_00004274"; exon_number "1"; oId "CUFF.19545.1"; tss_id "TSS3220";
chrUn	Cufflinks	exon	138044327	138044405	.	+	.	gene_id "XLOC_002637"; transcript_id "TCONS_00004274"; exon_number "2"; oId "CUFF.19545.1"; tss_id "TSS3220";
chrUn	Cufflinks	exon	138462093	138462109	.	+	.	gene_id "XLOC_002651"; transcript_id "TCONS_00004295"; exon_number "1"; oId "CUFF.19641.6"; tss_id "TSS3234";
chrUn	Cufflinks	exon	138462332	138462560	.	+	.	gene_id "XLOC_002651"; transcript_id "TCONS_00004295"; exon_number "2"; oId "CUFF.19641.6"; tss_id "TSS3234";
chrUn	Cufflinks	exon	138462697	138462805	.	+	.	gene_id "XLOC_002651"; transcript_id "TCONS_00004295"; exon_number "3"; oId "CUFF.19641.6"; tss_id "TSS3234";
chrUn	Cufflinks	exon	139814338	139814476	.	+	.	gene_id "XLOC_002673"; transcript_id "TCONS_00004330"; exon_number "1"; oId "CUFF.19871.1"; tss_id "TSS3259";
chrUn	Cufflinks	exon	139814652	139814760	.	+	.	gene_id "XLOC_002673"; transcript_id "TCONS_00004330"; exon_number "2"; oId "CUFF.19871.1"; tss_id "TSS3259";
chrUn	Cufflinks	exon	139815307	139815488	.	+	.	gene_id "XLOC_002673"; transcript_id "TCONS_00004330"; exon_number "3"; oId "CUFF.19871.1"; tss_id "TSS3259";
chrUn	Cufflinks	exon	139926977	139927013	.	+	.	gene_id "XLOC_002675"; transcript_id "TCONS_00004335"; exon_number "1"; oId "CUFF.19891.1"; tss_id "TSS3261";
chrUn	Cufflinks	exon	139927122	139927856	.	+	.	gene_id "XLOC_002675"; transcript_id "TCONS_00004335"; exon_number "2"; oId "CUFF.19891.1"; tss_id "TSS3261";
chrUn	Cufflinks	exon	140055811	140056059	.	+	.	gene_id "XLOC_002679"; transcript_id "TCONS_00004339"; exon_number "1"; oId "CUFF.19922.1"; tss_id "TSS3265";
chrUn	Cufflinks	exon	140056177	140056259	.	+	.	gene_id "XLOC_002679"; transcript_id "TCONS_00004339"; exon_number "2"; oId "CUFF.19922.1"; tss_id "TSS3265";
chrUn	Cufflinks	exon	140056417	140056484	.	+	.	gene_id "XLOC_002679"; transcript_id "TCONS_00004339"; exon_number "3"; oId "CUFF.19922.1"; tss_id "TSS3265";
chrUn	Cufflinks	exon	140056573	140056604	.	+	.	gene_id "XLOC_002679"; transcript_id "TCONS_00004339"; exon_number "4"; oId "CUFF.19922.1"; tss_id "TSS3265";
chrUn	Cufflinks	exon	140356480	140357021	.	+	.	gene_id "XLOC_002685"; transcript_id "TCONS_00004345"; exon_number "1"; oId "CUFF.19982.1"; tss_id "TSS3271";
chrUn	Cufflinks	exon	140364724	140365768	.	+	.	gene_id "XLOC_002685"; transcript_id "TCONS_00004345"; exon_number "2"; oId "CUFF.19982.1"; tss_id "TSS3271";
chrUn	Cufflinks	exon	140813018	140813074	.	+	.	gene_id "XLOC_002693"; transcript_id "TCONS_00004358"; exon_number "1"; oId "CUFF.20050.1"; tss_id "TSS3281";
chrUn	Cufflinks	exon	140814800	140814891	.	+	.	gene_id "XLOC_002693"; transcript_id "TCONS_00004358"; exon_number "2"; oId "CUFF.20050.1"; tss_id "TSS3281";
chrUn	Cufflinks	exon	140814982	140816612	.	+	.	gene_id "XLOC_002693"; transcript_id "TCONS_00004358"; exon_number "3"; oId "CUFF.20050.1"; tss_id "TSS3281";
chrUn	Cufflinks	exon	141020113	141020340	.	+	.	gene_id "XLOC_002698"; transcript_id "TCONS_00004371"; exon_number "1"; oId "CUFF.20084.1"; tss_id "TSS3290";
chrUn	Cufflinks	exon	141021021	141021185	.	+	.	gene_id "XLOC_002698"; transcript_id "TCONS_00004371"; exon_number "2"; oId "CUFF.20084.1"; tss_id "TSS3290";
chrUn	Cufflinks	exon	141364350	141364627	.	+	.	gene_id "XLOC_002706"; transcript_id "TCONS_00004381"; exon_number "1"; oId "CUFF.20152.1"; tss_id "TSS3299";
chrUn	Cufflinks	exon	141364896	141365976	.	+	.	gene_id "XLOC_002706"; transcript_id "TCONS_00004381"; exon_number "2"; oId "CUFF.20152.1"; tss_id "TSS3299";
chrUn	Cufflinks	exon	141962647	141963278	.	+	.	gene_id "XLOC_002718"; transcript_id "TCONS_00004404"; exon_number "1"; oId "CUFF.20225.1"; tss_id "TSS3319";
chrUn	Cufflinks	exon	141963493	141963774	.	+	.	gene_id "XLOC_002718"; transcript_id "TCONS_00004404"; exon_number "2"; oId "CUFF.20225.1"; tss_id "TSS3319";
chrUn	Cufflinks	exon	141963839	141963863	.	+	.	gene_id "XLOC_002718"; transcript_id "TCONS_00004404"; exon_number "3"; oId "CUFF.20225.1"; tss_id "TSS3319";
chrUn	Cufflinks	exon	141962647	141963278	.	+	.	gene_id "XLOC_002718"; transcript_id "TCONS_00004405"; exon_number "1"; oId "CUFF.20225.2"; tss_id "TSS3319";
chrUn	Cufflinks	exon	141963493	141963774	.	+	.	gene_id "XLOC_002718"; transcript_id "TCONS_00004405"; exon_number "2"; oId "CUFF.20225.2"; tss_id "TSS3319";
chrUn	Cufflinks	exon	141963835	141963863	.	+	.	gene_id "XLOC_002718"; transcript_id "TCONS_00004405"; exon_number "3"; oId "CUFF.20225.2"; tss_id "TSS3319";
chrUn	Cufflinks	exon	142544746	142545306	.	+	.	gene_id "XLOC_002728"; transcript_id "TCONS_00004423"; exon_number "1"; oId "CUFF.20295.1"; tss_id "TSS3331";
chrUn	Cufflinks	exon	142545892	142546478	.	+	.	gene_id "XLOC_002728"; transcript_id "TCONS_00004423"; exon_number "2"; oId "CUFF.20295.1"; tss_id "TSS3331";
chrUn	Cufflinks	exon	143121100	143123130	.	+	.	gene_id "XLOC_002736"; transcript_id "TCONS_00004435"; exon_number "1"; oId "CUFF.20368.1"; tss_id "TSS3342";
chrUn	Cufflinks	exon	143123315	143123324	.	+	.	gene_id "XLOC_002736"; transcript_id "TCONS_00004435"; exon_number "2"; oId "CUFF.20368.1"; tss_id "TSS3342";
chrUn	Cufflinks	exon	143123385	143123610	.	+	.	gene_id "XLOC_002736"; transcript_id "TCONS_00004435"; exon_number "3"; oId "CUFF.20368.1"; tss_id "TSS3342";
chrUn	Cufflinks	exon	143121100	143123130	.	+	.	gene_id "XLOC_002736"; transcript_id "TCONS_00004436"; exon_number "1"; oId "CUFF.20368.2"; tss_id "TSS3342";
chrUn	Cufflinks	exon	143123193	143123220	.	+	.	gene_id "XLOC_002736"; transcript_id "TCONS_00004436"; exon_number "2"; oId "CUFF.20368.2"; tss_id "TSS3342";
chrUn	Cufflinks	exon	143123283	143123610	.	+	.	gene_id "XLOC_002736"; transcript_id "TCONS_00004436"; exon_number "3"; oId "CUFF.20368.2"; tss_id "TSS3342";
chrUn	Cufflinks	exon	143121100	143123130	.	+	.	gene_id "XLOC_002736"; transcript_id "TCONS_00004437"; exon_number "1"; oId "CUFF.20368.3"; tss_id "TSS3342";
chrUn	Cufflinks	exon	143123375	143123610	.	+	.	gene_id "XLOC_002736"; transcript_id "TCONS_00004437"; exon_number "2"; oId "CUFF.20368.3"; tss_id "TSS3342";
chrUn	Cufflinks	exon	143405353	143406821	.	+	.	gene_id "XLOC_002741"; transcript_id "TCONS_00004447"; exon_number "1"; oId "CUFF.20420.1"; tss_id "TSS3348";
chrUn	Cufflinks	exon	143511249	143511470	.	+	.	gene_id "XLOC_002745"; transcript_id "TCONS_00004460"; exon_number "1"; oId "CUFF.20441.1"; tss_id "TSS3354";
chrUn	Cufflinks	exon	143513119	143513459	.	+	.	gene_id "XLOC_002745"; transcript_id "TCONS_00004460"; exon_number "2"; oId "CUFF.20441.1"; tss_id "TSS3354";
chrUn	Cufflinks	exon	143748914	143748990	.	+	.	gene_id "XLOC_002748"; transcript_id "TCONS_00004463"; exon_number "1"; oId "CUFF.20465.1"; tss_id "TSS3357";
chrUn	Cufflinks	exon	143749211	143749298	.	+	.	gene_id "XLOC_002748"; transcript_id "TCONS_00004463"; exon_number "2"; oId "CUFF.20465.1"; tss_id "TSS3357";
chrUn	Cufflinks	exon	143749393	143749443	.	+	.	gene_id "XLOC_002748"; transcript_id "TCONS_00004463"; exon_number "3"; oId "CUFF.20465.1"; tss_id "TSS3357";
chrUn	Cufflinks	exon	143749561	143749575	.	+	.	gene_id "XLOC_002748"; transcript_id "TCONS_00004463"; exon_number "4"; oId "CUFF.20465.1"; tss_id "TSS3357";
chrUn	Cufflinks	exon	144128335	144128632	.	+	.	gene_id "XLOC_002754"; transcript_id "TCONS_00004469"; exon_number "1"; oId "CUFF.20526.1"; tss_id "TSS3363";
chrUn	Cufflinks	exon	144128945	144129062	.	+	.	gene_id "XLOC_002754"; transcript_id "TCONS_00004469"; exon_number "2"; oId "CUFF.20526.1"; tss_id "TSS3363";
chrUn	Cufflinks	exon	144129302	144129413	.	+	.	gene_id "XLOC_002754"; transcript_id "TCONS_00004469"; exon_number "3"; oId "CUFF.20526.1"; tss_id "TSS3363";
chrUn	Cufflinks	exon	144132040	144132213	.	+	.	gene_id "XLOC_002755"; transcript_id "TCONS_00004470"; exon_number "1"; oId "CUFF.20528.1"; tss_id "TSS3364";
chrUn	Cufflinks	exon	144132702	144132889	.	+	.	gene_id "XLOC_002755"; transcript_id "TCONS_00004470"; exon_number "2"; oId "CUFF.20528.1"; tss_id "TSS3364";
chrUn	Cufflinks	exon	144800297	144800377	.	+	.	gene_id "XLOC_002765"; transcript_id "TCONS_00004486"; exon_number "1"; oId "CUFF.20618.1"; tss_id "TSS3378";
chrUn	Cufflinks	exon	144800854	144800960	.	+	.	gene_id "XLOC_002765"; transcript_id "TCONS_00004486"; exon_number "2"; oId "CUFF.20618.1"; tss_id "TSS3378";
chrUn	Cufflinks	exon	146569268	146570304	.	+	.	gene_id "XLOC_002791"; transcript_id "TCONS_00004547"; exon_number "1"; oId "CUFF.20769.1"; tss_id "TSS3412";
chrUn	Cufflinks	exon	148725700	148725796	.	+	.	gene_id "XLOC_002816"; transcript_id "TCONS_00004594"; exon_number "1"; oId "CUFF.20941.1"; tss_id "TSS3446";
chrUn	Cufflinks	exon	148726969	148727254	.	+	.	gene_id "XLOC_002816"; transcript_id "TCONS_00004594"; exon_number "2"; oId "CUFF.20941.1"; tss_id "TSS3446";
chrUn	Cufflinks	exon	148743212	148743487	.	+	.	gene_id "XLOC_002818"; transcript_id "TCONS_00004596"; exon_number "1"; oId "CUFF.20943.1"; tss_id "TSS3448";
chrUn	Cufflinks	exon	148744490	148744741	.	+	.	gene_id "XLOC_002818"; transcript_id "TCONS_00004596"; exon_number "2"; oId "CUFF.20943.1"; tss_id "TSS3448";
chrUn	Cufflinks	exon	148874517	148875125	.	+	.	gene_id "XLOC_002820"; transcript_id "TCONS_00004601"; exon_number "1"; oId "CUFF.20964.3"; tss_id "TSS3451";
chrUn	Cufflinks	exon	148875186	148877221	.	+	.	gene_id "XLOC_002820"; transcript_id "TCONS_00004601"; exon_number "2"; oId "CUFF.20964.3"; tss_id "TSS3451";
chrUn	Cufflinks	exon	150439841	150439950	.	+	.	gene_id "XLOC_002856"; transcript_id "TCONS_00004647"; exon_number "1"; oId "CUFF.21252.1"; tss_id "TSS3491";
chrUn	Cufflinks	exon	150440622	150441014	.	+	.	gene_id "XLOC_002856"; transcript_id "TCONS_00004647"; exon_number "2"; oId "CUFF.21252.1"; tss_id "TSS3491";
chrUn	Cufflinks	exon	150513953	150514236	.	+	.	gene_id "XLOC_002860"; transcript_id "TCONS_00004657"; exon_number "1"; oId "CUFF.21270.1"; tss_id "TSS3496";
chrUn	Cufflinks	exon	150514699	150514888	.	+	.	gene_id "XLOC_002860"; transcript_id "TCONS_00004657"; exon_number "2"; oId "CUFF.21270.1"; tss_id "TSS3496";
chrUn	Cufflinks	exon	152612706	152612940	.	+	.	gene_id "XLOC_002907"; transcript_id "TCONS_00004754"; exon_number "1"; oId "CUFF.21510.1"; tss_id "TSS3560";
chrUn	Cufflinks	exon	152613067	152613168	.	+	.	gene_id "XLOC_002907"; transcript_id "TCONS_00004754"; exon_number "2"; oId "CUFF.21510.1"; tss_id "TSS3560";
chrUn	Cufflinks	exon	152613872	152613909	.	+	.	gene_id "XLOC_002907"; transcript_id "TCONS_00004754"; exon_number "3"; oId "CUFF.21510.1"; tss_id "TSS3560";
chrUn	Cufflinks	exon	153604474	153604606	.	+	.	gene_id "XLOC_002930"; transcript_id "TCONS_00004780"; exon_number "1"; oId "CUFF.21651.1"; tss_id "TSS3583";
chrUn	Cufflinks	exon	153605309	153605947	.	+	.	gene_id "XLOC_002930"; transcript_id "TCONS_00004780"; exon_number "2"; oId "CUFF.21651.1"; tss_id "TSS3583";
chrUn	Cufflinks	exon	153604644	153605947	.	+	.	gene_id "XLOC_002930"; transcript_id "TCONS_00004781"; exon_number "1"; oId "CUFF.21652.1"; tss_id "TSS3584";
chrUn	Cufflinks	exon	154058729	154058980	.	+	.	gene_id "XLOC_002939"; transcript_id "TCONS_00004805"; exon_number "1"; oId "CUFF.21718.1"; tss_id "TSS3597";
chrUn	Cufflinks	exon	154059312	154059453	.	+	.	gene_id "XLOC_002939"; transcript_id "TCONS_00004805"; exon_number "2"; oId "CUFF.21718.1"; tss_id "TSS3597";
chrUn	Cufflinks	exon	154214326	154214481	.	+	.	gene_id "XLOC_002945"; transcript_id "TCONS_00004813"; exon_number "1"; oId "CUFF.21757.1"; tss_id "TSS3603";
chrUn	Cufflinks	exon	154214594	154214658	.	+	.	gene_id "XLOC_002945"; transcript_id "TCONS_00004813"; exon_number "2"; oId "CUFF.21757.1"; tss_id "TSS3603";
chrUn	Cufflinks	exon	154734439	154735073	.	+	.	gene_id "XLOC_002957"; transcript_id "TCONS_00004829"; exon_number "1"; oId "CUFF.21848.1"; tss_id "TSS3617";
chrUn	Cufflinks	exon	154735455	154735545	.	+	.	gene_id "XLOC_002957"; transcript_id "TCONS_00004829"; exon_number "2"; oId "CUFF.21848.1"; tss_id "TSS3617";
chrUn	Cufflinks	exon	154736061	154736206	.	+	.	gene_id "XLOC_002957"; transcript_id "TCONS_00004829"; exon_number "3"; oId "CUFF.21848.1"; tss_id "TSS3617";
chrUn	Cufflinks	exon	155303447	155303653	.	+	.	gene_id "XLOC_002973"; transcript_id "TCONS_00004855"; exon_number "1"; oId "CUFF.21915.1"; tss_id "TSS3636";
chrUn	Cufflinks	exon	155303735	155303814	.	+	.	gene_id "XLOC_002973"; transcript_id "TCONS_00004855"; exon_number "2"; oId "CUFF.21915.1"; tss_id "TSS3636";
chrUn	Cufflinks	exon	156135983	156136079	.	+	.	gene_id "XLOC_002992"; transcript_id "TCONS_00004889"; exon_number "1"; oId "CUFF.22037.1"; tss_id "TSS3657";
chrUn	Cufflinks	exon	156136967	156137119	.	+	.	gene_id "XLOC_002992"; transcript_id "TCONS_00004889"; exon_number "2"; oId "CUFF.22037.1"; tss_id "TSS3657";
chrUn	Cufflinks	exon	156137183	156137202	.	+	.	gene_id "XLOC_002992"; transcript_id "TCONS_00004889"; exon_number "3"; oId "CUFF.22037.1"; tss_id "TSS3657";
chrUn	Cufflinks	exon	156999199	156999496	.	+	.	gene_id "XLOC_003008"; transcript_id "TCONS_00004915"; exon_number "1"; oId "CUFF.22171.1"; tss_id "TSS3677";
chrUn	Cufflinks	exon	156999722	156999927	.	+	.	gene_id "XLOC_003008"; transcript_id "TCONS_00004915"; exon_number "2"; oId "CUFF.22171.1"; tss_id "TSS3677";
chrUn	Cufflinks	exon	157150099	157150142	.	+	.	gene_id "XLOC_003010"; transcript_id "TCONS_00004917"; exon_number "1"; oId "CUFF.22212.1"; tss_id "TSS3679";
chrUn	Cufflinks	exon	157150200	157152979	.	+	.	gene_id "XLOC_003010"; transcript_id "TCONS_00004917"; exon_number "2"; oId "CUFF.22212.1"; tss_id "TSS3679";
chrUn	Cufflinks	exon	159223748	159224113	.	+	.	gene_id "XLOC_003039"; transcript_id "TCONS_00004969"; exon_number "1"; oId "CUFF.22392.1"; tss_id "TSS3719";
chrUn	Cufflinks	exon	159224331	159224450	.	+	.	gene_id "XLOC_003039"; transcript_id "TCONS_00004969"; exon_number "2"; oId "CUFF.22392.1"; tss_id "TSS3719";
chrUn	Cufflinks	exon	159224925	159224949	.	+	.	gene_id "XLOC_003039"; transcript_id "TCONS_00004969"; exon_number "3"; oId "CUFF.22392.1"; tss_id "TSS3719";
chrUn	Cufflinks	exon	159225047	159225081	.	+	.	gene_id "XLOC_003039"; transcript_id "TCONS_00004969"; exon_number "4"; oId "CUFF.22392.1"; tss_id "TSS3719";
chrUn	Cufflinks	exon	159228119	159228348	.	+	.	gene_id "XLOC_003041"; transcript_id "TCONS_00004971"; exon_number "1"; oId "CUFF.22395.1"; tss_id "TSS3721";
chrUn	Cufflinks	exon	159228578	159228733	.	+	.	gene_id "XLOC_003041"; transcript_id "TCONS_00004971"; exon_number "2"; oId "CUFF.22395.1"; tss_id "TSS3721";
chrUn	Cufflinks	exon	159232074	159232225	.	+	.	gene_id "XLOC_003041"; transcript_id "TCONS_00004971"; exon_number "3"; oId "CUFF.22395.1"; tss_id "TSS3721";
chrUn	Cufflinks	exon	159233023	159233067	.	+	.	gene_id "XLOC_003041"; transcript_id "TCONS_00004971"; exon_number "4"; oId "CUFF.22395.1"; tss_id "TSS3721";
chrUn	Cufflinks	exon	159236696	159236849	.	+	.	gene_id "XLOC_003041"; transcript_id "TCONS_00004971"; exon_number "5"; oId "CUFF.22395.1"; tss_id "TSS3721";
chrUn	Cufflinks	exon	160346568	160346976	.	+	.	gene_id "XLOC_003059"; transcript_id "TCONS_00004993"; exon_number "1"; oId "CUFF.22560.1"; tss_id "TSS3741";
chrUn	Cufflinks	exon	160347257	160347642	.	+	.	gene_id "XLOC_003059"; transcript_id "TCONS_00004993"; exon_number "2"; oId "CUFF.22560.1"; tss_id "TSS3741";
chrUn	Cufflinks	exon	162063075	162063140	.	+	.	gene_id "XLOC_003075"; transcript_id "TCONS_00005012"; exon_number "1"; oId "CUFF.22795.1"; tss_id "TSS3759";
chrUn	Cufflinks	exon	162063404	162063803	.	+	.	gene_id "XLOC_003075"; transcript_id "TCONS_00005012"; exon_number "2"; oId "CUFF.22795.1"; tss_id "TSS3759";
chrUn	Cufflinks	exon	162625378	162625396	.	+	.	gene_id "XLOC_003088"; transcript_id "TCONS_00005026"; exon_number "1"; oId "CUFF.22917.1"; tss_id "TSS3772";
chrUn	Cufflinks	exon	162625780	162626713	.	+	.	gene_id "XLOC_003088"; transcript_id "TCONS_00005026"; exon_number "2"; oId "CUFF.22917.1"; tss_id "TSS3772";
chrUn	Cufflinks	exon	162626787	162626854	.	+	.	gene_id "XLOC_003088"; transcript_id "TCONS_00005026"; exon_number "3"; oId "CUFF.22917.1"; tss_id "TSS3772";
chrUn	Cufflinks	exon	162625546	162625564	.	+	.	gene_id "XLOC_003088"; transcript_id "TCONS_00005027"; exon_number "1"; oId "CUFF.22917.2"; tss_id "TSS3773";
chrUn	Cufflinks	exon	162625665	162625712	.	+	.	gene_id "XLOC_003088"; transcript_id "TCONS_00005027"; exon_number "2"; oId "CUFF.22917.2"; tss_id "TSS3773";
chrUn	Cufflinks	exon	162625780	162625834	.	+	.	gene_id "XLOC_003088"; transcript_id "TCONS_00005027"; exon_number "3"; oId "CUFF.22917.2"; tss_id "TSS3773";
chrUn	Cufflinks	exon	162625933	162626713	.	+	.	gene_id "XLOC_003088"; transcript_id "TCONS_00005027"; exon_number "4"; oId "CUFF.22917.2"; tss_id "TSS3773";
chrUn	Cufflinks	exon	162626787	162626854	.	+	.	gene_id "XLOC_003088"; transcript_id "TCONS_00005027"; exon_number "5"; oId "CUFF.22917.2"; tss_id "TSS3773";
chrUn	Cufflinks	exon	162779989	162780209	.	+	.	gene_id "XLOC_003091"; transcript_id "TCONS_00005030"; exon_number "1"; oId "CUFF.22942.1"; tss_id "TSS3776";
chrUn	Cufflinks	exon	162780352	162780427	.	+	.	gene_id "XLOC_003091"; transcript_id "TCONS_00005030"; exon_number "2"; oId "CUFF.22942.1"; tss_id "TSS3776";
chrUn	Cufflinks	exon	162798405	162798805	.	+	.	gene_id "XLOC_003093"; transcript_id "TCONS_00005032"; exon_number "1"; oId "CUFF.22948.1"; tss_id "TSS3778";
chrUn	Cufflinks	exon	162799490	162799725	.	+	.	gene_id "XLOC_003093"; transcript_id "TCONS_00005032"; exon_number "2"; oId "CUFF.22948.1"; tss_id "TSS3778";
chrUn	Cufflinks	exon	163229855	163230165	.	+	.	gene_id "XLOC_003107"; transcript_id "TCONS_00005061"; exon_number "1"; oId "CUFF.23021.1"; tss_id "TSS3800";
chrUn	Cufflinks	exon	163230568	163230862	.	+	.	gene_id "XLOC_003107"; transcript_id "TCONS_00005061"; exon_number "2"; oId "CUFF.23021.1"; tss_id "TSS3800";
chrUn	Cufflinks	exon	163968813	163968913	.	+	.	gene_id "XLOC_003123"; transcript_id "TCONS_00005084"; exon_number "1"; oId "CUFF.23135.1"; tss_id "TSS3816";
chrUn	Cufflinks	exon	163969003	163969791	.	+	.	gene_id "XLOC_003123"; transcript_id "TCONS_00005084"; exon_number "2"; oId "CUFF.23135.1"; tss_id "TSS3816";
chrUn	Cufflinks	exon	164233247	164233295	.	+	.	gene_id "XLOC_003126"; transcript_id "TCONS_00005087"; exon_number "1"; oId "CUFF.23195.1"; tss_id "TSS3819";
chrUn	Cufflinks	exon	164233404	164234154	.	+	.	gene_id "XLOC_003126"; transcript_id "TCONS_00005087"; exon_number "2"; oId "CUFF.23195.1"; tss_id "TSS3819";
chrUn	Cufflinks	exon	164870848	164871884	.	+	.	gene_id "XLOC_003141"; transcript_id "TCONS_00005109"; exon_number "1"; oId "CUFF.23302.1"; tss_id "TSS3835";
chrUn	Cufflinks	exon	164872811	164873407	.	+	.	gene_id "XLOC_003141"; transcript_id "TCONS_00005109"; exon_number "2"; oId "CUFF.23302.1"; tss_id "TSS3835";
chrUn	Cufflinks	exon	164870857	164872111	.	+	.	gene_id "XLOC_003141"; transcript_id "TCONS_00005110"; exon_number "1"; oId "CUFF.23303.1"; tss_id "TSS3835";
chrUn	Cufflinks	exon	164872351	164873388	.	+	.	gene_id "XLOC_003141"; transcript_id "TCONS_00005111"; exon_number "1"; oId "CUFF.23304.1"; tss_id "TSS3836";
chrUn	Cufflinks	exon	164877959	164878532	.	+	.	gene_id "XLOC_003142"; transcript_id "TCONS_00005112"; exon_number "1"; oId "CUFF.23306.1"; tss_id "TSS3837";
chrUn	Cufflinks	exon	164880838	164881496	.	+	.	gene_id "XLOC_003142"; transcript_id "TCONS_00005112"; exon_number "2"; oId "CUFF.23306.1"; tss_id "TSS3837";
chrUn	Cufflinks	exon	164881784	164881938	.	+	.	gene_id "XLOC_003142"; transcript_id "TCONS_00005112"; exon_number "3"; oId "CUFF.23306.1"; tss_id "TSS3837";
chrUn	Cufflinks	exon	164882082	164882202	.	+	.	gene_id "XLOC_003142"; transcript_id "TCONS_00005112"; exon_number "4"; oId "CUFF.23306.1"; tss_id "TSS3837";
chrUn	Cufflinks	exon	164884510	164884613	.	+	.	gene_id "XLOC_003143"; transcript_id "TCONS_00005113"; exon_number "1"; oId "CUFF.23307.1"; tss_id "TSS3838";
chrUn	Cufflinks	exon	164885277	164886436	.	+	.	gene_id "XLOC_003143"; transcript_id "TCONS_00005113"; exon_number "2"; oId "CUFF.23307.1"; tss_id "TSS3838";
chrUn	Cufflinks	exon	165326466	165326681	.	+	.	gene_id "XLOC_003151"; transcript_id "TCONS_00005125"; exon_number "1"; oId "CUFF.23369.1"; tss_id "TSS3847";
chrUn	Cufflinks	exon	165351806	165351848	.	+	.	gene_id "XLOC_003151"; transcript_id "TCONS_00005125"; exon_number "2"; oId "CUFF.23369.1"; tss_id "TSS3847";
chrUn	Cufflinks	exon	165352101	165353722	.	+	.	gene_id "XLOC_003151"; transcript_id "TCONS_00005125"; exon_number "3"; oId "CUFF.23369.1"; tss_id "TSS3847";
chrUn	Cufflinks	exon	165695238	165695359	.	+	.	gene_id "XLOC_003156"; transcript_id "TCONS_00005132"; exon_number "1"; oId "CUFF.23416.1"; tss_id "TSS3852";
chrUn	Cufflinks	exon	165695460	165695766	.	+	.	gene_id "XLOC_003156"; transcript_id "TCONS_00005132"; exon_number "2"; oId "CUFF.23416.1"; tss_id "TSS3852";
chrUn	Cufflinks	exon	165696713	165697007	.	+	.	gene_id "XLOC_003156"; transcript_id "TCONS_00005132"; exon_number "3"; oId "CUFF.23416.1"; tss_id "TSS3852";
chrUn	Cufflinks	exon	165695260	165695385	.	+	.	gene_id "XLOC_003156"; transcript_id "TCONS_00005133"; exon_number "1"; oId "CUFF.23416.2"; tss_id "TSS3852";
chrUn	Cufflinks	exon	165695486	165695766	.	+	.	gene_id "XLOC_003156"; transcript_id "TCONS_00005133"; exon_number "2"; oId "CUFF.23416.2"; tss_id "TSS3852";
chrUn	Cufflinks	exon	165696713	165697007	.	+	.	gene_id "XLOC_003156"; transcript_id "TCONS_00005133"; exon_number "3"; oId "CUFF.23416.2"; tss_id "TSS3852";
chrUn	Cufflinks	exon	165972424	165972625	.	+	.	gene_id "XLOC_003161"; transcript_id "TCONS_00005139"; exon_number "1"; oId "CUFF.23439.1"; tss_id "TSS3857";
chrUn	Cufflinks	exon	165972929	165973033	.	+	.	gene_id "XLOC_003161"; transcript_id "TCONS_00005139"; exon_number "2"; oId "CUFF.23439.1"; tss_id "TSS3857";
chrUn	Cufflinks	exon	165973225	165973396	.	+	.	gene_id "XLOC_003161"; transcript_id "TCONS_00005139"; exon_number "3"; oId "CUFF.23439.1"; tss_id "TSS3857";
chrUn	Cufflinks	exon	165974241	165974466	.	+	.	gene_id "XLOC_003161"; transcript_id "TCONS_00005139"; exon_number "4"; oId "CUFF.23439.1"; tss_id "TSS3857";
chrUn	Cufflinks	exon	165974862	165974960	.	+	.	gene_id "XLOC_003161"; transcript_id "TCONS_00005139"; exon_number "5"; oId "CUFF.23439.1"; tss_id "TSS3857";
chrUn	Cufflinks	exon	165975092	165975518	.	+	.	gene_id "XLOC_003161"; transcript_id "TCONS_00005139"; exon_number "6"; oId "CUFF.23439.1"; tss_id "TSS3857";
chrUn	Cufflinks	exon	166179465	166179670	.	+	.	gene_id "XLOC_003171"; transcript_id "TCONS_00005153"; exon_number "1"; oId "CUFF.23475.1"; tss_id "TSS3868";
chrUn	Cufflinks	exon	166180770	166180944	.	+	.	gene_id "XLOC_003171"; transcript_id "TCONS_00005153"; exon_number "2"; oId "CUFF.23475.1"; tss_id "TSS3868";
chrUn	Cufflinks	exon	166982388	166982501	.	+	.	gene_id "XLOC_003187"; transcript_id "TCONS_00005170"; exon_number "1"; oId "CUFF.23584.1"; tss_id "TSS3885";
chrUn	Cufflinks	exon	166982757	166982954	.	+	.	gene_id "XLOC_003187"; transcript_id "TCONS_00005170"; exon_number "2"; oId "CUFF.23584.1"; tss_id "TSS3885";
chrUn	Cufflinks	exon	166983057	166983286	.	+	.	gene_id "XLOC_003187"; transcript_id "TCONS_00005170"; exon_number "3"; oId "CUFF.23584.1"; tss_id "TSS3885";
chrUn	Cufflinks	exon	167135556	167135738	.	+	.	gene_id "XLOC_003189"; transcript_id "TCONS_00005172"; exon_number "1"; oId "CUFF.23622.1"; tss_id "TSS3887";
chrUn	Cufflinks	exon	167136108	167136439	.	+	.	gene_id "XLOC_003189"; transcript_id "TCONS_00005172"; exon_number "2"; oId "CUFF.23622.1"; tss_id "TSS3887";
chrUn	Cufflinks	exon	167923119	167923757	.	+	.	gene_id "XLOC_003204"; transcript_id "TCONS_00005190"; exon_number "1"; oId "CUFF.23764.1"; tss_id "TSS3902";
chrUn	Cufflinks	exon	167924075	167924719	.	+	.	gene_id "XLOC_003204"; transcript_id "TCONS_00005190"; exon_number "2"; oId "CUFF.23764.1"; tss_id "TSS3902";
chrUn	Cufflinks	exon	167985880	167986122	.	+	.	gene_id "XLOC_003207"; transcript_id "TCONS_00005199"; exon_number "1"; oId "CUFF.23772.1"; tss_id "TSS3908";
chrUn	Cufflinks	exon	167986364	167987286	.	+	.	gene_id "XLOC_003207"; transcript_id "TCONS_00005199"; exon_number "2"; oId "CUFF.23772.1"; tss_id "TSS3908";
chrUn	Cufflinks	exon	168945767	168946052	.	+	.	gene_id "XLOC_003221"; transcript_id "TCONS_00005221"; exon_number "1"; oId "CUFF.23882.1"; tss_id "TSS3924";
chrUn	Cufflinks	exon	168946315	168946732	.	+	.	gene_id "XLOC_003221"; transcript_id "TCONS_00005221"; exon_number "2"; oId "CUFF.23882.1"; tss_id "TSS3924";
chrUn	Cufflinks	exon	169072269	169072618	.	+	.	gene_id "XLOC_003225"; transcript_id "TCONS_00005227"; exon_number "1"; oId "CUFF.23896.1"; tss_id "TSS3928";
chrUn	Cufflinks	exon	169072873	169073076	.	+	.	gene_id "XLOC_003225"; transcript_id "TCONS_00005227"; exon_number "2"; oId "CUFF.23896.1"; tss_id "TSS3928";
chrUn	Cufflinks	exon	169073216	169073538	.	+	.	gene_id "XLOC_003225"; transcript_id "TCONS_00005227"; exon_number "3"; oId "CUFF.23896.1"; tss_id "TSS3928";
chrUn	Cufflinks	exon	169110241	169110458	.	+	.	gene_id "XLOC_003226"; transcript_id "TCONS_00005228"; exon_number "1"; oId "CUFF.23903.1"; tss_id "TSS3929";
chrUn	Cufflinks	exon	169110601	169110685	.	+	.	gene_id "XLOC_003226"; transcript_id "TCONS_00005228"; exon_number "2"; oId "CUFF.23903.1"; tss_id "TSS3929";
chrUn	Cufflinks	exon	169398537	169399444	.	+	.	gene_id "XLOC_003235"; transcript_id "TCONS_00005238"; exon_number "1"; oId "CUFF.23962.1"; tss_id "TSS3938";
chrUn	Cufflinks	exon	169399637	169400592	.	+	.	gene_id "XLOC_003235"; transcript_id "TCONS_00005238"; exon_number "2"; oId "CUFF.23962.1"; tss_id "TSS3938";
chrUn	Cufflinks	exon	169407121	169407322	.	+	.	gene_id "XLOC_003236"; transcript_id "TCONS_00005239"; exon_number "1"; oId "CUFF.23964.1"; tss_id "TSS3939";
chrUn	Cufflinks	exon	169407762	169407940	.	+	.	gene_id "XLOC_003236"; transcript_id "TCONS_00005239"; exon_number "2"; oId "CUFF.23964.1"; tss_id "TSS3939";
chrUn	Cufflinks	exon	169445134	169445278	.	+	.	gene_id "XLOC_003237"; transcript_id "TCONS_00005240"; exon_number "1"; oId "CUFF.23970.1"; tss_id "TSS3940";
chrUn	Cufflinks	exon	169445635	169445794	.	+	.	gene_id "XLOC_003237"; transcript_id "TCONS_00005240"; exon_number "2"; oId "CUFF.23970.1"; tss_id "TSS3940";
chrUn	Cufflinks	exon	169446013	169446220	.	+	.	gene_id "XLOC_003237"; transcript_id "TCONS_00005240"; exon_number "3"; oId "CUFF.23970.1"; tss_id "TSS3940";
chrUn	Cufflinks	exon	169721803	169722038	.	+	.	gene_id "XLOC_003242"; transcript_id "TCONS_00005246"; exon_number "1"; oId "CUFF.23994.1"; tss_id "TSS3945";
chrUn	Cufflinks	exon	169722593	169723851	.	+	.	gene_id "XLOC_003242"; transcript_id "TCONS_00005246"; exon_number "2"; oId "CUFF.23994.1"; tss_id "TSS3945";
chrUn	Cufflinks	exon	169847839	169848229	.	+	.	gene_id "XLOC_003246"; transcript_id "TCONS_00005250"; exon_number "1"; oId "CUFF.24024.1"; tss_id "TSS3949";
chrUn	Cufflinks	exon	169848565	169848911	.	+	.	gene_id "XLOC_003246"; transcript_id "TCONS_00005250"; exon_number "2"; oId "CUFF.24024.1"; tss_id "TSS3949";
chrUn	Cufflinks	exon	170024505	170025123	.	+	.	gene_id "XLOC_003251"; transcript_id "TCONS_00005257"; exon_number "1"; oId "CUFF.24049.1"; tss_id "TSS3954";
chrUn	Cufflinks	exon	170028562	170028636	.	+	.	gene_id "XLOC_003251"; transcript_id "TCONS_00005257"; exon_number "2"; oId "CUFF.24049.1"; tss_id "TSS3954";
chrUn	Cufflinks	exon	170046439	170046801	.	+	.	gene_id "XLOC_003251"; transcript_id "TCONS_00005257"; exon_number "3"; oId "CUFF.24049.1"; tss_id "TSS3954";
chrUn	Cufflinks	exon	171342603	171343624	.	+	.	gene_id "XLOC_003284"; transcript_id "TCONS_00005324"; exon_number "1"; oId "CUFF.24212.1"; tss_id "TSS4008";
chrUn	Cufflinks	exon	171344312	171344456	.	+	.	gene_id "XLOC_003284"; transcript_id "TCONS_00005324"; exon_number "2"; oId "CUFF.24212.1"; tss_id "TSS4008";
chrUn	Cufflinks	exon	171342603	171343707	.	+	.	gene_id "XLOC_003284"; transcript_id "TCONS_00005325"; exon_number "1"; oId "CUFF.24212.2"; tss_id "TSS4008";
chrUn	Cufflinks	exon	171343813	171344456	.	+	.	gene_id "XLOC_003284"; transcript_id "TCONS_00005325"; exon_number "2"; oId "CUFF.24212.2"; tss_id "TSS4008";
chrUn	Cufflinks	exon	171985622	171985933	.	+	.	gene_id "XLOC_003300"; transcript_id "TCONS_00005350"; exon_number "1"; oId "CUFF.24309.1"; tss_id "TSS4026";
chrUn	Cufflinks	exon	171986012	171986146	.	+	.	gene_id "XLOC_003300"; transcript_id "TCONS_00005350"; exon_number "2"; oId "CUFF.24309.1"; tss_id "TSS4026";
chrUn	Cufflinks	exon	172291276	172291345	.	+	.	gene_id "XLOC_003310"; transcript_id "TCONS_00005364"; exon_number "1"; oId "CUFF.24378.1"; tss_id "TSS4037";
chrUn	Cufflinks	exon	172291418	172291525	.	+	.	gene_id "XLOC_003310"; transcript_id "TCONS_00005364"; exon_number "2"; oId "CUFF.24378.1"; tss_id "TSS4037";
chrUn	Cufflinks	exon	172291598	172291882	.	+	.	gene_id "XLOC_003310"; transcript_id "TCONS_00005364"; exon_number "3"; oId "CUFF.24378.1"; tss_id "TSS4037";
chrUn	Cufflinks	exon	176545335	176545950	.	+	.	gene_id "XLOC_003359"; transcript_id "TCONS_00005491"; exon_number "1"; oId "CUFF.24727.1"; tss_id "TSS4112";
chrUn	Cufflinks	exon	176546059	176546113	.	+	.	gene_id "XLOC_003359"; transcript_id "TCONS_00005491"; exon_number "2"; oId "CUFF.24727.1"; tss_id "TSS4112";
chrUn	Cufflinks	exon	176932334	176932807	.	+	.	gene_id "XLOC_003362"; transcript_id "TCONS_00005497"; exon_number "1"; oId "CUFF.24763.1"; tss_id "TSS4116";
chrUn	Cufflinks	exon	176933255	176933400	.	+	.	gene_id "XLOC_003362"; transcript_id "TCONS_00005497"; exon_number "2"; oId "CUFF.24763.1"; tss_id "TSS4116";
chrUn	Cufflinks	exon	176932334	176932732	.	+	.	gene_id "XLOC_003362"; transcript_id "TCONS_00005498"; exon_number "1"; oId "CUFF.24763.2"; tss_id "TSS4116";
chrUn	Cufflinks	exon	176933255	176933400	.	+	.	gene_id "XLOC_003362"; transcript_id "TCONS_00005498"; exon_number "2"; oId "CUFF.24763.2"; tss_id "TSS4116";
chrUn	Cufflinks	exon	176974840	176974880	.	+	.	gene_id "XLOC_003364"; transcript_id "TCONS_00005500"; exon_number "1"; oId "CUFF.24776.1"; tss_id "TSS4118";
chrUn	Cufflinks	exon	176975065	176975190	.	+	.	gene_id "XLOC_003364"; transcript_id "TCONS_00005500"; exon_number "2"; oId "CUFF.24776.1"; tss_id "TSS4118";
chrUn	Cufflinks	exon	176975819	176976084	.	+	.	gene_id "XLOC_003364"; transcript_id "TCONS_00005500"; exon_number "3"; oId "CUFF.24776.1"; tss_id "TSS4118";
chrUn	Cufflinks	exon	177186811	177187552	.	+	.	gene_id "XLOC_003367"; transcript_id "TCONS_00005503"; exon_number "1"; oId "CUFF.24820.1"; tss_id "TSS4121";
chrUn	Cufflinks	exon	177187712	177187771	.	+	.	gene_id "XLOC_003367"; transcript_id "TCONS_00005503"; exon_number "2"; oId "CUFF.24820.1"; tss_id "TSS4121";
chrUn	Cufflinks	exon	177186811	177187552	.	+	.	gene_id "XLOC_003367"; transcript_id "TCONS_00005504"; exon_number "1"; oId "CUFF.24820.2"; tss_id "TSS4121";
chrUn	Cufflinks	exon	177187617	177187648	.	+	.	gene_id "XLOC_003367"; transcript_id "TCONS_00005504"; exon_number "2"; oId "CUFF.24820.2"; tss_id "TSS4121";
chrUn	Cufflinks	exon	177187744	177187771	.	+	.	gene_id "XLOC_003367"; transcript_id "TCONS_00005504"; exon_number "3"; oId "CUFF.24820.2"; tss_id "TSS4121";
chrUn	Cufflinks	exon	177186811	177187552	.	+	.	gene_id "XLOC_003367"; transcript_id "TCONS_00005505"; exon_number "1"; oId "CUFF.24820.3"; tss_id "TSS4121";
chrUn	Cufflinks	exon	177187617	177187648	.	+	.	gene_id "XLOC_003367"; transcript_id "TCONS_00005505"; exon_number "2"; oId "CUFF.24820.3"; tss_id "TSS4121";
chrUn	Cufflinks	exon	177187712	177187771	.	+	.	gene_id "XLOC_003367"; transcript_id "TCONS_00005505"; exon_number "3"; oId "CUFF.24820.3"; tss_id "TSS4121";
chrUn	Cufflinks	exon	177186811	177187552	.	+	.	gene_id "XLOC_003367"; transcript_id "TCONS_00005506"; exon_number "1"; oId "CUFF.24820.4"; tss_id "TSS4121";
chrUn	Cufflinks	exon	177187617	177187680	.	+	.	gene_id "XLOC_003367"; transcript_id "TCONS_00005506"; exon_number "2"; oId "CUFF.24820.4"; tss_id "TSS4121";
chrUn	Cufflinks	exon	177187744	177187771	.	+	.	gene_id "XLOC_003367"; transcript_id "TCONS_00005506"; exon_number "3"; oId "CUFF.24820.4"; tss_id "TSS4121";
chrUn	Cufflinks	exon	177570960	177571046	.	+	.	gene_id "XLOC_003373"; transcript_id "TCONS_00005514"; exon_number "1"; oId "CUFF.24853.1"; tss_id "TSS4128";
chrUn	Cufflinks	exon	177571138	177571238	.	+	.	gene_id "XLOC_003373"; transcript_id "TCONS_00005514"; exon_number "2"; oId "CUFF.24853.1"; tss_id "TSS4128";
chrUn	Cufflinks	exon	177571920	177572100	.	+	.	gene_id "XLOC_003373"; transcript_id "TCONS_00005514"; exon_number "3"; oId "CUFF.24853.1"; tss_id "TSS4128";
chrUn	Cufflinks	exon	177572438	177572636	.	+	.	gene_id "XLOC_003373"; transcript_id "TCONS_00005514"; exon_number "4"; oId "CUFF.24853.1"; tss_id "TSS4128";
chrUn	Cufflinks	exon	178622206	178622343	.	+	.	gene_id "XLOC_003383"; transcript_id "TCONS_00005530"; exon_number "1"; oId "CUFF.24996.1"; tss_id "TSS4142";
chrUn	Cufflinks	exon	178624312	178624431	.	+	.	gene_id "XLOC_003383"; transcript_id "TCONS_00005530"; exon_number "2"; oId "CUFF.24996.1"; tss_id "TSS4142";
chrUn	Cufflinks	exon	178624840	178625114	.	+	.	gene_id "XLOC_003383"; transcript_id "TCONS_00005530"; exon_number "3"; oId "CUFF.24996.1"; tss_id "TSS4142";
chrUn	Cufflinks	exon	180503229	180503814	.	+	.	gene_id "XLOC_003416"; transcript_id "TCONS_00005591"; exon_number "1"; oId "CUFF.25246.1"; tss_id "TSS4183";
chrUn	Cufflinks	exon	180504302	180504510	.	+	.	gene_id "XLOC_003416"; transcript_id "TCONS_00005591"; exon_number "2"; oId "CUFF.25246.1"; tss_id "TSS4183";
chrUn	Cufflinks	exon	180599921	180600443	.	+	.	gene_id "XLOC_003421"; transcript_id "TCONS_00005599"; exon_number "1"; oId "CUFF.25258.1"; tss_id "TSS4189";
chrUn	Cufflinks	exon	180600504	180600817	.	+	.	gene_id "XLOC_003421"; transcript_id "TCONS_00005599"; exon_number "2"; oId "CUFF.25258.1"; tss_id "TSS4189";
chrUn	Cufflinks	exon	182323976	182324101	.	+	.	gene_id "XLOC_003455"; transcript_id "TCONS_00005668"; exon_number "1"; oId "CUFF.25445.1"; tss_id "TSS4239";
chrUn	Cufflinks	exon	182327599	182328354	.	+	.	gene_id "XLOC_003455"; transcript_id "TCONS_00005668"; exon_number "2"; oId "CUFF.25445.1"; tss_id "TSS4239";
chrUn	Cufflinks	exon	182330040	182330243	.	+	.	gene_id "XLOC_003455"; transcript_id "TCONS_00005668"; exon_number "3"; oId "CUFF.25445.1"; tss_id "TSS4239";
chrUn	Cufflinks	exon	182343599	182343671	.	+	.	gene_id "XLOC_003455"; transcript_id "TCONS_00005668"; exon_number "4"; oId "CUFF.25445.1"; tss_id "TSS4239";
chrUn	Cufflinks	exon	182324675	182324764	.	+	.	gene_id "XLOC_003455"; transcript_id "TCONS_00005669"; exon_number "1"; oId "CUFF.25445.2"; tss_id "TSS4240";
chrUn	Cufflinks	exon	182327599	182328225	.	+	.	gene_id "XLOC_003455"; transcript_id "TCONS_00005669"; exon_number "2"; oId "CUFF.25445.2"; tss_id "TSS4240";
chrUn	Cufflinks	exon	182330040	182330243	.	+	.	gene_id "XLOC_003455"; transcript_id "TCONS_00005669"; exon_number "3"; oId "CUFF.25445.2"; tss_id "TSS4240";
chrUn	Cufflinks	exon	182343599	182343671	.	+	.	gene_id "XLOC_003455"; transcript_id "TCONS_00005669"; exon_number "4"; oId "CUFF.25445.2"; tss_id "TSS4240";
chrUn	Cufflinks	exon	182455011	182455668	.	+	.	gene_id "XLOC_003461"; transcript_id "TCONS_00005681"; exon_number "1"; oId "CUFF.25462.1"; tss_id "TSS4251";
chrUn	Cufflinks	exon	182456360	182456495	.	+	.	gene_id "XLOC_003461"; transcript_id "TCONS_00005681"; exon_number "2"; oId "CUFF.25462.1"; tss_id "TSS4251";
chrUn	Cufflinks	exon	182455024	182456495	.	+	.	gene_id "XLOC_003461"; transcript_id "TCONS_00005682"; exon_number "1"; oId "CUFF.25463.1"; tss_id "TSS4251";
chrUn	Cufflinks	exon	182784998	182785139	.	+	.	gene_id "XLOC_003470"; transcript_id "TCONS_00005697"; exon_number "1"; oId "CUFF.25513.2"; tss_id "TSS4263";
chrUn	Cufflinks	exon	182790019	182790137	.	+	.	gene_id "XLOC_003470"; transcript_id "TCONS_00005697"; exon_number "2"; oId "CUFF.25513.2"; tss_id "TSS4263";
chrUn	Cufflinks	exon	182954027	182954303	.	+	.	gene_id "XLOC_003473"; transcript_id "TCONS_00005701"; exon_number "1"; oId "CUFF.25546.1"; tss_id "TSS4266";
chrUn	Cufflinks	exon	182954402	182954760	.	+	.	gene_id "XLOC_003473"; transcript_id "TCONS_00005701"; exon_number "2"; oId "CUFF.25546.1"; tss_id "TSS4266";
chrUn	Cufflinks	exon	183403276	183403628	.	+	.	gene_id "XLOC_003479"; transcript_id "TCONS_00005716"; exon_number "1"; oId "CUFF.25600.1"; tss_id "TSS4279";
chrUn	Cufflinks	exon	183403838	183404185	.	+	.	gene_id "XLOC_003479"; transcript_id "TCONS_00005716"; exon_number "2"; oId "CUFF.25600.1"; tss_id "TSS4279";
chrUn	Cufflinks	exon	183620132	183620290	.	+	.	gene_id "XLOC_003481"; transcript_id "TCONS_00005718"; exon_number "1"; oId "CUFF.25642.1"; tss_id "TSS4281";
chrUn	Cufflinks	exon	183620556	183621080	.	+	.	gene_id "XLOC_003481"; transcript_id "TCONS_00005718"; exon_number "2"; oId "CUFF.25642.1"; tss_id "TSS4281";
chrUn	Cufflinks	exon	183621182	183621412	.	+	.	gene_id "XLOC_003482"; transcript_id "TCONS_00005719"; exon_number "1"; oId "CUFF.25643.1"; tss_id "TSS4282";
chrUn	Cufflinks	exon	183621778	183622128	.	+	.	gene_id "XLOC_003482"; transcript_id "TCONS_00005719"; exon_number "2"; oId "CUFF.25643.1"; tss_id "TSS4282";
chrUn	Cufflinks	exon	183930856	183932045	.	+	.	gene_id "XLOC_003487"; transcript_id "TCONS_00005727"; exon_number "1"; oId "CUFF.25686.1"; tss_id "TSS4288";
chrUn	Cufflinks	exon	185109447	185110133	.	+	.	gene_id "XLOC_003519"; transcript_id "TCONS_00005768"; exon_number "1"; oId "CUFF.25879.1"; tss_id "TSS4323";
chrUn	Cufflinks	exon	185116878	185116955	.	+	.	gene_id "XLOC_003519"; transcript_id "TCONS_00005768"; exon_number "2"; oId "CUFF.25879.1"; tss_id "TSS4323";
chrUn	Cufflinks	exon	185117680	185117781	.	+	.	gene_id "XLOC_003519"; transcript_id "TCONS_00005768"; exon_number "3"; oId "CUFF.25879.1"; tss_id "TSS4323";
chrUn	Cufflinks	exon	185118751	185119248	.	+	.	gene_id "XLOC_003519"; transcript_id "TCONS_00005768"; exon_number "4"; oId "CUFF.25879.1"; tss_id "TSS4323";
chrUn	Cufflinks	exon	185275586	185276998	.	+	.	gene_id "XLOC_003526"; transcript_id "TCONS_00005775"; exon_number "1"; oId "CUFF.25902.1"; tss_id "TSS4330";
chrUn	Cufflinks	exon	185275932	185276055	.	+	.	gene_id "XLOC_003526"; transcript_id "TCONS_00005776"; exon_number "1"; oId "CUFF.25903.1"; tss_id "TSS4331";
chrUn	Cufflinks	exon	185276542	185276756	.	+	.	gene_id "XLOC_003526"; transcript_id "TCONS_00005776"; exon_number "2"; oId "CUFF.25903.1"; tss_id "TSS4331";
chrUn	Cufflinks	exon	185275954	185276200	.	+	.	gene_id "XLOC_003526"; transcript_id "TCONS_00005777"; exon_number "1"; oId "CUFF.25903.2"; tss_id "TSS4331";
chrUn	Cufflinks	exon	185276542	185276756	.	+	.	gene_id "XLOC_003526"; transcript_id "TCONS_00005777"; exon_number "2"; oId "CUFF.25903.2"; tss_id "TSS4331";
chrUn	Cufflinks	exon	185818910	185819130	.	+	.	gene_id "XLOC_003534"; transcript_id "TCONS_00005785"; exon_number "1"; oId "CUFF.25979.1"; tss_id "TSS4339";
chrUn	Cufflinks	exon	185819239	185819755	.	+	.	gene_id "XLOC_003534"; transcript_id "TCONS_00005785"; exon_number "2"; oId "CUFF.25979.1"; tss_id "TSS4339";
chrUn	Cufflinks	exon	185895408	185895446	.	+	.	gene_id "XLOC_003537"; transcript_id "TCONS_00005789"; exon_number "1"; oId "CUFF.25998.1"; tss_id "TSS4342";
chrUn	Cufflinks	exon	185895717	185898659	.	+	.	gene_id "XLOC_003537"; transcript_id "TCONS_00005789"; exon_number "2"; oId "CUFF.25998.1"; tss_id "TSS4342";
chrUn	Cufflinks	exon	185955672	185956282	.	+	.	gene_id "XLOC_003539"; transcript_id "TCONS_00005791"; exon_number "1"; oId "CUFF.26007.1"; tss_id "TSS4344";
chrUn	Cufflinks	exon	185956510	185956749	.	+	.	gene_id "XLOC_003539"; transcript_id "TCONS_00005791"; exon_number "2"; oId "CUFF.26007.1"; tss_id "TSS4344";
chrUn	Cufflinks	exon	185955761	185956749	.	+	.	gene_id "XLOC_003539"; transcript_id "TCONS_00005792"; exon_number "1"; oId "CUFF.26008.1"; tss_id "TSS4344";
chrUn	Cufflinks	exon	187105370	187108016	.	+	.	gene_id "XLOC_003550"; transcript_id "TCONS_00005806"; exon_number "1"; oId "CUFF.26229.1"; tss_id "TSS4355";
chrUn	Cufflinks	exon	187108132	187108161	.	+	.	gene_id "XLOC_003550"; transcript_id "TCONS_00005806"; exon_number "2"; oId "CUFF.26229.1"; tss_id "TSS4355";
chrUn	Cufflinks	exon	188173604	188173632	.	+	.	gene_id "XLOC_003566"; transcript_id "TCONS_00005839"; exon_number "1"; oId "CUFF.26362.1"; tss_id "TSS4374";
chrUn	Cufflinks	exon	188173684	188175332	.	+	.	gene_id "XLOC_003566"; transcript_id "TCONS_00005839"; exon_number "2"; oId "CUFF.26362.1"; tss_id "TSS4374";
chrUn	Cufflinks	exon	188230497	188230566	.	+	.	gene_id "XLOC_003567"; transcript_id "TCONS_00005840"; exon_number "1"; oId "CUFF.26368.1"; tss_id "TSS4375";
chrUn	Cufflinks	exon	188231588	188234119	.	+	.	gene_id "XLOC_003567"; transcript_id "TCONS_00005840"; exon_number "2"; oId "CUFF.26368.1"; tss_id "TSS4375";
chrUn	Cufflinks	exon	188230990	188231145	.	+	.	gene_id "XLOC_003567"; transcript_id "TCONS_00005841"; exon_number "1"; oId "CUFF.26368.2"; tss_id "TSS4376";
chrUn	Cufflinks	exon	188231588	188234119	.	+	.	gene_id "XLOC_003567"; transcript_id "TCONS_00005841"; exon_number "2"; oId "CUFF.26368.2"; tss_id "TSS4376";
chrUn	Cufflinks	exon	190292830	190293034	.	+	.	gene_id "XLOC_003587"; transcript_id "TCONS_00005868"; exon_number "1"; oId "CUFF.26614.1"; tss_id "TSS4399";
chrUn	Cufflinks	exon	190293344	190293605	.	+	.	gene_id "XLOC_003587"; transcript_id "TCONS_00005868"; exon_number "2"; oId "CUFF.26614.1"; tss_id "TSS4399";
chrUn	Cufflinks	exon	190889321	190889544	.	+	.	gene_id "XLOC_003598"; transcript_id "TCONS_00005884"; exon_number "1"; oId "CUFF.26704.1"; tss_id "TSS4411";
chrUn	Cufflinks	exon	190890312	190890454	.	+	.	gene_id "XLOC_003598"; transcript_id "TCONS_00005884"; exon_number "2"; oId "CUFF.26704.1"; tss_id "TSS4411";
chrUn	Cufflinks	exon	190890761	190890787	.	+	.	gene_id "XLOC_003598"; transcript_id "TCONS_00005884"; exon_number "3"; oId "CUFF.26704.1"; tss_id "TSS4411";
chrUn	Cufflinks	exon	191265004	191266798	.	+	.	gene_id "XLOC_003605"; transcript_id "TCONS_00005899"; exon_number "1"; oId "CUFF.26747.1"; tss_id "TSS4419";
chrUn	Cufflinks	exon	191266967	191267479	.	+	.	gene_id "XLOC_003605"; transcript_id "TCONS_00005899"; exon_number "2"; oId "CUFF.26747.1"; tss_id "TSS4419";
chrUn	Cufflinks	exon	192474437	192474767	.	+	.	gene_id "XLOC_003626"; transcript_id "TCONS_00005937"; exon_number "1"; oId "CUFF.26902.1"; tss_id "TSS4449";
chrUn	Cufflinks	exon	192474838	192475005	.	+	.	gene_id "XLOC_003626"; transcript_id "TCONS_00005937"; exon_number "2"; oId "CUFF.26902.1"; tss_id "TSS4449";
chrUn	Cufflinks	exon	192559712	192559880	.	+	.	gene_id "XLOC_003629"; transcript_id "TCONS_00005940"; exon_number "1"; oId "CUFF.26921.1"; tss_id "TSS4452";
chrUn	Cufflinks	exon	192560274	192560352	.	+	.	gene_id "XLOC_003629"; transcript_id "TCONS_00005940"; exon_number "2"; oId "CUFF.26921.1"; tss_id "TSS4452";
chrUn	Cufflinks	exon	192560496	192560806	.	+	.	gene_id "XLOC_003629"; transcript_id "TCONS_00005940"; exon_number "3"; oId "CUFF.26921.1"; tss_id "TSS4452";
chrUn	Cufflinks	exon	193050389	193050731	.	+	.	gene_id "XLOC_003640"; transcript_id "TCONS_00005951"; exon_number "1"; oId "CUFF.27017.1"; tss_id "TSS4463";
chrUn	Cufflinks	exon	193051398	193051718	.	+	.	gene_id "XLOC_003640"; transcript_id "TCONS_00005951"; exon_number "2"; oId "CUFF.27017.1"; tss_id "TSS4463";
chrUn	Cufflinks	exon	193167076	193167482	.	+	.	gene_id "XLOC_003643"; transcript_id "TCONS_00005954"; exon_number "1"; oId "CUFF.27031.1"; tss_id "TSS4466";
chrUn	Cufflinks	exon	193167939	193168306	.	+	.	gene_id "XLOC_003643"; transcript_id "TCONS_00005954"; exon_number "2"; oId "CUFF.27031.1"; tss_id "TSS4466";
chrUn	Cufflinks	exon	193271264	193271538	.	+	.	gene_id "XLOC_003647"; transcript_id "TCONS_00005961"; exon_number "1"; oId "CUFF.27053.1"; tss_id "TSS4471";
chrUn	Cufflinks	exon	193271767	193271921	.	+	.	gene_id "XLOC_003647"; transcript_id "TCONS_00005961"; exon_number "2"; oId "CUFF.27053.1"; tss_id "TSS4471";
chrUn	Cufflinks	exon	193272071	193272186	.	+	.	gene_id "XLOC_003647"; transcript_id "TCONS_00005961"; exon_number "3"; oId "CUFF.27053.1"; tss_id "TSS4471";
chrUn	Cufflinks	exon	193272342	193272462	.	+	.	gene_id "XLOC_003647"; transcript_id "TCONS_00005961"; exon_number "4"; oId "CUFF.27053.1"; tss_id "TSS4471";
chrUn	Cufflinks	exon	193945849	193945911	.	+	.	gene_id "XLOC_003666"; transcript_id "TCONS_00005991"; exon_number "1"; oId "CUFF.27168.1"; tss_id "TSS4496";
chrUn	Cufflinks	exon	193946091	193946871	.	+	.	gene_id "XLOC_003666"; transcript_id "TCONS_00005991"; exon_number "2"; oId "CUFF.27168.1"; tss_id "TSS4496";
chrUn	Cufflinks	exon	194486953	194487039	.	+	.	gene_id "XLOC_003681"; transcript_id "TCONS_00006012"; exon_number "1"; oId "CUFF.27236.1"; tss_id "TSS4514";
chrUn	Cufflinks	exon	194487408	194487568	.	+	.	gene_id "XLOC_003681"; transcript_id "TCONS_00006012"; exon_number "2"; oId "CUFF.27236.1"; tss_id "TSS4514";
chrUn	Cufflinks	exon	196126355	196126645	.	+	.	gene_id "XLOC_003698"; transcript_id "TCONS_00006044"; exon_number "1"; oId "CUFF.27358.1"; tss_id "TSS4537";
chrUn	Cufflinks	exon	196126786	196126893	.	+	.	gene_id "XLOC_003698"; transcript_id "TCONS_00006044"; exon_number "2"; oId "CUFF.27358.1"; tss_id "TSS4537";
chrUn	Cufflinks	exon	196127117	196127210	.	+	.	gene_id "XLOC_003698"; transcript_id "TCONS_00006044"; exon_number "3"; oId "CUFF.27358.1"; tss_id "TSS4537";
chrUn	Cufflinks	exon	196127660	196127733	.	+	.	gene_id "XLOC_003698"; transcript_id "TCONS_00006044"; exon_number "4"; oId "CUFF.27358.1"; tss_id "TSS4537";
chrUn	Cufflinks	exon	196127828	196128471	.	+	.	gene_id "XLOC_003698"; transcript_id "TCONS_00006044"; exon_number "5"; oId "CUFF.27358.1"; tss_id "TSS4537";
chrUn	Cufflinks	exon	196128994	196129845	.	+	.	gene_id "XLOC_003698"; transcript_id "TCONS_00006044"; exon_number "6"; oId "CUFF.27358.1"; tss_id "TSS4537";
chrUn	Cufflinks	exon	196126355	196126645	.	+	.	gene_id "XLOC_003698"; transcript_id "TCONS_00006045"; exon_number "1"; oId "CUFF.27358.2"; tss_id "TSS4537";
chrUn	Cufflinks	exon	196126731	196126896	.	+	.	gene_id "XLOC_003698"; transcript_id "TCONS_00006045"; exon_number "2"; oId "CUFF.27358.2"; tss_id "TSS4537";
chrUn	Cufflinks	exon	196127117	196127210	.	+	.	gene_id "XLOC_003698"; transcript_id "TCONS_00006045"; exon_number "3"; oId "CUFF.27358.2"; tss_id "TSS4537";
chrUn	Cufflinks	exon	196127660	196127733	.	+	.	gene_id "XLOC_003698"; transcript_id "TCONS_00006045"; exon_number "4"; oId "CUFF.27358.2"; tss_id "TSS4537";
chrUn	Cufflinks	exon	196127828	196128471	.	+	.	gene_id "XLOC_003698"; transcript_id "TCONS_00006045"; exon_number "5"; oId "CUFF.27358.2"; tss_id "TSS4537";
chrUn	Cufflinks	exon	196128994	196129845	.	+	.	gene_id "XLOC_003698"; transcript_id "TCONS_00006045"; exon_number "6"; oId "CUFF.27358.2"; tss_id "TSS4537";
chrUn	Cufflinks	exon	199070456	199070700	.	+	.	gene_id "XLOC_003752"; transcript_id "TCONS_00006137"; exon_number "1"; oId "CUFF.27753.1"; tss_id "TSS4604";
chrUn	Cufflinks	exon	199071252	199071725	.	+	.	gene_id "XLOC_003752"; transcript_id "TCONS_00006137"; exon_number "2"; oId "CUFF.27753.1"; tss_id "TSS4604";
chrUn	Cufflinks	exon	199136526	199137337	.	+	.	gene_id "XLOC_003754"; transcript_id "TCONS_00006139"; exon_number "1"; oId "CUFF.27765.1"; tss_id "TSS4606";
chrUn	Cufflinks	exon	199137525	199137640	.	+	.	gene_id "XLOC_003754"; transcript_id "TCONS_00006139"; exon_number "2"; oId "CUFF.27765.1"; tss_id "TSS4606";
chrUn	Cufflinks	exon	201134123	201134440	.	+	.	gene_id "XLOC_003789"; transcript_id "TCONS_00006191"; exon_number "1"; oId "CUFF.28014.1"; tss_id "TSS4649";
chrUn	Cufflinks	exon	201135166	201136222	.	+	.	gene_id "XLOC_003789"; transcript_id "TCONS_00006191"; exon_number "2"; oId "CUFF.28014.1"; tss_id "TSS4649";
chrUn	Cufflinks	exon	201514404	201515473	.	+	.	gene_id "XLOC_003796"; transcript_id "TCONS_00006201"; exon_number "1"; oId "CUFF.28067.1"; tss_id "TSS4659";
chrUn	Cufflinks	exon	201514453	201514476	.	+	.	gene_id "XLOC_003796"; transcript_id "TCONS_00006202"; exon_number "1"; oId "CUFF.28068.1"; tss_id "TSS4659";
chrUn	Cufflinks	exon	201515117	201515338	.	+	.	gene_id "XLOC_003796"; transcript_id "TCONS_00006202"; exon_number "2"; oId "CUFF.28068.1"; tss_id "TSS4659";
chrUn	Cufflinks	exon	201647802	201648256	.	+	.	gene_id "XLOC_003798"; transcript_id "TCONS_00006204"; exon_number "1"; oId "CUFF.28087.1"; tss_id "TSS4661";
chrUn	Cufflinks	exon	201648435	201648472	.	+	.	gene_id "XLOC_003798"; transcript_id "TCONS_00006204"; exon_number "2"; oId "CUFF.28087.1"; tss_id "TSS4661";
chrUn	Cufflinks	exon	201648576	201648653	.	+	.	gene_id "XLOC_003798"; transcript_id "TCONS_00006204"; exon_number "3"; oId "CUFF.28087.1"; tss_id "TSS4661";
chrUn	Cufflinks	exon	201837596	201837740	.	+	.	gene_id "XLOC_003804"; transcript_id "TCONS_00006212"; exon_number "1"; oId "CUFF.28120.1"; tss_id "TSS4668";
chrUn	Cufflinks	exon	201837953	201838903	.	+	.	gene_id "XLOC_003804"; transcript_id "TCONS_00006212"; exon_number "2"; oId "CUFF.28120.1"; tss_id "TSS4668";
chrUn	Cufflinks	exon	201976019	201976037	.	+	.	gene_id "XLOC_003806"; transcript_id "TCONS_00006214"; exon_number "1"; oId "CUFF.28137.1"; tss_id "TSS4670";
chrUn	Cufflinks	exon	201976104	201976249	.	+	.	gene_id "XLOC_003806"; transcript_id "TCONS_00006214"; exon_number "2"; oId "CUFF.28137.1"; tss_id "TSS4670";
chrUn	Cufflinks	exon	201976361	201976621	.	+	.	gene_id "XLOC_003806"; transcript_id "TCONS_00006214"; exon_number "3"; oId "CUFF.28137.1"; tss_id "TSS4670";
chrUn	Cufflinks	exon	202173719	202173831	.	+	.	gene_id "XLOC_003816"; transcript_id "TCONS_00006225"; exon_number "1"; oId "CUFF.28178.1"; tss_id "TSS4680";
chrUn	Cufflinks	exon	202174586	202174743	.	+	.	gene_id "XLOC_003816"; transcript_id "TCONS_00006225"; exon_number "2"; oId "CUFF.28178.1"; tss_id "TSS4680";
chrUn	Cufflinks	exon	202174946	202175086	.	+	.	gene_id "XLOC_003816"; transcript_id "TCONS_00006225"; exon_number "3"; oId "CUFF.28178.1"; tss_id "TSS4680";
chrUn	Cufflinks	exon	202175320	202175725	.	+	.	gene_id "XLOC_003816"; transcript_id "TCONS_00006225"; exon_number "4"; oId "CUFF.28178.1"; tss_id "TSS4680";
chrUn	Cufflinks	exon	202370309	202370778	.	+	.	gene_id "XLOC_003818"; transcript_id "TCONS_00006227"; exon_number "1"; oId "CUFF.28197.1"; tss_id "TSS4682";
chrUn	Cufflinks	exon	202372770	202374966	.	+	.	gene_id "XLOC_003818"; transcript_id "TCONS_00006227"; exon_number "2"; oId "CUFF.28197.1"; tss_id "TSS4682";
chrUn	Cufflinks	exon	202370309	202370778	.	+	.	gene_id "XLOC_003818"; transcript_id "TCONS_00006228"; exon_number "1"; oId "CUFF.28197.2"; tss_id "TSS4682";
chrUn	Cufflinks	exon	202372776	202374966	.	+	.	gene_id "XLOC_003818"; transcript_id "TCONS_00006228"; exon_number "2"; oId "CUFF.28197.2"; tss_id "TSS4682";
chrUn	Cufflinks	exon	204790294	204790807	.	+	.	gene_id "XLOC_003853"; transcript_id "TCONS_00006296"; exon_number "1"; oId "CUFF.28499.1"; tss_id "TSS4731";
chrUn	Cufflinks	exon	204791042	204791138	.	+	.	gene_id "XLOC_003853"; transcript_id "TCONS_00006296"; exon_number "2"; oId "CUFF.28499.1"; tss_id "TSS4731";
chrUn	Cufflinks	exon	204791292	204791694	.	+	.	gene_id "XLOC_003853"; transcript_id "TCONS_00006296"; exon_number "3"; oId "CUFF.28499.1"; tss_id "TSS4731";
chrUn	Cufflinks	exon	205042722	205042925	.	+	.	gene_id "XLOC_003857"; transcript_id "TCONS_00006300"; exon_number "1"; oId "CUFF.28560.1"; tss_id "TSS4735";
chrUn	Cufflinks	exon	205043109	205044540	.	+	.	gene_id "XLOC_003857"; transcript_id "TCONS_00006300"; exon_number "2"; oId "CUFF.28560.1"; tss_id "TSS4735";
chrUn	Cufflinks	exon	205739178	205739614	.	+	.	gene_id "XLOC_003875"; transcript_id "TCONS_00006322"; exon_number "1"; oId "CUFF.28680.1"; tss_id "TSS4753";
chrUn	Cufflinks	exon	205739814	205740393	.	+	.	gene_id "XLOC_003875"; transcript_id "TCONS_00006322"; exon_number "2"; oId "CUFF.28680.1"; tss_id "TSS4753";
chrUn	Cufflinks	exon	205869429	205869794	.	+	.	gene_id "XLOC_003879"; transcript_id "TCONS_00006327"; exon_number "1"; oId "CUFF.28705.1"; tss_id "TSS4757";
chrUn	Cufflinks	exon	205869875	205869948	.	+	.	gene_id "XLOC_003879"; transcript_id "TCONS_00006327"; exon_number "2"; oId "CUFF.28705.1"; tss_id "TSS4757";
chrUn	Cufflinks	exon	205889527	205889966	.	+	.	gene_id "XLOC_003880"; transcript_id "TCONS_00006330"; exon_number "1"; oId "CUFF.28708.3"; tss_id "TSS4759";
chrUn	Cufflinks	exon	205890096	205890700	.	+	.	gene_id "XLOC_003880"; transcript_id "TCONS_00006330"; exon_number "2"; oId "CUFF.28708.3"; tss_id "TSS4759";
chrUn	Cufflinks	exon	207694969	207695632	.	+	.	gene_id "XLOC_003897"; transcript_id "TCONS_00006363"; exon_number "1"; oId "CUFF.28842.1"; tss_id "TSS4782";
chrUn	Cufflinks	exon	207695747	207695865	.	+	.	gene_id "XLOC_003897"; transcript_id "TCONS_00006363"; exon_number "2"; oId "CUFF.28842.1"; tss_id "TSS4782";
chrUn	Cufflinks	exon	207912239	207912584	.	+	.	gene_id "XLOC_003901"; transcript_id "TCONS_00006371"; exon_number "1"; oId "CUFF.28882.1"; tss_id "TSS4786";
chrUn	Cufflinks	exon	207912741	207912820	.	+	.	gene_id "XLOC_003901"; transcript_id "TCONS_00006371"; exon_number "2"; oId "CUFF.28882.1"; tss_id "TSS4786";
chrUn	Cufflinks	exon	209783541	209783874	.	+	.	gene_id "XLOC_003923"; transcript_id "TCONS_00006409"; exon_number "1"; oId "CUFF.29023.1"; tss_id "TSS4815";
chrUn	Cufflinks	exon	209785971	209786023	.	+	.	gene_id "XLOC_003923"; transcript_id "TCONS_00006409"; exon_number "2"; oId "CUFF.29023.1"; tss_id "TSS4815";
chrUn	Cufflinks	exon	209786227	209786551	.	+	.	gene_id "XLOC_003923"; transcript_id "TCONS_00006409"; exon_number "3"; oId "CUFF.29023.1"; tss_id "TSS4815";
chrUn	Cufflinks	exon	211751092	211751482	.	+	.	gene_id "XLOC_003959"; transcript_id "TCONS_00006473"; exon_number "1"; oId "CUFF.29332.1"; tss_id "TSS4861";
chrUn	Cufflinks	exon	211752215	211752358	.	+	.	gene_id "XLOC_003959"; transcript_id "TCONS_00006473"; exon_number "2"; oId "CUFF.29332.1"; tss_id "TSS4861";
chrUn	Cufflinks	exon	212311580	212311724	.	+	.	gene_id "XLOC_003969"; transcript_id "TCONS_00006492"; exon_number "1"; oId "CUFF.29420.1"; tss_id "TSS4873";
chrUn	Cufflinks	exon	212311826	212312512	.	+	.	gene_id "XLOC_003969"; transcript_id "TCONS_00006492"; exon_number "2"; oId "CUFF.29420.1"; tss_id "TSS4873";
chrUn	Cufflinks	exon	213046383	213047248	.	+	.	gene_id "XLOC_003984"; transcript_id "TCONS_00006525"; exon_number "1"; oId "CUFF.29531.1"; tss_id "TSS4895";
chrUn	Cufflinks	exon	213062289	213062531	.	+	.	gene_id "XLOC_003984"; transcript_id "TCONS_00006525"; exon_number "2"; oId "CUFF.29531.1"; tss_id "TSS4895";
chrUn	Cufflinks	exon	213478964	213479060	.	+	.	gene_id "XLOC_003992"; transcript_id "TCONS_00006537"; exon_number "1"; oId "CUFF.29623.1"; tss_id "TSS4903";
chrUn	Cufflinks	exon	213479282	213479347	.	+	.	gene_id "XLOC_003992"; transcript_id "TCONS_00006537"; exon_number "2"; oId "CUFF.29623.1"; tss_id "TSS4903";
chrUn	Cufflinks	exon	213479435	213479843	.	+	.	gene_id "XLOC_003992"; transcript_id "TCONS_00006537"; exon_number "3"; oId "CUFF.29623.1"; tss_id "TSS4903";
chrUn	Cufflinks	exon	214441326	214441509	.	+	.	gene_id "XLOC_004016"; transcript_id "TCONS_00006567"; exon_number "1"; oId "CUFF.29783.1"; tss_id "TSS4929";
chrUn	Cufflinks	exon	214441620	214441783	.	+	.	gene_id "XLOC_004016"; transcript_id "TCONS_00006567"; exon_number "2"; oId "CUFF.29783.1"; tss_id "TSS4929";
chrUn	Cufflinks	exon	214441924	214441966	.	+	.	gene_id "XLOC_004016"; transcript_id "TCONS_00006567"; exon_number "3"; oId "CUFF.29783.1"; tss_id "TSS4929";
chrUn	Cufflinks	exon	214442057	214442450	.	+	.	gene_id "XLOC_004016"; transcript_id "TCONS_00006567"; exon_number "4"; oId "CUFF.29783.1"; tss_id "TSS4929";
chrUn	Cufflinks	exon	214441326	214441509	.	+	.	gene_id "XLOC_004016"; transcript_id "TCONS_00006568"; exon_number "1"; oId "CUFF.29783.2"; tss_id "TSS4929";
chrUn	Cufflinks	exon	214441620	214441783	.	+	.	gene_id "XLOC_004016"; transcript_id "TCONS_00006568"; exon_number "2"; oId "CUFF.29783.2"; tss_id "TSS4929";
chrUn	Cufflinks	exon	214441924	214441966	.	+	.	gene_id "XLOC_004016"; transcript_id "TCONS_00006568"; exon_number "3"; oId "CUFF.29783.2"; tss_id "TSS4929";
chrUn	Cufflinks	exon	214442092	214442450	.	+	.	gene_id "XLOC_004016"; transcript_id "TCONS_00006568"; exon_number "4"; oId "CUFF.29783.2"; tss_id "TSS4929";
chrUn	Cufflinks	exon	214957242	214957643	.	+	.	gene_id "XLOC_004022"; transcript_id "TCONS_00006578"; exon_number "1"; oId "CUFF.29877.1"; tss_id "TSS4937";
chrUn	Cufflinks	exon	214957713	214957925	.	+	.	gene_id "XLOC_004022"; transcript_id "TCONS_00006578"; exon_number "2"; oId "CUFF.29877.1"; tss_id "TSS4937";
chrUn	Cufflinks	exon	214958009	214958147	.	+	.	gene_id "XLOC_004022"; transcript_id "TCONS_00006578"; exon_number "3"; oId "CUFF.29877.1"; tss_id "TSS4937";
chrUn	Cufflinks	exon	215731735	215732074	.	+	.	gene_id "XLOC_004036"; transcript_id "TCONS_00006593"; exon_number "1"; oId "CUFF.29979.1"; tss_id "TSS4951";
chrUn	Cufflinks	exon	215732292	215732479	.	+	.	gene_id "XLOC_004036"; transcript_id "TCONS_00006593"; exon_number "2"; oId "CUFF.29979.1"; tss_id "TSS4951";
chrUn	Cufflinks	exon	215737998	215738616	.	+	.	gene_id "XLOC_004037"; transcript_id "TCONS_00006594"; exon_number "1"; oId "CUFF.29981.1"; tss_id "TSS4952";
chrUn	Cufflinks	exon	215738763	215739372	.	+	.	gene_id "XLOC_004037"; transcript_id "TCONS_00006594"; exon_number "2"; oId "CUFF.29981.1"; tss_id "TSS4952";
chrUn	Cufflinks	exon	216173030	216173601	.	+	.	gene_id "XLOC_004048"; transcript_id "TCONS_00006611"; exon_number "1"; oId "CUFF.30034.1"; tss_id "TSS4965";
chrUn	Cufflinks	exon	216173712	216173770	.	+	.	gene_id "XLOC_004048"; transcript_id "TCONS_00006611"; exon_number "2"; oId "CUFF.30034.1"; tss_id "TSS4965";
chrUn	Cufflinks	exon	216173856	216173885	.	+	.	gene_id "XLOC_004048"; transcript_id "TCONS_00006611"; exon_number "3"; oId "CUFF.30034.1"; tss_id "TSS4965";
chrUn	Cufflinks	exon	216174039	216174098	.	+	.	gene_id "XLOC_004048"; transcript_id "TCONS_00006611"; exon_number "4"; oId "CUFF.30034.1"; tss_id "TSS4965";
chrUn	Cufflinks	exon	216175081	216175145	.	+	.	gene_id "XLOC_004048"; transcript_id "TCONS_00006611"; exon_number "5"; oId "CUFF.30034.1"; tss_id "TSS4965";
chrUn	Cufflinks	exon	218381625	218381976	.	+	.	gene_id "XLOC_004076"; transcript_id "TCONS_00006680"; exon_number "1"; oId "CUFF.30230.1"; tss_id "TSS5010";
chrUn	Cufflinks	exon	218382415	218382918	.	+	.	gene_id "XLOC_004076"; transcript_id "TCONS_00006680"; exon_number "2"; oId "CUFF.30230.1"; tss_id "TSS5010";
chrUn	Cufflinks	exon	218381625	218381976	.	+	.	gene_id "XLOC_004076"; transcript_id "TCONS_00006681"; exon_number "1"; oId "CUFF.30230.2"; tss_id "TSS5010";
chrUn	Cufflinks	exon	218382478	218382918	.	+	.	gene_id "XLOC_004076"; transcript_id "TCONS_00006681"; exon_number "2"; oId "CUFF.30230.2"; tss_id "TSS5010";
chrUn	Cufflinks	exon	218729179	218729490	.	+	.	gene_id "XLOC_004084"; transcript_id "TCONS_00006692"; exon_number "1"; oId "CUFF.30293.1"; tss_id "TSS5018";
chrUn	Cufflinks	exon	218729892	218730218	.	+	.	gene_id "XLOC_004084"; transcript_id "TCONS_00006692"; exon_number "2"; oId "CUFF.30293.1"; tss_id "TSS5018";
chrUn	Cufflinks	exon	218732439	218732743	.	+	.	gene_id "XLOC_004085"; transcript_id "TCONS_00006693"; exon_number "1"; oId "CUFF.30295.1"; tss_id "TSS5019";
chrUn	Cufflinks	exon	218732974	218733711	.	+	.	gene_id "XLOC_004085"; transcript_id "TCONS_00006693"; exon_number "2"; oId "CUFF.30295.1"; tss_id "TSS5019";
chrUn	Cufflinks	exon	218734048	218734194	.	+	.	gene_id "XLOC_004085"; transcript_id "TCONS_00006693"; exon_number "3"; oId "CUFF.30295.1"; tss_id "TSS5019";
chrUn	Cufflinks	exon	218762782	218763368	.	+	.	gene_id "XLOC_004086"; transcript_id "TCONS_00006694"; exon_number "1"; oId "CUFF.30301.1"; tss_id "TSS5020";
chrUn	Cufflinks	exon	218763615	218763870	.	+	.	gene_id "XLOC_004086"; transcript_id "TCONS_00006694"; exon_number "2"; oId "CUFF.30301.1"; tss_id "TSS5020";
chrUn	Cufflinks	exon	218838840	218839580	.	+	.	gene_id "XLOC_004090"; transcript_id "TCONS_00006698"; exon_number "1"; oId "CUFF.30320.1"; tss_id "TSS5024";
chrUn	Cufflinks	exon	218839644	218839754	.	+	.	gene_id "XLOC_004090"; transcript_id "TCONS_00006698"; exon_number "2"; oId "CUFF.30320.1"; tss_id "TSS5024";
chrUn	Cufflinks	exon	218839921	218840130	.	+	.	gene_id "XLOC_004091"; transcript_id "TCONS_00006699"; exon_number "1"; oId "CUFF.30321.1"; tss_id "TSS5025";
chrUn	Cufflinks	exon	218840211	218840369	.	+	.	gene_id "XLOC_004091"; transcript_id "TCONS_00006699"; exon_number "2"; oId "CUFF.30321.1"; tss_id "TSS5025";
chrUn	Cufflinks	exon	218840574	218840763	.	+	.	gene_id "XLOC_004091"; transcript_id "TCONS_00006699"; exon_number "3"; oId "CUFF.30321.1"; tss_id "TSS5025";
chrUn	Cufflinks	exon	219081321	219081693	.	+	.	gene_id "XLOC_004098"; transcript_id "TCONS_00006717"; exon_number "1"; oId "CUFF.30366.1"; tss_id "TSS5035";
chrUn	Cufflinks	exon	219083934	219084460	.	+	.	gene_id "XLOC_004098"; transcript_id "TCONS_00006717"; exon_number "2"; oId "CUFF.30366.1"; tss_id "TSS5035";
chrUn	Cufflinks	exon	219083506	219084460	.	+	.	gene_id "XLOC_004098"; transcript_id "TCONS_00006718"; exon_number "1"; oId "CUFF.30367.1"; tss_id "TSS5036";
chrUn	Cufflinks	exon	219689331	219690060	.	+	.	gene_id "XLOC_004112"; transcript_id "TCONS_00006739"; exon_number "1"; oId "CUFF.30465.1"; tss_id "TSS5055";
chrUn	Cufflinks	exon	219690854	219690888	.	+	.	gene_id "XLOC_004112"; transcript_id "TCONS_00006739"; exon_number "2"; oId "CUFF.30465.1"; tss_id "TSS5055";
chrUn	Cufflinks	exon	219691085	219691173	.	+	.	gene_id "XLOC_004112"; transcript_id "TCONS_00006739"; exon_number "3"; oId "CUFF.30465.1"; tss_id "TSS5055";
chrUn	Cufflinks	exon	219691416	219691764	.	+	.	gene_id "XLOC_004112"; transcript_id "TCONS_00006739"; exon_number "4"; oId "CUFF.30465.1"; tss_id "TSS5055";
chrUn	Cufflinks	exon	219909203	219910089	.	+	.	gene_id "XLOC_004119"; transcript_id "TCONS_00006747"; exon_number "1"; oId "CUFF.30515.1"; tss_id "TSS5063";
chrUn	Cufflinks	exon	219910181	219910511	.	+	.	gene_id "XLOC_004119"; transcript_id "TCONS_00006747"; exon_number "2"; oId "CUFF.30515.1"; tss_id "TSS5063";
chrUn	Cufflinks	exon	220456241	220456531	.	+	.	gene_id "XLOC_004131"; transcript_id "TCONS_00006778"; exon_number "1"; oId "CUFF.30603.1"; tss_id "TSS5083";
chrUn	Cufflinks	exon	220456794	220457096	.	+	.	gene_id "XLOC_004131"; transcript_id "TCONS_00006778"; exon_number "2"; oId "CUFF.30603.1"; tss_id "TSS5083";
chrUn	Cufflinks	exon	221145511	221146076	.	+	.	gene_id "XLOC_004140"; transcript_id "TCONS_00006791"; exon_number "1"; oId "CUFF.30657.1"; tss_id "TSS5093";
chrUn	Cufflinks	exon	221146156	221146214	.	+	.	gene_id "XLOC_004140"; transcript_id "TCONS_00006791"; exon_number "2"; oId "CUFF.30657.1"; tss_id "TSS5093";
chrUn	Cufflinks	exon	221146956	221147521	.	+	.	gene_id "XLOC_004140"; transcript_id "TCONS_00006791"; exon_number "3"; oId "CUFF.30657.1"; tss_id "TSS5093";
chrUn	Cufflinks	exon	223000630	223000934	.	+	.	gene_id "XLOC_004177"; transcript_id "TCONS_00006845"; exon_number "1"; oId "CUFF.30942.1"; tss_id "TSS5134";
chrUn	Cufflinks	exon	223009728	223009798	.	+	.	gene_id "XLOC_004177"; transcript_id "TCONS_00006845"; exon_number "2"; oId "CUFF.30942.1"; tss_id "TSS5134";
chrUn	Cufflinks	exon	223361312	223362349	.	+	.	gene_id "XLOC_004185"; transcript_id "TCONS_00006853"; exon_number "1"; oId "CUFF.31004.1"; tss_id "TSS5142";
chrUn	Cufflinks	exon	223362447	223362484	.	+	.	gene_id "XLOC_004185"; transcript_id "TCONS_00006853"; exon_number "2"; oId "CUFF.31004.1"; tss_id "TSS5142";
chrUn	Cufflinks	exon	223361312	223362293	.	+	.	gene_id "XLOC_004185"; transcript_id "TCONS_00006854"; exon_number "1"; oId "CUFF.31004.2"; tss_id "TSS5142";
chrUn	Cufflinks	exon	223362447	223362484	.	+	.	gene_id "XLOC_004185"; transcript_id "TCONS_00006854"; exon_number "2"; oId "CUFF.31004.2"; tss_id "TSS5142";
chrUn	Cufflinks	exon	223361313	223362223	.	+	.	gene_id "XLOC_004185"; transcript_id "TCONS_00006855"; exon_number "1"; oId "CUFF.31004.3"; tss_id "TSS5142";
chrUn	Cufflinks	exon	223362447	223362484	.	+	.	gene_id "XLOC_004185"; transcript_id "TCONS_00006855"; exon_number "2"; oId "CUFF.31004.3"; tss_id "TSS5142";
chrUn	Cufflinks	exon	223805429	223805553	.	+	.	gene_id "XLOC_004196"; transcript_id "TCONS_00006877"; exon_number "1"; oId "CUFF.31086.2"; tss_id "TSS5158";
chrUn	Cufflinks	exon	223805720	223805813	.	+	.	gene_id "XLOC_004196"; transcript_id "TCONS_00006877"; exon_number "2"; oId "CUFF.31086.2"; tss_id "TSS5158";
chrUn	Cufflinks	exon	223805897	223806140	.	+	.	gene_id "XLOC_004196"; transcript_id "TCONS_00006877"; exon_number "3"; oId "CUFF.31086.2"; tss_id "TSS5158";
chrUn	Cufflinks	exon	225813633	225814888	.	+	.	gene_id "XLOC_004219"; transcript_id "TCONS_00006913"; exon_number "1"; oId "CUFF.31304.1"; tss_id "TSS5189";
chrUn	Cufflinks	exon	226528953	226529156	.	+	.	gene_id "XLOC_004238"; transcript_id "TCONS_00006947"; exon_number "1"; oId "CUFF.31426.1"; tss_id "TSS5210";
chrUn	Cufflinks	exon	226529595	226529667	.	+	.	gene_id "XLOC_004238"; transcript_id "TCONS_00006947"; exon_number "2"; oId "CUFF.31426.1"; tss_id "TSS5210";
chrUn	Cufflinks	exon	226532672	226532839	.	+	.	gene_id "XLOC_004239"; transcript_id "TCONS_00006948"; exon_number "1"; oId "CUFF.31428.1"; tss_id "TSS5211";
chrUn	Cufflinks	exon	226533162	226533354	.	+	.	gene_id "XLOC_004239"; transcript_id "TCONS_00006948"; exon_number "2"; oId "CUFF.31428.1"; tss_id "TSS5211";
chrUn	Cufflinks	exon	226640149	226640600	.	+	.	gene_id "XLOC_004240"; transcript_id "TCONS_00006949"; exon_number "1"; oId "CUFF.31439.1"; tss_id "TSS5212";
chrUn	Cufflinks	exon	226652541	226652910	.	+	.	gene_id "XLOC_004240"; transcript_id "TCONS_00006949"; exon_number "2"; oId "CUFF.31439.1"; tss_id "TSS5212";
chrUn	Cufflinks	exon	228120070	228120774	.	+	.	gene_id "XLOC_004272"; transcript_id "TCONS_00006999"; exon_number "1"; oId "CUFF.31623.1"; tss_id "TSS5252";
chrUn	Cufflinks	exon	228120893	228120937	.	+	.	gene_id "XLOC_004272"; transcript_id "TCONS_00006999"; exon_number "2"; oId "CUFF.31623.1"; tss_id "TSS5252";
chrUn	Cufflinks	exon	229733625	229733972	.	+	.	gene_id "XLOC_004293"; transcript_id "TCONS_00007048"; exon_number "1"; oId "CUFF.31783.1"; tss_id "TSS5285";
chrUn	Cufflinks	exon	229734146	229734281	.	+	.	gene_id "XLOC_004293"; transcript_id "TCONS_00007048"; exon_number "2"; oId "CUFF.31783.1"; tss_id "TSS5285";
chrUn	Cufflinks	exon	230084675	230085204	.	+	.	gene_id "XLOC_004301"; transcript_id "TCONS_00007061"; exon_number "1"; oId "CUFF.31853.1"; tss_id "TSS5295";
chrUn	Cufflinks	exon	230085406	230085469	.	+	.	gene_id "XLOC_004301"; transcript_id "TCONS_00007061"; exon_number "2"; oId "CUFF.31853.1"; tss_id "TSS5295";
chrUn	Cufflinks	exon	231524722	231525630	.	+	.	gene_id "XLOC_004320"; transcript_id "TCONS_00007098"; exon_number "1"; oId "CUFF.32040.1"; tss_id "TSS5325";
chrUn	Cufflinks	exon	231529744	231530010	.	+	.	gene_id "XLOC_004321"; transcript_id "TCONS_00007100"; exon_number "1"; oId "CUFF.32042.1"; tss_id "TSS5327";
chrUn	Cufflinks	exon	231534153	231536763	.	+	.	gene_id "XLOC_004321"; transcript_id "TCONS_00007100"; exon_number "2"; oId "CUFF.32042.1"; tss_id "TSS5327";
chrUn	Cufflinks	exon	231793992	231794230	.	+	.	gene_id "XLOC_004323"; transcript_id "TCONS_00007102"; exon_number "1"; oId "CUFF.32081.1"; tss_id "TSS5329";
chrUn	Cufflinks	exon	231794480	231794709	.	+	.	gene_id "XLOC_004323"; transcript_id "TCONS_00007102"; exon_number "2"; oId "CUFF.32081.1"; tss_id "TSS5329";
chrUn	Cufflinks	exon	231794859	231795080	.	+	.	gene_id "XLOC_004324"; transcript_id "TCONS_00007103"; exon_number "1"; oId "CUFF.32082.1"; tss_id "TSS5330";
chrUn	Cufflinks	exon	231795485	231795696	.	+	.	gene_id "XLOC_004324"; transcript_id "TCONS_00007103"; exon_number "2"; oId "CUFF.32082.1"; tss_id "TSS5330";
chrUn	Cufflinks	exon	231795855	231796129	.	+	.	gene_id "XLOC_004324"; transcript_id "TCONS_00007103"; exon_number "3"; oId "CUFF.32082.1"; tss_id "TSS5330";
chrUn	Cufflinks	exon	233021862	233022118	.	+	.	gene_id "XLOC_004350"; transcript_id "TCONS_00007156"; exon_number "1"; oId "CUFF.32252.1"; tss_id "TSS5367";
chrUn	Cufflinks	exon	233022295	233022401	.	+	.	gene_id "XLOC_004350"; transcript_id "TCONS_00007156"; exon_number "2"; oId "CUFF.32252.1"; tss_id "TSS5367";
chrUn	Cufflinks	exon	233022770	233023154	.	+	.	gene_id "XLOC_004350"; transcript_id "TCONS_00007156"; exon_number "3"; oId "CUFF.32252.1"; tss_id "TSS5367";
chrUn	Cufflinks	exon	233440624	233440695	.	+	.	gene_id "XLOC_004357"; transcript_id "TCONS_00007166"; exon_number "1"; oId "CUFF.32286.1"; tss_id "TSS5375";
chrUn	Cufflinks	exon	233441118	233441227	.	+	.	gene_id "XLOC_004357"; transcript_id "TCONS_00007166"; exon_number "2"; oId "CUFF.32286.1"; tss_id "TSS5375";
chrUn	Cufflinks	exon	233441602	233441712	.	+	.	gene_id "XLOC_004357"; transcript_id "TCONS_00007166"; exon_number "3"; oId "CUFF.32286.1"; tss_id "TSS5375";
chrUn	Cufflinks	exon	233440827	233441227	.	+	.	gene_id "XLOC_004357"; transcript_id "TCONS_00007167"; exon_number "1"; oId "CUFF.32286.2"; tss_id "TSS5376";
chrUn	Cufflinks	exon	233441602	233441712	.	+	.	gene_id "XLOC_004357"; transcript_id "TCONS_00007167"; exon_number "2"; oId "CUFF.32286.2"; tss_id "TSS5376";
chrUn	Cufflinks	exon	233645989	233646194	.	+	.	gene_id "XLOC_004362"; transcript_id "TCONS_00007174"; exon_number "1"; oId "CUFF.32326.1"; tss_id "TSS5382";
chrUn	Cufflinks	exon	233646525	233646663	.	+	.	gene_id "XLOC_004362"; transcript_id "TCONS_00007174"; exon_number "2"; oId "CUFF.32326.1"; tss_id "TSS5382";
chrUn	Cufflinks	exon	233647042	233647132	.	+	.	gene_id "XLOC_004362"; transcript_id "TCONS_00007174"; exon_number "3"; oId "CUFF.32326.1"; tss_id "TSS5382";
chrUn	Cufflinks	exon	233647331	233647385	.	+	.	gene_id "XLOC_004362"; transcript_id "TCONS_00007174"; exon_number "4"; oId "CUFF.32326.1"; tss_id "TSS5382";
chrUn	Cufflinks	exon	233647467	233647503	.	+	.	gene_id "XLOC_004362"; transcript_id "TCONS_00007174"; exon_number "5"; oId "CUFF.32326.1"; tss_id "TSS5382";
chrUn	Cufflinks	exon	233647638	233647763	.	+	.	gene_id "XLOC_004362"; transcript_id "TCONS_00007174"; exon_number "6"; oId "CUFF.32326.1"; tss_id "TSS5382";
chrUn	Cufflinks	exon	233647880	233648005	.	+	.	gene_id "XLOC_004362"; transcript_id "TCONS_00007174"; exon_number "7"; oId "CUFF.32326.1"; tss_id "TSS5382";
chrUn	Cufflinks	exon	233648283	233648322	.	+	.	gene_id "XLOC_004362"; transcript_id "TCONS_00007174"; exon_number "8"; oId "CUFF.32326.1"; tss_id "TSS5382";
chrUn	Cufflinks	exon	233648430	233648464	.	+	.	gene_id "XLOC_004362"; transcript_id "TCONS_00007174"; exon_number "9"; oId "CUFF.32326.1"; tss_id "TSS5382";
chrUn	Cufflinks	exon	233648601	233648689	.	+	.	gene_id "XLOC_004362"; transcript_id "TCONS_00007174"; exon_number "10"; oId "CUFF.32326.1"; tss_id "TSS5382";
chrUn	Cufflinks	exon	233648818	233649114	.	+	.	gene_id "XLOC_004362"; transcript_id "TCONS_00007174"; exon_number "11"; oId "CUFF.32326.1"; tss_id "TSS5382";
chrUn	Cufflinks	exon	233649230	233649291	.	+	.	gene_id "XLOC_004362"; transcript_id "TCONS_00007174"; exon_number "12"; oId "CUFF.32326.1"; tss_id "TSS5382";
chrUn	Cufflinks	exon	233652676	233652791	.	+	.	gene_id "XLOC_004362"; transcript_id "TCONS_00007174"; exon_number "13"; oId "CUFF.32326.1"; tss_id "TSS5382";
chrUn	Cufflinks	exon	233652902	233653112	.	+	.	gene_id "XLOC_004362"; transcript_id "TCONS_00007174"; exon_number "14"; oId "CUFF.32326.1"; tss_id "TSS5382";
chrUn	Cufflinks	exon	233646142	233646194	.	+	.	gene_id "XLOC_004362"; transcript_id "TCONS_00007175"; exon_number "1"; oId "CUFF.32326.2"; tss_id "TSS5383";
chrUn	Cufflinks	exon	233646525	233646663	.	+	.	gene_id "XLOC_004362"; transcript_id "TCONS_00007175"; exon_number "2"; oId "CUFF.32326.2"; tss_id "TSS5383";
chrUn	Cufflinks	exon	233647042	233647132	.	+	.	gene_id "XLOC_004362"; transcript_id "TCONS_00007175"; exon_number "3"; oId "CUFF.32326.2"; tss_id "TSS5383";
chrUn	Cufflinks	exon	233647331	233647763	.	+	.	gene_id "XLOC_004362"; transcript_id "TCONS_00007175"; exon_number "4"; oId "CUFF.32326.2"; tss_id "TSS5383";
chrUn	Cufflinks	exon	233647880	233648005	.	+	.	gene_id "XLOC_004362"; transcript_id "TCONS_00007175"; exon_number "5"; oId "CUFF.32326.2"; tss_id "TSS5383";
chrUn	Cufflinks	exon	233648283	233648322	.	+	.	gene_id "XLOC_004362"; transcript_id "TCONS_00007175"; exon_number "6"; oId "CUFF.32326.2"; tss_id "TSS5383";
chrUn	Cufflinks	exon	233648430	233648464	.	+	.	gene_id "XLOC_004362"; transcript_id "TCONS_00007175"; exon_number "7"; oId "CUFF.32326.2"; tss_id "TSS5383";
chrUn	Cufflinks	exon	233649230	233649291	.	+	.	gene_id "XLOC_004362"; transcript_id "TCONS_00007175"; exon_number "8"; oId "CUFF.32326.2"; tss_id "TSS5383";
chrUn	Cufflinks	exon	233652676	233652791	.	+	.	gene_id "XLOC_004362"; transcript_id "TCONS_00007175"; exon_number "9"; oId "CUFF.32326.2"; tss_id "TSS5383";
chrUn	Cufflinks	exon	233652902	233653112	.	+	.	gene_id "XLOC_004362"; transcript_id "TCONS_00007175"; exon_number "10"; oId "CUFF.32326.2"; tss_id "TSS5383";
chrUn	Cufflinks	exon	233646145	233646194	.	+	.	gene_id "XLOC_004362"; transcript_id "TCONS_00007176"; exon_number "1"; oId "CUFF.32326.3"; tss_id "TSS5383";
chrUn	Cufflinks	exon	233646525	233647132	.	+	.	gene_id "XLOC_004362"; transcript_id "TCONS_00007176"; exon_number "2"; oId "CUFF.32326.3"; tss_id "TSS5383";
chrUn	Cufflinks	exon	233647331	233647385	.	+	.	gene_id "XLOC_004362"; transcript_id "TCONS_00007176"; exon_number "3"; oId "CUFF.32326.3"; tss_id "TSS5383";
chrUn	Cufflinks	exon	233647467	233647503	.	+	.	gene_id "XLOC_004362"; transcript_id "TCONS_00007176"; exon_number "4"; oId "CUFF.32326.3"; tss_id "TSS5383";
chrUn	Cufflinks	exon	233647638	233647763	.	+	.	gene_id "XLOC_004362"; transcript_id "TCONS_00007176"; exon_number "5"; oId "CUFF.32326.3"; tss_id "TSS5383";
chrUn	Cufflinks	exon	233647880	233648005	.	+	.	gene_id "XLOC_004362"; transcript_id "TCONS_00007176"; exon_number "6"; oId "CUFF.32326.3"; tss_id "TSS5383";
chrUn	Cufflinks	exon	233648283	233648322	.	+	.	gene_id "XLOC_004362"; transcript_id "TCONS_00007176"; exon_number "7"; oId "CUFF.32326.3"; tss_id "TSS5383";
chrUn	Cufflinks	exon	233648430	233648464	.	+	.	gene_id "XLOC_004362"; transcript_id "TCONS_00007176"; exon_number "8"; oId "CUFF.32326.3"; tss_id "TSS5383";
chrUn	Cufflinks	exon	233648601	233649291	.	+	.	gene_id "XLOC_004362"; transcript_id "TCONS_00007176"; exon_number "9"; oId "CUFF.32326.3"; tss_id "TSS5383";
chrUn	Cufflinks	exon	233652676	233652791	.	+	.	gene_id "XLOC_004362"; transcript_id "TCONS_00007176"; exon_number "10"; oId "CUFF.32326.3"; tss_id "TSS5383";
chrUn	Cufflinks	exon	233652902	233653112	.	+	.	gene_id "XLOC_004362"; transcript_id "TCONS_00007176"; exon_number "11"; oId "CUFF.32326.3"; tss_id "TSS5383";
chrUn	Cufflinks	exon	233824464	233824706	.	+	.	gene_id "XLOC_004367"; transcript_id "TCONS_00007183"; exon_number "1"; oId "CUFF.32352.1"; tss_id "TSS5389";
chrUn	Cufflinks	exon	233825105	233825267	.	+	.	gene_id "XLOC_004367"; transcript_id "TCONS_00007183"; exon_number "2"; oId "CUFF.32352.1"; tss_id "TSS5389";
chrUn	Cufflinks	exon	234078888	234079741	.	+	.	gene_id "XLOC_004379"; transcript_id "TCONS_00007198"; exon_number "1"; oId "CUFF.32408.1"; tss_id "TSS5402";
chrUn	Cufflinks	exon	234079817	234079853	.	+	.	gene_id "XLOC_004379"; transcript_id "TCONS_00007198"; exon_number "2"; oId "CUFF.32408.1"; tss_id "TSS5402";
chrUn	Cufflinks	exon	235213076	235213429	.	+	.	gene_id "XLOC_004395"; transcript_id "TCONS_00007217"; exon_number "1"; oId "CUFF.32592.1"; tss_id "TSS5419";
chrUn	Cufflinks	exon	235214149	235214187	.	+	.	gene_id "XLOC_004395"; transcript_id "TCONS_00007217"; exon_number "2"; oId "CUFF.32592.1"; tss_id "TSS5419";
chrUn	Cufflinks	exon	239906711	239908866	.	+	.	gene_id "XLOC_004466"; transcript_id "TCONS_00007347"; exon_number "1"; oId "CUFF.33210.1"; tss_id "TSS5518";
chrUn	Cufflinks	exon	239909881	239910071	.	+	.	gene_id "XLOC_004466"; transcript_id "TCONS_00007347"; exon_number "2"; oId "CUFF.33210.1"; tss_id "TSS5518";
chrUn	Cufflinks	exon	239910163	239910181	.	+	.	gene_id "XLOC_004466"; transcript_id "TCONS_00007347"; exon_number "3"; oId "CUFF.33210.1"; tss_id "TSS5518";
chrUn	Cufflinks	exon	239906711	239908866	.	+	.	gene_id "XLOC_004466"; transcript_id "TCONS_00007348"; exon_number "1"; oId "CUFF.33210.2"; tss_id "TSS5518";
chrUn	Cufflinks	exon	239909881	239910092	.	+	.	gene_id "XLOC_004466"; transcript_id "TCONS_00007348"; exon_number "2"; oId "CUFF.33210.2"; tss_id "TSS5518";
chrUn	Cufflinks	exon	239910683	239910850	.	+	.	gene_id "XLOC_004466"; transcript_id "TCONS_00007348"; exon_number "3"; oId "CUFF.33210.2"; tss_id "TSS5518";
chrUn	Cufflinks	exon	240070386	240070458	.	+	.	gene_id "XLOC_004474"; transcript_id "TCONS_00007357"; exon_number "1"; oId "CUFF.33246.1"; tss_id "TSS5526";
chrUn	Cufflinks	exon	240070705	240070898	.	+	.	gene_id "XLOC_004474"; transcript_id "TCONS_00007357"; exon_number "2"; oId "CUFF.33246.1"; tss_id "TSS5526";
chrUn	Cufflinks	exon	240495159	240496240	.	+	.	gene_id "XLOC_004482"; transcript_id "TCONS_00007373"; exon_number "1"; oId "CUFF.33293.1"; tss_id "TSS5537";
chrUn	Cufflinks	exon	240824332	240824433	.	+	.	gene_id "XLOC_004484"; transcript_id "TCONS_00007376"; exon_number "1"; oId "CUFF.33338.1"; tss_id "TSS5540";
chrUn	Cufflinks	exon	240824719	240825067	.	+	.	gene_id "XLOC_004484"; transcript_id "TCONS_00007376"; exon_number "2"; oId "CUFF.33338.1"; tss_id "TSS5540";
chrUn	Cufflinks	exon	241307871	241307929	.	+	.	gene_id "XLOC_004493"; transcript_id "TCONS_00007387"; exon_number "1"; oId "CUFF.33420.1"; tss_id "TSS5549";
chrUn	Cufflinks	exon	241308031	241308956	.	+	.	gene_id "XLOC_004493"; transcript_id "TCONS_00007387"; exon_number "2"; oId "CUFF.33420.1"; tss_id "TSS5549";
chrUn	Cufflinks	exon	241807210	241807692	.	+	.	gene_id "XLOC_004502"; transcript_id "TCONS_00007400"; exon_number "1"; oId "CUFF.33491.1"; tss_id "TSS5560";
chrUn	Cufflinks	exon	241836622	241836758	.	+	.	gene_id "XLOC_004502"; transcript_id "TCONS_00007400"; exon_number "2"; oId "CUFF.33491.1"; tss_id "TSS5560";
chrUn	Cufflinks	exon	241840173	241840241	.	+	.	gene_id "XLOC_004502"; transcript_id "TCONS_00007400"; exon_number "3"; oId "CUFF.33491.1"; tss_id "TSS5560";
chrUn	Cufflinks	exon	241847834	241848011	.	+	.	gene_id "XLOC_004502"; transcript_id "TCONS_00007400"; exon_number "4"; oId "CUFF.33491.1"; tss_id "TSS5560";
chrUn	Cufflinks	exon	241856899	241857195	.	+	.	gene_id "XLOC_004502"; transcript_id "TCONS_00007400"; exon_number "5"; oId "CUFF.33491.1"; tss_id "TSS5560";
chrUn	Cufflinks	exon	241807210	241807692	.	+	.	gene_id "XLOC_004502"; transcript_id "TCONS_00007401"; exon_number "1"; oId "CUFF.33491.3"; tss_id "TSS5560";
chrUn	Cufflinks	exon	241836622	241836758	.	+	.	gene_id "XLOC_004502"; transcript_id "TCONS_00007401"; exon_number "2"; oId "CUFF.33491.3"; tss_id "TSS5560";
chrUn	Cufflinks	exon	241839776	241839820	.	+	.	gene_id "XLOC_004502"; transcript_id "TCONS_00007401"; exon_number "3"; oId "CUFF.33491.3"; tss_id "TSS5560";
chrUn	Cufflinks	exon	241840173	241840241	.	+	.	gene_id "XLOC_004502"; transcript_id "TCONS_00007401"; exon_number "4"; oId "CUFF.33491.3"; tss_id "TSS5560";
chrUn	Cufflinks	exon	241847834	241848011	.	+	.	gene_id "XLOC_004502"; transcript_id "TCONS_00007401"; exon_number "5"; oId "CUFF.33491.3"; tss_id "TSS5560";
chrUn	Cufflinks	exon	241856899	241857195	.	+	.	gene_id "XLOC_004502"; transcript_id "TCONS_00007401"; exon_number "6"; oId "CUFF.33491.3"; tss_id "TSS5560";
chrUn	Cufflinks	exon	241840868	241841160	.	+	.	gene_id "XLOC_004502"; transcript_id "TCONS_00007402"; exon_number "1"; oId "CUFF.33491.4"; tss_id "TSS5561";
chrUn	Cufflinks	exon	241847834	241848011	.	+	.	gene_id "XLOC_004502"; transcript_id "TCONS_00007402"; exon_number "2"; oId "CUFF.33491.4"; tss_id "TSS5561";
chrUn	Cufflinks	exon	241856899	241857195	.	+	.	gene_id "XLOC_004502"; transcript_id "TCONS_00007402"; exon_number "3"; oId "CUFF.33491.4"; tss_id "TSS5561";
chrUn	Cufflinks	exon	243943829	243944312	.	+	.	gene_id "XLOC_004527"; transcript_id "TCONS_00007436"; exon_number "1"; oId "CUFF.33705.1"; tss_id "TSS5591";
chrUn	Cufflinks	exon	243944444	243944524	.	+	.	gene_id "XLOC_004527"; transcript_id "TCONS_00007436"; exon_number "2"; oId "CUFF.33705.1"; tss_id "TSS5591";
chrUn	Cufflinks	exon	243944647	243944782	.	+	.	gene_id "XLOC_004527"; transcript_id "TCONS_00007436"; exon_number "3"; oId "CUFF.33705.1"; tss_id "TSS5591";
chrUn	Cufflinks	exon	243977997	243978049	.	+	.	gene_id "XLOC_004529"; transcript_id "TCONS_00007438"; exon_number "1"; oId "CUFF.33710.1"; tss_id "TSS5593";
chrUn	Cufflinks	exon	243978279	243978481	.	+	.	gene_id "XLOC_004529"; transcript_id "TCONS_00007438"; exon_number "2"; oId "CUFF.33710.1"; tss_id "TSS5593";
chrUn	Cufflinks	exon	244056126	244056265	.	+	.	gene_id "XLOC_004533"; transcript_id "TCONS_00007443"; exon_number "1"; oId "CUFF.33731.1"; tss_id "TSS5597";
chrUn	Cufflinks	exon	244056336	244057137	.	+	.	gene_id "XLOC_004533"; transcript_id "TCONS_00007443"; exon_number "2"; oId "CUFF.33731.1"; tss_id "TSS5597";
chrUn	Cufflinks	exon	244056126	244056265	.	+	.	gene_id "XLOC_004533"; transcript_id "TCONS_00007444"; exon_number "1"; oId "CUFF.33731.2"; tss_id "TSS5597";
chrUn	Cufflinks	exon	244056336	244056659	.	+	.	gene_id "XLOC_004533"; transcript_id "TCONS_00007444"; exon_number "2"; oId "CUFF.33731.2"; tss_id "TSS5597";
chrUn	Cufflinks	exon	244056864	244057137	.	+	.	gene_id "XLOC_004533"; transcript_id "TCONS_00007444"; exon_number "3"; oId "CUFF.33731.2"; tss_id "TSS5597";
chrUn	Cufflinks	exon	244056126	244056241	.	+	.	gene_id "XLOC_004533"; transcript_id "TCONS_00007445"; exon_number "1"; oId "CUFF.33731.3"; tss_id "TSS5597";
chrUn	Cufflinks	exon	244056336	244057137	.	+	.	gene_id "XLOC_004533"; transcript_id "TCONS_00007445"; exon_number "2"; oId "CUFF.33731.3"; tss_id "TSS5597";
chrUn	Cufflinks	exon	244056128	244056241	.	+	.	gene_id "XLOC_004533"; transcript_id "TCONS_00007446"; exon_number "1"; oId "CUFF.33731.4"; tss_id "TSS5597";
chrUn	Cufflinks	exon	244056336	244056659	.	+	.	gene_id "XLOC_004533"; transcript_id "TCONS_00007446"; exon_number "2"; oId "CUFF.33731.4"; tss_id "TSS5597";
chrUn	Cufflinks	exon	244056864	244057137	.	+	.	gene_id "XLOC_004533"; transcript_id "TCONS_00007446"; exon_number "3"; oId "CUFF.33731.4"; tss_id "TSS5597";
chrUn	Cufflinks	exon	244155252	244155413	.	+	.	gene_id "XLOC_004536"; transcript_id "TCONS_00007449"; exon_number "1"; oId "CUFF.33755.1"; tss_id "TSS5600";
chrUn	Cufflinks	exon	244155567	244155820	.	+	.	gene_id "XLOC_004536"; transcript_id "TCONS_00007449"; exon_number "2"; oId "CUFF.33755.1"; tss_id "TSS5600";
chrUn	Cufflinks	exon	244609735	244609798	.	+	.	gene_id "XLOC_004546"; transcript_id "TCONS_00007464"; exon_number "1"; oId "CUFF.33845.1"; tss_id "TSS5611";
chrUn	Cufflinks	exon	244610199	244610798	.	+	.	gene_id "XLOC_004546"; transcript_id "TCONS_00007464"; exon_number "2"; oId "CUFF.33845.1"; tss_id "TSS5611";
chrUn	Cufflinks	exon	244834508	244834806	.	+	.	gene_id "XLOC_004553"; transcript_id "TCONS_00007474"; exon_number "1"; oId "CUFF.33894.1"; tss_id "TSS5620";
chrUn	Cufflinks	exon	244835016	244835358	.	+	.	gene_id "XLOC_004553"; transcript_id "TCONS_00007474"; exon_number "2"; oId "CUFF.33894.1"; tss_id "TSS5620";
chrUn	Cufflinks	exon	245061146	245061260	.	+	.	gene_id "XLOC_004557"; transcript_id "TCONS_00007481"; exon_number "1"; oId "CUFF.33939.1"; tss_id "TSS5626";
chrUn	Cufflinks	exon	245061374	245061479	.	+	.	gene_id "XLOC_004557"; transcript_id "TCONS_00007481"; exon_number "2"; oId "CUFF.33939.1"; tss_id "TSS5626";
chrUn	Cufflinks	exon	245061556	245061649	.	+	.	gene_id "XLOC_004557"; transcript_id "TCONS_00007481"; exon_number "3"; oId "CUFF.33939.1"; tss_id "TSS5626";
chrUn	Cufflinks	exon	245061737	245062011	.	+	.	gene_id "XLOC_004557"; transcript_id "TCONS_00007481"; exon_number "4"; oId "CUFF.33939.1"; tss_id "TSS5626";
chrUn	Cufflinks	exon	245066975	245068069	.	+	.	gene_id "XLOC_004558"; transcript_id "TCONS_00007482"; exon_number "1"; oId "CUFF.33941.1"; tss_id "TSS5627";
chrUn	Cufflinks	exon	245066994	245067442	.	+	.	gene_id "XLOC_004558"; transcript_id "TCONS_00007483"; exon_number "1"; oId "CUFF.33942.1"; tss_id "TSS5627";
chrUn	Cufflinks	exon	245067691	245068069	.	+	.	gene_id "XLOC_004558"; transcript_id "TCONS_00007483"; exon_number "2"; oId "CUFF.33942.1"; tss_id "TSS5627";
chrUn	Cufflinks	exon	245869870	245869990	.	+	.	gene_id "XLOC_004575"; transcript_id "TCONS_00007509"; exon_number "1"; oId "CUFF.34062.1"; tss_id "TSS5646";
chrUn	Cufflinks	exon	245870230	245870959	.	+	.	gene_id "XLOC_004575"; transcript_id "TCONS_00007509"; exon_number "2"; oId "CUFF.34062.1"; tss_id "TSS5646";
chrUn	Cufflinks	exon	246517201	246517703	.	+	.	gene_id "XLOC_004585"; transcript_id "TCONS_00007525"; exon_number "1"; oId "CUFF.34137.1"; tss_id "TSS5657";
chrUn	Cufflinks	exon	246518085	246518287	.	+	.	gene_id "XLOC_004585"; transcript_id "TCONS_00007525"; exon_number "2"; oId "CUFF.34137.1"; tss_id "TSS5657";
chrUn	Cufflinks	exon	246724461	246724530	.	+	.	gene_id "XLOC_004591"; transcript_id "TCONS_00007533"; exon_number "1"; oId "CUFF.34175.2"; tss_id "TSS5665";
chrUn	Cufflinks	exon	246724744	246725830	.	+	.	gene_id "XLOC_004591"; transcript_id "TCONS_00007533"; exon_number "2"; oId "CUFF.34175.2"; tss_id "TSS5665";
chrUn	Cufflinks	exon	247060513	247060874	.	+	.	gene_id "XLOC_004596"; transcript_id "TCONS_00007538"; exon_number "1"; oId "CUFF.34203.1"; tss_id "TSS5670";
chrUn	Cufflinks	exon	247112010	247112157	.	+	.	gene_id "XLOC_004596"; transcript_id "TCONS_00007538"; exon_number "2"; oId "CUFF.34203.1"; tss_id "TSS5670";
chrUn	Cufflinks	exon	247528899	247528963	.	+	.	gene_id "XLOC_004602"; transcript_id "TCONS_00007548"; exon_number "1"; oId "CUFF.34283.1"; tss_id "TSS5676";
chrUn	Cufflinks	exon	247529059	247529592	.	+	.	gene_id "XLOC_004602"; transcript_id "TCONS_00007548"; exon_number "2"; oId "CUFF.34283.1"; tss_id "TSS5676";
chrUn	Cufflinks	exon	248170342	248170527	.	+	.	gene_id "XLOC_004615"; transcript_id "TCONS_00007566"; exon_number "1"; oId "CUFF.34358.1"; tss_id "TSS5690";
chrUn	Cufflinks	exon	248171406	248171557	.	+	.	gene_id "XLOC_004615"; transcript_id "TCONS_00007566"; exon_number "2"; oId "CUFF.34358.1"; tss_id "TSS5690";
chrUn	Cufflinks	exon	248283353	248283381	.	+	.	gene_id "XLOC_004616"; transcript_id "TCONS_00007567"; exon_number "1"; oId "CUFF.34374.1"; tss_id "TSS5691";
chrUn	Cufflinks	exon	248283522	248283842	.	+	.	gene_id "XLOC_004616"; transcript_id "TCONS_00007567"; exon_number "2"; oId "CUFF.34374.1"; tss_id "TSS5691";
chrUn	Cufflinks	exon	248498594	248498654	.	+	.	gene_id "XLOC_004620"; transcript_id "TCONS_00007572"; exon_number "1"; oId "CUFF.34396.2"; tss_id "TSS5695";
chrUn	Cufflinks	exon	248498786	248498952	.	+	.	gene_id "XLOC_004620"; transcript_id "TCONS_00007572"; exon_number "2"; oId "CUFF.34396.2"; tss_id "TSS5695";
chrUn	Cufflinks	exon	248499131	248499176	.	+	.	gene_id "XLOC_004620"; transcript_id "TCONS_00007572"; exon_number "3"; oId "CUFF.34396.2"; tss_id "TSS5695";
chrUn	Cufflinks	exon	248583522	248583597	.	+	.	gene_id "XLOC_004620"; transcript_id "TCONS_00007572"; exon_number "4"; oId "CUFF.34396.2"; tss_id "TSS5695";
chrUn	Cufflinks	exon	249196027	249196590	.	+	.	gene_id "XLOC_004636"; transcript_id "TCONS_00007594"; exon_number "1"; oId "CUFF.34532.1"; tss_id "TSS5714";
chrUn	Cufflinks	exon	249196896	249197078	.	+	.	gene_id "XLOC_004636"; transcript_id "TCONS_00007594"; exon_number "2"; oId "CUFF.34532.1"; tss_id "TSS5714";
chrUn	Cufflinks	exon	249262048	249262088	.	+	.	gene_id "XLOC_004637"; transcript_id "TCONS_00007595"; exon_number "1"; oId "CUFF.34543.1"; tss_id "TSS5715";
chrUn	Cufflinks	exon	249265264	249266098	.	+	.	gene_id "XLOC_004637"; transcript_id "TCONS_00007595"; exon_number "2"; oId "CUFF.34543.1"; tss_id "TSS5715";
chrUn	Cufflinks	exon	249262049	249262088	.	+	.	gene_id "XLOC_004637"; transcript_id "TCONS_00007596"; exon_number "1"; oId "CUFF.34543.2"; tss_id "TSS5715";
chrUn	Cufflinks	exon	249265137	249265152	.	+	.	gene_id "XLOC_004637"; transcript_id "TCONS_00007596"; exon_number "2"; oId "CUFF.34543.2"; tss_id "TSS5715";
chrUn	Cufflinks	exon	249265280	249266098	.	+	.	gene_id "XLOC_004637"; transcript_id "TCONS_00007596"; exon_number "3"; oId "CUFF.34543.2"; tss_id "TSS5715";
chrUn	Cufflinks	exon	249661727	249662282	.	+	.	gene_id "XLOC_004649"; transcript_id "TCONS_00007612"; exon_number "1"; oId "CUFF.34616.1"; tss_id "TSS5728";
chrUn	Cufflinks	exon	249662944	249663188	.	+	.	gene_id "XLOC_004649"; transcript_id "TCONS_00007612"; exon_number "2"; oId "CUFF.34616.1"; tss_id "TSS5728";
chrUn	Cufflinks	exon	251492132	251492877	.	+	.	gene_id "XLOC_004669"; transcript_id "TCONS_00007636"; exon_number "1"; oId "CUFF.34848.1"; tss_id "TSS5750";
chrUn	Cufflinks	exon	251493005	251493340	.	+	.	gene_id "XLOC_004669"; transcript_id "TCONS_00007636"; exon_number "2"; oId "CUFF.34848.1"; tss_id "TSS5750";
chrUn	Cufflinks	exon	251498787	251498872	.	+	.	gene_id "XLOC_004670"; transcript_id "TCONS_00007637"; exon_number "1"; oId "CUFF.34851.1"; tss_id "TSS5751";
chrUn	Cufflinks	exon	251498963	251499096	.	+	.	gene_id "XLOC_004670"; transcript_id "TCONS_00007637"; exon_number "2"; oId "CUFF.34851.1"; tss_id "TSS5751";
chrUn	Cufflinks	exon	251499226	251499346	.	+	.	gene_id "XLOC_004670"; transcript_id "TCONS_00007637"; exon_number "3"; oId "CUFF.34851.1"; tss_id "TSS5751";
chrUn	Cufflinks	exon	251499548	251499632	.	+	.	gene_id "XLOC_004670"; transcript_id "TCONS_00007637"; exon_number "4"; oId "CUFF.34851.1"; tss_id "TSS5751";
chrUn	Cufflinks	exon	251499833	251499896	.	+	.	gene_id "XLOC_004670"; transcript_id "TCONS_00007637"; exon_number "5"; oId "CUFF.34851.1"; tss_id "TSS5751";
chrUn	Cufflinks	exon	251500172	251500235	.	+	.	gene_id "XLOC_004670"; transcript_id "TCONS_00007637"; exon_number "6"; oId "CUFF.34851.1"; tss_id "TSS5751";
chrUn	Cufflinks	exon	251552499	251552574	.	+	.	gene_id "XLOC_004672"; transcript_id "TCONS_00007639"; exon_number "1"; oId "CUFF.34868.1"; tss_id "TSS5753";
chrUn	Cufflinks	exon	251552691	251553128	.	+	.	gene_id "XLOC_004672"; transcript_id "TCONS_00007639"; exon_number "2"; oId "CUFF.34868.1"; tss_id "TSS5753";
chrUn	Cufflinks	exon	251971486	251971668	.	+	.	gene_id "XLOC_004686"; transcript_id "TCONS_00007654"; exon_number "1"; oId "CUFF.34954.1"; tss_id "TSS5767";
chrUn	Cufflinks	exon	251971999	251972069	.	+	.	gene_id "XLOC_004686"; transcript_id "TCONS_00007654"; exon_number "2"; oId "CUFF.34954.1"; tss_id "TSS5767";
chrUn	Cufflinks	exon	251983678	251983804	.	+	.	gene_id "XLOC_004687"; transcript_id "TCONS_00007655"; exon_number "1"; oId "CUFF.34960.1"; tss_id "TSS5768";
chrUn	Cufflinks	exon	251984444	251984516	.	+	.	gene_id "XLOC_004687"; transcript_id "TCONS_00007655"; exon_number "2"; oId "CUFF.34960.1"; tss_id "TSS5768";
chrUn	Cufflinks	exon	252403352	252403592	.	+	.	gene_id "XLOC_004695"; transcript_id "TCONS_00007664"; exon_number "1"; oId "CUFF.35034.1"; tss_id "TSS5776";
chrUn	Cufflinks	exon	252403706	252403927	.	+	.	gene_id "XLOC_004695"; transcript_id "TCONS_00007664"; exon_number "2"; oId "CUFF.35034.1"; tss_id "TSS5776";
chrUn	Cufflinks	exon	252416392	252417289	.	+	.	gene_id "XLOC_004696"; transcript_id "TCONS_00007666"; exon_number "1"; oId "CUFF.35040.1"; tss_id "TSS5777";
chrUn	Cufflinks	exon	253318204	253318452	.	+	.	gene_id "XLOC_004713"; transcript_id "TCONS_00007692"; exon_number "1"; oId "CUFF.35226.1"; tss_id "TSS5797";
chrUn	Cufflinks	exon	253318539	253318619	.	+	.	gene_id "XLOC_004713"; transcript_id "TCONS_00007692"; exon_number "2"; oId "CUFF.35226.1"; tss_id "TSS5797";
chrUn	Cufflinks	exon	254198004	254198493	.	+	.	gene_id "XLOC_004728"; transcript_id "TCONS_00007710"; exon_number "1"; oId "CUFF.35411.1"; tss_id "TSS5814";
chrUn	Cufflinks	exon	254199039	254199790	.	+	.	gene_id "XLOC_004728"; transcript_id "TCONS_00007710"; exon_number "2"; oId "CUFF.35411.1"; tss_id "TSS5814";
chrUn	Cufflinks	exon	254198004	254198493	.	+	.	gene_id "XLOC_004728"; transcript_id "TCONS_00007711"; exon_number "1"; oId "CUFF.35411.2"; tss_id "TSS5814";
chrUn	Cufflinks	exon	254199112	254199790	.	+	.	gene_id "XLOC_004728"; transcript_id "TCONS_00007711"; exon_number "2"; oId "CUFF.35411.2"; tss_id "TSS5814";
chrUn	Cufflinks	exon	254373018	254373142	.	+	.	gene_id "XLOC_004732"; transcript_id "TCONS_00007716"; exon_number "1"; oId "CUFF.35444.1"; tss_id "TSS5818";
chrUn	Cufflinks	exon	254378121	254378156	.	+	.	gene_id "XLOC_004732"; transcript_id "TCONS_00007716"; exon_number "2"; oId "CUFF.35444.1"; tss_id "TSS5818";
chrUn	Cufflinks	exon	254378487	254378528	.	+	.	gene_id "XLOC_004732"; transcript_id "TCONS_00007716"; exon_number "3"; oId "CUFF.35444.1"; tss_id "TSS5818";
chrUn	Cufflinks	exon	254378670	254378747	.	+	.	gene_id "XLOC_004732"; transcript_id "TCONS_00007716"; exon_number "4"; oId "CUFF.35444.1"; tss_id "TSS5818";
chrUn	Cufflinks	exon	254378881	254378913	.	+	.	gene_id "XLOC_004732"; transcript_id "TCONS_00007716"; exon_number "5"; oId "CUFF.35444.1"; tss_id "TSS5818";
chrUn	Cufflinks	exon	254379077	254379337	.	+	.	gene_id "XLOC_004732"; transcript_id "TCONS_00007716"; exon_number "6"; oId "CUFF.35444.1"; tss_id "TSS5818";
chrUn	Cufflinks	exon	257977290	257977349	.	+	.	gene_id "XLOC_004773"; transcript_id "TCONS_00007812"; exon_number "1"; oId "CUFF.35738.1"; tss_id "TSS5878";
chrUn	Cufflinks	exon	257978082	257978204	.	+	.	gene_id "XLOC_004773"; transcript_id "TCONS_00007812"; exon_number "2"; oId "CUFF.35738.1"; tss_id "TSS5878";
chrUn	Cufflinks	exon	258037218	258037343	.	+	.	gene_id "XLOC_004776"; transcript_id "TCONS_00007816"; exon_number "1"; oId "CUFF.35754.1"; tss_id "TSS5882";
chrUn	Cufflinks	exon	258039008	258039139	.	+	.	gene_id "XLOC_004776"; transcript_id "TCONS_00007816"; exon_number "2"; oId "CUFF.35754.1"; tss_id "TSS5882";
chrUn	Cufflinks	exon	258049985	258050586	.	+	.	gene_id "XLOC_004777"; transcript_id "TCONS_00007817"; exon_number "1"; oId "CUFF.35758.1"; tss_id "TSS5883";
chrUn	Cufflinks	exon	258050639	258050718	.	+	.	gene_id "XLOC_004777"; transcript_id "TCONS_00007817"; exon_number "2"; oId "CUFF.35758.1"; tss_id "TSS5883";
chrUn	Cufflinks	exon	258723941	258724154	.	+	.	gene_id "XLOC_004790"; transcript_id "TCONS_00007832"; exon_number "1"; oId "CUFF.35845.1"; tss_id "TSS5897";
chrUn	Cufflinks	exon	258724436	258724565	.	+	.	gene_id "XLOC_004790"; transcript_id "TCONS_00007832"; exon_number "2"; oId "CUFF.35845.1"; tss_id "TSS5897";
chrUn	Cufflinks	exon	259488969	259489115	.	+	.	gene_id "XLOC_004801"; transcript_id "TCONS_00007852"; exon_number "1"; oId "CUFF.35895.1"; tss_id "TSS5914";
chrUn	Cufflinks	exon	259489222	259489298	.	+	.	gene_id "XLOC_004801"; transcript_id "TCONS_00007852"; exon_number "2"; oId "CUFF.35895.1"; tss_id "TSS5914";
chrUn	Cufflinks	exon	259489412	259489469	.	+	.	gene_id "XLOC_004801"; transcript_id "TCONS_00007852"; exon_number "3"; oId "CUFF.35895.1"; tss_id "TSS5914";
chrUn	Cufflinks	exon	259561018	259561101	.	+	.	gene_id "XLOC_004801"; transcript_id "TCONS_00007852"; exon_number "4"; oId "CUFF.35895.1"; tss_id "TSS5914";
chrUn	Cufflinks	exon	259574916	259575039	.	+	.	gene_id "XLOC_004801"; transcript_id "TCONS_00007852"; exon_number "5"; oId "CUFF.35895.1"; tss_id "TSS5914";
chrUn	Cufflinks	exon	259552683	259553045	.	+	.	gene_id "XLOC_004801"; transcript_id "TCONS_00007853"; exon_number "1"; oId "CUFF.35895.2"; tss_id "TSS5915";
chrUn	Cufflinks	exon	259561018	259561101	.	+	.	gene_id "XLOC_004801"; transcript_id "TCONS_00007853"; exon_number "2"; oId "CUFF.35895.2"; tss_id "TSS5915";
chrUn	Cufflinks	exon	259574916	259575039	.	+	.	gene_id "XLOC_004801"; transcript_id "TCONS_00007853"; exon_number "3"; oId "CUFF.35895.2"; tss_id "TSS5915";
chrUn	Cufflinks	exon	260172836	260173148	.	+	.	gene_id "XLOC_004808"; transcript_id "TCONS_00007866"; exon_number "1"; oId "CUFF.35946.1"; tss_id "TSS5925";
chrUn	Cufflinks	exon	260173276	260173692	.	+	.	gene_id "XLOC_004808"; transcript_id "TCONS_00007866"; exon_number "2"; oId "CUFF.35946.1"; tss_id "TSS5925";
chrUn	Cufflinks	exon	261422008	261422307	.	+	.	gene_id "XLOC_004829"; transcript_id "TCONS_00007896"; exon_number "1"; oId "CUFF.36107.2"; tss_id "TSS5950";
chrUn	Cufflinks	exon	261422389	261422812	.	+	.	gene_id "XLOC_004829"; transcript_id "TCONS_00007896"; exon_number "2"; oId "CUFF.36107.2"; tss_id "TSS5950";
chrUn	Cufflinks	exon	262459114	262459451	.	+	.	gene_id "XLOC_004850"; transcript_id "TCONS_00007924"; exon_number "1"; oId "CUFF.36280.1"; tss_id "TSS5973";
chrUn	Cufflinks	exon	262460121	262460331	.	+	.	gene_id "XLOC_004850"; transcript_id "TCONS_00007924"; exon_number "2"; oId "CUFF.36280.1"; tss_id "TSS5973";
chrUn	Cufflinks	exon	262460462	262460709	.	+	.	gene_id "XLOC_004850"; transcript_id "TCONS_00007924"; exon_number "3"; oId "CUFF.36280.1"; tss_id "TSS5973";
chrUn	Cufflinks	exon	262890497	262890803	.	+	.	gene_id "XLOC_004858"; transcript_id "TCONS_00007935"; exon_number "1"; oId "CUFF.36350.1"; tss_id "TSS5983";
chrUn	Cufflinks	exon	262891230	262891481	.	+	.	gene_id "XLOC_004858"; transcript_id "TCONS_00007935"; exon_number "2"; oId "CUFF.36350.1"; tss_id "TSS5983";
chrUn	Cufflinks	exon	262894002	262894077	.	+	.	gene_id "XLOC_004858"; transcript_id "TCONS_00007935"; exon_number "3"; oId "CUFF.36350.1"; tss_id "TSS5983";
chrUn	Cufflinks	exon	266115687	266116270	.	+	.	gene_id "XLOC_004909"; transcript_id "TCONS_00008023"; exon_number "1"; oId "CUFF.36804.1"; tss_id "TSS6052";
chrUn	Cufflinks	exon	266116415	266116469	.	+	.	gene_id "XLOC_004909"; transcript_id "TCONS_00008023"; exon_number "2"; oId "CUFF.36804.1"; tss_id "TSS6052";
chrUn	Cufflinks	exon	270518393	270519258	.	+	.	gene_id "XLOC_004980"; transcript_id "TCONS_00008146"; exon_number "1"; oId "CUFF.37331.1"; tss_id "TSS6135";
chrUn	Cufflinks	exon	270534607	270534902	.	+	.	gene_id "XLOC_004980"; transcript_id "TCONS_00008146"; exon_number "2"; oId "CUFF.37331.1"; tss_id "TSS6135";
chrUn	Cufflinks	exon	270840058	270840106	.	+	.	gene_id "XLOC_004989"; transcript_id "TCONS_00008164"; exon_number "1"; oId "CUFF.37386.1"; tss_id "TSS6147";
chrUn	Cufflinks	exon	270840265	270841756	.	+	.	gene_id "XLOC_004989"; transcript_id "TCONS_00008164"; exon_number "2"; oId "CUFF.37386.1"; tss_id "TSS6147";
chrUn	Cufflinks	exon	270840063	270840091	.	+	.	gene_id "XLOC_004989"; transcript_id "TCONS_00008165"; exon_number "1"; oId "CUFF.37386.2"; tss_id "TSS6147";
chrUn	Cufflinks	exon	270840223	270840793	.	+	.	gene_id "XLOC_004989"; transcript_id "TCONS_00008165"; exon_number "2"; oId "CUFF.37386.2"; tss_id "TSS6147";
chrUn	Cufflinks	exon	270840901	270841756	.	+	.	gene_id "XLOC_004989"; transcript_id "TCONS_00008165"; exon_number "3"; oId "CUFF.37386.2"; tss_id "TSS6147";
chrUn	Cufflinks	exon	270840075	270840091	.	+	.	gene_id "XLOC_004989"; transcript_id "TCONS_00008166"; exon_number "1"; oId "CUFF.37386.3"; tss_id "TSS6147";
chrUn	Cufflinks	exon	270840223	270840829	.	+	.	gene_id "XLOC_004989"; transcript_id "TCONS_00008166"; exon_number "2"; oId "CUFF.37386.3"; tss_id "TSS6147";
chrUn	Cufflinks	exon	270840901	270841756	.	+	.	gene_id "XLOC_004989"; transcript_id "TCONS_00008166"; exon_number "3"; oId "CUFF.37386.3"; tss_id "TSS6147";
chrUn	Cufflinks	exon	270856019	270856733	.	+	.	gene_id "XLOC_004991"; transcript_id "TCONS_00008168"; exon_number "1"; oId "CUFF.37390.1"; tss_id "TSS6149";
chrUn	Cufflinks	exon	270856830	270856907	.	+	.	gene_id "XLOC_004991"; transcript_id "TCONS_00008168"; exon_number "2"; oId "CUFF.37390.1"; tss_id "TSS6149";
chrUn	Cufflinks	exon	270856019	270856733	.	+	.	gene_id "XLOC_004991"; transcript_id "TCONS_00008169"; exon_number "1"; oId "CUFF.37390.2"; tss_id "TSS6149";
chrUn	Cufflinks	exon	270856879	270856907	.	+	.	gene_id "XLOC_004991"; transcript_id "TCONS_00008169"; exon_number "2"; oId "CUFF.37390.2"; tss_id "TSS6149";
chrUn	Cufflinks	exon	270856019	270856691	.	+	.	gene_id "XLOC_004991"; transcript_id "TCONS_00008170"; exon_number "1"; oId "CUFF.37390.3"; tss_id "TSS6149";
chrUn	Cufflinks	exon	270856830	270856907	.	+	.	gene_id "XLOC_004991"; transcript_id "TCONS_00008170"; exon_number "2"; oId "CUFF.37390.3"; tss_id "TSS6149";
chrUn	Cufflinks	exon	270856019	270856626	.	+	.	gene_id "XLOC_004991"; transcript_id "TCONS_00008171"; exon_number "1"; oId "CUFF.37390.4"; tss_id "TSS6149";
chrUn	Cufflinks	exon	270856781	270856907	.	+	.	gene_id "XLOC_004991"; transcript_id "TCONS_00008171"; exon_number "2"; oId "CUFF.37390.4"; tss_id "TSS6149";
chrUn	Cufflinks	exon	271001777	271001830	.	+	.	gene_id "XLOC_004995"; transcript_id "TCONS_00008175"; exon_number "1"; oId "CUFF.37417.1"; tss_id "TSS6153";
chrUn	Cufflinks	exon	271001999	271002336	.	+	.	gene_id "XLOC_004995"; transcript_id "TCONS_00008175"; exon_number "2"; oId "CUFF.37417.1"; tss_id "TSS6153";
chrUn	Cufflinks	exon	271878263	271878674	.	+	.	gene_id "XLOC_005014"; transcript_id "TCONS_00008200"; exon_number "1"; oId "CUFF.37543.1"; tss_id "TSS6176";
chrUn	Cufflinks	exon	271878767	271879098	.	+	.	gene_id "XLOC_005014"; transcript_id "TCONS_00008200"; exon_number "2"; oId "CUFF.37543.1"; tss_id "TSS6176";
chrUn	Cufflinks	exon	272897968	272898373	.	+	.	gene_id "XLOC_005030"; transcript_id "TCONS_00008232"; exon_number "1"; oId "CUFF.37692.1"; tss_id "TSS6195";
chrUn	Cufflinks	exon	272900187	272900345	.	+	.	gene_id "XLOC_005030"; transcript_id "TCONS_00008232"; exon_number "2"; oId "CUFF.37692.1"; tss_id "TSS6195";
chrUn	Cufflinks	exon	273796944	273797154	.	+	.	gene_id "XLOC_005049"; transcript_id "TCONS_00008264"; exon_number "1"; oId "CUFF.37862.1"; tss_id "TSS6216";
chrUn	Cufflinks	exon	273799047	273799256	.	+	.	gene_id "XLOC_005049"; transcript_id "TCONS_00008264"; exon_number "2"; oId "CUFF.37862.1"; tss_id "TSS6216";
chrUn	Cufflinks	exon	273799436	273799728	.	+	.	gene_id "XLOC_005049"; transcript_id "TCONS_00008264"; exon_number "3"; oId "CUFF.37862.1"; tss_id "TSS6216";
chrUn	Cufflinks	exon	273867751	273867950	.	+	.	gene_id "XLOC_005051"; transcript_id "TCONS_00008266"; exon_number "1"; oId "CUFF.37882.1"; tss_id "TSS6218";
chrUn	Cufflinks	exon	273868458	273868595	.	+	.	gene_id "XLOC_005051"; transcript_id "TCONS_00008266"; exon_number "2"; oId "CUFF.37882.1"; tss_id "TSS6218";
chrUn	Cufflinks	exon	273868773	273868868	.	+	.	gene_id "XLOC_005051"; transcript_id "TCONS_00008266"; exon_number "3"; oId "CUFF.37882.1"; tss_id "TSS6218";
chrUn	Cufflinks	exon	273871776	273871928	.	+	.	gene_id "XLOC_005051"; transcript_id "TCONS_00008266"; exon_number "4"; oId "CUFF.37882.1"; tss_id "TSS6218";
chrUn	Cufflinks	exon	273872028	273872138	.	+	.	gene_id "XLOC_005051"; transcript_id "TCONS_00008266"; exon_number "5"; oId "CUFF.37882.1"; tss_id "TSS6218";
chrUn	Cufflinks	exon	273872316	273872833	.	+	.	gene_id "XLOC_005051"; transcript_id "TCONS_00008266"; exon_number "6"; oId "CUFF.37882.1"; tss_id "TSS6218";
chrUn	Cufflinks	exon	274066408	274066811	.	+	.	gene_id "XLOC_005058"; transcript_id "TCONS_00008274"; exon_number "1"; oId "CUFF.37918.1"; tss_id "TSS6226";
chrUn	Cufflinks	exon	274067102	274067621	.	+	.	gene_id "XLOC_005058"; transcript_id "TCONS_00008274"; exon_number "2"; oId "CUFF.37918.1"; tss_id "TSS6226";
chrUn	Cufflinks	exon	274097549	274097925	.	+	.	gene_id "XLOC_005059"; transcript_id "TCONS_00008275"; exon_number "1"; oId "CUFF.37921.1"; tss_id "TSS6227";
chrUn	Cufflinks	exon	274098663	274099016	.	+	.	gene_id "XLOC_005059"; transcript_id "TCONS_00008275"; exon_number "2"; oId "CUFF.37921.1"; tss_id "TSS6227";
chrUn	Cufflinks	exon	274390221	274390553	.	+	.	gene_id "XLOC_005067"; transcript_id "TCONS_00008296"; exon_number "1"; oId "CUFF.37994.1"; tss_id "TSS6240";
chrUn	Cufflinks	exon	274392977	274393499	.	+	.	gene_id "XLOC_005067"; transcript_id "TCONS_00008296"; exon_number "2"; oId "CUFF.37994.1"; tss_id "TSS6240";
chrUn	Cufflinks	exon	274442612	274443772	.	+	.	gene_id "XLOC_005068"; transcript_id "TCONS_00008297"; exon_number "1"; oId "CUFF.38007.1"; tss_id "TSS6241";
chrUn	Cufflinks	exon	274443824	274444134	.	+	.	gene_id "XLOC_005068"; transcript_id "TCONS_00008297"; exon_number "2"; oId "CUFF.38007.1"; tss_id "TSS6241";
chrUn	Cufflinks	exon	275229157	275229937	.	+	.	gene_id "XLOC_005085"; transcript_id "TCONS_00008319"; exon_number "1"; oId "CUFF.38126.1"; tss_id "TSS6260";
chrUn	Cufflinks	exon	275230101	275230237	.	+	.	gene_id "XLOC_005085"; transcript_id "TCONS_00008319"; exon_number "2"; oId "CUFF.38126.1"; tss_id "TSS6260";
chrUn	Cufflinks	exon	275371255	275371519	.	+	.	gene_id "XLOC_005089"; transcript_id "TCONS_00008323"; exon_number "1"; oId "CUFF.38153.1"; tss_id "TSS6264";
chrUn	Cufflinks	exon	275372035	275372114	.	+	.	gene_id "XLOC_005089"; transcript_id "TCONS_00008323"; exon_number "2"; oId "CUFF.38153.1"; tss_id "TSS6264";
chrUn	Cufflinks	exon	275372236	275372333	.	+	.	gene_id "XLOC_005089"; transcript_id "TCONS_00008323"; exon_number "3"; oId "CUFF.38153.1"; tss_id "TSS6264";
chrUn	Cufflinks	exon	275934868	275934922	.	+	.	gene_id "XLOC_005103"; transcript_id "TCONS_00008342"; exon_number "1"; oId "CUFF.38253.1"; tss_id "TSS6278";
chrUn	Cufflinks	exon	275945448	275946441	.	+	.	gene_id "XLOC_005103"; transcript_id "TCONS_00008342"; exon_number "2"; oId "CUFF.38253.1"; tss_id "TSS6278";
chrUn	Cufflinks	exon	275944910	275945119	.	+	.	gene_id "XLOC_005103"; transcript_id "TCONS_00008344"; exon_number "1"; oId "CUFF.38253.3"; tss_id "TSS6279";
chrUn	Cufflinks	exon	275945448	275946441	.	+	.	gene_id "XLOC_005103"; transcript_id "TCONS_00008344"; exon_number "2"; oId "CUFF.38253.3"; tss_id "TSS6279";
chrUn	Cufflinks	exon	276143944	276144444	.	+	.	gene_id "XLOC_005108"; transcript_id "TCONS_00008352"; exon_number "1"; oId "CUFF.38299.1"; tss_id "TSS6286";
chrUn	Cufflinks	exon	276144550	276145148	.	+	.	gene_id "XLOC_005108"; transcript_id "TCONS_00008352"; exon_number "2"; oId "CUFF.38299.1"; tss_id "TSS6286";
chrUn	Cufflinks	exon	276475480	276475762	.	+	.	gene_id "XLOC_005120"; transcript_id "TCONS_00008380"; exon_number "1"; oId "CUFF.38376.1"; tss_id "TSS6306";
chrUn	Cufflinks	exon	276475859	276475962	.	+	.	gene_id "XLOC_005120"; transcript_id "TCONS_00008380"; exon_number "2"; oId "CUFF.38376.1"; tss_id "TSS6306";
chrUn	Cufflinks	exon	276476144	276476261	.	+	.	gene_id "XLOC_005120"; transcript_id "TCONS_00008380"; exon_number "3"; oId "CUFF.38376.1"; tss_id "TSS6306";
chrUn	Cufflinks	exon	276476929	276477004	.	+	.	gene_id "XLOC_005120"; transcript_id "TCONS_00008380"; exon_number "4"; oId "CUFF.38376.1"; tss_id "TSS6306";
chrUn	Cufflinks	exon	276636139	276636288	.	+	.	gene_id "XLOC_005125"; transcript_id "TCONS_00008386"; exon_number "1"; oId "CUFF.38409.1"; tss_id "TSS6312";
chrUn	Cufflinks	exon	276636445	276636549	.	+	.	gene_id "XLOC_005125"; transcript_id "TCONS_00008386"; exon_number "2"; oId "CUFF.38409.1"; tss_id "TSS6312";
chrUn	Cufflinks	exon	276636973	276637077	.	+	.	gene_id "XLOC_005125"; transcript_id "TCONS_00008386"; exon_number "3"; oId "CUFF.38409.1"; tss_id "TSS6312";
chrUn	Cufflinks	exon	276637271	276637378	.	+	.	gene_id "XLOC_005125"; transcript_id "TCONS_00008386"; exon_number "4"; oId "CUFF.38409.1"; tss_id "TSS6312";
chrUn	Cufflinks	exon	276637768	276637883	.	+	.	gene_id "XLOC_005125"; transcript_id "TCONS_00008386"; exon_number "5"; oId "CUFF.38409.1"; tss_id "TSS6312";
chrUn	Cufflinks	exon	276661248	276661699	.	+	.	gene_id "XLOC_005127"; transcript_id "TCONS_00008388"; exon_number "1"; oId "CUFF.38416.1"; tss_id "TSS6314";
chrUn	Cufflinks	exon	276662550	276662692	.	+	.	gene_id "XLOC_005127"; transcript_id "TCONS_00008388"; exon_number "2"; oId "CUFF.38416.1"; tss_id "TSS6314";
chrUn	Cufflinks	exon	277067106	277067280	.	+	.	gene_id "XLOC_005139"; transcript_id "TCONS_00008401"; exon_number "1"; oId "CUFF.38495.1"; tss_id "TSS6327";
chrUn	Cufflinks	exon	277067906	277068096	.	+	.	gene_id "XLOC_005139"; transcript_id "TCONS_00008401"; exon_number "2"; oId "CUFF.38495.1"; tss_id "TSS6327";
chrUn	Cufflinks	exon	277118913	277119639	.	+	.	gene_id "XLOC_005141"; transcript_id "TCONS_00008403"; exon_number "1"; oId "CUFF.38509.1"; tss_id "TSS6329";
chrUn	Cufflinks	exon	277120147	277120382	.	+	.	gene_id "XLOC_005141"; transcript_id "TCONS_00008403"; exon_number "2"; oId "CUFF.38509.1"; tss_id "TSS6329";
chrUn	Cufflinks	exon	277288618	277288843	.	+	.	gene_id "XLOC_005145"; transcript_id "TCONS_00008408"; exon_number "1"; oId "CUFF.38544.1"; tss_id "TSS6333";
chrUn	Cufflinks	exon	277289088	277289153	.	+	.	gene_id "XLOC_005145"; transcript_id "TCONS_00008408"; exon_number "2"; oId "CUFF.38544.1"; tss_id "TSS6333";
chrUn	Cufflinks	exon	277289293	277289366	.	+	.	gene_id "XLOC_005145"; transcript_id "TCONS_00008408"; exon_number "3"; oId "CUFF.38544.1"; tss_id "TSS6333";
chrUn	Cufflinks	exon	277650466	277650584	.	+	.	gene_id "XLOC_005153"; transcript_id "TCONS_00008416"; exon_number "1"; oId "CUFF.38629.1"; tss_id "TSS6341";
chrUn	Cufflinks	exon	277650711	277651332	.	+	.	gene_id "XLOC_005153"; transcript_id "TCONS_00008416"; exon_number "2"; oId "CUFF.38629.1"; tss_id "TSS6341";
chrUn	Cufflinks	exon	278713982	278714254	.	+	.	gene_id "XLOC_005167"; transcript_id "TCONS_00008435"; exon_number "1"; oId "CUFF.38819.1"; tss_id "TSS6356";
chrUn	Cufflinks	exon	278714442	278717241	.	+	.	gene_id "XLOC_005167"; transcript_id "TCONS_00008435"; exon_number "2"; oId "CUFF.38819.1"; tss_id "TSS6356";
chrUn	Cufflinks	exon	280497300	280497452	.	+	.	gene_id "XLOC_005202"; transcript_id "TCONS_00008497"; exon_number "1"; oId "CUFF.39090.1"; tss_id "TSS6402";
chrUn	Cufflinks	exon	280497644	280497773	.	+	.	gene_id "XLOC_005202"; transcript_id "TCONS_00008497"; exon_number "2"; oId "CUFF.39090.1"; tss_id "TSS6402";
chrUn	Cufflinks	exon	281662910	281662998	.	+	.	gene_id "XLOC_005221"; transcript_id "TCONS_00008529"; exon_number "1"; oId "CUFF.39221.1"; tss_id "TSS6425";
chrUn	Cufflinks	exon	281663676	281663715	.	+	.	gene_id "XLOC_005221"; transcript_id "TCONS_00008529"; exon_number "2"; oId "CUFF.39221.1"; tss_id "TSS6425";
chrUn	Cufflinks	exon	281663876	281664333	.	+	.	gene_id "XLOC_005221"; transcript_id "TCONS_00008529"; exon_number "3"; oId "CUFF.39221.1"; tss_id "TSS6425";
chrUn	Cufflinks	exon	282046514	282046770	.	+	.	gene_id "XLOC_005228"; transcript_id "TCONS_00008537"; exon_number "1"; oId "CUFF.39278.1"; tss_id "TSS6432";
chrUn	Cufflinks	exon	282046935	282047195	.	+	.	gene_id "XLOC_005228"; transcript_id "TCONS_00008537"; exon_number "2"; oId "CUFF.39278.1"; tss_id "TSS6432";
chrUn	Cufflinks	exon	283104591	283104953	.	+	.	gene_id "XLOC_005244"; transcript_id "TCONS_00008560"; exon_number "1"; oId "CUFF.39439.1"; tss_id "TSS6450";
chrUn	Cufflinks	exon	283105344	283105399	.	+	.	gene_id "XLOC_005244"; transcript_id "TCONS_00008560"; exon_number "2"; oId "CUFF.39439.1"; tss_id "TSS6450";
chrUn	Cufflinks	exon	283105489	283105540	.	+	.	gene_id "XLOC_005244"; transcript_id "TCONS_00008560"; exon_number "3"; oId "CUFF.39439.1"; tss_id "TSS6450";
chrUn	Cufflinks	exon	283105789	283105884	.	+	.	gene_id "XLOC_005244"; transcript_id "TCONS_00008560"; exon_number "4"; oId "CUFF.39439.1"; tss_id "TSS6450";
chrUn	Cufflinks	exon	284291163	284291370	.	+	.	gene_id "XLOC_005260"; transcript_id "TCONS_00008583"; exon_number "1"; oId "CUFF.39633.1"; tss_id "TSS6467";
chrUn	Cufflinks	exon	284291434	284291464	.	+	.	gene_id "XLOC_005260"; transcript_id "TCONS_00008583"; exon_number "2"; oId "CUFF.39633.1"; tss_id "TSS6467";
chrUn	Cufflinks	exon	284683198	284683370	.	+	.	gene_id "XLOC_005263"; transcript_id "TCONS_00008586"; exon_number "1"; oId "CUFF.39676.1"; tss_id "TSS6470";
chrUn	Cufflinks	exon	284684309	284684582	.	+	.	gene_id "XLOC_005263"; transcript_id "TCONS_00008586"; exon_number "2"; oId "CUFF.39676.1"; tss_id "TSS6470";
chrUn	Cufflinks	exon	285960908	285961741	.	+	.	gene_id "XLOC_005281"; transcript_id "TCONS_00008610"; exon_number "1"; oId "CUFF.39866.1"; tss_id "TSS6488";
chrUn	Cufflinks	exon	285971101	285971140	.	+	.	gene_id "XLOC_005281"; transcript_id "TCONS_00008610"; exon_number "2"; oId "CUFF.39866.1"; tss_id "TSS6488";
chrUn	Cufflinks	exon	289606720	289606771	.	+	.	gene_id "XLOC_005331"; transcript_id "TCONS_00008691"; exon_number "1"; oId "CUFF.40304.1"; tss_id "TSS6554";
chrUn	Cufflinks	exon	289607988	289608026	.	+	.	gene_id "XLOC_005331"; transcript_id "TCONS_00008691"; exon_number "2"; oId "CUFF.40304.1"; tss_id "TSS6554";
chrUn	Cufflinks	exon	289608183	289610131	.	+	.	gene_id "XLOC_005331"; transcript_id "TCONS_00008691"; exon_number "3"; oId "CUFF.40304.1"; tss_id "TSS6554";
chrUn	Cufflinks	exon	289614242	289614452	.	+	.	gene_id "XLOC_005332"; transcript_id "TCONS_00008692"; exon_number "1"; oId "CUFF.40306.1"; tss_id "TSS6555";
chrUn	Cufflinks	exon	289614559	289615270	.	+	.	gene_id "XLOC_005332"; transcript_id "TCONS_00008692"; exon_number "2"; oId "CUFF.40306.1"; tss_id "TSS6555";
chrUn	Cufflinks	exon	289995949	289996362	.	+	.	gene_id "XLOC_005336"; transcript_id "TCONS_00008699"; exon_number "1"; oId "CUFF.40374.1"; tss_id "TSS6560";
chrUn	Cufflinks	exon	289996512	289996777	.	+	.	gene_id "XLOC_005336"; transcript_id "TCONS_00008699"; exon_number "2"; oId "CUFF.40374.1"; tss_id "TSS6560";
chrUn	Cufflinks	exon	290541593	290543472	.	+	.	gene_id "XLOC_005346"; transcript_id "TCONS_00008714"; exon_number "1"; oId "CUFF.40472.1"; tss_id "TSS6574";
chrUn	Cufflinks	exon	290937621	290938351	.	+	.	gene_id "XLOC_005355"; transcript_id "TCONS_00008726"; exon_number "1"; oId "CUFF.40550.1"; tss_id "TSS6583";
chrUn	Cufflinks	exon	290938402	290938497	.	+	.	gene_id "XLOC_005355"; transcript_id "TCONS_00008726"; exon_number "2"; oId "CUFF.40550.1"; tss_id "TSS6583";
chrUn	Cufflinks	exon	291367874	291368095	.	+	.	gene_id "XLOC_005367"; transcript_id "TCONS_00008742"; exon_number "1"; oId "CUFF.40620.1"; tss_id "TSS6596";
chrUn	Cufflinks	exon	291369563	291369950	.	+	.	gene_id "XLOC_005367"; transcript_id "TCONS_00008742"; exon_number "2"; oId "CUFF.40620.1"; tss_id "TSS6596";
chrUn	Cufflinks	exon	291367874	291368095	.	+	.	gene_id "XLOC_005367"; transcript_id "TCONS_00008743"; exon_number "1"; oId "CUFF.40620.2"; tss_id "TSS6596";
chrUn	Cufflinks	exon	291369538	291369950	.	+	.	gene_id "XLOC_005367"; transcript_id "TCONS_00008743"; exon_number "2"; oId "CUFF.40620.2"; tss_id "TSS6596";
chrUn	Cufflinks	exon	291561982	291562440	.	+	.	gene_id "XLOC_005370"; transcript_id "TCONS_00008747"; exon_number "1"; oId "CUFF.40657.1"; tss_id "TSS6599";
chrUn	Cufflinks	exon	291562655	291563223	.	+	.	gene_id "XLOC_005370"; transcript_id "TCONS_00008747"; exon_number "2"; oId "CUFF.40657.1"; tss_id "TSS6599";
chrUn	Cufflinks	exon	292362163	292362375	.	+	.	gene_id "XLOC_005384"; transcript_id "TCONS_00008768"; exon_number "1"; oId "CUFF.40776.1"; tss_id "TSS6618";
chrUn	Cufflinks	exon	292362679	292362986	.	+	.	gene_id "XLOC_005384"; transcript_id "TCONS_00008768"; exon_number "2"; oId "CUFF.40776.1"; tss_id "TSS6618";
chrUn	Cufflinks	exon	292395050	292395300	.	+	.	gene_id "XLOC_005385"; transcript_id "TCONS_00008769"; exon_number "1"; oId "CUFF.40778.1"; tss_id "TSS6619";
chrUn	Cufflinks	exon	292395458	292396011	.	+	.	gene_id "XLOC_005385"; transcript_id "TCONS_00008769"; exon_number "2"; oId "CUFF.40778.1"; tss_id "TSS6619";
chrUn	Cufflinks	exon	292396699	292397374	.	+	.	gene_id "XLOC_005386"; transcript_id "TCONS_00008770"; exon_number "1"; oId "CUFF.40780.1"; tss_id "TSS6620";
chrUn	Cufflinks	exon	292397425	292397433	.	+	.	gene_id "XLOC_005386"; transcript_id "TCONS_00008770"; exon_number "2"; oId "CUFF.40780.1"; tss_id "TSS6620";
chrUn	Cufflinks	exon	293112845	293113044	.	+	.	gene_id "XLOC_005400"; transcript_id "TCONS_00008785"; exon_number "1"; oId "CUFF.40891.1"; tss_id "TSS6634";
chrUn	Cufflinks	exon	293113414	293113540	.	+	.	gene_id "XLOC_005400"; transcript_id "TCONS_00008785"; exon_number "2"; oId "CUFF.40891.1"; tss_id "TSS6634";
chrUn	Cufflinks	exon	293113824	293114105	.	+	.	gene_id "XLOC_005400"; transcript_id "TCONS_00008785"; exon_number "3"; oId "CUFF.40891.1"; tss_id "TSS6634";
chrUn	Cufflinks	exon	293163325	293163804	.	+	.	gene_id "XLOC_005403"; transcript_id "TCONS_00008789"; exon_number "1"; oId "CUFF.40905.1"; tss_id "TSS6637";
chrUn	Cufflinks	exon	293267976	293268240	.	+	.	gene_id "XLOC_005407"; transcript_id "TCONS_00008795"; exon_number "1"; oId "CUFF.40929.1"; tss_id "TSS6641";
chrUn	Cufflinks	exon	293268617	293268808	.	+	.	gene_id "XLOC_005407"; transcript_id "TCONS_00008795"; exon_number "2"; oId "CUFF.40929.1"; tss_id "TSS6641";
chrUn	Cufflinks	exon	293966243	293967386	.	+	.	gene_id "XLOC_005420"; transcript_id "TCONS_00008811"; exon_number "1"; oId "CUFF.41011.1"; tss_id "TSS6655";
chrUn	Cufflinks	exon	293967455	293967568	.	+	.	gene_id "XLOC_005420"; transcript_id "TCONS_00008811"; exon_number "2"; oId "CUFF.41011.1"; tss_id "TSS6655";
chrUn	Cufflinks	exon	293967619	293968266	.	+	.	gene_id "XLOC_005420"; transcript_id "TCONS_00008811"; exon_number "3"; oId "CUFF.41011.1"; tss_id "TSS6655";
chrUn	Cufflinks	exon	293966243	293967386	.	+	.	gene_id "XLOC_005420"; transcript_id "TCONS_00008812"; exon_number "1"; oId "CUFF.41011.2"; tss_id "TSS6655";
chrUn	Cufflinks	exon	293967455	293967500	.	+	.	gene_id "XLOC_005420"; transcript_id "TCONS_00008812"; exon_number "2"; oId "CUFF.41011.2"; tss_id "TSS6655";
chrUn	Cufflinks	exon	293967619	293968266	.	+	.	gene_id "XLOC_005420"; transcript_id "TCONS_00008812"; exon_number "3"; oId "CUFF.41011.2"; tss_id "TSS6655";
chrUn	Cufflinks	exon	293966379	293967389	.	+	.	gene_id "XLOC_005420"; transcript_id "TCONS_00008813"; exon_number "1"; oId "CUFF.41011.3"; tss_id "TSS6656";
chrUn	Cufflinks	exon	293967470	293967534	.	+	.	gene_id "XLOC_005420"; transcript_id "TCONS_00008813"; exon_number "2"; oId "CUFF.41011.3"; tss_id "TSS6656";
chrUn	Cufflinks	exon	293967619	293968266	.	+	.	gene_id "XLOC_005420"; transcript_id "TCONS_00008813"; exon_number "3"; oId "CUFF.41011.3"; tss_id "TSS6656";
chrUn	Cufflinks	exon	295080109	295080388	.	+	.	gene_id "XLOC_005443"; transcript_id "TCONS_00008863"; exon_number "1"; oId "CUFF.41206.1"; tss_id "TSS6684";
chrUn	Cufflinks	exon	295080446	295080844	.	+	.	gene_id "XLOC_005443"; transcript_id "TCONS_00008863"; exon_number "2"; oId "CUFF.41206.1"; tss_id "TSS6684";
chrUn	Cufflinks	exon	295080109	295080304	.	+	.	gene_id "XLOC_005443"; transcript_id "TCONS_00008864"; exon_number "1"; oId "CUFF.41206.2"; tss_id "TSS6684";
chrUn	Cufflinks	exon	295080446	295080844	.	+	.	gene_id "XLOC_005443"; transcript_id "TCONS_00008864"; exon_number "2"; oId "CUFF.41206.2"; tss_id "TSS6684";
chrUn	Cufflinks	exon	295181056	295181409	.	+	.	gene_id "XLOC_005446"; transcript_id "TCONS_00008867"; exon_number "1"; oId "CUFF.41220.1"; tss_id "TSS6687";
chrUn	Cufflinks	exon	295181516	295181844	.	+	.	gene_id "XLOC_005446"; transcript_id "TCONS_00008867"; exon_number "2"; oId "CUFF.41220.1"; tss_id "TSS6687";
chrUn	Cufflinks	exon	295210268	295210697	.	+	.	gene_id "XLOC_005448"; transcript_id "TCONS_00008869"; exon_number "1"; oId "CUFF.41232.1"; tss_id "TSS6689";
chrUn	Cufflinks	exon	295210989	295211429	.	+	.	gene_id "XLOC_005448"; transcript_id "TCONS_00008869"; exon_number "2"; oId "CUFF.41232.1"; tss_id "TSS6689";
chrUn	Cufflinks	exon	295637437	295637542	.	+	.	gene_id "XLOC_005460"; transcript_id "TCONS_00008892"; exon_number "1"; oId "CUFF.41314.1"; tss_id "TSS6705";
chrUn	Cufflinks	exon	295637729	295639956	.	+	.	gene_id "XLOC_005460"; transcript_id "TCONS_00008892"; exon_number "2"; oId "CUFF.41314.1"; tss_id "TSS6705";
chrUn	Cufflinks	exon	295789811	295790378	.	+	.	gene_id "XLOC_005467"; transcript_id "TCONS_00008904"; exon_number "1"; oId "CUFF.41355.1"; tss_id "TSS6713";
chrUn	Cufflinks	exon	295790447	295790555	.	+	.	gene_id "XLOC_005467"; transcript_id "TCONS_00008904"; exon_number "2"; oId "CUFF.41355.1"; tss_id "TSS6713";
chrUn	Cufflinks	exon	296240140	296240423	.	+	.	gene_id "XLOC_005478"; transcript_id "TCONS_00008920"; exon_number "1"; oId "CUFF.41435.1"; tss_id "TSS6725";
chrUn	Cufflinks	exon	296240514	296241543	.	+	.	gene_id "XLOC_005478"; transcript_id "TCONS_00008920"; exon_number "2"; oId "CUFF.41435.1"; tss_id "TSS6725";
chrUn	Cufflinks	exon	297228771	297228940	.	+	.	gene_id "XLOC_005498"; transcript_id "TCONS_00008945"; exon_number "1"; oId "CUFF.41614.1"; tss_id "TSS6749";
chrUn	Cufflinks	exon	297229095	297229290	.	+	.	gene_id "XLOC_005498"; transcript_id "TCONS_00008945"; exon_number "2"; oId "CUFF.41614.1"; tss_id "TSS6749";
chrUn	Cufflinks	exon	297229577	297230178	.	+	.	gene_id "XLOC_005498"; transcript_id "TCONS_00008945"; exon_number "3"; oId "CUFF.41614.1"; tss_id "TSS6749";
chrUn	Cufflinks	exon	297827277	297828198	.	+	.	gene_id "XLOC_005506"; transcript_id "TCONS_00008962"; exon_number "1"; oId "CUFF.41675.1"; tss_id "TSS6761";
chrUn	Cufflinks	exon	298115203	298115356	.	+	.	gene_id "XLOC_005514"; transcript_id "TCONS_00008972"; exon_number "1"; oId "CUFF.41752.1"; tss_id "TSS6769";
chrUn	Cufflinks	exon	298115582	298115611	.	+	.	gene_id "XLOC_005514"; transcript_id "TCONS_00008972"; exon_number "2"; oId "CUFF.41752.1"; tss_id "TSS6769";
chrUn	Cufflinks	exon	298115752	298115889	.	+	.	gene_id "XLOC_005514"; transcript_id "TCONS_00008972"; exon_number "3"; oId "CUFF.41752.1"; tss_id "TSS6769";
chrUn	Cufflinks	exon	298116057	298116132	.	+	.	gene_id "XLOC_005514"; transcript_id "TCONS_00008972"; exon_number "4"; oId "CUFF.41752.1"; tss_id "TSS6769";
chrUn	Cufflinks	exon	298116819	298116971	.	+	.	gene_id "XLOC_005514"; transcript_id "TCONS_00008972"; exon_number "5"; oId "CUFF.41752.1"; tss_id "TSS6769";
chrUn	Cufflinks	exon	298128713	298128890	.	+	.	gene_id "XLOC_005515"; transcript_id "TCONS_00008973"; exon_number "1"; oId "CUFF.41758.1"; tss_id "TSS6770";
chrUn	Cufflinks	exon	298129005	298129716	.	+	.	gene_id "XLOC_005515"; transcript_id "TCONS_00008973"; exon_number "2"; oId "CUFF.41758.1"; tss_id "TSS6770";
chrUn	Cufflinks	exon	298131291	298131417	.	+	.	gene_id "XLOC_005516"; transcript_id "TCONS_00008974"; exon_number "1"; oId "CUFF.41760.1"; tss_id "TSS6771";
chrUn	Cufflinks	exon	298131476	298131489	.	+	.	gene_id "XLOC_005516"; transcript_id "TCONS_00008974"; exon_number "2"; oId "CUFF.41760.1"; tss_id "TSS6771";
chrUn	Cufflinks	exon	298131544	298131566	.	+	.	gene_id "XLOC_005516"; transcript_id "TCONS_00008974"; exon_number "3"; oId "CUFF.41760.1"; tss_id "TSS6771";
chrUn	Cufflinks	exon	298131621	298132141	.	+	.	gene_id "XLOC_005516"; transcript_id "TCONS_00008974"; exon_number "4"; oId "CUFF.41760.1"; tss_id "TSS6771";
chrUn	Cufflinks	exon	298224042	298224567	.	+	.	gene_id "XLOC_005518"; transcript_id "TCONS_00008976"; exon_number "1"; oId "CUFF.41791.1"; tss_id "TSS6773";
chrUn	Cufflinks	exon	298224777	298224881	.	+	.	gene_id "XLOC_005518"; transcript_id "TCONS_00008976"; exon_number "2"; oId "CUFF.41791.1"; tss_id "TSS6773";
chrUn	Cufflinks	exon	298224994	298225199	.	+	.	gene_id "XLOC_005518"; transcript_id "TCONS_00008976"; exon_number "3"; oId "CUFF.41791.1"; tss_id "TSS6773";
chrUn	Cufflinks	exon	298225484	298225579	.	+	.	gene_id "XLOC_005518"; transcript_id "TCONS_00008976"; exon_number "4"; oId "CUFF.41791.1"; tss_id "TSS6773";
chrUn	Cufflinks	exon	298357014	298357042	.	+	.	gene_id "XLOC_005521"; transcript_id "TCONS_00008979"; exon_number "1"; oId "CUFF.41825.1"; tss_id "TSS6776";
chrUn	Cufflinks	exon	298357113	298358223	.	+	.	gene_id "XLOC_005521"; transcript_id "TCONS_00008979"; exon_number "2"; oId "CUFF.41825.1"; tss_id "TSS6776";
chrUn	Cufflinks	exon	298872636	298873030	.	+	.	gene_id "XLOC_005531"; transcript_id "TCONS_00008991"; exon_number "1"; oId "CUFF.41903.1"; tss_id "TSS6787";
chrUn	Cufflinks	exon	300254959	300255355	.	+	.	gene_id "XLOC_005554"; transcript_id "TCONS_00009034"; exon_number "1"; oId "CUFF.42073.1"; tss_id "TSS6818";
chrUn	Cufflinks	exon	300255755	300255928	.	+	.	gene_id "XLOC_005554"; transcript_id "TCONS_00009034"; exon_number "2"; oId "CUFF.42073.1"; tss_id "TSS6818";
chrUn	Cufflinks	exon	301711421	301711714	.	+	.	gene_id "XLOC_005575"; transcript_id "TCONS_00009078"; exon_number "1"; oId "CUFF.42232.1"; tss_id "TSS6848";
chrUn	Cufflinks	exon	301711767	301712239	.	+	.	gene_id "XLOC_005575"; transcript_id "TCONS_00009078"; exon_number "2"; oId "CUFF.42232.1"; tss_id "TSS6848";
chrUn	Cufflinks	exon	302406398	302406635	.	+	.	gene_id "XLOC_005587"; transcript_id "TCONS_00009094"; exon_number "1"; oId "CUFF.42355.1"; tss_id "TSS6862";
chrUn	Cufflinks	exon	302406782	302406982	.	+	.	gene_id "XLOC_005587"; transcript_id "TCONS_00009094"; exon_number "2"; oId "CUFF.42355.1"; tss_id "TSS6862";
chrUn	Cufflinks	exon	302407116	302407316	.	+	.	gene_id "XLOC_005587"; transcript_id "TCONS_00009094"; exon_number "3"; oId "CUFF.42355.1"; tss_id "TSS6862";
chrUn	Cufflinks	exon	303493485	303494257	.	+	.	gene_id "XLOC_005600"; transcript_id "TCONS_00009112"; exon_number "1"; oId "CUFF.42484.1"; tss_id "TSS6878";
chrUn	Cufflinks	exon	303495308	303495620	.	+	.	gene_id "XLOC_005600"; transcript_id "TCONS_00009112"; exon_number "2"; oId "CUFF.42484.1"; tss_id "TSS6878";
chrUn	Cufflinks	exon	303511711	303512431	.	+	.	gene_id "XLOC_005601"; transcript_id "TCONS_00009113"; exon_number "1"; oId "CUFF.42487.1"; tss_id "TSS6879";
chrUn	Cufflinks	exon	303512589	303512785	.	+	.	gene_id "XLOC_005601"; transcript_id "TCONS_00009113"; exon_number "2"; oId "CUFF.42487.1"; tss_id "TSS6879";
chrUn	Cufflinks	exon	303570846	303571284	.	+	.	gene_id "XLOC_005604"; transcript_id "TCONS_00009117"; exon_number "1"; oId "CUFF.42497.1"; tss_id "TSS6882";
chrUn	Cufflinks	exon	303572812	303573302	.	+	.	gene_id "XLOC_005604"; transcript_id "TCONS_00009117"; exon_number "2"; oId "CUFF.42497.1"; tss_id "TSS6882";
chrUn	Cufflinks	exon	303637820	303638754	.	+	.	gene_id "XLOC_005605"; transcript_id "TCONS_00009118"; exon_number "1"; oId "CUFF.42519.1"; tss_id "TSS6883";
chrUn	Cufflinks	exon	303638862	303638969	.	+	.	gene_id "XLOC_005605"; transcript_id "TCONS_00009118"; exon_number "2"; oId "CUFF.42519.1"; tss_id "TSS6883";
chrUn	Cufflinks	exon	305195710	305196673	.	+	.	gene_id "XLOC_005627"; transcript_id "TCONS_00009150"; exon_number "1"; oId "CUFF.42646.1"; tss_id "TSS6910";
chrUn	Cufflinks	exon	305421743	305422882	.	+	.	gene_id "XLOC_005631"; transcript_id "TCONS_00009161"; exon_number "1"; oId "CUFF.42674.1"; tss_id "TSS6915";
chrUn	Cufflinks	exon	305424358	305424440	.	+	.	gene_id "XLOC_005631"; transcript_id "TCONS_00009161"; exon_number "2"; oId "CUFF.42674.1"; tss_id "TSS6915";
chrUn	Cufflinks	exon	307079407	307079660	.	+	.	gene_id "XLOC_005660"; transcript_id "TCONS_00009224"; exon_number "1"; oId "CUFF.42805.1"; tss_id "TSS6957";
chrUn	Cufflinks	exon	307080062	307080200	.	+	.	gene_id "XLOC_005660"; transcript_id "TCONS_00009224"; exon_number "2"; oId "CUFF.42805.1"; tss_id "TSS6957";
chrUn	Cufflinks	exon	307750195	307750373	.	+	.	gene_id "XLOC_005675"; transcript_id "TCONS_00009253"; exon_number "1"; oId "CUFF.42921.4"; tss_id "TSS6976";
chrUn	Cufflinks	exon	307750743	307750827	.	+	.	gene_id "XLOC_005675"; transcript_id "TCONS_00009253"; exon_number "2"; oId "CUFF.42921.4"; tss_id "TSS6976";
chrUn	Cufflinks	exon	307764446	307764567	.	+	.	gene_id "XLOC_005675"; transcript_id "TCONS_00009253"; exon_number "3"; oId "CUFF.42921.4"; tss_id "TSS6976";
chrUn	Cufflinks	exon	307939911	307940205	.	+	.	gene_id "XLOC_005678"; transcript_id "TCONS_00009265"; exon_number "1"; oId "CUFF.42934.2"; tss_id "TSS6984";
chrUn	Cufflinks	exon	307940308	307941193	.	+	.	gene_id "XLOC_005678"; transcript_id "TCONS_00009265"; exon_number "2"; oId "CUFF.42934.2"; tss_id "TSS6984";
chrUn	Cufflinks	exon	308603918	308604505	.	+	.	gene_id "XLOC_005694"; transcript_id "TCONS_00009293"; exon_number "1"; oId "CUFF.43027.1"; tss_id "TSS7005";
chrUn	Cufflinks	exon	308604752	308604796	.	+	.	gene_id "XLOC_005694"; transcript_id "TCONS_00009293"; exon_number "2"; oId "CUFF.43027.1"; tss_id "TSS7005";
chrUn	Cufflinks	exon	308635926	308637118	.	+	.	gene_id "XLOC_005695"; transcript_id "TCONS_00009295"; exon_number "1"; oId "CUFF.43039.1"; tss_id "TSS7007";
chrUn	Cufflinks	exon	308635926	308636856	.	+	.	gene_id "XLOC_005695"; transcript_id "TCONS_00009296"; exon_number "1"; oId "CUFF.43038.1"; tss_id "TSS7007";
chrUn	Cufflinks	exon	308637132	308637313	.	+	.	gene_id "XLOC_005695"; transcript_id "TCONS_00009296"; exon_number "2"; oId "CUFF.43038.1"; tss_id "TSS7007";
chrUn	Cufflinks	exon	311335178	311335344	.	+	.	gene_id "XLOC_005742"; transcript_id "TCONS_00009395"; exon_number "1"; oId "CUFF.43359.1"; tss_id "TSS7081";
chrUn	Cufflinks	exon	311336065	311336743	.	+	.	gene_id "XLOC_005742"; transcript_id "TCONS_00009395"; exon_number "2"; oId "CUFF.43359.1"; tss_id "TSS7081";
chrUn	Cufflinks	exon	311680965	311681277	.	+	.	gene_id "XLOC_005749"; transcript_id "TCONS_00009406"; exon_number "1"; oId "CUFF.43398.1"; tss_id "TSS7090";
chrUn	Cufflinks	exon	311681641	311681897	.	+	.	gene_id "XLOC_005749"; transcript_id "TCONS_00009406"; exon_number "2"; oId "CUFF.43398.1"; tss_id "TSS7090";
chrUn	Cufflinks	exon	312165144	312165283	.	+	.	gene_id "XLOC_005763"; transcript_id "TCONS_00009432"; exon_number "1"; oId "CUFF.43490.1"; tss_id "TSS7109";
chrUn	Cufflinks	exon	312165375	312165466	.	+	.	gene_id "XLOC_005763"; transcript_id "TCONS_00009432"; exon_number "2"; oId "CUFF.43490.1"; tss_id "TSS7109";
chrUn	Cufflinks	exon	312165597	312165657	.	+	.	gene_id "XLOC_005763"; transcript_id "TCONS_00009432"; exon_number "3"; oId "CUFF.43490.1"; tss_id "TSS7109";
chrUn	Cufflinks	exon	312409199	312409589	.	+	.	gene_id "XLOC_005768"; transcript_id "TCONS_00009437"; exon_number "1"; oId "CUFF.43526.1"; tss_id "TSS7114";
chrUn	Cufflinks	exon	312409665	312411319	.	+	.	gene_id "XLOC_005768"; transcript_id "TCONS_00009437"; exon_number "2"; oId "CUFF.43526.1"; tss_id "TSS7114";
chrUn	Cufflinks	exon	312726440	312726468	.	+	.	gene_id "XLOC_005775"; transcript_id "TCONS_00009445"; exon_number "1"; oId "CUFF.43583.1"; tss_id "TSS7122";
chrUn	Cufflinks	exon	312726522	312728411	.	+	.	gene_id "XLOC_005775"; transcript_id "TCONS_00009445"; exon_number "2"; oId "CUFF.43583.1"; tss_id "TSS7122";
chrUn	Cufflinks	exon	312788647	312788999	.	+	.	gene_id "XLOC_005777"; transcript_id "TCONS_00009453"; exon_number "1"; oId "CUFF.43594.5"; tss_id "TSS7126";
chrUn	Cufflinks	exon	312789092	312789128	.	+	.	gene_id "XLOC_005777"; transcript_id "TCONS_00009453"; exon_number "2"; oId "CUFF.43594.5"; tss_id "TSS7126";
chrUn	Cufflinks	exon	312789368	312789648	.	+	.	gene_id "XLOC_005777"; transcript_id "TCONS_00009453"; exon_number "3"; oId "CUFF.43594.5"; tss_id "TSS7126";
chrUn	Cufflinks	exon	312789899	312790134	.	+	.	gene_id "XLOC_005777"; transcript_id "TCONS_00009453"; exon_number "4"; oId "CUFF.43594.5"; tss_id "TSS7126";
chrUn	Cufflinks	exon	314331147	314331837	.	+	.	gene_id "XLOC_005803"; transcript_id "TCONS_00009489"; exon_number "1"; oId "CUFF.43793.1"; tss_id "TSS7153";
chrUn	Cufflinks	exon	314332102	314332216	.	+	.	gene_id "XLOC_005803"; transcript_id "TCONS_00009489"; exon_number "2"; oId "CUFF.43793.1"; tss_id "TSS7153";
chrUn	Cufflinks	exon	314332491	314332634	.	+	.	gene_id "XLOC_005803"; transcript_id "TCONS_00009489"; exon_number "3"; oId "CUFF.43793.1"; tss_id "TSS7153";
chrUn	Cufflinks	exon	315455080	315455733	.	+	.	gene_id "XLOC_005829"; transcript_id "TCONS_00009535"; exon_number "1"; oId "CUFF.43955.1"; tss_id "TSS7185";
chrUn	Cufflinks	exon	315455816	315455859	.	+	.	gene_id "XLOC_005829"; transcript_id "TCONS_00009535"; exon_number "2"; oId "CUFF.43955.1"; tss_id "TSS7185";
chrUn	Cufflinks	exon	315664036	315664209	.	+	.	gene_id "XLOC_005834"; transcript_id "TCONS_00009541"; exon_number "1"; oId "CUFF.43992.1"; tss_id "TSS7190";
chrUn	Cufflinks	exon	315664360	315665143	.	+	.	gene_id "XLOC_005834"; transcript_id "TCONS_00009541"; exon_number "2"; oId "CUFF.43992.1"; tss_id "TSS7190";
chrUn	Cufflinks	exon	315669969	315670297	.	+	.	gene_id "XLOC_005835"; transcript_id "TCONS_00009542"; exon_number "1"; oId "CUFF.43994.1"; tss_id "TSS7191";
chrUn	Cufflinks	exon	315670398	315670512	.	+	.	gene_id "XLOC_005835"; transcript_id "TCONS_00009542"; exon_number "2"; oId "CUFF.43994.1"; tss_id "TSS7191";
chrUn	Cufflinks	exon	315670726	315671003	.	+	.	gene_id "XLOC_005835"; transcript_id "TCONS_00009542"; exon_number "3"; oId "CUFF.43994.1"; tss_id "TSS7191";
chrUn	Cufflinks	exon	315846842	315847307	.	+	.	gene_id "XLOC_005841"; transcript_id "TCONS_00009554"; exon_number "1"; oId "CUFF.44045.1"; tss_id "TSS7198";
chrUn	Cufflinks	exon	315847576	315847737	.	+	.	gene_id "XLOC_005841"; transcript_id "TCONS_00009554"; exon_number "2"; oId "CUFF.44045.1"; tss_id "TSS7198";
chrUn	Cufflinks	exon	315847891	315848012	.	+	.	gene_id "XLOC_005841"; transcript_id "TCONS_00009554"; exon_number "3"; oId "CUFF.44045.1"; tss_id "TSS7198";
chrUn	Cufflinks	exon	316143265	316143495	.	+	.	gene_id "XLOC_005844"; transcript_id "TCONS_00009557"; exon_number "1"; oId "CUFF.44105.1"; tss_id "TSS7201";
chrUn	Cufflinks	exon	316143886	316144181	.	+	.	gene_id "XLOC_005844"; transcript_id "TCONS_00009557"; exon_number "2"; oId "CUFF.44105.1"; tss_id "TSS7201";
chrUn	Cufflinks	exon	316961449	316961761	.	+	.	gene_id "XLOC_005859"; transcript_id "TCONS_00009582"; exon_number "1"; oId "CUFF.44238.1"; tss_id "TSS7221";
chrUn	Cufflinks	exon	316961861	316963025	.	+	.	gene_id "XLOC_005859"; transcript_id "TCONS_00009582"; exon_number "2"; oId "CUFF.44238.1"; tss_id "TSS7221";
chrUn	Cufflinks	exon	316961449	316961788	.	+	.	gene_id "XLOC_005859"; transcript_id "TCONS_00009583"; exon_number "1"; oId "CUFF.44238.2"; tss_id "TSS7221";
chrUn	Cufflinks	exon	316961888	316963025	.	+	.	gene_id "XLOC_005859"; transcript_id "TCONS_00009583"; exon_number "2"; oId "CUFF.44238.2"; tss_id "TSS7221";
chrUn	Cufflinks	exon	317416148	317416307	.	+	.	gene_id "XLOC_005865"; transcript_id "TCONS_00009590"; exon_number "1"; oId "CUFF.44313.1"; tss_id "TSS7228";
chrUn	Cufflinks	exon	317428647	317428965	.	+	.	gene_id "XLOC_005865"; transcript_id "TCONS_00009590"; exon_number "2"; oId "CUFF.44313.1"; tss_id "TSS7228";
chrUn	Cufflinks	exon	317416148	317416307	.	+	.	gene_id "XLOC_005865"; transcript_id "TCONS_00009591"; exon_number "1"; oId "CUFF.44313.2"; tss_id "TSS7228";
chrUn	Cufflinks	exon	317417635	317417765	.	+	.	gene_id "XLOC_005865"; transcript_id "TCONS_00009591"; exon_number "2"; oId "CUFF.44313.2"; tss_id "TSS7228";
chrUn	Cufflinks	exon	317428647	317428965	.	+	.	gene_id "XLOC_005865"; transcript_id "TCONS_00009591"; exon_number "3"; oId "CUFF.44313.2"; tss_id "TSS7228";
chrUn	Cufflinks	exon	317824470	317824818	.	+	.	gene_id "XLOC_005871"; transcript_id "TCONS_00009599"; exon_number "1"; oId "CUFF.44394.1"; tss_id "TSS7235";
chrUn	Cufflinks	exon	317825014	317825407	.	+	.	gene_id "XLOC_005871"; transcript_id "TCONS_00009599"; exon_number "2"; oId "CUFF.44394.1"; tss_id "TSS7235";
chrUn	Cufflinks	exon	318620477	318620498	.	+	.	gene_id "XLOC_005889"; transcript_id "TCONS_00009627"; exon_number "1"; oId "CUFF.44518.1"; tss_id "TSS7256";
chrUn	Cufflinks	exon	318621121	318621251	.	+	.	gene_id "XLOC_005889"; transcript_id "TCONS_00009627"; exon_number "2"; oId "CUFF.44518.1"; tss_id "TSS7256";
chrUn	Cufflinks	exon	318621382	318621550	.	+	.	gene_id "XLOC_005889"; transcript_id "TCONS_00009627"; exon_number "3"; oId "CUFF.44518.1"; tss_id "TSS7256";
chrUn	Cufflinks	exon	318620480	318620498	.	+	.	gene_id "XLOC_005889"; transcript_id "TCONS_00009628"; exon_number "1"; oId "CUFF.44518.2"; tss_id "TSS7256";
chrUn	Cufflinks	exon	318621126	318621251	.	+	.	gene_id "XLOC_005889"; transcript_id "TCONS_00009628"; exon_number "2"; oId "CUFF.44518.2"; tss_id "TSS7256";
chrUn	Cufflinks	exon	318621382	318621550	.	+	.	gene_id "XLOC_005889"; transcript_id "TCONS_00009628"; exon_number "3"; oId "CUFF.44518.2"; tss_id "TSS7256";
chrUn	Cufflinks	exon	319276034	319276564	.	+	.	gene_id "XLOC_005900"; transcript_id "TCONS_00009648"; exon_number "1"; oId "CUFF.44635.1"; tss_id "TSS7270";
chrUn	Cufflinks	exon	319718127	319718373	.	+	.	gene_id "XLOC_005909"; transcript_id "TCONS_00009658"; exon_number "1"; oId "CUFF.44706.1"; tss_id "TSS7279";
chrUn	Cufflinks	exon	319718595	319718864	.	+	.	gene_id "XLOC_005909"; transcript_id "TCONS_00009658"; exon_number "2"; oId "CUFF.44706.1"; tss_id "TSS7279";
chrUn	Cufflinks	exon	319734826	319734981	.	+	.	gene_id "XLOC_005911"; transcript_id "TCONS_00009660"; exon_number "1"; oId "CUFF.44710.1"; tss_id "TSS7281";
chrUn	Cufflinks	exon	319735248	319735471	.	+	.	gene_id "XLOC_005911"; transcript_id "TCONS_00009660"; exon_number "2"; oId "CUFF.44710.1"; tss_id "TSS7281";
chrUn	Cufflinks	exon	319754515	319754540	.	+	.	gene_id "XLOC_005913"; transcript_id "TCONS_00009664"; exon_number "1"; oId "CUFF.44717.1"; tss_id "TSS7285";
chrUn	Cufflinks	exon	319757388	319757594	.	+	.	gene_id "XLOC_005913"; transcript_id "TCONS_00009664"; exon_number "2"; oId "CUFF.44717.1"; tss_id "TSS7285";
chrUn	Cufflinks	exon	319773076	319773262	.	+	.	gene_id "XLOC_005914"; transcript_id "TCONS_00009665"; exon_number "1"; oId "CUFF.44720.1"; tss_id "TSS7286";
chrUn	Cufflinks	exon	319773318	319773391	.	+	.	gene_id "XLOC_005914"; transcript_id "TCONS_00009665"; exon_number "2"; oId "CUFF.44720.1"; tss_id "TSS7286";
chrUn	Cufflinks	exon	320712488	320713068	.	+	.	gene_id "XLOC_005930"; transcript_id "TCONS_00009698"; exon_number "1"; oId "CUFF.44857.1"; tss_id "TSS7305";
chrUn	Cufflinks	exon	320713162	320713300	.	+	.	gene_id "XLOC_005930"; transcript_id "TCONS_00009698"; exon_number "2"; oId "CUFF.44857.1"; tss_id "TSS7305";
chrUn	Cufflinks	exon	320908946	320909337	.	+	.	gene_id "XLOC_005935"; transcript_id "TCONS_00009704"; exon_number "1"; oId "CUFF.44878.1"; tss_id "TSS7311";
chrUn	Cufflinks	exon	320909473	320910425	.	+	.	gene_id "XLOC_005935"; transcript_id "TCONS_00009704"; exon_number "2"; oId "CUFF.44878.1"; tss_id "TSS7311";
chrUn	Cufflinks	exon	322840391	322840748	.	+	.	gene_id "XLOC_005957"; transcript_id "TCONS_00009750"; exon_number "1"; oId "CUFF.45015.1"; tss_id "TSS7342";
chrUn	Cufflinks	exon	322840834	322840903	.	+	.	gene_id "XLOC_005957"; transcript_id "TCONS_00009750"; exon_number "2"; oId "CUFF.45015.1"; tss_id "TSS7342";
chrUn	Cufflinks	exon	322841015	322841125	.	+	.	gene_id "XLOC_005957"; transcript_id "TCONS_00009750"; exon_number "3"; oId "CUFF.45015.1"; tss_id "TSS7342";
chrUn	Cufflinks	exon	322841251	322841414	.	+	.	gene_id "XLOC_005957"; transcript_id "TCONS_00009750"; exon_number "4"; oId "CUFF.45015.1"; tss_id "TSS7342";
chrUn	Cufflinks	exon	322841684	322842025	.	+	.	gene_id "XLOC_005957"; transcript_id "TCONS_00009750"; exon_number "5"; oId "CUFF.45015.1"; tss_id "TSS7342";
chrUn	Cufflinks	exon	322943759	322944398	.	+	.	gene_id "XLOC_005960"; transcript_id "TCONS_00009754"; exon_number "1"; oId "CUFF.45031.1"; tss_id "TSS7346";
chrUn	Cufflinks	exon	322944551	322945066	.	+	.	gene_id "XLOC_005960"; transcript_id "TCONS_00009754"; exon_number "2"; oId "CUFF.45031.1"; tss_id "TSS7346";
chrUn	Cufflinks	exon	323158084	323158135	.	+	.	gene_id "XLOC_005964"; transcript_id "TCONS_00009758"; exon_number "1"; oId "CUFF.45081.1"; tss_id "TSS7350";
chrUn	Cufflinks	exon	323158312	323158641	.	+	.	gene_id "XLOC_005964"; transcript_id "TCONS_00009758"; exon_number "2"; oId "CUFF.45081.1"; tss_id "TSS7350";
chrUn	Cufflinks	exon	323505566	323505721	.	+	.	gene_id "XLOC_005966"; transcript_id "TCONS_00009765"; exon_number "1"; oId "CUFF.45107.5"; tss_id "TSS7354";
chrUn	Cufflinks	exon	323505890	323507032	.	+	.	gene_id "XLOC_005966"; transcript_id "TCONS_00009765"; exon_number "2"; oId "CUFF.45107.5"; tss_id "TSS7354";
chrUn	Cufflinks	exon	324583526	324583675	.	+	.	gene_id "XLOC_005993"; transcript_id "TCONS_00009834"; exon_number "1"; oId "CUFF.45263.1"; tss_id "TSS7402";
chrUn	Cufflinks	exon	324584194	324584424	.	+	.	gene_id "XLOC_005993"; transcript_id "TCONS_00009834"; exon_number "2"; oId "CUFF.45263.1"; tss_id "TSS7402";
chrUn	Cufflinks	exon	324967984	324969188	.	+	.	gene_id "XLOC_006002"; transcript_id "TCONS_00009849"; exon_number "1"; oId "CUFF.45330.1"; tss_id "TSS7411";
chrUn	Cufflinks	exon	324969433	324969465	.	+	.	gene_id "XLOC_006002"; transcript_id "TCONS_00009849"; exon_number "2"; oId "CUFF.45330.1"; tss_id "TSS7411";
chrUn	Cufflinks	exon	324969534	324969546	.	+	.	gene_id "XLOC_006002"; transcript_id "TCONS_00009849"; exon_number "3"; oId "CUFF.45330.1"; tss_id "TSS7411";
chrUn	Cufflinks	exon	325013532	325013879	.	+	.	gene_id "XLOC_006004"; transcript_id "TCONS_00009851"; exon_number "1"; oId "CUFF.45345.1"; tss_id "TSS7413";
chrUn	Cufflinks	exon	325014140	325014260	.	+	.	gene_id "XLOC_006004"; transcript_id "TCONS_00009851"; exon_number "2"; oId "CUFF.45345.1"; tss_id "TSS7413";
chrUn	Cufflinks	exon	326138799	326138860	.	+	.	gene_id "XLOC_006025"; transcript_id "TCONS_00009881"; exon_number "1"; oId "CUFF.45502.1"; tss_id "TSS7438";
chrUn	Cufflinks	exon	326139012	326139230	.	+	.	gene_id "XLOC_006025"; transcript_id "TCONS_00009881"; exon_number "2"; oId "CUFF.45502.1"; tss_id "TSS7438";
chrUn	Cufflinks	exon	326139310	326139464	.	+	.	gene_id "XLOC_006025"; transcript_id "TCONS_00009881"; exon_number "3"; oId "CUFF.45502.1"; tss_id "TSS7438";
chrUn	Cufflinks	exon	326139569	326139695	.	+	.	gene_id "XLOC_006025"; transcript_id "TCONS_00009881"; exon_number "4"; oId "CUFF.45502.1"; tss_id "TSS7438";
chrUn	Cufflinks	exon	326369702	326370234	.	+	.	gene_id "XLOC_006030"; transcript_id "TCONS_00009887"; exon_number "1"; oId "CUFF.45562.1"; tss_id "TSS7444";
chrUn	Cufflinks	exon	326370322	326370352	.	+	.	gene_id "XLOC_006030"; transcript_id "TCONS_00009887"; exon_number "2"; oId "CUFF.45562.1"; tss_id "TSS7444";
chrUn	Cufflinks	exon	326370710	326370980	.	+	.	gene_id "XLOC_006030"; transcript_id "TCONS_00009887"; exon_number "3"; oId "CUFF.45562.1"; tss_id "TSS7444";
chrUn	Cufflinks	exon	326492993	326493330	.	+	.	gene_id "XLOC_006034"; transcript_id "TCONS_00009897"; exon_number "1"; oId "CUFF.45594.1"; tss_id "TSS7448";
chrUn	Cufflinks	exon	326493971	326494169	.	+	.	gene_id "XLOC_006034"; transcript_id "TCONS_00009897"; exon_number "2"; oId "CUFF.45594.1"; tss_id "TSS7448";
chrUn	Cufflinks	exon	326494221	326494334	.	+	.	gene_id "XLOC_006034"; transcript_id "TCONS_00009897"; exon_number "3"; oId "CUFF.45594.1"; tss_id "TSS7448";
chrUn	Cufflinks	exon	327765299	327765482	.	+	.	gene_id "XLOC_006054"; transcript_id "TCONS_00009926"; exon_number "1"; oId "CUFF.45796.1"; tss_id "TSS7471";
chrUn	Cufflinks	exon	327765582	327765677	.	+	.	gene_id "XLOC_006054"; transcript_id "TCONS_00009926"; exon_number "2"; oId "CUFF.45796.1"; tss_id "TSS7471";
chrUn	Cufflinks	exon	327765781	327765957	.	+	.	gene_id "XLOC_006054"; transcript_id "TCONS_00009926"; exon_number "3"; oId "CUFF.45796.1"; tss_id "TSS7471";
chrUn	Cufflinks	exon	327818783	327818958	.	+	.	gene_id "XLOC_006055"; transcript_id "TCONS_00009927"; exon_number "1"; oId "CUFF.45810.1"; tss_id "TSS7472";
chrUn	Cufflinks	exon	327819072	327819352	.	+	.	gene_id "XLOC_006055"; transcript_id "TCONS_00009927"; exon_number "2"; oId "CUFF.45810.1"; tss_id "TSS7472";
chrUn	Cufflinks	exon	327862573	327863101	.	+	.	gene_id "XLOC_006057"; transcript_id "TCONS_00009929"; exon_number "1"; oId "CUFF.45818.1"; tss_id "TSS7474";
chrUn	Cufflinks	exon	327863735	327863857	.	+	.	gene_id "XLOC_006057"; transcript_id "TCONS_00009929"; exon_number "2"; oId "CUFF.45818.1"; tss_id "TSS7474";
chrUn	Cufflinks	exon	329117847	329118034	.	+	.	gene_id "XLOC_006081"; transcript_id "TCONS_00009965"; exon_number "1"; oId "CUFF.46055.1"; tss_id "TSS7503";
chrUn	Cufflinks	exon	329118570	329119389	.	+	.	gene_id "XLOC_006081"; transcript_id "TCONS_00009965"; exon_number "2"; oId "CUFF.46055.1"; tss_id "TSS7503";
chrUn	Cufflinks	exon	330514473	330517052	.	+	.	gene_id "XLOC_006099"; transcript_id "TCONS_00009994"; exon_number "1"; oId "CUFF.46228.1"; tss_id "TSS7525";
chrUn	Cufflinks	exon	330795232	330795546	.	+	.	gene_id "XLOC_006103"; transcript_id "TCONS_00010003"; exon_number "1"; oId "CUFF.46260.1"; tss_id "TSS7532";
chrUn	Cufflinks	exon	330796329	330796458	.	+	.	gene_id "XLOC_006103"; transcript_id "TCONS_00010003"; exon_number "2"; oId "CUFF.46260.1"; tss_id "TSS7532";
chrUn	Cufflinks	exon	334030630	334031381	.	+	.	gene_id "XLOC_006150"; transcript_id "TCONS_00010074"; exon_number "1"; oId "CUFF.46743.1"; tss_id "TSS7585";
chrUn	Cufflinks	exon	334030630	334031102	.	+	.	gene_id "XLOC_006150"; transcript_id "TCONS_00010075"; exon_number "1"; oId "CUFF.46744.1"; tss_id "TSS7585";
chrUn	Cufflinks	exon	334031357	334031386	.	+	.	gene_id "XLOC_006150"; transcript_id "TCONS_00010075"; exon_number "2"; oId "CUFF.46744.1"; tss_id "TSS7585";
chrUn	Cufflinks	exon	334189595	334190231	.	+	.	gene_id "XLOC_006154"; transcript_id "TCONS_00010080"; exon_number "1"; oId "CUFF.46781.1"; tss_id "TSS7590";
chrUn	Cufflinks	exon	334190507	334190956	.	+	.	gene_id "XLOC_006154"; transcript_id "TCONS_00010080"; exon_number "2"; oId "CUFF.46781.1"; tss_id "TSS7590";
chrUn	Cufflinks	exon	335895268	335895622	.	+	.	gene_id "XLOC_006176"; transcript_id "TCONS_00010117"; exon_number "1"; oId "CUFF.46969.1"; tss_id "TSS7618";
chrUn	Cufflinks	exon	335895742	335895854	.	+	.	gene_id "XLOC_006176"; transcript_id "TCONS_00010117"; exon_number "2"; oId "CUFF.46969.1"; tss_id "TSS7618";
chrUn	Cufflinks	exon	335945435	335945661	.	+	.	gene_id "XLOC_006177"; transcript_id "TCONS_00010118"; exon_number "1"; oId "CUFF.46978.1"; tss_id "TSS7619";
chrUn	Cufflinks	exon	335945783	335945956	.	+	.	gene_id "XLOC_006177"; transcript_id "TCONS_00010118"; exon_number "2"; oId "CUFF.46978.1"; tss_id "TSS7619";
chrUn	Cufflinks	exon	335946075	335946443	.	+	.	gene_id "XLOC_006177"; transcript_id "TCONS_00010118"; exon_number "3"; oId "CUFF.46978.1"; tss_id "TSS7619";
chrUn	Cufflinks	exon	336276690	336277300	.	+	.	gene_id "XLOC_006181"; transcript_id "TCONS_00010124"; exon_number "1"; oId "CUFF.47025.1"; tss_id "TSS7624";
chrUn	Cufflinks	exon	336347422	336347769	.	+	.	gene_id "XLOC_006182"; transcript_id "TCONS_00010125"; exon_number "1"; oId "CUFF.47038.1"; tss_id "TSS7625";
chrUn	Cufflinks	exon	336348109	336348420	.	+	.	gene_id "XLOC_006182"; transcript_id "TCONS_00010125"; exon_number "2"; oId "CUFF.47038.1"; tss_id "TSS7625";
chrUn	Cufflinks	exon	339994903	339995270	.	+	.	gene_id "XLOC_006236"; transcript_id "TCONS_00010217"; exon_number "1"; oId "CUFF.47475.1"; tss_id "TSS7693";
chrUn	Cufflinks	exon	339995464	339995718	.	+	.	gene_id "XLOC_006236"; transcript_id "TCONS_00010217"; exon_number "2"; oId "CUFF.47475.1"; tss_id "TSS7693";
chrUn	Cufflinks	exon	339995044	339995249	.	+	.	gene_id "XLOC_006236"; transcript_id "TCONS_00010218"; exon_number "1"; oId "CUFF.47475.2"; tss_id "TSS7694";
chrUn	Cufflinks	exon	339995303	339995323	.	+	.	gene_id "XLOC_006236"; transcript_id "TCONS_00010218"; exon_number "2"; oId "CUFF.47475.2"; tss_id "TSS7694";
chrUn	Cufflinks	exon	339995464	339995718	.	+	.	gene_id "XLOC_006236"; transcript_id "TCONS_00010218"; exon_number "3"; oId "CUFF.47475.2"; tss_id "TSS7694";
chrUn	Cufflinks	exon	340250849	340251803	.	+	.	gene_id "XLOC_006245"; transcript_id "TCONS_00010233"; exon_number "1"; oId "CUFF.47525.1"; tss_id "TSS7706";
chrUn	Cufflinks	exon	340889665	340890356	.	+	.	gene_id "XLOC_006256"; transcript_id "TCONS_00010252"; exon_number "1"; oId "CUFF.47615.1"; tss_id "TSS7719";
chrUn	Cufflinks	exon	340890436	340890611	.	+	.	gene_id "XLOC_006256"; transcript_id "TCONS_00010252"; exon_number "2"; oId "CUFF.47615.1"; tss_id "TSS7719";
chrUn	Cufflinks	exon	340902185	340902540	.	+	.	gene_id "XLOC_006257"; transcript_id "TCONS_00010253"; exon_number "1"; oId "CUFF.47617.1"; tss_id "TSS7720";
chrUn	Cufflinks	exon	340903165	340903423	.	+	.	gene_id "XLOC_006257"; transcript_id "TCONS_00010253"; exon_number "2"; oId "CUFF.47617.1"; tss_id "TSS7720";
chrUn	Cufflinks	exon	340902722	340902808	.	+	.	gene_id "XLOC_006257"; transcript_id "TCONS_00010254"; exon_number "1"; oId "CUFF.47617.2"; tss_id "TSS7721";
chrUn	Cufflinks	exon	340903165	340903423	.	+	.	gene_id "XLOC_006257"; transcript_id "TCONS_00010254"; exon_number "2"; oId "CUFF.47617.2"; tss_id "TSS7721";
chrUn	Cufflinks	exon	340996056	340996331	.	+	.	gene_id "XLOC_006262"; transcript_id "TCONS_00010260"; exon_number "1"; oId "CUFF.47634.1"; tss_id "TSS7727";
chrUn	Cufflinks	exon	340996493	340996953	.	+	.	gene_id "XLOC_006262"; transcript_id "TCONS_00010260"; exon_number "2"; oId "CUFF.47634.1"; tss_id "TSS7727";
chrUn	Cufflinks	exon	341305061	341306282	.	+	.	gene_id "XLOC_006267"; transcript_id "TCONS_00010268"; exon_number "1"; oId "CUFF.47673.1"; tss_id "TSS7733";
chrUn	Cufflinks	exon	341306373	341306417	.	+	.	gene_id "XLOC_006267"; transcript_id "TCONS_00010268"; exon_number "2"; oId "CUFF.47673.1"; tss_id "TSS7733";
chrUn	Cufflinks	exon	341306508	341307442	.	+	.	gene_id "XLOC_006267"; transcript_id "TCONS_00010268"; exon_number "3"; oId "CUFF.47673.1"; tss_id "TSS7733";
chrUn	Cufflinks	exon	342093630	342093978	.	+	.	gene_id "XLOC_006280"; transcript_id "TCONS_00010289"; exon_number "1"; oId "CUFF.47773.2"; tss_id "TSS7752";
chrUn	Cufflinks	exon	342094162	342094435	.	+	.	gene_id "XLOC_006280"; transcript_id "TCONS_00010289"; exon_number "2"; oId "CUFF.47773.2"; tss_id "TSS7752";
chrUn	Cufflinks	exon	342109684	342110398	.	+	.	gene_id "XLOC_006280"; transcript_id "TCONS_00010289"; exon_number "3"; oId "CUFF.47773.2"; tss_id "TSS7752";
chrUn	Cufflinks	exon	342991460	342991667	.	+	.	gene_id "XLOC_006293"; transcript_id "TCONS_00010311"; exon_number "1"; oId "CUFF.47841.1"; tss_id "TSS7770";
chrUn	Cufflinks	exon	342991745	342991959	.	+	.	gene_id "XLOC_006293"; transcript_id "TCONS_00010311"; exon_number "2"; oId "CUFF.47841.1"; tss_id "TSS7770";
chrUn	Cufflinks	exon	343121826	343121858	.	+	.	gene_id "XLOC_006294"; transcript_id "TCONS_00010312"; exon_number "1"; oId "CUFF.47861.1"; tss_id "TSS7771";
chrUn	Cufflinks	exon	343121973	343122456	.	+	.	gene_id "XLOC_006294"; transcript_id "TCONS_00010312"; exon_number "2"; oId "CUFF.47861.1"; tss_id "TSS7771";
chrUn	Cufflinks	exon	343122566	343122753	.	+	.	gene_id "XLOC_006294"; transcript_id "TCONS_00010312"; exon_number "3"; oId "CUFF.47861.1"; tss_id "TSS7771";
chrUn	Cufflinks	exon	343122879	343122975	.	+	.	gene_id "XLOC_006294"; transcript_id "TCONS_00010312"; exon_number "4"; oId "CUFF.47861.1"; tss_id "TSS7771";
chrUn	Cufflinks	exon	344318248	344318474	.	+	.	gene_id "XLOC_006313"; transcript_id "TCONS_00010348"; exon_number "1"; oId "CUFF.48013.1"; tss_id "TSS7796";
chrUn	Cufflinks	exon	344318572	344318729	.	+	.	gene_id "XLOC_006313"; transcript_id "TCONS_00010348"; exon_number "2"; oId "CUFF.48013.1"; tss_id "TSS7796";
chrUn	Cufflinks	exon	344544290	344544937	.	+	.	gene_id "XLOC_006323"; transcript_id "TCONS_00010361"; exon_number "1"; oId "CUFF.48051.1"; tss_id "TSS7807";
chrUn	Cufflinks	exon	344545703	344545940	.	+	.	gene_id "XLOC_006323"; transcript_id "TCONS_00010361"; exon_number "2"; oId "CUFF.48051.1"; tss_id "TSS7807";
chrUn	Cufflinks	exon	344551177	344551231	.	+	.	gene_id "XLOC_006324"; transcript_id "TCONS_00010362"; exon_number "1"; oId "CUFF.48052.1"; tss_id "TSS7808";
chrUn	Cufflinks	exon	344551787	344552001	.	+	.	gene_id "XLOC_006324"; transcript_id "TCONS_00010362"; exon_number "2"; oId "CUFF.48052.1"; tss_id "TSS7808";
chrUn	Cufflinks	exon	344552211	344552389	.	+	.	gene_id "XLOC_006324"; transcript_id "TCONS_00010362"; exon_number "3"; oId "CUFF.48052.1"; tss_id "TSS7808";
chrUn	Cufflinks	exon	344551269	344551693	.	+	.	gene_id "XLOC_006324"; transcript_id "TCONS_00010363"; exon_number "1"; oId "CUFF.48052.2"; tss_id "TSS7808";
chrUn	Cufflinks	exon	344551787	344552001	.	+	.	gene_id "XLOC_006324"; transcript_id "TCONS_00010363"; exon_number "2"; oId "CUFF.48052.2"; tss_id "TSS7808";
chrUn	Cufflinks	exon	344552211	344552389	.	+	.	gene_id "XLOC_006324"; transcript_id "TCONS_00010363"; exon_number "3"; oId "CUFF.48052.2"; tss_id "TSS7808";
chrUn	Cufflinks	exon	344875854	344875922	.	+	.	gene_id "XLOC_006331"; transcript_id "TCONS_00010371"; exon_number "1"; oId "CUFF.48107.2"; tss_id "TSS7815";
chrUn	Cufflinks	exon	344876266	344876362	.	+	.	gene_id "XLOC_006331"; transcript_id "TCONS_00010371"; exon_number "2"; oId "CUFF.48107.2"; tss_id "TSS7815";
chrUn	Cufflinks	exon	344876640	344876756	.	+	.	gene_id "XLOC_006331"; transcript_id "TCONS_00010371"; exon_number "3"; oId "CUFF.48107.2"; tss_id "TSS7815";
chrUn	Cufflinks	exon	344876852	344876997	.	+	.	gene_id "XLOC_006331"; transcript_id "TCONS_00010371"; exon_number "4"; oId "CUFF.48107.2"; tss_id "TSS7815";
chrUn	Cufflinks	exon	344877104	344877201	.	+	.	gene_id "XLOC_006331"; transcript_id "TCONS_00010371"; exon_number "5"; oId "CUFF.48107.2"; tss_id "TSS7815";
chrUn	Cufflinks	exon	344903918	344904373	.	+	.	gene_id "XLOC_006333"; transcript_id "TCONS_00010374"; exon_number "1"; oId "CUFF.48114.1"; tss_id "TSS7817";
chrUn	Cufflinks	exon	344904465	344904586	.	+	.	gene_id "XLOC_006333"; transcript_id "TCONS_00010374"; exon_number "2"; oId "CUFF.48114.1"; tss_id "TSS7817";
chrUn	Cufflinks	exon	344904765	344904924	.	+	.	gene_id "XLOC_006333"; transcript_id "TCONS_00010374"; exon_number "3"; oId "CUFF.48114.1"; tss_id "TSS7817";
chrUn	Cufflinks	exon	345335638	345335913	.	+	.	gene_id "XLOC_006343"; transcript_id "TCONS_00010391"; exon_number "1"; oId "CUFF.48185.1"; tss_id "TSS7832";
chrUn	Cufflinks	exon	345336257	345336411	.	+	.	gene_id "XLOC_006343"; transcript_id "TCONS_00010391"; exon_number "2"; oId "CUFF.48185.1"; tss_id "TSS7832";
chrUn	Cufflinks	exon	345336633	345336749	.	+	.	gene_id "XLOC_006343"; transcript_id "TCONS_00010391"; exon_number "3"; oId "CUFF.48185.1"; tss_id "TSS7832";
chrUn	Cufflinks	exon	345336845	345336891	.	+	.	gene_id "XLOC_006343"; transcript_id "TCONS_00010391"; exon_number "4"; oId "CUFF.48185.1"; tss_id "TSS7832";
chrUn	Cufflinks	exon	345748352	345748646	.	+	.	gene_id "XLOC_006351"; transcript_id "TCONS_00010403"; exon_number "1"; oId "CUFF.48244.1"; tss_id "TSS7841";
chrUn	Cufflinks	exon	345748876	345748958	.	+	.	gene_id "XLOC_006351"; transcript_id "TCONS_00010403"; exon_number "2"; oId "CUFF.48244.1"; tss_id "TSS7841";
chrUn	Cufflinks	exon	346101745	346102400	.	+	.	gene_id "XLOC_006360"; transcript_id "TCONS_00010415"; exon_number "1"; oId "CUFF.48313.1"; tss_id "TSS7850";
chrUn	Cufflinks	exon	346102661	346103102	.	+	.	gene_id "XLOC_006360"; transcript_id "TCONS_00010415"; exon_number "2"; oId "CUFF.48313.1"; tss_id "TSS7850";
chrUn	Cufflinks	exon	346238777	346239025	.	+	.	gene_id "XLOC_006365"; transcript_id "TCONS_00010421"; exon_number "1"; oId "CUFF.48342.1"; tss_id "TSS7855";
chrUn	Cufflinks	exon	346239308	346239948	.	+	.	gene_id "XLOC_006365"; transcript_id "TCONS_00010421"; exon_number "2"; oId "CUFF.48342.1"; tss_id "TSS7855";
chrUn	Cufflinks	exon	346341551	346341674	.	+	.	gene_id "XLOC_006367"; transcript_id "TCONS_00010425"; exon_number "1"; oId "CUFF.48356.1"; tss_id "TSS7857";
chrUn	Cufflinks	exon	346341796	346341892	.	+	.	gene_id "XLOC_006367"; transcript_id "TCONS_00010425"; exon_number "2"; oId "CUFF.48356.1"; tss_id "TSS7857";
chrUn	Cufflinks	exon	346342504	346342583	.	+	.	gene_id "XLOC_006367"; transcript_id "TCONS_00010425"; exon_number "3"; oId "CUFF.48356.1"; tss_id "TSS7857";
chrUn	Cufflinks	exon	346366282	346366971	.	+	.	gene_id "XLOC_006367"; transcript_id "TCONS_00010425"; exon_number "4"; oId "CUFF.48356.1"; tss_id "TSS7857";
chrUn	Cufflinks	exon	346341551	346342583	.	+	.	gene_id "XLOC_006367"; transcript_id "TCONS_00010426"; exon_number "1"; oId "CUFF.48356.2"; tss_id "TSS7857";
chrUn	Cufflinks	exon	346366282	346366971	.	+	.	gene_id "XLOC_006367"; transcript_id "TCONS_00010426"; exon_number "2"; oId "CUFF.48356.2"; tss_id "TSS7857";
chrUn	Cufflinks	exon	346341551	346341674	.	+	.	gene_id "XLOC_006367"; transcript_id "TCONS_00010427"; exon_number "1"; oId "CUFF.48356.3"; tss_id "TSS7857";
chrUn	Cufflinks	exon	346342504	346342583	.	+	.	gene_id "XLOC_006367"; transcript_id "TCONS_00010427"; exon_number "2"; oId "CUFF.48356.3"; tss_id "TSS7857";
chrUn	Cufflinks	exon	346366282	346366971	.	+	.	gene_id "XLOC_006367"; transcript_id "TCONS_00010427"; exon_number "3"; oId "CUFF.48356.3"; tss_id "TSS7857";
chrUn	Cufflinks	exon	346341551	346341892	.	+	.	gene_id "XLOC_006367"; transcript_id "TCONS_00010428"; exon_number "1"; oId "CUFF.48356.4"; tss_id "TSS7857";
chrUn	Cufflinks	exon	346342170	346342583	.	+	.	gene_id "XLOC_006367"; transcript_id "TCONS_00010428"; exon_number "2"; oId "CUFF.48356.4"; tss_id "TSS7857";
chrUn	Cufflinks	exon	346366282	346366971	.	+	.	gene_id "XLOC_006367"; transcript_id "TCONS_00010428"; exon_number "3"; oId "CUFF.48356.4"; tss_id "TSS7857";
chrUn	Cufflinks	exon	346366030	346366971	.	+	.	gene_id "XLOC_006367"; transcript_id "TCONS_00010429"; exon_number "1"; oId "CUFF.48357.1"; tss_id "TSS7858";
chrUn	Cufflinks	exon	346632628	346632712	.	+	.	gene_id "XLOC_006370"; transcript_id "TCONS_00010439"; exon_number "1"; oId "CUFF.48380.1"; tss_id "TSS7864";
chrUn	Cufflinks	exon	346633017	346633288	.	+	.	gene_id "XLOC_006370"; transcript_id "TCONS_00010439"; exon_number "2"; oId "CUFF.48380.1"; tss_id "TSS7864";
chrUn	Cufflinks	exon	347201568	347202085	.	+	.	gene_id "XLOC_006383"; transcript_id "TCONS_00010462"; exon_number "1"; oId "CUFF.48453.1"; tss_id "TSS7879";
chrUn	Cufflinks	exon	347202242	347202276	.	+	.	gene_id "XLOC_006383"; transcript_id "TCONS_00010462"; exon_number "2"; oId "CUFF.48453.1"; tss_id "TSS7879";
chrUn	Cufflinks	exon	347235348	347235583	.	+	.	gene_id "XLOC_006385"; transcript_id "TCONS_00010465"; exon_number "1"; oId "CUFF.48461.1"; tss_id "TSS7881";
chrUn	Cufflinks	exon	347236861	347236955	.	+	.	gene_id "XLOC_006385"; transcript_id "TCONS_00010465"; exon_number "2"; oId "CUFF.48461.1"; tss_id "TSS7881";
chrUn	Cufflinks	exon	347239633	347240109	.	+	.	gene_id "XLOC_006385"; transcript_id "TCONS_00010465"; exon_number "3"; oId "CUFF.48461.1"; tss_id "TSS7881";
chrUn	Cufflinks	exon	349043158	349043948	.	+	.	gene_id "XLOC_006414"; transcript_id "TCONS_00010511"; exon_number "1"; oId "CUFF.48699.1"; tss_id "TSS7919";
chrUn	Cufflinks	exon	349044088	349044634	.	+	.	gene_id "XLOC_006414"; transcript_id "TCONS_00010511"; exon_number "2"; oId "CUFF.48699.1"; tss_id "TSS7919";
chrUn	Cufflinks	exon	349043288	349043405	.	+	.	gene_id "XLOC_006414"; transcript_id "TCONS_00010512"; exon_number "1"; oId "CUFF.48699.2"; tss_id "TSS7920";
chrUn	Cufflinks	exon	349044088	349044634	.	+	.	gene_id "XLOC_006414"; transcript_id "TCONS_00010512"; exon_number "2"; oId "CUFF.48699.2"; tss_id "TSS7920";
chrUn	Cufflinks	exon	349352074	349352552	.	+	.	gene_id "XLOC_006420"; transcript_id "TCONS_00010519"; exon_number "1"; oId "CUFF.48743.1"; tss_id "TSS7926";
chrUn	Cufflinks	exon	349352851	349352899	.	+	.	gene_id "XLOC_006420"; transcript_id "TCONS_00010519"; exon_number "2"; oId "CUFF.48743.1"; tss_id "TSS7926";
chrUn	Cufflinks	exon	349353004	349353506	.	+	.	gene_id "XLOC_006420"; transcript_id "TCONS_00010519"; exon_number "3"; oId "CUFF.48743.1"; tss_id "TSS7926";
chrUn	Cufflinks	exon	349354317	349354828	.	+	.	gene_id "XLOC_006420"; transcript_id "TCONS_00010519"; exon_number "4"; oId "CUFF.48743.1"; tss_id "TSS7926";
chrUn	Cufflinks	exon	349653863	349654398	.	+	.	gene_id "XLOC_006430"; transcript_id "TCONS_00010529"; exon_number "1"; oId "CUFF.48811.1"; tss_id "TSS7936";
chrUn	Cufflinks	exon	349654466	349655090	.	+	.	gene_id "XLOC_006430"; transcript_id "TCONS_00010529"; exon_number "2"; oId "CUFF.48811.1"; tss_id "TSS7936";
chrUn	Cufflinks	exon	349655142	349655220	.	+	.	gene_id "XLOC_006430"; transcript_id "TCONS_00010529"; exon_number "3"; oId "CUFF.48811.1"; tss_id "TSS7936";
chrUn	Cufflinks	exon	351392115	351392326	.	+	.	gene_id "XLOC_006458"; transcript_id "TCONS_00010578"; exon_number "1"; oId "CUFF.48952.1"; tss_id "TSS7971";
chrUn	Cufflinks	exon	351392593	351392930	.	+	.	gene_id "XLOC_006458"; transcript_id "TCONS_00010578"; exon_number "2"; oId "CUFF.48952.1"; tss_id "TSS7971";
chrUn	Cufflinks	exon	351393098	351393144	.	+	.	gene_id "XLOC_006458"; transcript_id "TCONS_00010578"; exon_number "3"; oId "CUFF.48952.1"; tss_id "TSS7971";
chrUn	Cufflinks	exon	351404900	351405647	.	+	.	gene_id "XLOC_006460"; transcript_id "TCONS_00010580"; exon_number "1"; oId "CUFF.48958.1"; tss_id "TSS7973";
chrUn	Cufflinks	exon	351405771	351406022	.	+	.	gene_id "XLOC_006460"; transcript_id "TCONS_00010580"; exon_number "2"; oId "CUFF.48958.1"; tss_id "TSS7973";
chrUn	Cufflinks	exon	351483819	351484101	.	+	.	gene_id "XLOC_006462"; transcript_id "TCONS_00010582"; exon_number "1"; oId "CUFF.48972.1"; tss_id "TSS7975";
chrUn	Cufflinks	exon	351484234	351484360	.	+	.	gene_id "XLOC_006462"; transcript_id "TCONS_00010582"; exon_number "2"; oId "CUFF.48972.1"; tss_id "TSS7975";
chrUn	Cufflinks	exon	351544624	351544673	.	+	.	gene_id "XLOC_006464"; transcript_id "TCONS_00010584"; exon_number "1"; oId "CUFF.48992.1"; tss_id "TSS7977";
chrUn	Cufflinks	exon	351545081	351545152	.	+	.	gene_id "XLOC_006464"; transcript_id "TCONS_00010584"; exon_number "2"; oId "CUFF.48992.1"; tss_id "TSS7977";
chrUn	Cufflinks	exon	351545309	351545458	.	+	.	gene_id "XLOC_006464"; transcript_id "TCONS_00010584"; exon_number "3"; oId "CUFF.48992.1"; tss_id "TSS7977";
chrUn	Cufflinks	exon	351544637	351544788	.	+	.	gene_id "XLOC_006464"; transcript_id "TCONS_00010585"; exon_number "1"; oId "CUFF.48992.2"; tss_id "TSS7977";
chrUn	Cufflinks	exon	351545081	351545152	.	+	.	gene_id "XLOC_006464"; transcript_id "TCONS_00010585"; exon_number "2"; oId "CUFF.48992.2"; tss_id "TSS7977";
chrUn	Cufflinks	exon	351545309	351545458	.	+	.	gene_id "XLOC_006464"; transcript_id "TCONS_00010585"; exon_number "3"; oId "CUFF.48992.2"; tss_id "TSS7977";
chrUn	Cufflinks	exon	351573661	351573687	.	+	.	gene_id "XLOC_006465"; transcript_id "TCONS_00010586"; exon_number "1"; oId "CUFF.49002.1"; tss_id "TSS7978";
chrUn	Cufflinks	exon	351575914	351576354	.	+	.	gene_id "XLOC_006465"; transcript_id "TCONS_00010586"; exon_number "2"; oId "CUFF.49002.1"; tss_id "TSS7978";
chrUn	Cufflinks	exon	351898524	351898763	.	+	.	gene_id "XLOC_006468"; transcript_id "TCONS_00010589"; exon_number "1"; oId "CUFF.49055.1"; tss_id "TSS7981";
chrUn	Cufflinks	exon	351899296	351899507	.	+	.	gene_id "XLOC_006468"; transcript_id "TCONS_00010589"; exon_number "2"; oId "CUFF.49055.1"; tss_id "TSS7981";
chrUn	Cufflinks	exon	351933264	351934257	.	+	.	gene_id "XLOC_006469"; transcript_id "TCONS_00010590"; exon_number "1"; oId "CUFF.49059.1"; tss_id "TSS7982";
chrUn	Cufflinks	exon	351934670	351934816	.	+	.	gene_id "XLOC_006469"; transcript_id "TCONS_00010590"; exon_number "2"; oId "CUFF.49059.1"; tss_id "TSS7982";
chrUn	Cufflinks	exon	351934929	351935081	.	+	.	gene_id "XLOC_006469"; transcript_id "TCONS_00010590"; exon_number "3"; oId "CUFF.49059.1"; tss_id "TSS7982";
chrUn	Cufflinks	exon	353268530	353269004	.	+	.	gene_id "XLOC_006491"; transcript_id "TCONS_00010630"; exon_number "1"; oId "CUFF.49279.1"; tss_id "TSS8009";
chrUn	Cufflinks	exon	353269508	353269618	.	+	.	gene_id "XLOC_006491"; transcript_id "TCONS_00010630"; exon_number "2"; oId "CUFF.49279.1"; tss_id "TSS8009";
chrUn	Cufflinks	exon	353269944	353270257	.	+	.	gene_id "XLOC_006491"; transcript_id "TCONS_00010630"; exon_number "3"; oId "CUFF.49279.1"; tss_id "TSS8009";
chrUn	Cufflinks	exon	353295733	353295804	.	+	.	gene_id "XLOC_006492"; transcript_id "TCONS_00010631"; exon_number "1"; oId "CUFF.49288.1"; tss_id "TSS8010";
chrUn	Cufflinks	exon	353295895	353296190	.	+	.	gene_id "XLOC_006492"; transcript_id "TCONS_00010631"; exon_number "2"; oId "CUFF.49288.1"; tss_id "TSS8010";
chrUn	Cufflinks	exon	353785220	353785354	.	+	.	gene_id "XLOC_006501"; transcript_id "TCONS_00010644"; exon_number "1"; oId "CUFF.49383.1"; tss_id "TSS8021";
chrUn	Cufflinks	exon	353785718	353785916	.	+	.	gene_id "XLOC_006501"; transcript_id "TCONS_00010644"; exon_number "2"; oId "CUFF.49383.1"; tss_id "TSS8021";
chrUn	Cufflinks	exon	354113269	354113512	.	+	.	gene_id "XLOC_006507"; transcript_id "TCONS_00010651"; exon_number "1"; oId "CUFF.49433.1"; tss_id "TSS8027";
chrUn	Cufflinks	exon	354117106	354117174	.	+	.	gene_id "XLOC_006507"; transcript_id "TCONS_00010651"; exon_number "2"; oId "CUFF.49433.1"; tss_id "TSS8027";
chrUn	Cufflinks	exon	354127282	354127365	.	+	.	gene_id "XLOC_006507"; transcript_id "TCONS_00010651"; exon_number "3"; oId "CUFF.49433.1"; tss_id "TSS8027";
chrUn	Cufflinks	exon	354129705	354130615	.	+	.	gene_id "XLOC_006507"; transcript_id "TCONS_00010651"; exon_number "4"; oId "CUFF.49433.1"; tss_id "TSS8027";
chrUn	Cufflinks	exon	354113272	354113512	.	+	.	gene_id "XLOC_006507"; transcript_id "TCONS_00010652"; exon_number "1"; oId "CUFF.49433.2"; tss_id "TSS8027";
chrUn	Cufflinks	exon	354117106	354117174	.	+	.	gene_id "XLOC_006507"; transcript_id "TCONS_00010652"; exon_number "2"; oId "CUFF.49433.2"; tss_id "TSS8027";
chrUn	Cufflinks	exon	354127282	354127643	.	+	.	gene_id "XLOC_006507"; transcript_id "TCONS_00010652"; exon_number "3"; oId "CUFF.49433.2"; tss_id "TSS8027";
chrUn	Cufflinks	exon	354772669	354773178	.	+	.	gene_id "XLOC_006513"; transcript_id "TCONS_00010659"; exon_number "1"; oId "CUFF.49537.1"; tss_id "TSS8034";
chrUn	Cufflinks	exon	354774085	354774246	.	+	.	gene_id "XLOC_006513"; transcript_id "TCONS_00010659"; exon_number "2"; oId "CUFF.49537.1"; tss_id "TSS8034";
chrUn	Cufflinks	exon	354774346	354774429	.	+	.	gene_id "XLOC_006513"; transcript_id "TCONS_00010659"; exon_number "3"; oId "CUFF.49537.1"; tss_id "TSS8034";
chrUn	Cufflinks	exon	354938601	354938794	.	+	.	gene_id "XLOC_006515"; transcript_id "TCONS_00010663"; exon_number "1"; oId "CUFF.49577.1"; tss_id "TSS8037";
chrUn	Cufflinks	exon	354940262	354940525	.	+	.	gene_id "XLOC_006515"; transcript_id "TCONS_00010663"; exon_number "2"; oId "CUFF.49577.1"; tss_id "TSS8037";
chrUn	Cufflinks	exon	355261449	355261539	.	+	.	gene_id "XLOC_006518"; transcript_id "TCONS_00010667"; exon_number "1"; oId "CUFF.49636.1"; tss_id "TSS8041";
chrUn	Cufflinks	exon	355261702	355261966	.	+	.	gene_id "XLOC_006518"; transcript_id "TCONS_00010667"; exon_number "2"; oId "CUFF.49636.1"; tss_id "TSS8041";
chrUn	Cufflinks	exon	355294237	355294389	.	+	.	gene_id "XLOC_006521"; transcript_id "TCONS_00010670"; exon_number "1"; oId "CUFF.49646.1"; tss_id "TSS8044";
chrUn	Cufflinks	exon	355296472	355296878	.	+	.	gene_id "XLOC_006521"; transcript_id "TCONS_00010670"; exon_number "2"; oId "CUFF.49646.1"; tss_id "TSS8044";
chrUn	Cufflinks	exon	355297596	355297745	.	+	.	gene_id "XLOC_006521"; transcript_id "TCONS_00010670"; exon_number "3"; oId "CUFF.49646.1"; tss_id "TSS8044";
chrUn	Cufflinks	exon	355530775	355530975	.	+	.	gene_id "XLOC_006530"; transcript_id "TCONS_00010680"; exon_number "1"; oId "CUFF.49703.1"; tss_id "TSS8054";
chrUn	Cufflinks	exon	355531064	355531154	.	+	.	gene_id "XLOC_006530"; transcript_id "TCONS_00010680"; exon_number "2"; oId "CUFF.49703.1"; tss_id "TSS8054";
chrUn	Cufflinks	exon	355531769	355531877	.	+	.	gene_id "XLOC_006530"; transcript_id "TCONS_00010680"; exon_number "3"; oId "CUFF.49703.1"; tss_id "TSS8054";
chrUn	Cufflinks	exon	355609480	355609743	.	+	.	gene_id "XLOC_006533"; transcript_id "TCONS_00010684"; exon_number "1"; oId "CUFF.49719.1"; tss_id "TSS8058";
chrUn	Cufflinks	exon	355609900	355610118	.	+	.	gene_id "XLOC_006533"; transcript_id "TCONS_00010684"; exon_number "2"; oId "CUFF.49719.1"; tss_id "TSS8058";
chrUn	Cufflinks	exon	356182664	356183047	.	+	.	gene_id "XLOC_006540"; transcript_id "TCONS_00010695"; exon_number "1"; oId "CUFF.49794.1"; tss_id "TSS8065";
chrUn	Cufflinks	exon	356183201	356183375	.	+	.	gene_id "XLOC_006540"; transcript_id "TCONS_00010695"; exon_number "2"; oId "CUFF.49794.1"; tss_id "TSS8065";
chrUn	Cufflinks	exon	356183451	356183618	.	+	.	gene_id "XLOC_006540"; transcript_id "TCONS_00010695"; exon_number "3"; oId "CUFF.49794.1"; tss_id "TSS8065";
chrUn	Cufflinks	exon	356539893	356540322	.	+	.	gene_id "XLOC_006547"; transcript_id "TCONS_00010703"; exon_number "1"; oId "CUFF.49849.1"; tss_id "TSS8072";
chrUn	Cufflinks	exon	356551269	356551715	.	+	.	gene_id "XLOC_006547"; transcript_id "TCONS_00010703"; exon_number "2"; oId "CUFF.49849.1"; tss_id "TSS8072";
chrUn	Cufflinks	exon	356543831	356544347	.	+	.	gene_id "XLOC_006547"; transcript_id "TCONS_00010704"; exon_number "1"; oId "CUFF.49849.2"; tss_id "TSS8073";
chrUn	Cufflinks	exon	356551269	356551715	.	+	.	gene_id "XLOC_006547"; transcript_id "TCONS_00010704"; exon_number "2"; oId "CUFF.49849.2"; tss_id "TSS8073";
chrUn	Cufflinks	exon	358688814	358689048	.	+	.	gene_id "XLOC_006583"; transcript_id "TCONS_00010768"; exon_number "1"; oId "CUFF.50120.1"; tss_id "TSS8122";
chrUn	Cufflinks	exon	358690695	358690855	.	+	.	gene_id "XLOC_006583"; transcript_id "TCONS_00010768"; exon_number "2"; oId "CUFF.50120.1"; tss_id "TSS8122";
chrUn	Cufflinks	exon	361010052	361010275	.	+	.	gene_id "XLOC_006619"; transcript_id "TCONS_00010824"; exon_number "1"; oId "CUFF.50406.1"; tss_id "TSS8166";
chrUn	Cufflinks	exon	361010333	361010348	.	+	.	gene_id "XLOC_006619"; transcript_id "TCONS_00010824"; exon_number "2"; oId "CUFF.50406.1"; tss_id "TSS8166";
chrUn	Cufflinks	exon	361010467	361010502	.	+	.	gene_id "XLOC_006619"; transcript_id "TCONS_00010824"; exon_number "3"; oId "CUFF.50406.1"; tss_id "TSS8166";
chrUn	Cufflinks	exon	361010611	361011649	.	+	.	gene_id "XLOC_006619"; transcript_id "TCONS_00010824"; exon_number "4"; oId "CUFF.50406.1"; tss_id "TSS8166";
chrUn	Cufflinks	exon	361010052	361010275	.	+	.	gene_id "XLOC_006619"; transcript_id "TCONS_00010825"; exon_number "1"; oId "CUFF.50406.2"; tss_id "TSS8166";
chrUn	Cufflinks	exon	361010430	361010450	.	+	.	gene_id "XLOC_006619"; transcript_id "TCONS_00010825"; exon_number "2"; oId "CUFF.50406.2"; tss_id "TSS8166";
chrUn	Cufflinks	exon	361010523	361011649	.	+	.	gene_id "XLOC_006619"; transcript_id "TCONS_00010825"; exon_number "3"; oId "CUFF.50406.2"; tss_id "TSS8166";
chrUn	Cufflinks	exon	361010052	361010348	.	+	.	gene_id "XLOC_006619"; transcript_id "TCONS_00010826"; exon_number "1"; oId "CUFF.50406.3"; tss_id "TSS8166";
chrUn	Cufflinks	exon	361010430	361010450	.	+	.	gene_id "XLOC_006619"; transcript_id "TCONS_00010826"; exon_number "2"; oId "CUFF.50406.3"; tss_id "TSS8166";
chrUn	Cufflinks	exon	361010523	361011649	.	+	.	gene_id "XLOC_006619"; transcript_id "TCONS_00010826"; exon_number "3"; oId "CUFF.50406.3"; tss_id "TSS8166";
chrUn	Cufflinks	exon	361010053	361010275	.	+	.	gene_id "XLOC_006619"; transcript_id "TCONS_00010827"; exon_number "1"; oId "CUFF.50406.4"; tss_id "TSS8166";
chrUn	Cufflinks	exon	361010333	361010348	.	+	.	gene_id "XLOC_006619"; transcript_id "TCONS_00010827"; exon_number "2"; oId "CUFF.50406.4"; tss_id "TSS8166";
chrUn	Cufflinks	exon	361010523	361011649	.	+	.	gene_id "XLOC_006619"; transcript_id "TCONS_00010827"; exon_number "3"; oId "CUFF.50406.4"; tss_id "TSS8166";
chrUn	Cufflinks	exon	361010053	361010486	.	+	.	gene_id "XLOC_006619"; transcript_id "TCONS_00010828"; exon_number "1"; oId "CUFF.50406.5"; tss_id "TSS8166";
chrUn	Cufflinks	exon	361010559	361010574	.	+	.	gene_id "XLOC_006619"; transcript_id "TCONS_00010828"; exon_number "2"; oId "CUFF.50406.5"; tss_id "TSS8166";
chrUn	Cufflinks	exon	361010632	361011649	.	+	.	gene_id "XLOC_006619"; transcript_id "TCONS_00010828"; exon_number "3"; oId "CUFF.50406.5"; tss_id "TSS8166";
chrUn	Cufflinks	exon	361010053	361010513	.	+	.	gene_id "XLOC_006619"; transcript_id "TCONS_00010829"; exon_number "1"; oId "CUFF.50406.6"; tss_id "TSS8166";
chrUn	Cufflinks	exon	361010627	361011649	.	+	.	gene_id "XLOC_006619"; transcript_id "TCONS_00010829"; exon_number "2"; oId "CUFF.50406.6"; tss_id "TSS8166";
chrUn	Cufflinks	exon	361010054	361010513	.	+	.	gene_id "XLOC_006619"; transcript_id "TCONS_00010830"; exon_number "1"; oId "CUFF.50406.7"; tss_id "TSS8166";
chrUn	Cufflinks	exon	361010606	361011649	.	+	.	gene_id "XLOC_006619"; transcript_id "TCONS_00010830"; exon_number "2"; oId "CUFF.50406.7"; tss_id "TSS8166";
chrUn	Cufflinks	exon	361010074	361010259	.	+	.	gene_id "XLOC_006619"; transcript_id "TCONS_00010831"; exon_number "1"; oId "CUFF.50406.8"; tss_id "TSS8166";
chrUn	Cufflinks	exon	361010312	361010348	.	+	.	gene_id "XLOC_006619"; transcript_id "TCONS_00010831"; exon_number "2"; oId "CUFF.50406.8"; tss_id "TSS8166";
chrUn	Cufflinks	exon	361010523	361011649	.	+	.	gene_id "XLOC_006619"; transcript_id "TCONS_00010831"; exon_number "3"; oId "CUFF.50406.8"; tss_id "TSS8166";
chrUn	Cufflinks	exon	362447012	362447040	.	+	.	gene_id "XLOC_006639"; transcript_id "TCONS_00010874"; exon_number "1"; oId "CUFF.50542.4"; tss_id "TSS8196";
chrUn	Cufflinks	exon	362454587	362454760	.	+	.	gene_id "XLOC_006639"; transcript_id "TCONS_00010874"; exon_number "2"; oId "CUFF.50542.4"; tss_id "TSS8196";
chrUn	Cufflinks	exon	362454989	362455123	.	+	.	gene_id "XLOC_006639"; transcript_id "TCONS_00010874"; exon_number "3"; oId "CUFF.50542.4"; tss_id "TSS8196";
chrUn	Cufflinks	exon	362455613	362455771	.	+	.	gene_id "XLOC_006639"; transcript_id "TCONS_00010874"; exon_number "4"; oId "CUFF.50542.4"; tss_id "TSS8196";
chrUn	Cufflinks	exon	362463606	362463963	.	+	.	gene_id "XLOC_006639"; transcript_id "TCONS_00010874"; exon_number "5"; oId "CUFF.50542.4"; tss_id "TSS8196";
chrUn	Cufflinks	exon	363302763	363303056	.	+	.	gene_id "XLOC_006652"; transcript_id "TCONS_00010892"; exon_number "1"; oId "CUFF.50652.1"; tss_id "TSS8213";
chrUn	Cufflinks	exon	363303369	363303486	.	+	.	gene_id "XLOC_006652"; transcript_id "TCONS_00010892"; exon_number "2"; oId "CUFF.50652.1"; tss_id "TSS8213";
chrUn	Cufflinks	exon	363303718	363303828	.	+	.	gene_id "XLOC_006652"; transcript_id "TCONS_00010892"; exon_number "3"; oId "CUFF.50652.1"; tss_id "TSS8213";
chrUn	Cufflinks	exon	364756857	364758754	.	+	.	gene_id "XLOC_006682"; transcript_id "TCONS_00010927"; exon_number "1"; oId "CUFF.50826.1"; tss_id "TSS8245";
chrUn	Cufflinks	exon	364763236	364763908	.	+	.	gene_id "XLOC_006682"; transcript_id "TCONS_00010927"; exon_number "2"; oId "CUFF.50826.1"; tss_id "TSS8245";
chrUn	Cufflinks	exon	365127767	365130564	.	+	.	gene_id "XLOC_006688"; transcript_id "TCONS_00010941"; exon_number "1"; oId "CUFF.50860.1"; tss_id "TSS8258";
chrUn	Cufflinks	exon	365130744	365131149	.	+	.	gene_id "XLOC_006688"; transcript_id "TCONS_00010941"; exon_number "2"; oId "CUFF.50860.1"; tss_id "TSS8258";
chrUn	Cufflinks	exon	365697841	365698022	.	+	.	gene_id "XLOC_006698"; transcript_id "TCONS_00010960"; exon_number "1"; oId "CUFF.50930.1"; tss_id "TSS8270";
chrUn	Cufflinks	exon	365698236	365698331	.	+	.	gene_id "XLOC_006698"; transcript_id "TCONS_00010960"; exon_number "2"; oId "CUFF.50930.1"; tss_id "TSS8270";
chrUn	Cufflinks	exon	365698441	365698507	.	+	.	gene_id "XLOC_006698"; transcript_id "TCONS_00010960"; exon_number "3"; oId "CUFF.50930.1"; tss_id "TSS8270";
chrUn	Cufflinks	exon	365698630	365698907	.	+	.	gene_id "XLOC_006698"; transcript_id "TCONS_00010960"; exon_number "4"; oId "CUFF.50930.1"; tss_id "TSS8270";
chrUn	Cufflinks	exon	366780746	366781018	.	+	.	gene_id "XLOC_006724"; transcript_id "TCONS_00010999"; exon_number "1"; oId "CUFF.51079.1"; tss_id "TSS8304";
chrUn	Cufflinks	exon	366781163	366781823	.	+	.	gene_id "XLOC_006724"; transcript_id "TCONS_00010999"; exon_number "2"; oId "CUFF.51079.1"; tss_id "TSS8304";
chrUn	Cufflinks	exon	367751173	367752541	.	+	.	gene_id "XLOC_006739"; transcript_id "TCONS_00011041"; exon_number "1"; oId "CUFF.51202.1"; tss_id "TSS8327";
chrUn	Cufflinks	exon	367752656	367753093	.	+	.	gene_id "XLOC_006739"; transcript_id "TCONS_00011041"; exon_number "2"; oId "CUFF.51202.1"; tss_id "TSS8327";
chrUn	Cufflinks	exon	368405076	368405550	.	+	.	gene_id "XLOC_006752"; transcript_id "TCONS_00011059"; exon_number "1"; oId "CUFF.51297.1"; tss_id "TSS8343";
chrUn	Cufflinks	exon	368405752	368405898	.	+	.	gene_id "XLOC_006752"; transcript_id "TCONS_00011059"; exon_number "2"; oId "CUFF.51297.1"; tss_id "TSS8343";
chrUn	Cufflinks	exon	368406036	368406186	.	+	.	gene_id "XLOC_006752"; transcript_id "TCONS_00011059"; exon_number "3"; oId "CUFF.51297.1"; tss_id "TSS8343";
chrUn	Cufflinks	exon	369089599	369089684	.	+	.	gene_id "XLOC_006764"; transcript_id "TCONS_00011076"; exon_number "1"; oId "CUFF.51384.1"; tss_id "TSS8358";
chrUn	Cufflinks	exon	369090005	369090233	.	+	.	gene_id "XLOC_006764"; transcript_id "TCONS_00011076"; exon_number "2"; oId "CUFF.51384.1"; tss_id "TSS8358";
chrUn	Cufflinks	exon	369118434	369118468	.	+	.	gene_id "XLOC_006765"; transcript_id "TCONS_00011077"; exon_number "1"; oId "CUFF.51389.1"; tss_id "TSS8359";
chrUn	Cufflinks	exon	369118562	369118808	.	+	.	gene_id "XLOC_006765"; transcript_id "TCONS_00011077"; exon_number "2"; oId "CUFF.51389.1"; tss_id "TSS8359";
chrUn	Cufflinks	exon	369540052	369540363	.	+	.	gene_id "XLOC_006769"; transcript_id "TCONS_00011081"; exon_number "1"; oId "CUFF.51428.1"; tss_id "TSS8363";
chrUn	Cufflinks	exon	369545707	369545827	.	+	.	gene_id "XLOC_006769"; transcript_id "TCONS_00011081"; exon_number "2"; oId "CUFF.51428.1"; tss_id "TSS8363";
chrUn	Cufflinks	exon	369550502	369551005	.	+	.	gene_id "XLOC_006769"; transcript_id "TCONS_00011081"; exon_number "3"; oId "CUFF.51428.1"; tss_id "TSS8363";
chrUn	Cufflinks	exon	372252063	372252300	.	+	.	gene_id "XLOC_006822"; transcript_id "TCONS_00011163"; exon_number "1"; oId "CUFF.51854.1"; tss_id "TSS8431";
chrUn	Cufflinks	exon	372252769	372252982	.	+	.	gene_id "XLOC_006822"; transcript_id "TCONS_00011163"; exon_number "2"; oId "CUFF.51854.1"; tss_id "TSS8431";
chrUn	Cufflinks	exon	372982780	372982972	.	+	.	gene_id "XLOC_006835"; transcript_id "TCONS_00011185"; exon_number "1"; oId "CUFF.51968.1"; tss_id "TSS8447";
chrUn	Cufflinks	exon	372983123	372983182	.	+	.	gene_id "XLOC_006835"; transcript_id "TCONS_00011185"; exon_number "2"; oId "CUFF.51968.1"; tss_id "TSS8447";
chrUn	Cufflinks	exon	372983814	372984001	.	+	.	gene_id "XLOC_006835"; transcript_id "TCONS_00011185"; exon_number "3"; oId "CUFF.51968.1"; tss_id "TSS8447";
chrUn	Cufflinks	exon	372990310	372990430	.	+	.	gene_id "XLOC_006836"; transcript_id "TCONS_00011186"; exon_number "1"; oId "CUFF.51969.1"; tss_id "TSS8448";
chrUn	Cufflinks	exon	372990537	372991260	.	+	.	gene_id "XLOC_006836"; transcript_id "TCONS_00011186"; exon_number "2"; oId "CUFF.51969.1"; tss_id "TSS8448";
chrUn	Cufflinks	exon	373120331	373120592	.	+	.	gene_id "XLOC_006841"; transcript_id "TCONS_00011193"; exon_number "1"; oId "CUFF.51985.1"; tss_id "TSS8454";
chrUn	Cufflinks	exon	373120988	373121246	.	+	.	gene_id "XLOC_006841"; transcript_id "TCONS_00011193"; exon_number "2"; oId "CUFF.51985.1"; tss_id "TSS8454";
chrUn	Cufflinks	exon	373171464	373171912	.	+	.	gene_id "XLOC_006842"; transcript_id "TCONS_00011194"; exon_number "1"; oId "CUFF.51998.1"; tss_id "TSS8455";
chrUn	Cufflinks	exon	373172001	373172238	.	+	.	gene_id "XLOC_006842"; transcript_id "TCONS_00011194"; exon_number "2"; oId "CUFF.51998.1"; tss_id "TSS8455";
chrUn	Cufflinks	exon	373171483	373171928	.	+	.	gene_id "XLOC_006842"; transcript_id "TCONS_00011195"; exon_number "1"; oId "CUFF.51998.2"; tss_id "TSS8455";
chrUn	Cufflinks	exon	373172060	373172238	.	+	.	gene_id "XLOC_006842"; transcript_id "TCONS_00011195"; exon_number "2"; oId "CUFF.51998.2"; tss_id "TSS8455";
chrUn	Cufflinks	exon	373262346	373262956	.	+	.	gene_id "XLOC_006845"; transcript_id "TCONS_00011200"; exon_number "1"; oId "CUFF.52016.1"; tss_id "TSS8460";
chrUn	Cufflinks	exon	373263069	373263373	.	+	.	gene_id "XLOC_006845"; transcript_id "TCONS_00011200"; exon_number "2"; oId "CUFF.52016.1"; tss_id "TSS8460";
chrUn	Cufflinks	exon	374073677	374074084	.	+	.	gene_id "XLOC_006861"; transcript_id "TCONS_00011221"; exon_number "1"; oId "CUFF.52156.1"; tss_id "TSS8476";
chrUn	Cufflinks	exon	374080046	374080149	.	+	.	gene_id "XLOC_006861"; transcript_id "TCONS_00011221"; exon_number "2"; oId "CUFF.52156.1"; tss_id "TSS8476";
chrUn	Cufflinks	exon	374080444	374080625	.	+	.	gene_id "XLOC_006861"; transcript_id "TCONS_00011221"; exon_number "3"; oId "CUFF.52156.1"; tss_id "TSS8476";
chrUn	Cufflinks	exon	374162549	374162715	.	+	.	gene_id "XLOC_006863"; transcript_id "TCONS_00011223"; exon_number "1"; oId "CUFF.52168.1"; tss_id "TSS8478";
chrUn	Cufflinks	exon	374162779	374163197	.	+	.	gene_id "XLOC_006863"; transcript_id "TCONS_00011223"; exon_number "2"; oId "CUFF.52168.1"; tss_id "TSS8478";
chrUn	Cufflinks	exon	374425002	374425067	.	+	.	gene_id "XLOC_006871"; transcript_id "TCONS_00011233"; exon_number "1"; oId "CUFF.52229.1"; tss_id "TSS8487";
chrUn	Cufflinks	exon	374425857	374426158	.	+	.	gene_id "XLOC_006871"; transcript_id "TCONS_00011233"; exon_number "2"; oId "CUFF.52229.1"; tss_id "TSS8487";
chrUn	Cufflinks	exon	374441578	374441790	.	+	.	gene_id "XLOC_006873"; transcript_id "TCONS_00011235"; exon_number "1"; oId "CUFF.52232.1"; tss_id "TSS8489";
chrUn	Cufflinks	exon	374441867	374441938	.	+	.	gene_id "XLOC_006873"; transcript_id "TCONS_00011235"; exon_number "2"; oId "CUFF.52232.1"; tss_id "TSS8489";
chrUn	Cufflinks	exon	374442157	374442397	.	+	.	gene_id "XLOC_006873"; transcript_id "TCONS_00011235"; exon_number "3"; oId "CUFF.52232.1"; tss_id "TSS8489";
chrUn	Cufflinks	exon	374858171	374858632	.	+	.	gene_id "XLOC_006880"; transcript_id "TCONS_00011248"; exon_number "1"; oId "CUFF.52302.1"; tss_id "TSS8499";
chrUn	Cufflinks	exon	374858740	374858915	.	+	.	gene_id "XLOC_006880"; transcript_id "TCONS_00011248"; exon_number "2"; oId "CUFF.52302.1"; tss_id "TSS8499";
chrUn	Cufflinks	exon	375175456	375175490	.	+	.	gene_id "XLOC_006888"; transcript_id "TCONS_00011263"; exon_number "1"; oId "CUFF.52360.1"; tss_id "TSS8509";
chrUn	Cufflinks	exon	375175871	375176074	.	+	.	gene_id "XLOC_006888"; transcript_id "TCONS_00011263"; exon_number "2"; oId "CUFF.52360.1"; tss_id "TSS8509";
chrUn	Cufflinks	exon	375177869	375178381	.	+	.	gene_id "XLOC_006888"; transcript_id "TCONS_00011263"; exon_number "3"; oId "CUFF.52360.1"; tss_id "TSS8509";
chrUn	Cufflinks	exon	375427623	375428223	.	+	.	gene_id "XLOC_006891"; transcript_id "TCONS_00011267"; exon_number "1"; oId "CUFF.52414.1"; tss_id "TSS8513";
chrUn	Cufflinks	exon	375428389	375428504	.	+	.	gene_id "XLOC_006891"; transcript_id "TCONS_00011267"; exon_number "2"; oId "CUFF.52414.1"; tss_id "TSS8513";
chrUn	Cufflinks	exon	375742117	375742300	.	+	.	gene_id "XLOC_006902"; transcript_id "TCONS_00011280"; exon_number "1"; oId "CUFF.52470.1"; tss_id "TSS8526";
chrUn	Cufflinks	exon	375746311	375746493	.	+	.	gene_id "XLOC_006902"; transcript_id "TCONS_00011280"; exon_number "2"; oId "CUFF.52470.1"; tss_id "TSS8526";
chrUn	Cufflinks	exon	376208646	376208918	.	+	.	gene_id "XLOC_006912"; transcript_id "TCONS_00011293"; exon_number "1"; oId "CUFF.52551.1"; tss_id "TSS8536";
chrUn	Cufflinks	exon	376209010	376209284	.	+	.	gene_id "XLOC_006912"; transcript_id "TCONS_00011293"; exon_number "2"; oId "CUFF.52551.1"; tss_id "TSS8536";
chrUn	Cufflinks	exon	376250689	376251003	.	+	.	gene_id "XLOC_006913"; transcript_id "TCONS_00011294"; exon_number "1"; oId "CUFF.52557.1"; tss_id "TSS8537";
chrUn	Cufflinks	exon	376251224	376251258	.	+	.	gene_id "XLOC_006913"; transcript_id "TCONS_00011294"; exon_number "2"; oId "CUFF.52557.1"; tss_id "TSS8537";
chrUn	Cufflinks	exon	376251488	376251597	.	+	.	gene_id "XLOC_006913"; transcript_id "TCONS_00011294"; exon_number "3"; oId "CUFF.52557.1"; tss_id "TSS8537";
chrUn	Cufflinks	exon	376251828	376252176	.	+	.	gene_id "XLOC_006913"; transcript_id "TCONS_00011294"; exon_number "4"; oId "CUFF.52557.1"; tss_id "TSS8537";
chrUn	Cufflinks	exon	376491084	376491409	.	+	.	gene_id "XLOC_006916"; transcript_id "TCONS_00011298"; exon_number "1"; oId "CUFF.52613.1"; tss_id "TSS8541";
chrUn	Cufflinks	exon	376491680	376491880	.	+	.	gene_id "XLOC_006916"; transcript_id "TCONS_00011298"; exon_number "2"; oId "CUFF.52613.1"; tss_id "TSS8541";
chrUn	Cufflinks	exon	376492068	376492183	.	+	.	gene_id "XLOC_006916"; transcript_id "TCONS_00011298"; exon_number "3"; oId "CUFF.52613.1"; tss_id "TSS8541";
chrUn	Cufflinks	exon	377983780	377984058	.	+	.	gene_id "XLOC_006947"; transcript_id "TCONS_00011365"; exon_number "1"; oId "CUFF.52802.1"; tss_id "TSS8590";
chrUn	Cufflinks	exon	377984209	377984684	.	+	.	gene_id "XLOC_006947"; transcript_id "TCONS_00011365"; exon_number "2"; oId "CUFF.52802.1"; tss_id "TSS8590";
chrUn	Cufflinks	exon	378013480	378014450	.	+	.	gene_id "XLOC_006948"; transcript_id "TCONS_00011366"; exon_number "1"; oId "CUFF.52808.1"; tss_id "TSS8591";
chrUn	Cufflinks	exon	378013480	378013785	.	+	.	gene_id "XLOC_006948"; transcript_id "TCONS_00011367"; exon_number "1"; oId "CUFF.52809.1"; tss_id "TSS8591";
chrUn	Cufflinks	exon	378014153	378014450	.	+	.	gene_id "XLOC_006948"; transcript_id "TCONS_00011367"; exon_number "2"; oId "CUFF.52809.1"; tss_id "TSS8591";
chrUn	Cufflinks	exon	378323645	378323911	.	+	.	gene_id "XLOC_006953"; transcript_id "TCONS_00011373"; exon_number "1"; oId "CUFF.52856.1"; tss_id "TSS8596";
chrUn	Cufflinks	exon	378324038	378324070	.	+	.	gene_id "XLOC_006953"; transcript_id "TCONS_00011373"; exon_number "2"; oId "CUFF.52856.1"; tss_id "TSS8596";
chrUn	Cufflinks	exon	378324342	378324481	.	+	.	gene_id "XLOC_006953"; transcript_id "TCONS_00011373"; exon_number "3"; oId "CUFF.52856.1"; tss_id "TSS8596";
chrUn	Cufflinks	exon	378332131	378332249	.	+	.	gene_id "XLOC_006953"; transcript_id "TCONS_00011373"; exon_number "4"; oId "CUFF.52856.1"; tss_id "TSS8596";
chrUn	Cufflinks	exon	378323752	378323911	.	+	.	gene_id "XLOC_006953"; transcript_id "TCONS_00011374"; exon_number "1"; oId "CUFF.52856.2"; tss_id "TSS8597";
chrUn	Cufflinks	exon	378324038	378324070	.	+	.	gene_id "XLOC_006953"; transcript_id "TCONS_00011374"; exon_number "2"; oId "CUFF.52856.2"; tss_id "TSS8597";
chrUn	Cufflinks	exon	378324342	378324682	.	+	.	gene_id "XLOC_006953"; transcript_id "TCONS_00011374"; exon_number "3"; oId "CUFF.52856.2"; tss_id "TSS8597";
chrUn	Cufflinks	exon	378842083	378842590	.	+	.	gene_id "XLOC_006964"; transcript_id "TCONS_00011392"; exon_number "1"; oId "CUFF.52960.1"; tss_id "TSS8611";
chrUn	Cufflinks	exon	378842833	378842909	.	+	.	gene_id "XLOC_006964"; transcript_id "TCONS_00011392"; exon_number "2"; oId "CUFF.52960.1"; tss_id "TSS8611";
chrUn	Cufflinks	exon	378843040	378843176	.	+	.	gene_id "XLOC_006964"; transcript_id "TCONS_00011392"; exon_number "3"; oId "CUFF.52960.1"; tss_id "TSS8611";
chrUn	Cufflinks	exon	379076882	379077010	.	+	.	gene_id "XLOC_006967"; transcript_id "TCONS_00011396"; exon_number "1"; oId "CUFF.52996.1"; tss_id "TSS8614";
chrUn	Cufflinks	exon	379077263	379077370	.	+	.	gene_id "XLOC_006967"; transcript_id "TCONS_00011396"; exon_number "2"; oId "CUFF.52996.1"; tss_id "TSS8614";
chrUn	Cufflinks	exon	379077569	379077738	.	+	.	gene_id "XLOC_006967"; transcript_id "TCONS_00011396"; exon_number "3"; oId "CUFF.52996.1"; tss_id "TSS8614";
chrUn	Cufflinks	exon	380118638	380118973	.	+	.	gene_id "XLOC_006992"; transcript_id "TCONS_00011428"; exon_number "1"; oId "CUFF.53137.1"; tss_id "TSS8640";
chrUn	Cufflinks	exon	380120111	380120227	.	+	.	gene_id "XLOC_006992"; transcript_id "TCONS_00011428"; exon_number "2"; oId "CUFF.53137.1"; tss_id "TSS8640";
chrUn	Cufflinks	exon	380348612	380349005	.	+	.	gene_id "XLOC_006998"; transcript_id "TCONS_00011435"; exon_number "1"; oId "CUFF.53179.1"; tss_id "TSS8646";
chrUn	Cufflinks	exon	380349089	380349443	.	+	.	gene_id "XLOC_006998"; transcript_id "TCONS_00011435"; exon_number "2"; oId "CUFF.53179.1"; tss_id "TSS8646";
chrUn	Cufflinks	exon	380363646	380363952	.	+	.	gene_id "XLOC_006999"; transcript_id "TCONS_00011436"; exon_number "1"; oId "CUFF.53182.1"; tss_id "TSS8647";
chrUn	Cufflinks	exon	380364185	380364388	.	+	.	gene_id "XLOC_006999"; transcript_id "TCONS_00011436"; exon_number "2"; oId "CUFF.53182.1"; tss_id "TSS8647";
chrUn	Cufflinks	exon	380364528	380364835	.	+	.	gene_id "XLOC_006999"; transcript_id "TCONS_00011436"; exon_number "3"; oId "CUFF.53182.1"; tss_id "TSS8647";
chrUn	Cufflinks	exon	382529229	382529328	.	+	.	gene_id "XLOC_007026"; transcript_id "TCONS_00011483"; exon_number "1"; oId "CUFF.53406.1"; tss_id "TSS8679";
chrUn	Cufflinks	exon	382529400	382530249	.	+	.	gene_id "XLOC_007026"; transcript_id "TCONS_00011483"; exon_number "2"; oId "CUFF.53406.1"; tss_id "TSS8679";
chrUn	Cufflinks	exon	382529237	382529286	.	+	.	gene_id "XLOC_007026"; transcript_id "TCONS_00011484"; exon_number "1"; oId "CUFF.53406.2"; tss_id "TSS8679";
chrUn	Cufflinks	exon	382529360	382530249	.	+	.	gene_id "XLOC_007026"; transcript_id "TCONS_00011484"; exon_number "2"; oId "CUFF.53406.2"; tss_id "TSS8679";
chrUn	Cufflinks	exon	382712502	382712603	.	+	.	gene_id "XLOC_007029"; transcript_id "TCONS_00011488"; exon_number "1"; oId "CUFF.53429.1"; tss_id "TSS8682";
chrUn	Cufflinks	exon	382713629	382713992	.	+	.	gene_id "XLOC_007029"; transcript_id "TCONS_00011488"; exon_number "2"; oId "CUFF.53429.1"; tss_id "TSS8682";
chrUn	Cufflinks	exon	382714396	382714485	.	+	.	gene_id "XLOC_007029"; transcript_id "TCONS_00011488"; exon_number "3"; oId "CUFF.53429.1"; tss_id "TSS8682";
chrUn	Cufflinks	exon	383173461	383173657	.	+	.	gene_id "XLOC_007040"; transcript_id "TCONS_00011513"; exon_number "1"; oId "CUFF.53516.1"; tss_id "TSS8696";
chrUn	Cufflinks	exon	383173753	383173775	.	+	.	gene_id "XLOC_007040"; transcript_id "TCONS_00011513"; exon_number "2"; oId "CUFF.53516.1"; tss_id "TSS8696";
chrUn	Cufflinks	exon	384205130	384205497	.	+	.	gene_id "XLOC_007054"; transcript_id "TCONS_00011536"; exon_number "1"; oId "CUFF.53665.1"; tss_id "TSS8713";
chrUn	Cufflinks	exon	384205710	384205964	.	+	.	gene_id "XLOC_007054"; transcript_id "TCONS_00011536"; exon_number "2"; oId "CUFF.53665.1"; tss_id "TSS8713";
chrUn	Cufflinks	exon	384313641	384315257	.	+	.	gene_id "XLOC_007058"; transcript_id "TCONS_00011540"; exon_number "1"; oId "CUFF.53689.1"; tss_id "TSS8717";
chrUn	Cufflinks	exon	384315342	384315375	.	+	.	gene_id "XLOC_007058"; transcript_id "TCONS_00011540"; exon_number "2"; oId "CUFF.53689.1"; tss_id "TSS8717";
chrUn	Cufflinks	exon	385075855	385076334	.	+	.	gene_id "XLOC_007072"; transcript_id "TCONS_00011558"; exon_number "1"; oId "CUFF.53830.1"; tss_id "TSS8733";
chrUn	Cufflinks	exon	385076466	385076657	.	+	.	gene_id "XLOC_007072"; transcript_id "TCONS_00011558"; exon_number "2"; oId "CUFF.53830.1"; tss_id "TSS8733";
chrUn	Cufflinks	exon	385723567	385723721	.	+	.	gene_id "XLOC_007082"; transcript_id "TCONS_00011584"; exon_number "1"; oId "CUFF.53915.1"; tss_id "TSS8745";
chrUn	Cufflinks	exon	385725159	385725238	.	+	.	gene_id "XLOC_007082"; transcript_id "TCONS_00011584"; exon_number "2"; oId "CUFF.53915.1"; tss_id "TSS8745";
chrUn	Cufflinks	exon	386135073	386135238	.	+	.	gene_id "XLOC_007089"; transcript_id "TCONS_00011595"; exon_number "1"; oId "CUFF.53963.1"; tss_id "TSS8753";
chrUn	Cufflinks	exon	386135549	386135616	.	+	.	gene_id "XLOC_007089"; transcript_id "TCONS_00011595"; exon_number "2"; oId "CUFF.53963.1"; tss_id "TSS8753";
chrUn	Cufflinks	exon	386135703	386135951	.	+	.	gene_id "XLOC_007089"; transcript_id "TCONS_00011595"; exon_number "3"; oId "CUFF.53963.1"; tss_id "TSS8753";
chrUn	Cufflinks	exon	386135073	386135238	.	+	.	gene_id "XLOC_007089"; transcript_id "TCONS_00011596"; exon_number "1"; oId "CUFF.53963.2"; tss_id "TSS8753";
chrUn	Cufflinks	exon	386135549	386135571	.	+	.	gene_id "XLOC_007089"; transcript_id "TCONS_00011596"; exon_number "2"; oId "CUFF.53963.2"; tss_id "TSS8753";
chrUn	Cufflinks	exon	386135703	386135951	.	+	.	gene_id "XLOC_007089"; transcript_id "TCONS_00011596"; exon_number "3"; oId "CUFF.53963.2"; tss_id "TSS8753";
chrUn	Cufflinks	exon	386135096	386135238	.	+	.	gene_id "XLOC_007089"; transcript_id "TCONS_00011597"; exon_number "1"; oId "CUFF.53963.3"; tss_id "TSS8753";
chrUn	Cufflinks	exon	386135549	386135616	.	+	.	gene_id "XLOC_007089"; transcript_id "TCONS_00011597"; exon_number "2"; oId "CUFF.53963.3"; tss_id "TSS8753";
chrUn	Cufflinks	exon	386135748	386135951	.	+	.	gene_id "XLOC_007089"; transcript_id "TCONS_00011597"; exon_number "3"; oId "CUFF.53963.3"; tss_id "TSS8753";
chrUn	Cufflinks	exon	386135096	386135238	.	+	.	gene_id "XLOC_007089"; transcript_id "TCONS_00011598"; exon_number "1"; oId "CUFF.53963.4"; tss_id "TSS8753";
chrUn	Cufflinks	exon	386135549	386135571	.	+	.	gene_id "XLOC_007089"; transcript_id "TCONS_00011598"; exon_number "2"; oId "CUFF.53963.4"; tss_id "TSS8753";
chrUn	Cufflinks	exon	386135748	386135951	.	+	.	gene_id "XLOC_007089"; transcript_id "TCONS_00011598"; exon_number "3"; oId "CUFF.53963.4"; tss_id "TSS8753";
chrUn	Cufflinks	exon	386135096	386135238	.	+	.	gene_id "XLOC_007089"; transcript_id "TCONS_00011599"; exon_number "1"; oId "CUFF.53963.5"; tss_id "TSS8753";
chrUn	Cufflinks	exon	386135594	386135616	.	+	.	gene_id "XLOC_007089"; transcript_id "TCONS_00011599"; exon_number "2"; oId "CUFF.53963.5"; tss_id "TSS8753";
chrUn	Cufflinks	exon	386135748	386135951	.	+	.	gene_id "XLOC_007089"; transcript_id "TCONS_00011599"; exon_number "3"; oId "CUFF.53963.5"; tss_id "TSS8753";
chrUn	Cufflinks	exon	387158590	387158728	.	+	.	gene_id "XLOC_007114"; transcript_id "TCONS_00011649"; exon_number "1"; oId "CUFF.54086.1"; tss_id "TSS8792";
chrUn	Cufflinks	exon	387161282	387161674	.	+	.	gene_id "XLOC_007114"; transcript_id "TCONS_00011649"; exon_number "2"; oId "CUFF.54086.1"; tss_id "TSS8792";
chrUn	Cufflinks	exon	387158590	387158728	.	+	.	gene_id "XLOC_007114"; transcript_id "TCONS_00011650"; exon_number "1"; oId "CUFF.54086.2"; tss_id "TSS8792";
chrUn	Cufflinks	exon	387161285	387161674	.	+	.	gene_id "XLOC_007114"; transcript_id "TCONS_00011650"; exon_number "2"; oId "CUFF.54086.2"; tss_id "TSS8792";
chrUn	Cufflinks	exon	390284871	390284940	.	+	.	gene_id "XLOC_007171"; transcript_id "TCONS_00011759"; exon_number "1"; oId "CUFF.54536.1"; tss_id "TSS8871";
chrUn	Cufflinks	exon	390285934	390286308	.	+	.	gene_id "XLOC_007171"; transcript_id "TCONS_00011759"; exon_number "2"; oId "CUFF.54536.1"; tss_id "TSS8871";
chrUn	Cufflinks	exon	390284902	390286309	.	+	.	gene_id "XLOC_007171"; transcript_id "TCONS_00011760"; exon_number "1"; oId "CUFF.54537.1"; tss_id "TSS8871";
chrUn	Cufflinks	exon	391715939	391716518	.	+	.	gene_id "XLOC_007190"; transcript_id "TCONS_00011797"; exon_number "1"; oId "CUFF.54770.1"; tss_id "TSS8896";
chrUn	Cufflinks	exon	391716631	391716652	.	+	.	gene_id "XLOC_007190"; transcript_id "TCONS_00011797"; exon_number "2"; oId "CUFF.54770.1"; tss_id "TSS8896";
chrUn	Cufflinks	exon	392733608	392733868	.	+	.	gene_id "XLOC_007205"; transcript_id "TCONS_00011815"; exon_number "1"; oId "CUFF.54895.1"; tss_id "TSS8912";
chrUn	Cufflinks	exon	392734614	392734888	.	+	.	gene_id "XLOC_007205"; transcript_id "TCONS_00011815"; exon_number "2"; oId "CUFF.54895.1"; tss_id "TSS8912";
chrUn	Cufflinks	exon	393558281	393558527	.	+	.	gene_id "XLOC_007223"; transcript_id "TCONS_00011840"; exon_number "1"; oId "CUFF.55036.1"; tss_id "TSS8933";
chrUn	Cufflinks	exon	393558669	393558878	.	+	.	gene_id "XLOC_007223"; transcript_id "TCONS_00011840"; exon_number "2"; oId "CUFF.55036.1"; tss_id "TSS8933";
chrUn	Cufflinks	exon	393968706	393969523	.	+	.	gene_id "XLOC_007230"; transcript_id "TCONS_00011851"; exon_number "1"; oId "CUFF.55108.1"; tss_id "TSS8940";
chrUn	Cufflinks	exon	393968708	393968834	.	+	.	gene_id "XLOC_007230"; transcript_id "TCONS_00011852"; exon_number "1"; oId "CUFF.55109.1"; tss_id "TSS8940";
chrUn	Cufflinks	exon	393969414	393969537	.	+	.	gene_id "XLOC_007230"; transcript_id "TCONS_00011852"; exon_number "2"; oId "CUFF.55109.1"; tss_id "TSS8940";
chrUn	Cufflinks	exon	394144247	394144589	.	+	.	gene_id "XLOC_007237"; transcript_id "TCONS_00011862"; exon_number "1"; oId "CUFF.55147.1"; tss_id "TSS8947";
chrUn	Cufflinks	exon	394145650	394145865	.	+	.	gene_id "XLOC_007237"; transcript_id "TCONS_00011862"; exon_number "2"; oId "CUFF.55147.1"; tss_id "TSS8947";
chrUn	Cufflinks	exon	395032611	395032847	.	+	.	gene_id "XLOC_007256"; transcript_id "TCONS_00011890"; exon_number "1"; oId "CUFF.55322.1"; tss_id "TSS8968";
chrUn	Cufflinks	exon	395035244	395035676	.	+	.	gene_id "XLOC_007256"; transcript_id "TCONS_00011890"; exon_number "2"; oId "CUFF.55322.1"; tss_id "TSS8968";
chrUn	Cufflinks	exon	395805792	395805806	.	+	.	gene_id "XLOC_007266"; transcript_id "TCONS_00011906"; exon_number "1"; oId "CUFF.55436.1"; tss_id "TSS8980";
chrUn	Cufflinks	exon	395805929	395806224	.	+	.	gene_id "XLOC_007266"; transcript_id "TCONS_00011906"; exon_number "2"; oId "CUFF.55436.1"; tss_id "TSS8980";
chrUn	Cufflinks	exon	395805792	395805814	.	+	.	gene_id "XLOC_007266"; transcript_id "TCONS_00011907"; exon_number "1"; oId "CUFF.55436.2"; tss_id "TSS8980";
chrUn	Cufflinks	exon	395805897	395806224	.	+	.	gene_id "XLOC_007266"; transcript_id "TCONS_00011907"; exon_number "2"; oId "CUFF.55436.2"; tss_id "TSS8980";
chrUn	Cufflinks	exon	396884225	396884592	.	+	.	gene_id "XLOC_007288"; transcript_id "TCONS_00011936"; exon_number "1"; oId "CUFF.55670.1"; tss_id "TSS9005";
chrUn	Cufflinks	exon	396884828	396885286	.	+	.	gene_id "XLOC_007288"; transcript_id "TCONS_00011936"; exon_number "2"; oId "CUFF.55670.1"; tss_id "TSS9005";
chrUn	Cufflinks	exon	396949274	396949545	.	+	.	gene_id "XLOC_007292"; transcript_id "TCONS_00011942"; exon_number "1"; oId "CUFF.55692.1"; tss_id "TSS9010";
chrUn	Cufflinks	exon	396949643	396949846	.	+	.	gene_id "XLOC_007292"; transcript_id "TCONS_00011942"; exon_number "2"; oId "CUFF.55692.1"; tss_id "TSS9010";
chrUn	Cufflinks	exon	397006317	397008638	.	+	.	gene_id "XLOC_007295"; transcript_id "TCONS_00011945"; exon_number "1"; oId "CUFF.55711.1"; tss_id "TSS9013";
chrUn	Cufflinks	exon	397008762	397009401	.	+	.	gene_id "XLOC_007295"; transcript_id "TCONS_00011945"; exon_number "2"; oId "CUFF.55711.1"; tss_id "TSS9013";
chrUn	Cufflinks	exon	397176054	397177036	.	+	.	gene_id "XLOC_007300"; transcript_id "TCONS_00011953"; exon_number "1"; oId "CUFF.55752.1"; tss_id "TSS9019";
chrUn	Cufflinks	exon	397177159	397177262	.	+	.	gene_id "XLOC_007300"; transcript_id "TCONS_00011953"; exon_number "2"; oId "CUFF.55752.1"; tss_id "TSS9019";
chrUn	Cufflinks	exon	397269468	397269865	.	+	.	gene_id "XLOC_007304"; transcript_id "TCONS_00011957"; exon_number "1"; oId "CUFF.55767.1"; tss_id "TSS9023";
chrUn	Cufflinks	exon	397270044	397270353	.	+	.	gene_id "XLOC_007304"; transcript_id "TCONS_00011957"; exon_number "2"; oId "CUFF.55767.1"; tss_id "TSS9023";
chrUn	Cufflinks	exon	397318934	397319347	.	+	.	gene_id "XLOC_007305"; transcript_id "TCONS_00011958"; exon_number "1"; oId "CUFF.55778.1"; tss_id "TSS9024";
chrUn	Cufflinks	exon	397319476	397319582	.	+	.	gene_id "XLOC_007305"; transcript_id "TCONS_00011958"; exon_number "2"; oId "CUFF.55778.1"; tss_id "TSS9024";
chrUn	Cufflinks	exon	397647085	397647343	.	+	.	gene_id "XLOC_007309"; transcript_id "TCONS_00011962"; exon_number "1"; oId "CUFF.55814.1"; tss_id "TSS9028";
chrUn	Cufflinks	exon	397647407	397649087	.	+	.	gene_id "XLOC_007309"; transcript_id "TCONS_00011962"; exon_number "2"; oId "CUFF.55814.1"; tss_id "TSS9028";
chrUn	Cufflinks	exon	397647088	397647343	.	+	.	gene_id "XLOC_007309"; transcript_id "TCONS_00011963"; exon_number "1"; oId "CUFF.55814.2"; tss_id "TSS9028";
chrUn	Cufflinks	exon	397647438	397649087	.	+	.	gene_id "XLOC_007309"; transcript_id "TCONS_00011963"; exon_number "2"; oId "CUFF.55814.2"; tss_id "TSS9028";
chrUn	Cufflinks	exon	397647093	397647374	.	+	.	gene_id "XLOC_007309"; transcript_id "TCONS_00011964"; exon_number "1"; oId "CUFF.55814.3"; tss_id "TSS9028";
chrUn	Cufflinks	exon	397647438	397647614	.	+	.	gene_id "XLOC_007309"; transcript_id "TCONS_00011964"; exon_number "2"; oId "CUFF.55814.3"; tss_id "TSS9028";
chrUn	Cufflinks	exon	397647694	397649087	.	+	.	gene_id "XLOC_007309"; transcript_id "TCONS_00011964"; exon_number "3"; oId "CUFF.55814.3"; tss_id "TSS9028";
chrUn	Cufflinks	exon	397743925	397744190	.	+	.	gene_id "XLOC_007312"; transcript_id "TCONS_00011968"; exon_number "1"; oId "CUFF.55839.1"; tss_id "TSS9031";
chrUn	Cufflinks	exon	397744310	397745135	.	+	.	gene_id "XLOC_007312"; transcript_id "TCONS_00011968"; exon_number "2"; oId "CUFF.55839.1"; tss_id "TSS9031";
chrUn	Cufflinks	exon	399844336	399844704	.	+	.	gene_id "XLOC_007357"; transcript_id "TCONS_00012026"; exon_number "1"; oId "CUFF.56219.1"; tss_id "TSS9080";
chrUn	Cufflinks	exon	399845075	399845327	.	+	.	gene_id "XLOC_007357"; transcript_id "TCONS_00012026"; exon_number "2"; oId "CUFF.56219.1"; tss_id "TSS9080";
chrUn	Cufflinks	exon	400086010	400086544	.	+	.	gene_id "XLOC_007361"; transcript_id "TCONS_00012030"; exon_number "1"; oId "CUFF.56262.1"; tss_id "TSS9084";
chrUn	Cufflinks	exon	400086713	400087040	.	+	.	gene_id "XLOC_007361"; transcript_id "TCONS_00012030"; exon_number "2"; oId "CUFF.56262.1"; tss_id "TSS9084";
chrUn	Cufflinks	exon	400122534	400123023	.	+	.	gene_id "XLOC_007362"; transcript_id "TCONS_00012031"; exon_number "1"; oId "CUFF.56270.1"; tss_id "TSS9085";
chrUn	Cufflinks	exon	400123851	400124084	.	+	.	gene_id "XLOC_007362"; transcript_id "TCONS_00012031"; exon_number "2"; oId "CUFF.56270.1"; tss_id "TSS9085";
chrUn	Cufflinks	exon	400194588	400194991	.	+	.	gene_id "XLOC_007363"; transcript_id "TCONS_00012032"; exon_number "1"; oId "CUFF.56284.1"; tss_id "TSS9086";
chrUn	Cufflinks	exon	400195151	400195610	.	+	.	gene_id "XLOC_007363"; transcript_id "TCONS_00012032"; exon_number "2"; oId "CUFF.56284.1"; tss_id "TSS9086";
chrUn	Cufflinks	exon	400392762	400392879	.	+	.	gene_id "XLOC_007365"; transcript_id "TCONS_00012034"; exon_number "1"; oId "CUFF.56330.1"; tss_id "TSS9088";
chrUn	Cufflinks	exon	400393424	400393598	.	+	.	gene_id "XLOC_007365"; transcript_id "TCONS_00012034"; exon_number "2"; oId "CUFF.56330.1"; tss_id "TSS9088";
chrUn	Cufflinks	exon	400544765	400544904	.	+	.	gene_id "XLOC_007369"; transcript_id "TCONS_00012040"; exon_number "1"; oId "CUFF.56366.1"; tss_id "TSS9094";
chrUn	Cufflinks	exon	400545378	400545482	.	+	.	gene_id "XLOC_007369"; transcript_id "TCONS_00012040"; exon_number "2"; oId "CUFF.56366.1"; tss_id "TSS9094";
chrUn	Cufflinks	exon	400545965	400546139	.	+	.	gene_id "XLOC_007369"; transcript_id "TCONS_00012040"; exon_number "3"; oId "CUFF.56366.1"; tss_id "TSS9094";
chrUn	Cufflinks	exon	400567083	400568339	.	+	.	gene_id "XLOC_007371"; transcript_id "TCONS_00012047"; exon_number "1"; oId "CUFF.56369.1"; tss_id "TSS9098";
chrUn	Cufflinks	exon	400799820	400800691	.	+	.	gene_id "XLOC_007379"; transcript_id "TCONS_00012055"; exon_number "1"; oId "CUFF.56420.1"; tss_id "TSS9106";
chrUn	Cufflinks	exon	400800894	400801176	.	+	.	gene_id "XLOC_007379"; transcript_id "TCONS_00012055"; exon_number "2"; oId "CUFF.56420.1"; tss_id "TSS9106";
chrUn	Cufflinks	exon	400801437	400801919	.	+	.	gene_id "XLOC_007379"; transcript_id "TCONS_00012055"; exon_number "3"; oId "CUFF.56420.1"; tss_id "TSS9106";
chrUn	Cufflinks	exon	400840653	400840747	.	+	.	gene_id "XLOC_007380"; transcript_id "TCONS_00012056"; exon_number "1"; oId "CUFF.56429.1"; tss_id "TSS9107";
chrUn	Cufflinks	exon	400841194	400841258	.	+	.	gene_id "XLOC_007380"; transcript_id "TCONS_00012056"; exon_number "2"; oId "CUFF.56429.1"; tss_id "TSS9107";
chrUn	Cufflinks	exon	401236606	401237186	.	+	.	gene_id "XLOC_007387"; transcript_id "TCONS_00012064"; exon_number "1"; oId "CUFF.56474.1"; tss_id "TSS9114";
chrUn	Cufflinks	exon	401237303	401237588	.	+	.	gene_id "XLOC_007387"; transcript_id "TCONS_00012064"; exon_number "2"; oId "CUFF.56474.1"; tss_id "TSS9114";
chrUn	Cufflinks	exon	402363402	402363693	.	+	.	gene_id "XLOC_007405"; transcript_id "TCONS_00012087"; exon_number "1"; oId "CUFF.56650.1"; tss_id "TSS9136";
chrUn	Cufflinks	exon	402363859	402364327	.	+	.	gene_id "XLOC_007405"; transcript_id "TCONS_00012087"; exon_number "2"; oId "CUFF.56650.1"; tss_id "TSS9136";
chrUn	Cufflinks	exon	402397622	402398106	.	+	.	gene_id "XLOC_007407"; transcript_id "TCONS_00012090"; exon_number "1"; oId "CUFF.56653.1"; tss_id "TSS9138";
chrUn	Cufflinks	exon	402398250	402398593	.	+	.	gene_id "XLOC_007407"; transcript_id "TCONS_00012090"; exon_number "2"; oId "CUFF.56653.1"; tss_id "TSS9138";
chrUn	Cufflinks	exon	403650044	403650782	.	+	.	gene_id "XLOC_007431"; transcript_id "TCONS_00012135"; exon_number "1"; oId "CUFF.56786.2"; tss_id "TSS9169";
chrUn	Cufflinks	exon	403650838	403650862	.	+	.	gene_id "XLOC_007431"; transcript_id "TCONS_00012135"; exon_number "2"; oId "CUFF.56786.2"; tss_id "TSS9169";
chrUn	Cufflinks	exon	403650978	403651789	.	+	.	gene_id "XLOC_007431"; transcript_id "TCONS_00012135"; exon_number "3"; oId "CUFF.56786.2"; tss_id "TSS9169";
chrUn	Cufflinks	exon	403650044	403650654	.	+	.	gene_id "XLOC_007431"; transcript_id "TCONS_00012136"; exon_number "1"; oId "CUFF.56786.3"; tss_id "TSS9169";
chrUn	Cufflinks	exon	403651123	403651789	.	+	.	gene_id "XLOC_007431"; transcript_id "TCONS_00012136"; exon_number "2"; oId "CUFF.56786.3"; tss_id "TSS9169";
chrUn	Cufflinks	exon	403650045	403650629	.	+	.	gene_id "XLOC_007431"; transcript_id "TCONS_00012137"; exon_number "1"; oId "CUFF.56786.4"; tss_id "TSS9169";
chrUn	Cufflinks	exon	403650978	403651789	.	+	.	gene_id "XLOC_007431"; transcript_id "TCONS_00012137"; exon_number "2"; oId "CUFF.56786.4"; tss_id "TSS9169";
chrUn	Cufflinks	exon	403850355	403850629	.	+	.	gene_id "XLOC_007439"; transcript_id "TCONS_00012149"; exon_number "1"; oId "CUFF.56825.1"; tss_id "TSS9178";
chrUn	Cufflinks	exon	403851380	403851425	.	+	.	gene_id "XLOC_007439"; transcript_id "TCONS_00012149"; exon_number "2"; oId "CUFF.56825.1"; tss_id "TSS9178";
chrUn	Cufflinks	exon	405467985	405468145	.	+	.	gene_id "XLOC_007467"; transcript_id "TCONS_00012195"; exon_number "1"; oId "CUFF.57085.1"; tss_id "TSS9212";
chrUn	Cufflinks	exon	405468583	405469414	.	+	.	gene_id "XLOC_007467"; transcript_id "TCONS_00012195"; exon_number "2"; oId "CUFF.57085.1"; tss_id "TSS9212";
chrUn	Cufflinks	exon	408100058	408101412	.	+	.	gene_id "XLOC_007518"; transcript_id "TCONS_00012275"; exon_number "1"; oId "CUFF.57473.1"; tss_id "TSS9272";
chrUn	Cufflinks	exon	408101469	408102068	.	+	.	gene_id "XLOC_007518"; transcript_id "TCONS_00012275"; exon_number "2"; oId "CUFF.57473.1"; tss_id "TSS9272";
chrUn	Cufflinks	exon	409274400	409274725	.	+	.	gene_id "XLOC_007535"; transcript_id "TCONS_00012316"; exon_number "1"; oId "CUFF.57569.1"; tss_id "TSS9296";
chrUn	Cufflinks	exon	409277179	409277499	.	+	.	gene_id "XLOC_007535"; transcript_id "TCONS_00012316"; exon_number "2"; oId "CUFF.57569.1"; tss_id "TSS9296";
chrUn	Cufflinks	exon	409332996	409333141	.	+	.	gene_id "XLOC_007538"; transcript_id "TCONS_00012319"; exon_number "1"; oId "CUFF.57580.1"; tss_id "TSS9299";
chrUn	Cufflinks	exon	409333263	409334084	.	+	.	gene_id "XLOC_007538"; transcript_id "TCONS_00012319"; exon_number "2"; oId "CUFF.57580.1"; tss_id "TSS9299";
chrUn	Cufflinks	exon	409615320	409615844	.	+	.	gene_id "XLOC_007542"; transcript_id "TCONS_00012323"; exon_number "1"; oId "CUFF.57631.1"; tss_id "TSS9303";
chrUn	Cufflinks	exon	409622604	409622662	.	+	.	gene_id "XLOC_007542"; transcript_id "TCONS_00012323"; exon_number "2"; oId "CUFF.57631.1"; tss_id "TSS9303";
chrUn	Cufflinks	exon	409624619	409624697	.	+	.	gene_id "XLOC_007542"; transcript_id "TCONS_00012323"; exon_number "3"; oId "CUFF.57631.1"; tss_id "TSS9303";
chrUn	Cufflinks	exon	409627091	409627693	.	+	.	gene_id "XLOC_007542"; transcript_id "TCONS_00012323"; exon_number "4"; oId "CUFF.57631.1"; tss_id "TSS9303";
chrUn	Cufflinks	exon	410014247	410014363	.	+	.	gene_id "XLOC_007551"; transcript_id "TCONS_00012334"; exon_number "1"; oId "CUFF.57725.2"; tss_id "TSS9314";
chrUn	Cufflinks	exon	410014711	410015014	.	+	.	gene_id "XLOC_007551"; transcript_id "TCONS_00012334"; exon_number "2"; oId "CUFF.57725.2"; tss_id "TSS9314";
chrUn	Cufflinks	exon	410015174	410015804	.	+	.	gene_id "XLOC_007551"; transcript_id "TCONS_00012334"; exon_number "3"; oId "CUFF.57725.2"; tss_id "TSS9314";
[truncated: 18,138 more rows]
